# Supplementary material for: Multidimensional characterization of inducible promoters and a highly light-sensitive LOV-transcription factor
Source: Nat Commun. 2023 Jun 27;14:3810. doi: 10.1038/s41467-023-38959-8 (PMC10300134; doi:10.1038/s41467-023-38959-8)
Supplement: Supplementary file 3 — Source Data [file 41467_2023_38959_MOESM3_ESM.zip]

Archive with 5 entries (5 files):
- Source_data_Figure_3.xlsx
- Source_data_Figure_6.xlsx
- Source_data_Figure_7.xlsx
- Source_data_Figure_9.xlsx
- Source_data_Figures_1_2_4_5_8.xlsx
