# Supplementary material for: Multidimensional characterization of inducible promoters and a highly light-sensitive LOV-transcription factor
Source: Nat Commun. 2023 Jun 27;14:3810. doi: 10.1038/s41467-023-38959-8 (PMC10300134; doi:10.1038/s41467-023-38959-8)
Supplement: Supplementary file 3 — Source Data [file 41467_2023_38959_MOESM3_ESM.zip › Source_data_Figure_3.xlsx]

## Sheet: Readme
Readme
Source data for Figure 3.
Each sheet contains source data for a different experiment.
Due to a limit in the length of a sheet name we provide the details of the experiments here.
Data in the sheets are provided as a YeaZ output files.
Sheet number	Genotype and condition	Reference to Figure 3
1	YFP channel autofluorescence of WT cells in SCD	Teal violin in panels A and B
2	GAL1pr-yEVenus leakiness in SCR	Orange violin in panels A and B
3	CUP1pr-yEVenus leakiness in SCD-Cu(II)	Turqoise violin in panel A
4	LIP-yEVenus, El222 leakiness in SCD in darkness	Red violin in panel A
5	MET3pr-yEVenus leakiness in SCD+Met	Purple violin in panel A
6	Z3EV leakiness in SCD	Dark-pink violin in panel A
7	LIP-yEVenus, strongLOV leakiness in SCD in darkness	Dark-green violin in panel A
8	GLIP-yEVenus, El222 leakiness in SCD in darkness	Yelllow violin in panels A and B
9	tetOpr-yEVenus leakiness in SCD	Grey violin in panel A
10	PHO5pr-yEVenus leakiness in SCD	Light-pink violin in panel A
11	GAL1pr-yEVenus, PhyB-PIF3 leakiness in SCR	Light-green violin in panels A and B
12	GALL-yEVenus leakiness in SCR	Blue violin in panels A and B
13	GAL1pr-yEVenus leakiness in SCD	Orange violin in panel B
14	GALL-yEVenus leakiness in SCD	Blue violin in panel B
15	GLIP-yEVenus, El222 leakiness in SCR in darkness	Yellow violin in panel B
16	GLIP-yEVenus, El222 leakiness in SCRG in darkness	Yellow violin in panel B
17	GAL1pr-yEVenus, PhyB-PIF3 leakiness in SCD+PCB	Green violin in panel B
18	GAL1pr-yEVenus, PhyB-PIF3 leakiness in SCR+PCB	Green violin in panel B

## Sheet: 1
Position 1
Mean	Variance	Total Intensity	Center of Mass X	Center of Mass Y	Cell Angle	Roundness	Time	Channel	Cell	Disappeared
185.638	234.617	78896	537.628	424.501	145.25	0.78965	0	YFP-left	1	FALSE
197.799	282.688	302039	576.387	435.272	142.221	0.455331	0	YFP-left	2	FALSE
194.918	261.72	216359	533.448	456.406	-95.4549	0.606075	0	YFP-left	3	FALSE
203.623	306.282	252696	575.234	472.26	125.103	0.610397	0	YFP-left	4	FALSE
197.037	257.655	327279	503.284	496.466	-42.036	0.414755	0	YFP-left	5	FALSE
202.35	285.968	521254	623.05	498.359	85.5647	0.584387	0	YFP-left	6	FALSE
200.832	259.851	211275	558.25	501.918	68.2089	0.389047	0	YFP-left	7	FALSE
192.264	248.836	171307	668.492	507.351	-14.0372	0.572736	0	YFP-left	8	FALSE
199.145	296.405	272431	466.645	518.152	12.3538	0.478321	0	YFP-left	9	FALSE
205.518	290.091	313415	531.607	526.031	-5.60714	0.567081	0	YFP-left	10	FALSE
203.708	284.145	448362	595.682	539.214	112.981	0.60732	0	YFP-left	11	FALSE
203.923	301.185	410497	719.924	545.189	-125.74	0.298739	0	YFP-left	12	FALSE
202.304	278.861	608327	654.444	555.383	127.603	0.831472	0	YFP-left	13	FALSE
202.225	292.66	403844	498.604	556.382	20.882	0.610803	0	YFP-left	14	FALSE
202.828	274.263	225342	556.118	559.129	76.7636	0.777979	0	YFP-left	15	FALSE
190.577	247.509	59079	691.777	579.535	-49.0789	0.771314	0	YFP-left	16	FALSE
198.424	246.602	258546	532.284	588.639	13.73	0.47352	0	YFP-left	17	FALSE
197.583	248.685	435473	587.24	592.774	-145.541	0.661706	0	YFP-left	18	FALSE
201.872	291.848	208534	636.514	597.807	127.094	0.744427	0	YFP-left	19	FALSE
191.575	260.106	100002	503.006	600.895	36.3769	0.754675	0	YFP-left	20	FALSE
199.424	270.572	411212	676.378	616.017	13.9766	0.599616	0	YFP-left	22	FALSE
201.151	299.193	294083	614.538	632.176	-6.59472	0.703723	0	YFP-left	23	FALSE
203.897	295.924	362325	652.287	665.339	11.2877	0.589358	0	YFP-left	24	FALSE
200.785	288.06	301579	693.856	666.386	-18.4867	0.540826	0	YFP-left	25	FALSE
193.348	251.079	93967	618.006	669.794	17.2325	0.933577	0	YFP-left	26	FALSE
186.648	226.001	67380	689.975	705.102	-127.813	0.977244	0	YFP-left	27	FALSE
194.927	270.574	192588	651.769	712.509	-11.0365	0.773887	0	YFP-left	28	FALSE
203.18	299.756	318587	1265.79	977.564	-53.5961	0.488343	0	YFP-left	29	FALSE
199.917	271.064	288680	1213.76	981.611	98.6077	0.519012	0	YFP-left	30	FALSE
200.893	294.748	58460	1293.98	989.67	92.6764	0.922586	0	YFP-left	31	FALSE
205.411	293.435	407741	1333.37	995.191	147.038	0.516616	0	YFP-left	32	FALSE
196.966	248.575	167027	1434.22	1016.2	36.4604	0.659379	0	YFP-left	33	FALSE
196.317	251.758	77938	1246.63	1019.2	-6.73111	0.763335	0	YFP-left	34	FALSE
204.805	313.431	355542	1397.62	1022.46	2.49787	0.534523	0	YFP-left	35	FALSE
205.179	286.778	180147	1217.74	1020.85	-144.845	0.941901	0	YFP-left	36	FALSE
210.079	281.417	387806	1286.06	1021.6	116.192	0.639538	0	YFP-left	37	FALSE
203.211	307.644	309490	1489.15	1032.33	49.813	0.607436	0	YFP-left	38	FALSE
210.226	317.74	270351	1334.34	1035.83	169.65	0.657514	0	YFP-left	39	FALSE
201.235	286.234	389188	1110.54	1050.36	-10.5211	0.55055	0	YFP-left	40	FALSE
209.849	315.221	268397	1254.13	1053.07	-51.3553	0.56678	0	YFP-left	41	FALSE
203.359	304.13	375400	1454.5	1058.63	9.514	0.474767	0	YFP-left	42	FALSE
205.004	279.731	434404	1205.7	1059.86	-160.774	0.579146	0	YFP-left	43	FALSE
202.88	255.68	161898	1419.35	1064.17	42.327	0.512766	0	YFP-left	44	FALSE
201.092	258.321	540736	1373.98	1070.47	132.333	0.621018	0	YFP-left	45	FALSE
206.395	299.421	298654	1155.75	1079.91	145.474	0.575038	0	YFP-left	46	FALSE
206.187	288.191	710314	1296.64	1078.29	-94.7115	0.742494	0	YFP-left	47	FALSE
199.371	277.269	188605	1079.71	1083.44	-85.8738	0.856648	0	YFP-left	48	FALSE
210.315	284.495	234712	1344.1	1099.67	103.56	0.512085	0	YFP-left	49	FALSE
208.197	292.723	560049	1241.99	1108.15	32.8783	0.723555	0	YFP-left	50	FALSE
209.432	310.913	463891	1191.15	1117.05	-77.4996	0.433533	0	YFP-left	51	FALSE
204.197	321.161	296085	1137.76	1124.43	-120.709	0.578174	0	YFP-left	52	FALSE
208.47	331.194	404641	1386.24	1132.43	80.6578	0.546442	0	YFP-left	53	FALSE
204.976	284.279	496453	1329.93	1139.76	69.4625	0.468374	0	YFP-left	54	FALSE
200.974	281.708	311510	1438.21	1144.96	90.2911	0.523143	0	YFP-left	55	FALSE
211.16	320.701	330888	1286.88	1144.64	74.6453	0.48189	0	YFP-left	56	FALSE
210.684	288.889	92069	1253.78	1150.47	169.154	0.778683	0	YFP-left	57	FALSE
204.102	264.035	202061	1222.21	1153.76	-14.6782	0.774585	0	YFP-left	58	FALSE
206.319	303.896	282863	1186.06	1168.08	-53.069	0.749307	0	YFP-left	59	FALSE
205.716	285.05	255705	1373.22	1174.64	59.4603	0.624923	0	YFP-left	60	FALSE
206.67	315.309	263298	1412.34	1176.16	3.54989	0.652872	0	YFP-left	61	FALSE
198.761	282.73	208898	1471.71	1179.77	87.3996	0.712744	0	YFP-left	63	FALSE
213.098	367.653	360136	1256.21	1184.5	110.926	0.627795	0	YFP-left	64	FALSE
205.091	287.427	190324	1299.2	1185.71	-164.287	0.860861	0	YFP-left	65	FALSE
203.198	280.555	319833	1340.46	1196.41	78.0605	0.610792	0	YFP-left	66	FALSE
197.916	246.371	148239	1187.6	1208.5	0.224717	0.782646	0	YFP-left	67	FALSE
202.257	284.549	277295	1224.66	1208.29	97.8501	0.462459	0	YFP-left	68	FALSE
189.43	220.823	25573	531.096	493.926	-104.985	0.790621	0	YFP-left	69	FALSE
693.329	62940.7	294665	537.628	424.501	145.25	0.78965	0	BF-left	1	FALSE
782.929	109567	1195533	576.387	435.272	142.221	0.455331	0	BF-left	2	FALSE
747.821	190251	830081	533.448	456.406	-95.4549	0.606075	0	BF-left	3	FALSE
863.919	279893	1072124	575.234	472.26	125.103	0.610397	0	BF-left	4	FALSE
768.181	133469	1275948	503.284	496.466	-42.036	0.414755	0	BF-left	5	FALSE
816.571	117095	2103486	623.05	498.359	85.5647	0.584387	0	BF-left	6	FALSE
900.295	224135	947110	558.25	501.918	68.2089	0.389047	0	BF-left	7	FALSE
723.439	133033	644584	668.492	507.351	-14.0372	0.572736	0	BF-left	8	FALSE
833.878	153700	1140745	466.645	518.152	12.3538	0.478321	0	BF-left	9	FALSE
861.68	201388	1314062	531.607	526.031	-5.60714	0.567081	0	BF-left	10	FALSE
884.346	248184	1946446	595.682	539.214	112.981	0.60732	0	BF-left	11	FALSE
817.886	142384	1646404	719.924	545.189	-125.74	0.298739	0	BF-left	12	FALSE
920.001	182745	2766443	654.444	555.383	127.603	0.831472	0	BF-left	13	FALSE
787.589	152776	1572816	498.604	556.382	20.882	0.610803	0	BF-left	14	FALSE
959.211	354337	1065683	556.118	559.129	76.7636	0.777979	0	BF-left	15	FALSE
878.258	186853	272260	691.777	579.535	-49.0789	0.771314	0	BF-left	16	FALSE
788.573	242341	1027511	532.284	588.639	13.73	0.47352	0	BF-left	17	FALSE
871.645	144491	1921106	587.24	592.774	-145.541	0.661706	0	BF-left	18	FALSE
955.313	432810	986838	636.514	597.807	127.094	0.744427	0	BF-left	19	FALSE
685.831	143264	358004	503.006	600.895	36.3769	0.754675	0	BF-left	20	FALSE
789.596	201692	1628146	676.378	616.017	13.9766	0.599616	0	BF-left	22	FALSE
785.739	178814	1148751	614.538	632.176	-6.59472	0.703723	0	BF-left	23	FALSE
895.842	180944	1591912	652.287	665.339	11.2877	0.589358	0	BF-left	24	FALSE
799.92	200160	1201480	693.856	666.386	-18.4867	0.540826	0	BF-left	25	FALSE
663.15	112442	322291	618.006	669.794	17.2325	0.933577	0	BF-left	26	FALSE
602.114	30055.5	217363	689.975	705.102	-127.813	0.977244	0	BF-left	27	FALSE
698.032	113356	689656	651.769	712.509	-11.0365	0.773887	0	BF-left	28	FALSE
761.357	101856	1193808	1265.79	977.564	-53.5961	0.488343	0	BF-left	29	FALSE
773.054	99905.1	1116290	1213.76	981.611	98.6077	0.519012	0	BF-left	30	FALSE
1070.3	228562	311456	1293.98	989.67	92.6764	0.922586	0	BF-left	31	FALSE
820.433	147856	1628559	1333.37	995.191	147.038	0.516616	0	BF-left	32	FALSE
744.544	80567	631373	1434.22	1016.2	36.4604	0.659379	0	BF-left	33	FALSE
962.537	171482	382127	1246.63	1019.2	-6.73111	0.763335	0	BF-left	34	FALSE
828.82	72127.9	1438832	1397.62	1022.46	2.49787	0.534523	0	BF-left	35	FALSE
775.229	135684	680651	1217.74	1020.85	-144.845	0.941901	0	BF-left	36	FALSE
846.539	232386	1562711	1286.06	1021.6	116.192	0.639538	0	BF-left	37	FALSE
736.855	80982.2	1122230	1489.15	1032.33	49.813	0.607436	0	BF-left	38	FALSE
955.484	268519	1228752	1334.34	1035.83	169.65	0.657514	0	BF-left	39	FALSE
755.24	54038	1460635	1110.54	1050.36	-10.5211	0.55055	0	BF-left	40	FALSE
929.316	286088	1188595	1254.13	1053.07	-51.3553	0.56678	0	BF-left	41	FALSE
731.49	67090.5	1350330	1454.5	1058.63	9.514	0.474767	0	BF-left	42	FALSE
809.944	159987	1716272	1205.7	1059.86	-160.774	0.579146	0	BF-left	43	FALSE
770.024	111227	614479	1419.35	1064.17	42.327	0.512766	0	BF-left	44	FALSE
928.568	138549	2496920	1373.98	1070.47	132.333	0.621018	0	BF-left	45	FALSE
822.28	189868	1189839	1155.75	1079.91	145.474	0.575038	0	BF-left	46	FALSE
871.723	121338	3003086	1296.64	1078.29	-94.7115	0.742494	0	BF-left	47	FALSE
743.177	146360	703045	1079.71	1083.44	-85.8738	0.856648	0	BF-left	48	FALSE
972.513	231617	1085324	1344.1	1099.67	103.56	0.512085	0	BF-left	49	FALSE
835.312	118366	2246989	1241.99	1108.15	32.8783	0.723555	0	BF-left	50	FALSE
914.856	231044	2026406	1191.15	1117.05	-77.4996	0.433533	0	BF-left	51	FALSE
875.744	211546	1269829	1137.76	1124.43	-120.709	0.578174	0	BF-left	52	FALSE
894.704	225944	1736621	1386.24	1132.43	80.6578	0.546442	0	BF-left	53	FALSE
855.976	135641	2073175	1329.93	1139.76	69.4625	0.468374	0	BF-left	54	FALSE
807.086	85404.7	1250984	1438.21	1144.96	90.2911	0.523143	0	BF-left	55	FALSE
902.13	243686	1413637	1286.88	1144.64	74.6453	0.48189	0	BF-left	56	FALSE
979.474	272011	428030	1253.78	1150.47	169.154	0.778683	0	BF-left	57	FALSE
849.535	122662	841040	1222.21	1153.76	-14.6782	0.774585	0	BF-left	58	FALSE
760.41	112922	1042522	1186.06	1168.08	-53.069	0.749307	0	BF-left	59	FALSE
849.039	202017	1055356	1373.22	1174.64	59.4603	0.624923	0	BF-left	60	FALSE
760.275	152252	968590	1412.34	1176.16	3.54989	0.652872	0	BF-left	61	FALSE
701.14	95653.9	736898	1471.71	1179.77	87.3996	0.712744	0	BF-left	63	FALSE
794.604	106817	1342880	1256.21	1184.5	110.926	0.627795	0	BF-left	64	FALSE
773.31	188326	717632	1299.2	1185.71	-164.287	0.860861	0	BF-left	65	FALSE
731.071	119055	1150706	1340.46	1196.41	78.0605	0.610792	0	BF-left	66	FALSE
667.407	98066.1	499888	1187.6	1208.5	0.224717	0.782646	0	BF-left	67	FALSE
767.047	169716	1051622	1224.66	1208.29	97.8501	0.462459	0	BF-left	68	FALSE
1451.79	188754	195991	531.096	493.926	-104.985	0.790621	0	BF-left	69	FALSE
Position 2
Mean	Variance	Total Intensity	Center of Mass X	Center of Mass Y	Cell Angle	Roundness	Time	Channel	Cell	Disappeared
197.655	302.182	332258	604.419	385.382	-134.591	0.6623	0	YFP-left	1	FALSE
200.723	322.77	219992	694.172	410.507	46.5555	0.857393	0	YFP-left	2	FALSE
197.157	278.006	425465	565.457	427.962	-29.4124	0.529317	0	YFP-left	3	FALSE
204.946	337.965	429977	731.08	445.201	127.333	0.569972	0	YFP-left	4	FALSE
194.756	260.838	142367	679.131	448.892	-52.7423	0.902909	0	YFP-left	5	FALSE
206.66	333.207	430267	613.577	458.495	78.1025	0.567552	0	YFP-left	6	FALSE
206.222	301.552	193849	707.045	474.456	96.8865	0.46765	0	YFP-left	7	FALSE
201.155	290.689	282824	1298.65	491.918	74.9519	0.447843	0	YFP-left	8	FALSE
207.022	298.221	566206	661.515	491.746	-136.009	0.855627	0	YFP-left	9	FALSE
200.225	278.071	501563	569.962	491.212	-100.042	0.722021	0	YFP-left	10	FALSE
192.133	223.28	92416	1329.2	495.154	19.7125	0.873224	0	YFP-left	11	FALSE
209.894	293.765	235291	614.456	507.407	58.5161	0.647386	0	YFP-left	12	FALSE
192.784	271.393	184880	480.105	510.661	-29.3041	0.94186	0	YFP-left	13	FALSE
199.907	277.414	286467	521.784	515.566	170.743	0.690989	0	YFP-left	14	FALSE
207.239	331.2	328267	705.129	517.39	-27.5708	0.64518	0	YFP-left	15	FALSE
202.146	293.398	518302	1267.73	523.275	105.878	0.653207	0	YFP-left	16	FALSE
204.179	300.494	405296	1389	526.244	15.7057	0.590209	0	YFP-left	17	FALSE
206.386	299.792	225580	592.13	535.316	147.716	0.663045	0	YFP-left	18	FALSE
207.272	302.512	686899	1331.29	539.365	-119.319	0.636684	0	YFP-left	19	FALSE
208.644	324.353	423755	651.794	542.851	123.752	0.629193	0	YFP-left	20	FALSE
202.67	260.025	22699	618.893	544.634	20.491	0.399372	0	YFP-left	21	FALSE
200.958	293.673	275714	538.352	553.187	-38.5156	0.530537	0	YFP-left	22	FALSE
193.468	277.052	186890	499.371	556.084	-155.044	0.928967	0	YFP-left	23	FALSE
198.801	304.921	126835	1415.84	560.931	24.4164	0.868466	0	YFP-left	24	FALSE
202.15	256.267	86520	1289.04	564.902	-72.381	0.740316	0	YFP-left	25	FALSE
205.385	278.648	334572	1250.03	564.661	136.624	0.543886	0	YFP-left	26	FALSE
205.229	321.982	383983	707.598	570.136	-32.7878	0.548762	0	YFP-left	27	FALSE
208.048	342.122	415264	976.105	571.874	-137.005	0.565381	0	YFP-left	28	FALSE
206.362	295.381	424693	1373.68	575.017	-173.635	0.527256	0	YFP-left	29	FALSE
202.411	308.445	390248	576.076	573.94	40.2201	0.723862	0	YFP-left	30	FALSE
208.685	322.57	313653	620.017	576.234	62.4443	0.57302	0	YFP-left	31	FALSE
209.328	326.617	317760	1212.28	584.1	131.99	0.505553	0	YFP-left	32	FALSE
205.248	299.192	189033	671.213	584.958	68.096	0.586328	0	YFP-left	33	FALSE
206.355	324.921	346882	1443.37	582.867	-31.1309	0.533149	0	YFP-left	34	FALSE
207.814	325.656	279094	1024.82	591.583	66.6875	0.665121	0	YFP-left	35	FALSE
209.661	319.569	378858	1311.4	597.198	23.6396	0.590948	0	YFP-left	36	FALSE
208.488	302.388	241221	1274.45	603.621	69.4892	0.458389	0	YFP-left	37	FALSE
188.812	336.002	15105	618.913	607.225	-81.1222	0.749093	0	YFP-left	38	FALSE
205.349	314.221	129986	1377.67	611.488	61.3111	0.84909	0	YFP-left	39	FALSE
195.154	297.732	141096	717.102	612.318	-44.4492	0.885198	0	YFP-left	40	FALSE
211.222	310.392	321903	979.718	614.326	-145.818	0.62154	0	YFP-left	41	FALSE
204.311	317.236	378179	651.529	617.387	166.561	0.566794	0	YFP-left	42	FALSE
202.357	314.119	205392	1197.71	616.419	156.094	0.566444	0	YFP-left	43	FALSE
206.157	341.604	315214	1411.05	613.758	31.8427	0.516107	0	YFP-left	44	FALSE
204.467	303.15	365792	1243.59	625.549	67.4617	0.681974	0	YFP-left	45	FALSE
206.222	296.462	412444	1058.95	626.476	172.912	0.517932	0	YFP-left	46	FALSE
193.49	228.126	28056	1095.19	629.021	-7.20348	0.809461	0	YFP-left	47	FALSE
207.033	314.757	373487	1344.38	631.103	-35.2795	0.49544	0	YFP-left	48	FALSE
192.492	251.341	56785	1308.41	635.081	137.737	0.40479	0	YFP-left	49	FALSE
214.685	345.421	250537	1006.68	638.83	-132.461	0.459497	0	YFP-left	50	FALSE
208.38	311.259	528869	939.628	649.336	-27.3464	0.711138	0	YFP-left	51	FALSE
207.477	329.888	349806	885.289	658.082	-92.6826	0.600646	0	YFP-left	52	FALSE
204.275	309.451	390982	1285.71	658.914	28.0172	0.376006	0	YFP-left	54	FALSE
212.796	333.419	260249	1043.31	662.105	148.68	0.600368	0	YFP-left	55	FALSE
206.722	289.551	489518	1093.98	673.609	114.644	0.686337	0	YFP-left	56	FALSE
211.382	282.331	165089	1007.29	672.931	71.7499	0.779564	0	YFP-left	57	FALSE
206.326	299.866	349103	1145.55	682.576	70.2904	0.337962	0	YFP-left	58	FALSE
213.298	324.346	393535	973.472	688.519	-1.51417	0.452569	0	YFP-left	60	FALSE
202.609	249.864	156009	908.16	685.374	-80.5816	0.763197	0	YFP-left	61	FALSE
191.097	234.571	51405	862.68	688.112	179.08	0.753724	0	YFP-left	62	FALSE
208.133	304.027	70557	1051.27	693.286	86.5085	0.699133	0	YFP-left	63	FALSE
211.982	344.433	257558	939.095	705.607	41.1956	0.520481	0	YFP-left	64	FALSE
210.997	322.546	248765	1126.16	715.619	73.0036	0.609978	0	YFP-left	65	FALSE
211.598	290.801	560100	1019.02	715.879	-171.42	0.71624	0	YFP-left	66	FALSE
210.567	319.444	326800	1079.27	715.636	159.638	0.465326	0	YFP-left	67	FALSE
206.288	321.543	301180	871.995	715.245	-97.0244	0.547555	0	YFP-left	68	FALSE
195.493	244.847	134304	1175.8	719.412	110.319	0.882336	0	YFP-left	69	FALSE
214.84	356.399	350190	910.017	731.967	17.1698	0.592654	0	YFP-left	70	FALSE
220.061	447.21	333612	971.168	742.004	-115.742	0.797699	0	YFP-left	71	FALSE
206.008	280.644	53768	940.069	743.218	-6.21259	0.641143	0	YFP-left	72	FALSE
209.471	311.642	329707	1052.1	752.822	-148.558	0.705372	0	YFP-left	73	FALSE
211.072	323.722	431221	1100.33	757.434	-69.2199	0.614956	0	YFP-left	74	FALSE
207.74	312.881	185304	1008.26	759.076	166.73	0.701392	0	YFP-left	75	FALSE
209.826	323.13	396151	932.291	778.418	84.3151	0.879978	0	YFP-left	76	FALSE
206.308	276.567	144622	971.84	777.642	-167.002	0.952068	0	YFP-left	77	FALSE
207.392	335.269	337220	1003.16	800.627	25.0636	0.582861	0	YFP-left	78	FALSE
209.726	364.132	250623	1116.39	802.762	46.5443	0.602636	0	YFP-left	79	FALSE
213.244	354.667	335007	1081.27	810.527	13.8294	0.430679	0	YFP-left	80	FALSE
209.538	360.003	335052	960.675	820.997	-139.611	0.560974	0	YFP-left	81	FALSE
200.868	336.933	141813	1086.04	855.21	-17.5636	0.841601	0	YFP-left	82	FALSE
207.857	363.52	334027	1205.65	1351.27	-3.74935	0.260296	0	YFP-left	83	FALSE
189.329	253.98	47143	1232.65	1347.79	-12.1748	0.596697	0	YFP-left	84	FALSE
200.559	282.899	449654	1163.01	1365.91	-111.905	0.728665	0	YFP-left	85	FALSE
199.601	285.829	200000	702.993	1379	-91.1745	0.683947	0	YFP-left	86	FALSE
190.075	263.497	88955	1314.51	1380.04	66.3287	0.889923	0	YFP-left	87	FALSE
190.998	230.754	111161	1073.03	1384.93	169.478	0.954846	0	YFP-left	88	FALSE
203.307	279.285	299675	1111.7	1386.61	-154.309	0.687156	0	YFP-left	89	FALSE
204.24	278.513	593725	1239.68	1391.1	-67.0832	0.759364	0	YFP-left	90	FALSE
206.52	289.874	238944	1285.81	1397.08	-29.7313	0.501311	0	YFP-left	91	FALSE
192.426	247.79	74469	719.55	1401.86	-101.946	0.761413	0	YFP-left	92	FALSE
206.22	277.058	287677	1185.56	1404.29	-153.058	0.644059	0	YFP-left	93	FALSE
199.653	277.973	335816	670.746	1410.32	-37.8622	0.729308	0	YFP-left	94	FALSE
207.043	286.873	195656	1143.11	1410.27	-38.5747	0.829212	0	YFP-left	95	FALSE
200.852	286.444	317346	1318.84	1416.4	-127.395	0.617126	0	YFP-left	96	FALSE
196.037	277.828	334636	772.152	1424.49	-78.4546	0.734678	0	YFP-left	97	FALSE
203.216	284.981	347703	1075.15	1427.45	-25.4814	0.519346	0	YFP-left	98	FALSE
206.988	291.764	201813	1218.21	1433.29	116.47	0.411444	0	YFP-left	99	FALSE
207.318	291.328	196952	1167.42	1436.24	-174.216	0.474923	0	YFP-left	100	FALSE
204.733	310.909	356236	701.533	1438.53	-69.4766	0.478498	0	YFP-left	101	FALSE
202.055	287.6	365517	1115.3	1439.55	16.1334	0.594443	0	YFP-left	102	FALSE
203.228	287.687	422308	1264.45	1443.75	19.8165	0.64907	0	YFP-left	103	FALSE
201.803	321.484	289587	565.48	1440.74	-81.2028	0.465632	0	YFP-left	104	FALSE
199.733	263.442	161784	737.047	1448.05	-102.299	0.759713	0	YFP-left	105	FALSE
198.415	265.452	244844	802.744	1455.77	-28.3799	0.776262	0	YFP-left	106	FALSE
201.48	282.7	410817	652.07	1456.77	101.964	0.763266	0	YFP-left	107	FALSE
204.257	326.88	369092	602.26	1460.53	11.3075	0.611212	0	YFP-left	108	FALSE
204.547	289.021	310707	1203.64	1463.21	119.08	0.550916	0	YFP-left	109	FALSE
207.826	321.526	345407	1163.18	1475.71	73.7212	0.478757	0	YFP-left	110	FALSE
199.966	265.015	193367	1093.02	1479.58	-1.6789	0.620728	0	YFP-left	111	FALSE
200.956	272.23	232707	742.224	1482.37	-47.565	0.612591	0	YFP-left	112	FALSE
201.231	306.13	279711	1054.31	1482.42	78.47	0.598446	0	YFP-left	113	FALSE
194.698	236.997	74764	627.383	1486.15	-52.4016	0.527492	0	YFP-left	114	FALSE
199	271.998	222482	1262.7	1490.26	-160.565	0.661688	0	YFP-left	115	FALSE
200.89	255.366	556868	695.999	1495.49	120.329	0.806772	0	YFP-left	116	FALSE
204.61	275.786	298935	1128	1491.71	34.7673	0.556042	0	YFP-left	117	FALSE
199.128	274.698	410601	778.203	1499	-44.8762	0.645278	0	YFP-left	118	FALSE
199.236	286.139	375759	1216.62	1506.88	-178.059	0.629676	0	YFP-left	119	FALSE
198.547	292.347	288688	648.831	1510.15	-8.21264	0.607668	0	YFP-left	120	FALSE
190.637	221.14	102372	1138.63	1529.64	-67.6227	0.901256	0	YFP-left	121	FALSE
203.421	325.914	417217	715.754	1544.05	-148.589	0.598542	0	YFP-left	122	FALSE
201.249	302.623	307509	1625.27	1547.27	-96.7679	0.546902	0	YFP-left	123	FALSE
200.177	286.953	316280	1425.23	1548.31	-74.7301	0.660068	0	YFP-left	124	FALSE
197.689	284.854	275578	666.728	1563.51	33.6613	0.546535	0	YFP-left	125	FALSE
195.81	270.755	119836	1633.99	1580.7	-127.545	0.690098	0	YFP-left	126	FALSE
197.547	285.437	284468	1332.74	1588.26	35.1162	0.6313	0	YFP-left	127	FALSE
199.178	256.404	219693	1402.77	1586.14	131.795	0.715373	0	YFP-left	128	FALSE
200.376	276.212	424397	1587.08	1593.39	-121.656	0.345116	0	YFP-left	129	FALSE
198.559	269.764	391162	1450.26	1597.86	98.42	0.499308	0	YFP-left	130	FALSE
201.895	264.666	371083	1374.58	1614.59	78.2587	0.588907	0	YFP-left	132	FALSE
195.57	269.601	270864	1617.08	1622.76	-118.266	0.668638	0	YFP-left	133	FALSE
199.838	257.042	429852	1420.99	1635.6	20.9314	0.665366	0	YFP-left	134	FALSE
203.6	314.967	340622	1526.6	1636.64	-102.937	0.867643	0	YFP-left	135	FALSE
196.515	251.779	484410	1571.48	1652.31	-50.5933	0.519759	0	YFP-left	136	FALSE
197.65	245.489	536422	1474.81	1651.34	94.7278	0.787486	0	YFP-left	137	FALSE
197.618	275.829	422113	1359.49	1658.94	60.6361	0.531057	0	YFP-left	138	FALSE
206.06	308.615	245417	1404.39	1682.2	48.4307	0.527471	0	YFP-left	139	FALSE
203.169	272.295	210280	1440.38	1680.9	57.0742	0.829557	0	YFP-left	140	FALSE
201.03	309.459	338936	1518.36	1682.81	-130.411	0.567961	0	YFP-left	141	FALSE
193.424	250.019	169826	1558.32	1699.58	155.296	0.571183	0	YFP-left	142	FALSE
197.97	255.587	350803	1475.12	1709.48	155.34	0.62671	0	YFP-left	143	FALSE
204.066	342.442	317731	1378.36	1712.68	7.41366	0.617037	0	YFP-left	144	FALSE
203.198	252.796	218844	1423.77	1717.33	-141.454	0.566987	0	YFP-left	145	FALSE
188.27	223.744	82274	1468.52	1743.31	-147.808	0.726359	0	YFP-left	146	FALSE
198.801	282.054	272358	1430.15	1752.62	158.475	0.550637	0	YFP-left	147	FALSE
193.928	290.37	116357	1391.07	1752.02	6.18038	0.688956	0	YFP-left	148	FALSE
764.555	131412	1285217	604.419	385.382	-134.591	0.6623	0	BF-left	1	FALSE
791.163	125891	867115	694.172	410.507	46.5555	0.857393	0	BF-left	2	FALSE
799.127	160737	1724517	565.457	427.962	-29.4124	0.529317	0	BF-left	3	FALSE
764.179	92568.1	1603248	731.08	445.201	127.333	0.569972	0	BF-left	4	FALSE
947.843	323629	692873	679.131	448.892	-52.7423	0.902909	0	BF-left	5	FALSE
834.686	157682	1737816	613.577	458.495	78.1025	0.567552	0	BF-left	6	FALSE
889.231	357467	835877	707.045	474.456	96.8865	0.46765	0	BF-left	7	FALSE
771.861	92709	1085236	1298.65	491.918	74.9519	0.447843	0	BF-left	8	FALSE
854.69	167404	2337576	661.515	491.746	-136.009	0.855627	0	BF-left	9	FALSE
943.572	283870	2363648	569.962	491.212	-100.042	0.722021	0	BF-left	10	FALSE
827.006	94256.9	397790	1329.2	495.154	19.7125	0.873224	0	BF-left	11	FALSE
857.633	292551	961407	614.456	507.407	58.5161	0.647386	0	BF-left	12	FALSE
739.347	136925	709034	480.105	510.661	-29.3041	0.94186	0	BF-left	13	FALSE
823.86	206574	1180591	521.784	515.566	170.743	0.690989	0	BF-left	14	FALSE
758.287	146498	1201127	705.129	517.39	-27.5708	0.64518	0	BF-left	15	FALSE
770.619	107683	1975868	1267.73	523.275	105.878	0.653207	0	BF-left	16	FALSE
744.886	109757	1478599	1389	526.244	15.7057	0.590209	0	BF-left	17	FALSE
954.619	386534	1043399	592.13	535.316	147.716	0.663045	0	BF-left	18	FALSE
830.016	116090	2750674	1331.29	539.365	-119.319	0.636684	0	BF-left	19	FALSE
896.808	356404	1821418	651.794	542.851	123.752	0.629193	0	BF-left	20	FALSE
1377.98	137930	154334	618.893	544.634	20.491	0.399372	0	BF-left	21	FALSE
804.961	200884	1104406	538.352	553.187	-38.5156	0.530537	0	BF-left	22	FALSE
830.857	207468	802608	499.371	556.084	-155.044	0.928967	0	BF-left	23	FALSE
843.926	184814	538425	1415.84	560.931	24.4164	0.868466	0	BF-left	24	FALSE
1016.35	490639	434998	1289.04	564.902	-72.381	0.740316	0	BF-left	25	FALSE
810.228	195784	1319861	1250.03	564.661	136.624	0.543886	0	BF-left	26	FALSE
790.704	127088	1479407	707.598	570.136	-32.7878	0.548762	0	BF-left	27	FALSE
785.967	99239.2	1568790	976.105	571.874	-137.005	0.565381	0	BF-left	28	FALSE
839.341	218081	1727364	1373.68	575.017	-173.635	0.527256	0	BF-left	29	FALSE
833.227	179875	1606462	576.076	573.94	40.2201	0.723862	0	BF-left	30	FALSE
844.096	247203	1268677	620.017	576.234	62.4443	0.57302	0	BF-left	31	FALSE
798.588	140756	1212257	1212.28	584.1	131.99	0.505553	0	BF-left	32	FALSE
817.792	160970	753186	671.213	584.958	68.096	0.586328	0	BF-left	33	FALSE
760.315	118164	1278090	1443.37	582.867	-31.1309	0.533149	0	BF-left	34	FALSE
796.953	149926	1070308	1024.82	591.583	66.6875	0.665121	0	BF-left	35	FALSE
798.121	122082	1442205	1311.4	597.198	23.6396	0.590948	0	BF-left	36	FALSE
852.951	218537	986864	1274.45	603.621	69.4892	0.458389	0	BF-left	37	FALSE
861.475	100512	68918	618.913	607.225	-81.1222	0.749093	0	BF-left	38	FALSE
793.553	263564	502319	1377.67	611.488	61.3111	0.84909	0	BF-left	39	FALSE
665.656	142399	481269	717.102	612.318	-44.4492	0.885198	0	BF-left	40	FALSE
863.573	265027	1316085	979.718	614.326	-145.818	0.62154	0	BF-left	41	FALSE
849.311	289893	1572075	651.529	617.387	166.561	0.566794	0	BF-left	42	FALSE
828.062	359050	840483	1197.71	616.419	156.094	0.566444	0	BF-left	43	FALSE
819.504	214256	1253021	1411.05	613.758	31.8427	0.516107	0	BF-left	44	FALSE
854.255	134685	1528263	1243.59	625.549	67.4617	0.681974	0	BF-left	45	FALSE
855.506	303468	1711013	1058.95	626.476	172.912	0.517932	0	BF-left	46	FALSE
608.848	31253.5	88283	1095.19	629.021	-7.20348	0.809461	0	BF-left	47	FALSE
828.329	154822	1494305	1344.38	631.103	-35.2795	0.49544	0	BF-left	48	FALSE
1187.14	192293	350205	1308.41	635.081	137.737	0.40479	0	BF-left	49	FALSE
906.949	279742	1058410	1006.68	638.83	-132.461	0.459497	0	BF-left	50	FALSE
812.385	135702	2061832	939.628	649.336	-27.3464	0.711138	0	BF-left	51	FALSE
806.226	156844	1359297	885.289	658.082	-92.6826	0.600646	0	BF-left	52	FALSE
750.882	128038	1437188	1285.71	658.914	28.0172	0.376006	0	BF-left	54	FALSE
855.975	366155	1046858	1043.31	662.105	148.68	0.600368	0	BF-left	55	FALSE
827.633	178719	1959836	1093.98	673.609	114.644	0.686337	0	BF-left	56	FALSE
931.385	252936	727412	1007.29	672.931	71.7499	0.779564	0	BF-left	57	FALSE
775.891	103030	1312808	1145.55	682.576	70.2904	0.337962	0	BF-left	58	FALSE
915.045	232490	1688258	973.472	688.519	-1.51417	0.452569	0	BF-left	60	FALSE
926.052	309327	713060	908.16	685.374	-80.5816	0.763197	0	BF-left	61	FALSE
756.725	105187	203559	862.68	688.112	179.08	0.753724	0	BF-left	62	FALSE
1199.13	225797	406506	1051.27	693.286	86.5085	0.699133	0	BF-left	63	FALSE
885.566	375162	1075963	939.095	705.607	41.1956	0.520481	0	BF-left	64	FALSE
808.661	261468	953411	1126.16	715.619	73.0036	0.609978	0	BF-left	65	FALSE
875.022	115025	2316183	1019.02	715.879	-171.42	0.71624	0	BF-left	66	FALSE
919.218	389903	1426627	1079.27	715.636	159.638	0.465326	0	BF-left	67	FALSE
825.919	214559	1205842	871.995	715.245	-97.0244	0.547555	0	BF-left	68	FALSE
616.367	65587.3	423444	1175.8	719.412	110.319	0.882336	0	BF-left	69	FALSE
810.09	204959	1320446	910.017	731.967	17.1698	0.592654	0	BF-left	70	FALSE
959.102	349382	1453999	971.168	742.004	-115.742	0.797699	0	BF-left	71	FALSE
1134.77	296976	296176	940.069	743.218	-6.21259	0.641143	0	BF-left	72	FALSE
914.403	358017	1439270	1052.1	752.822	-148.558	0.705372	0	BF-left	73	FALSE
803.24	184173	1641020	1100.33	757.434	-69.2199	0.614956	0	BF-left	74	FALSE
908.355	484661	810253	1008.26	759.076	166.73	0.701392	0	BF-left	75	FALSE
854.515	200115	1613325	932.291	778.418	84.3151	0.879978	0	BF-left	76	FALSE
921.93	421229	646273	971.84	777.642	-167.002	0.952068	0	BF-left	77	FALSE
832.868	155653	1354243	1003.16	800.627	25.0636	0.582861	0	BF-left	78	FALSE
845.531	249597	1010409	1116.39	802.762	46.5443	0.602636	0	BF-left	79	FALSE
840.989	232520	1321193	1081.27	810.527	13.8294	0.430679	0	BF-left	80	FALSE
822.257	214105	1314789	960.675	820.997	-139.611	0.560974	0	BF-left	81	FALSE
633.467	107866	447228	1086.04	855.21	-17.5636	0.841601	0	BF-left	82	FALSE
820.694	161225	1318856	1205.65	1351.27	-3.74935	0.260296	0	BF-left	83	FALSE
798.321	77208.1	198782	1232.65	1347.79	-12.1748	0.596697	0	BF-left	84	FALSE
850.217	87718.8	1906186	1163.01	1365.91	-111.905	0.728665	0	BF-left	85	FALSE
773.801	117702	775349	702.993	1379	-91.1745	0.683947	0	BF-left	86	FALSE
712.009	73494.5	333220	1314.51	1380.04	66.3287	0.889923	0	BF-left	87	FALSE
606.801	51294.1	353158	1073.03	1384.93	169.478	0.954846	0	BF-left	88	FALSE
827.854	195758	1220257	1111.7	1386.61	-154.309	0.687156	0	BF-left	89	FALSE
810.724	105862	2356776	1239.68	1391.1	-67.0832	0.759364	0	BF-left	90	FALSE
904.34	196110	1046321	1285.81	1397.08	-29.7313	0.501311	0	BF-left	91	FALSE
715.525	120454	276908	719.55	1401.86	-101.946	0.761413	0	BF-left	92	FALSE
862.848	238789	1203673	1185.56	1404.29	-153.058	0.644059	0	BF-left	93	FALSE
764.938	115252	1286626	670.746	1410.32	-37.8622	0.729308	0	BF-left	94	FALSE
851.374	258904	804548	1143.11	1410.27	-38.5747	0.829212	0	BF-left	95	FALSE
714.015	143423	1128143	1318.84	1416.4	-127.395	0.617126	0	BF-left	96	FALSE
745.349	90807.6	1272311	772.152	1424.49	-78.4546	0.734678	0	BF-left	97	FALSE
734.17	81203.8	1256165	1075.15	1427.45	-25.4814	0.519346	0	BF-left	98	FALSE
888.195	328882	865990	1218.21	1433.29	116.47	0.411444	0	BF-left	99	FALSE
852.227	271724	809616	1167.42	1436.24	-174.216	0.474923	0	BF-left	100	FALSE
868.663	283611	1511473	701.533	1438.53	-69.4766	0.478498	0	BF-left	101	FALSE
800.217	153165	1447593	1115.3	1439.55	16.1334	0.594443	0	BF-left	102	FALSE
840.274	174045	1746090	1264.45	1443.75	19.8165	0.64907	0	BF-left	103	FALSE
843.579	158611	1210536	565.48	1440.74	-81.2028	0.465632	0	BF-left	104	FALSE
856.169	173385	693497	737.047	1448.05	-102.299	0.759713	0	BF-left	105	FALSE
827.152	183421	1020706	802.744	1455.77	-28.3799	0.776262	0	BF-left	106	FALSE
810.462	212668	1652531	652.07	1456.77	101.964	0.763266	0	BF-left	107	FALSE
843.3	168447	1523843	602.26	1460.53	11.3075	0.611212	0	BF-left	108	FALSE
864.883	164518	1313758	1203.64	1463.21	119.08	0.550916	0	BF-left	109	FALSE
805.112	162085	1338096	1163.18	1475.71	73.7212	0.478757	0	BF-left	110	FALSE
870.603	234667	841873	1093.02	1479.58	-1.6789	0.620728	0	BF-left	111	FALSE
898.986	236894	1041026	742.224	1482.37	-47.565	0.612591	0	BF-left	112	FALSE
746.823	127908	1038084	1054.31	1482.42	78.47	0.598446	0	BF-left	113	FALSE
906.927	199120	348260	627.383	1486.15	-52.4016	0.527492	0	BF-left	114	FALSE
746.514	194752	834603	1262.7	1490.26	-160.565	0.661688	0	BF-left	115	FALSE
878.706	165421	2435772	695.999	1495.49	120.329	0.806772	0	BF-left	116	FALSE
858.576	216809	1254379	1128	1491.71	34.7673	0.556042	0	BF-left	117	FALSE
796.329	152264	1642030	778.203	1499	-44.8762	0.645278	0	BF-left	118	FALSE
744.502	128407	1404130	1216.62	1506.88	-178.059	0.629676	0	BF-left	119	FALSE
803.749	231432	1168651	648.831	1510.15	-8.21264	0.607668	0	BF-left	120	FALSE
623.534	114504	334838	1138.63	1529.64	-67.6227	0.901256	0	BF-left	121	FALSE
893.305	283925	1832169	715.754	1544.05	-148.589	0.598542	0	BF-left	122	FALSE
809.37	141553	1236717	1625.27	1547.27	-96.7679	0.546902	0	BF-left	123	FALSE
774.803	130911	1224188	1425.23	1548.31	-74.7301	0.660068	0	BF-left	124	FALSE
840.427	170606	1171555	666.728	1563.51	33.6613	0.546535	0	BF-left	125	FALSE
720.743	252434	441095	1633.99	1580.7	-127.545	0.690098	0	BF-left	126	FALSE
732.247	100682	1054436	1332.74	1588.26	35.1162	0.6313	0	BF-left	127	FALSE
768.503	189325	847659	1402.77	1586.14	131.795	0.715373	0	BF-left	128	FALSE
803.86	145246	1702576	1587.08	1593.39	-121.656	0.345116	0	BF-left	129	FALSE
856.682	127979	1687663	1450.26	1597.86	98.42	0.499308	0	BF-left	130	FALSE
802.805	149324	1475556	1374.58	1614.59	78.2587	0.588907	0	BF-left	132	FALSE
702.785	152965	973357	1617.08	1622.76	-118.266	0.668638	0	BF-left	133	FALSE
967.293	180620	2080647	1420.99	1635.6	20.9314	0.665366	0	BF-left	134	FALSE
849.413	173219	1421068	1526.6	1636.64	-102.937	0.867643	0	BF-left	135	FALSE
755.804	91490.7	1863058	1571.48	1652.31	-50.5933	0.519759	0	BF-left	136	FALSE
914.951	211198	2483178	1474.81	1651.34	94.7278	0.787486	0	BF-left	137	FALSE
764.983	143968	1634003	1359.49	1658.94	60.6361	0.531057	0	BF-left	138	FALSE
840.362	212035	1000871	1404.39	1682.2	48.4307	0.527471	0	BF-left	139	FALSE
877.544	191135	908258	1440.38	1680.9	57.0742	0.829557	0	BF-left	140	FALSE
782.313	159656	1318980	1518.36	1682.81	-130.411	0.567961	0	BF-left	141	FALSE
668.199	194860	586679	1558.32	1699.58	155.296	0.571183	0	BF-left	142	FALSE
810.511	99369.7	1436225	1475.12	1709.48	155.34	0.62671	0	BF-left	143	FALSE
750.579	141264	1168651	1378.36	1712.68	7.41366	0.617037	0	BF-left	144	FALSE
801.506	208535	863222	1423.77	1717.33	-141.454	0.566987	0	BF-left	145	FALSE
624.545	47071.7	272926	1468.52	1743.31	-147.808	0.726359	0	BF-left	146	FALSE
759.938	171465	1041115	1430.15	1752.62	158.475	0.550637	0	BF-left	147	FALSE
688.047	140372	412828	1391.07	1752.02	6.18038	0.688956	0	BF-left	148	FALSE
Position 3
Mean	Variance	Total Intensity	Center of Mass X	Center of Mass Y	Cell Angle	Roundness	Time	Channel	Cell	Disappeared
193.746	279.354	402216	1691.05	39.54	-110.372	0.712562	0	YFP-left	2	FALSE
178.339	202.172	34241	1783.39	41.0417	100.001	0.897343	0	YFP-left	3	FALSE
195.048	274.307	244785	1638.89	44.7936	88.6712	0.59062	0	YFP-left	4	FALSE
192.104	248.059	225146	1757.48	52.2833	113.218	0.475947	0	YFP-left	5	FALSE
185.792	246.653	83792	1725.37	55.0887	8.92715	0.798651	0	YFP-left	6	FALSE
180.517	225.029	199652	1974.1	65.717	-78.6912	0.863672	0	YFP-left	7	FALSE
193.777	276.573	304424	1607.29	72.0395	-10.9578	0.602829	0	YFP-left	8	FALSE
190.223	212.821	85220	1667.02	73.3884	78.4262	0.66161	0	YFP-left	9	FALSE
185.024	260.73	314171	2026.18	69.5931	36.3983	0.5133	0	YFP-left	10	FALSE
195.283	253.613	260898	1763.59	92.7642	-103.302	0.543412	0	YFP-left	11	FALSE
197.226	272.131	488134	1705.82	92.8141	173.465	0.77321	0	YFP-left	12	FALSE
194.756	264.632	451250	1640.83	106.625	-132.14	0.721787	0	YFP-left	13	FALSE
193.215	284.119	240746	1584.59	116.024	-13.9021	0.652273	0	YFP-left	14	FALSE
192.629	274.658	395852	1792.22	122.243	-94.721	0.597872	0	YFP-left	15	FALSE
198.517	284.507	350383	1734.14	134.352	-138.17	0.541007	0	YFP-left	17	FALSE
195.645	250.514	212666	1675.75	135.71	-26.1284	0.838326	0	YFP-left	18	FALSE
196.464	280.833	265423	1644.25	156.654	93.9127	0.616384	0	YFP-left	19	FALSE
199.189	257.42	171103	1763.64	160.841	11.3887	0.657418	0	YFP-left	20	FALSE
193.453	243.789	227501	1798.57	169.18	58.9279	0.821287	0	YFP-left	21	FALSE
199.873	287.519	340984	1681.77	185.785	5.67507	0.555149	0	YFP-left	22	FALSE
199.955	275.032	379514	1726.56	188.013	-57.3175	0.603044	0	YFP-left	23	FALSE
192.117	255.545	311998	1773	204.235	94.9734	0.610697	0	YFP-left	24	FALSE
180.143	168.408	30264	1686.15	221.863	166.409	0.571762	0	YFP-left	25	FALSE
181.19	192.226	35332	1707.7	220.846	120.914	0.356534	0	YFP-left	26	FALSE
196.536	283.944	259624	1741.05	233.551	-29.8746	0.653516	0	YFP-left	27	FALSE
198.039	260.393	251906	988.628	500.002	105.799	0.573096	0	YFP-left	28	FALSE
192.944	256.607	144901	1056.34	509.049	-108.773	0.947644	0	YFP-left	29	FALSE
199.035	267.235	215754	957.336	523.215	-109.283	0.749263	0	YFP-left	30	FALSE
201.395	284.171	342975	1020.03	533.469	-148.933	0.531223	0	YFP-left	31	FALSE
197.49	263.258	356075	922.775	552.54	146.413	0.656117	0	YFP-left	32	FALSE
201.942	295.546	280699	966.432	564.844	-26.6438	0.509037	0	YFP-left	33	FALSE
205.164	290.916	362320	1079.46	575.938	99.9258	0.52627	0	YFP-left	34	FALSE
201.276	256.632	593965	1009.94	585.778	-128.107	0.818475	0	YFP-left	35	FALSE
203.628	320.881	230303	1127.83	590.883	127.071	0.547558	0	YFP-left	36	FALSE
189.753	201.238	18406	1096.91	606.433	-158.301	0.28664	0	YFP-left	38	FALSE
202.091	296.581	463597	935.354	609.22	-28.3721	0.705602	0	YFP-left	39	FALSE
203.085	270.491	262589	1057.45	609.183	115.309	0.754182	0	YFP-left	40	FALSE
195.738	239.078	178317	1128.29	625.884	-164.774	0.794692	0	YFP-left	41	FALSE
204.153	282.747	357880	1001.03	634.492	121.194	0.430092	0	YFP-left	42	FALSE
197.688	284.619	262332	1088.14	637.437	-162.847	0.62916	0	YFP-left	43	FALSE
188.951	223.471	42703	911.394	639.319	99.8854	0.631828	0	YFP-left	44	FALSE
202.307	279.521	139187	961.286	640.494	-74.8845	0.775521	0	YFP-left	45	FALSE
203.203	300.179	264570	885.928	663.507	93.0554	0.687817	0	YFP-left	46	FALSE
204.971	333.991	361978	934.091	667.803	163.55	0.612623	0	YFP-left	47	FALSE
196.875	288.315	207112	1998.89	1113.49	122.645	0.719552	0	YFP-left	48	FALSE
192.984	254.634	99194	1999.99	1145.72	127.659	0.872794	0	YFP-left	49	FALSE
198.034	297.97	311706	2000.29	1183.44	-166.224	0.883028	0	YFP-left	50	FALSE
194.248	279.319	273501	2022.46	1227.82	71.4275	0.569974	0	YFP-left	51	FALSE
200.302	280.529	259191	840.988	1286.32	66.3294	0.819422	0	YFP-left	52	FALSE
193.483	286.79	140469	948.19	1303.73	-148.098	0.821938	0	YFP-left	53	FALSE
201.079	277.902	252354	814.598	1314.71	69.1823	0.737312	0	YFP-left	54	FALSE
203.219	272.865	320679	909.603	1318.91	-95.8869	0.674527	0	YFP-left	55	FALSE
201.315	245.52	478124	860.084	1332.01	-55.3	0.982403	0	YFP-left	56	FALSE
200.846	289.813	433224	798.888	1356.94	-175.783	0.667628	0	YFP-left	57	FALSE
209.016	328.739	390860	904.64	1362.53	-168.446	0.497748	0	YFP-left	58	FALSE
200.414	250.848	262743	849.896	1376.46	141.282	0.516985	0	YFP-left	59	FALSE
199.8	277.758	252347	774.664	1393.63	162.053	0.588246	0	YFP-left	60	FALSE
205.233	282.271	202975	818.888	1395.97	141.014	0.662726	0	YFP-left	61	FALSE
199.351	290.108	182207	887.488	1397.37	111.98	0.648676	0	YFP-left	62	FALSE
202.053	312.381	287117	939.395	1400.57	81.4479	0.63743	0	YFP-left	63	FALSE
187.537	221.676	158469	711.636	1418.72	145.844	0.904082	0	YFP-left	64	FALSE
200.227	270.554	404858	856.358	1424.09	135.813	0.716571	0	YFP-left	65	FALSE
204.528	271.191	174258	802.658	1423.2	112.089	0.563202	0	YFP-left	66	FALSE
196.981	257.331	378992	751.891	1432.65	44.9472	0.513526	0	YFP-left	67	FALSE
199.61	298.791	301212	804.162	1459.19	156.18	0.521631	0	YFP-left	68	FALSE
849.876	119009	1764342	1691.05	39.54	-110.372	0.712562	0	BF-left	2	FALSE
738.005	81477.2	141697	1783.39	41.0417	100.001	0.897343	0	BF-left	3	FALSE
806.943	136828	1012714	1638.89	44.7936	88.6712	0.59062	0	BF-left	4	FALSE
728.375	133900	853656	1757.48	52.2833	113.218	0.475947	0	BF-left	5	FALSE
854.053	103430	385178	1725.37	55.0887	8.92715	0.798651	0	BF-left	6	FALSE
652.84	58977.3	722041	1974.1	65.717	-78.6912	0.863672	0	BF-left	7	FALSE
769.505	77941.5	1208893	1607.29	72.0395	-10.9578	0.602829	0	BF-left	8	FALSE
807.045	147235	361556	1667.02	73.3884	78.4262	0.66161	0	BF-left	9	FALSE
753.591	59253.1	1279598	2026.18	69.5931	36.3983	0.5133	0	BF-left	10	FALSE
832.544	154993	1112279	1763.59	92.7642	-103.302	0.543412	0	BF-left	11	FALSE
804.759	100236	1991779	1705.82	92.8141	173.465	0.77321	0	BF-left	12	FALSE
924.02	216981	2140955	1640.83	106.625	-132.14	0.721787	0	BF-left	13	FALSE
770.334	128019	959836	1584.59	116.024	-13.9021	0.652273	0	BF-left	14	FALSE
919.493	162236	1889559	1792.22	122.243	-94.721	0.597872	0	BF-left	15	FALSE
850.358	275821	1500882	1734.14	134.352	-138.17	0.541007	0	BF-left	17	FALSE
1016.84	408050	1105308	1675.75	135.71	-26.1284	0.838326	0	BF-left	18	FALSE
800.115	217756	1080955	1644.25	156.654	93.9127	0.616384	0	BF-left	19	FALSE
787.09	164987	676110	1763.64	160.841	11.3887	0.657418	0	BF-left	20	FALSE
786.351	194725	924749	1798.57	169.18	58.9279	0.821287	0	BF-left	21	FALSE
776.252	96486.9	1324286	1681.77	185.785	5.67507	0.555149	0	BF-left	22	FALSE
834.625	127382	1584118	1726.56	188.013	-57.3175	0.603044	0	BF-left	23	FALSE
811.325	126838	1317592	1773	204.235	94.9734	0.610697	0	BF-left	24	FALSE
776.839	25047.4	130509	1686.15	221.863	166.409	0.571762	0	BF-left	25	FALSE
1140.49	82006.4	222396	1707.7	220.846	120.914	0.356534	0	BF-left	26	FALSE
684.181	127523	903803	1741.05	233.551	-29.8746	0.653516	0	BF-left	27	FALSE
810.146	115693	1030506	988.628	500.002	105.799	0.573096	0	BF-left	28	FALSE
702.076	77210.8	527259	1056.34	509.049	-108.773	0.947644	0	BF-left	29	FALSE
806.197	164030	873918	957.336	523.215	-109.283	0.749263	0	BF-left	30	FALSE
817.381	159442	1392000	1020.03	533.469	-148.933	0.531223	0	BF-left	31	FALSE
790.568	172641	1425395	922.775	552.54	146.413	0.656117	0	BF-left	32	FALSE
891.563	223115	1239273	966.432	564.844	-26.6438	0.509037	0	BF-left	33	FALSE
808.467	82822.9	1427753	1079.46	575.938	99.9258	0.52627	0	BF-left	34	FALSE
995.622	135314	2938080	1009.94	585.778	-128.107	0.818475	0	BF-left	35	FALSE
803.96	110124	909279	1127.83	590.883	127.071	0.547558	0	BF-left	36	FALSE
1097	92639.5	106409	1096.91	606.433	-158.301	0.28664	0	BF-left	38	FALSE
801.383	112502	1838372	935.354	609.22	-28.3721	0.705602	0	BF-left	39	FALSE
857.46	226474	1108696	1057.45	609.183	115.309	0.754182	0	BF-left	40	FALSE
724.382	228112	659912	1128.29	625.884	-164.774	0.794692	0	BF-left	41	FALSE
792.613	160528	1389451	1001.03	634.492	121.194	0.430092	0	BF-left	42	FALSE
774.543	154363	1027818	1088.14	637.437	-162.847	0.62916	0	BF-left	43	FALSE
832.146	71586.7	188065	911.394	639.319	99.8854	0.631828	0	BF-left	44	FALSE
878.417	263088	604351	961.286	640.494	-74.8845	0.775521	0	BF-left	45	FALSE
793.506	140359	1033145	885.928	663.507	93.0554	0.687817	0	BF-left	46	FALSE
763.647	158458	1348601	934.091	667.803	163.55	0.612623	0	BF-left	47	FALSE
776.782	109937	817175	1998.89	1113.49	122.645	0.719552	0	BF-left	48	FALSE
701.481	83236.5	360561	1999.99	1145.72	127.659	0.872794	0	BF-left	49	FALSE
747.76	100267	1176975	2000.29	1183.44	-166.224	0.883028	0	BF-left	50	FALSE
738.609	101253	1039962	2022.46	1227.82	71.4275	0.569974	0	BF-left	51	FALSE
839.376	164307	1086152	840.988	1286.32	66.3294	0.819422	0	BF-left	52	FALSE
703.03	73685.7	510400	948.19	1303.73	-148.098	0.821938	0	BF-left	53	FALSE
881.006	252328	1105662	814.598	1314.71	69.1823	0.737312	0	BF-left	54	FALSE
839.577	149525	1324852	909.603	1318.91	-95.8869	0.674527	0	BF-left	55	FALSE
922.851	177180	2191771	860.084	1332.01	-55.3	0.982403	0	BF-left	56	FALSE
863.926	159621	1863489	798.888	1356.94	-175.783	0.667628	0	BF-left	57	FALSE
835.961	200124	1563247	904.64	1362.53	-168.446	0.497748	0	BF-left	58	FALSE
942.896	321748	1236137	849.896	1376.46	141.282	0.516985	0	BF-left	59	FALSE
768.108	176156	970121	774.664	1393.63	162.053	0.588246	0	BF-left	60	FALSE
829.205	252363	820084	818.888	1395.97	141.014	0.662726	0	BF-left	61	FALSE
852.219	306486	778928	887.488	1397.37	111.98	0.648676	0	BF-left	62	FALSE
793.94	147726	1128189	939.395	1400.57	81.4479	0.63743	0	BF-left	63	FALSE
634.747	70695	536361	711.636	1418.72	145.844	0.904082	0	BF-left	64	FALSE
774.86	134053	1566767	856.358	1424.09	135.813	0.716571	0	BF-left	65	FALSE
824.957	228309	702863	802.658	1423.2	112.089	0.563202	0	BF-left	66	FALSE
753.216	98395.1	1449187	751.891	1432.65	44.9472	0.513526	0	BF-left	67	FALSE
772.307	188329	1165411	804.162	1459.19	156.18	0.521631	0	BF-left	68	FALSE
Position 4
Mean	Variance	Total Intensity	Center of Mass X	Center of Mass Y	Cell Angle	Roundness	Time	Channel	Cell	Disappeared
198.519	303.344	218371	1216.86	460.998	-2.93778	0.677995	0	YFP-left	1	FALSE
201.06	335.614	402119	1181.72	490.728	-60.6207	0.691006	0	YFP-left	2	FALSE
200.847	297.808	285404	1236.17	497.012	-157.76	0.589185	0	YFP-left	3	FALSE
193.184	273.12	125956	1275.15	505.816	18.6856	0.922246	0	YFP-left	4	FALSE
203.07	288.782	424620	1224.69	543.245	-11.74	0.730963	0	YFP-left	5	FALSE
196.524	269.053	172155	1309.96	545.985	62.1268	0.771648	0	YFP-left	6	FALSE
199.712	298.238	350096	1170.4	554.518	35.5903	0.631506	0	YFP-left	7	FALSE
211.062	435.926	473200	1272.67	565.021	49.7756	0.840789	0	YFP-left	8	FALSE
200.222	272.612	111123	1241.06	585.564	55.731	0.533022	0	YFP-left	9	FALSE
199.119	293.736	305051	1330.08	586.826	7.49059	0.531598	0	YFP-left	10	FALSE
206.89	322.86	243716	1207.92	590.208	-97.5035	0.827336	0	YFP-left	11	FALSE
199.719	278.623	206709	1170.74	599.214	99.5288	0.54475	0	YFP-left	12	FALSE
207.477	324.919	296692	1295.17	610.614	98.3391	0.602132	0	YFP-left	13	FALSE
184.113	229.954	27801	1347.84	613.874	-121.109	0.700846	0	YFP-left	14	FALSE
203.697	286.28	463614	1238.24	624.603	-164.643	0.435588	0	YFP-left	15	FALSE
205.474	332.691	283143	1174.67	636.806	153.721	0.490415	0	YFP-left	16	FALSE
203.014	298.748	284219	1327.75	639.473	-87.6234	0.6176	0	YFP-left	17	FALSE
202.14	286.629	178085	1284.99	643.272	131.14	0.494799	0	YFP-left	18	FALSE
191.09	261.764	36116	1205.22	650.561	-74.9117	0.457131	0	YFP-left	19	FALSE
197.251	273.237	199421	1179.15	671.624	153.372	0.628532	0	YFP-left	20	FALSE
199.062	263.035	307750	1221.5	674.627	-61.5813	0.552022	0	YFP-left	21	FALSE
203.207	297.828	338949	1277.47	678.055	161.287	0.55306	0	YFP-left	22	FALSE
198.027	289.402	171293	1316.08	701.548	122.922	0.775759	0	YFP-left	23	FALSE
198.128	279.596	195156	735.853	1278.22	142.655	0.640222	0	YFP-left	24	FALSE
200.931	317.167	334952	774.621	1295.2	-100.696	0.661048	0	YFP-left	25	FALSE
207.94	341.941	399660	838.441	1307.67	20.1558	0.668145	0	YFP-left	26	FALSE
197.435	266.748	215599	732.535	1313.13	104.827	0.880265	0	YFP-left	27	FALSE
199.112	284.775	382893	875.439	1334.15	-75.2465	0.484733	0	YFP-left	28	FALSE
198.136	281.446	279173	929.053	1330.81	21.0493	0.603688	0	YFP-left	29	FALSE
188.664	231.775	84144	956.112	1350.54	-66.8489	0.742513	0	YFP-left	30	FALSE
197.64	269.508	501216	760.835	1352.04	3.96494	0.706308	0	YFP-left	31	FALSE
204.134	288.282	609340	819.94	1361.47	-176.474	0.78737	0	YFP-left	32	FALSE
205.694	322.542	319237	711.142	1369.56	176.367	0.567863	0	YFP-left	33	FALSE
199.187	266.798	443190	905.267	1375.58	0.620333	0.469945	0	YFP-left	34	FALSE
205.359	267.478	194270	867.26	1381.38	45.0985	0.59403	0	YFP-left	35	FALSE
201.155	273.064	337136	946.18	1391.07	-22.7583	0.52326	0	YFP-left	36	FALSE
193.483	236.475	63656	845.848	1396.47	88.1812	0.68099	0	YFP-left	37	FALSE
203.101	264.62	372284	783.529	1404.98	-4.28951	0.611981	0	YFP-left	38	FALSE
202.506	284.69	385368	738.637	1406.92	-50.4738	0.634201	0	YFP-left	39	FALSE
205.587	262.085	209082	822.245	1410.73	64.11	0.665446	0	YFP-left	40	FALSE
200.616	255.145	413670	868.208	1429.54	126.151	0.55976	0	YFP-left	41	FALSE
202.442	295.954	360549	917.657	1433.93	7.65115	0.54045	0	YFP-left	42	FALSE
192.247	261.109	159565	706.004	1437.08	5.23588	0.912551	0	YFP-left	43	FALSE
202.635	293.61	217225	816.937	1443.75	120.5	0.475482	0	YFP-left	44	FALSE
196.609	276.598	265422	954.808	1450.07	-73.474	0.54517	0	YFP-left	45	FALSE
197.136	270.211	483575	770.733	1455.35	142.41	0.635202	0	YFP-left	46	FALSE
199.341	277.68	293828	855.627	1469.86	86.755	0.611595	0	YFP-left	47	FALSE
191.907	262.352	126275	902.299	1474.08	-17.432	0.903375	0	YFP-left	48	FALSE
198.107	261.907	153731	814.01	1476.79	-169.543	0.785568	0	YFP-left	49	FALSE
181.653	169.671	13079	946.625	1479.57	158.293	0.486528	0	YFP-left	51	FALSE
184.514	214.396	73252	869.423	1502.89	152.863	0.562816	0	YFP-left	52	FALSE
193.814	256.406	290721	827.941	1508.9	-146.512	0.59948	0	YFP-left	53	FALSE
756.41	114894	832051	1216.86	460.998	-2.93778	0.677995	0	BF-left	1	FALSE
721.039	72724.8	1442079	1181.72	490.728	-60.6207	0.691006	0	BF-left	2	FALSE
755.353	179803	1073357	1236.17	497.012	-157.76	0.589185	0	BF-left	3	FALSE
688.778	77448.7	449083	1275.15	505.816	18.6856	0.922246	0	BF-left	4	FALSE
817.004	133698	1708356	1224.69	543.245	-11.74	0.730963	0	BF-left	5	FALSE
793.243	95134.2	694881	1309.96	545.985	62.1268	0.771648	0	BF-left	6	FALSE
705.228	62529.3	1236264	1170.4	554.518	35.5903	0.631506	0	BF-left	7	FALSE
857.67	122592	1922896	1272.67	565.021	49.7756	0.840789	0	BF-left	8	FALSE
959.077	264839	532288	1241.06	585.564	55.731	0.533022	0	BF-left	9	FALSE
726.745	97828.2	1113373	1330.08	586.826	7.49059	0.531598	0	BF-left	10	FALSE
825.709	167481	972685	1207.92	590.208	-97.5035	0.827336	0	BF-left	11	FALSE
790.906	203788	818588	1170.74	599.214	99.5288	0.54475	0	BF-left	12	FALSE
867.776	237906	1240919	1295.17	610.614	98.3391	0.602132	0	BF-left	13	FALSE
770.801	130270	116391	1347.84	613.874	-121.109	0.700846	0	BF-left	14	FALSE
792.658	179223	1804089	1238.24	624.603	-164.643	0.435588	0	BF-left	15	FALSE
827.877	196238	1140814	1174.67	636.806	153.721	0.490415	0	BF-left	16	FALSE
779.741	242145	1091638	1327.75	639.473	-87.6234	0.6176	0	BF-left	17	FALSE
841.425	221994	741295	1284.99	643.272	131.14	0.494799	0	BF-left	18	FALSE
1113.97	253311	210540	1205.22	650.561	-74.9117	0.457131	0	BF-left	19	FALSE
840.284	390295	849527	1179.15	671.624	153.372	0.628532	0	BF-left	20	FALSE
765.592	121633	1183606	1221.5	674.627	-61.5813	0.552022	0	BF-left	21	FALSE
750.086	132768	1251143	1277.47	678.055	161.287	0.55306	0	BF-left	22	FALSE
679.584	108125	587840	1316.08	701.548	122.922	0.775759	0	BF-left	23	FALSE
797.343	129166	785383	735.853	1278.22	142.655	0.640222	0	BF-left	24	FALSE
834.631	198522	1391330	774.621	1295.2	-100.696	0.661048	0	BF-left	25	FALSE
819.969	129900	1575981	838.441	1307.67	20.1558	0.668145	0	BF-left	26	FALSE
893.875	328390	976111	732.535	1313.13	104.827	0.880265	0	BF-left	27	FALSE
836.152	225437	1607920	875.439	1334.15	-75.2465	0.484733	0	BF-left	28	FALSE
748.127	111416	1054111	929.053	1330.81	21.0493	0.603688	0	BF-left	29	FALSE
694.103	95415.4	309570	956.112	1350.54	-66.8489	0.742513	0	BF-left	30	FALSE
993.07	218338	2518426	760.835	1352.04	3.96494	0.706308	0	BF-left	31	FALSE
836.576	125598	2497179	819.94	1361.47	-176.474	0.78737	0	BF-left	32	FALSE
936.894	276216	1454059	711.142	1369.56	176.367	0.567863	0	BF-left	33	FALSE
815.219	128965	1813862	905.267	1375.58	0.620333	0.469945	0	BF-left	34	FALSE
895.549	373715	847189	867.26	1381.38	45.0985	0.59403	0	BF-left	35	FALSE
765.563	131129	1283084	946.18	1391.07	-22.7583	0.52326	0	BF-left	36	FALSE
1463.22	289578	481400	845.848	1396.47	88.1812	0.68099	0	BF-left	37	FALSE
843.7	165303	1546503	783.529	1404.98	-4.28951	0.611981	0	BF-left	38	FALSE
818.967	194006	1558495	738.637	1406.92	-50.4738	0.634201	0	BF-left	39	FALSE
916.252	330734	931828	822.245	1410.73	64.11	0.665446	0	BF-left	40	FALSE
829.159	135492	1709726	868.208	1429.54	126.151	0.55976	0	BF-left	41	FALSE
831.93	155681	1481668	917.657	1433.93	7.65115	0.54045	0	BF-left	42	FALSE
736.017	140458	610894	706.004	1437.08	5.23588	0.912551	0	BF-left	43	FALSE
870.826	206619	933526	816.937	1443.75	120.5	0.475482	0	BF-left	44	FALSE
803.221	182915	1084348	954.808	1450.07	-73.474	0.54517	0	BF-left	45	FALSE
962.077	193110	2359974	770.733	1455.35	142.41	0.635202	0	BF-left	46	FALSE
794.702	188209	1171391	855.627	1469.86	86.755	0.611595	0	BF-left	47	FALSE
719.429	88519.4	473384	902.299	1474.08	-17.432	0.903375	0	BF-left	48	FALSE
846.251	253438	656691	814.01	1476.79	-169.543	0.785568	0	BF-left	49	FALSE
584.083	21071.9	42054	946.625	1479.57	158.293	0.486528	0	BF-left	51	FALSE
667.975	51205.9	265186	869.423	1502.89	152.863	0.562816	0	BF-left	52	FALSE
785.403	185531	1178104	827.941	1508.9	-146.512	0.59948	0	BF-left	53	FALSE

## Sheet: 2
Position 1
Mean	Variance	Total Intensity	Center of Mass X	Center of Mass Y	Cell Angle	Roundness	Time	Channel	Cell	Disappeared
910.79	454456	1472748	735.308	34.7477	149.557	0.633111	30	BF-left	3	FALSE
883.475	381681	1170604	827.958	40.5842	-23.7962	0.730859	30	BF-left	4	FALSE
878.688	452172	937560	903.361	44.5089	146.793	0.901886	30	BF-left	5	FALSE
911.017	603929	2373200	682.494	48.9313	15.0453	0.929938	30	BF-left	6	FALSE
639.698	10773.5	27507	806.605	52.0698	17.135	0.502182	30	BF-left	7	FALSE
872.761	445514	1317869	866.572	56.5026	65.085	0.793183	30	BF-left	8	FALSE
707.244	253856	637227	723.373	68.7492	143.663	0.845524	30	BF-left	9	FALSE
841.995	281735	865571	833.602	696.497	62.3164	0.699196	30	BF-left	31	FALSE
838.235	254593	844941	797.917	705.868	-100.368	0.759504	30	BF-left	32	FALSE
651.878	24921.9	53454	928.476	707.622	-67.1687	0.486402	30	BF-left	33	FALSE
863.01	262853	250273	858.3	708.679	-38.7204	0.628601	30	BF-left	34	FALSE
811.624	204447	1096504	1820.12	714.89	-104.288	0.871392	30	BF-left	35	FALSE
929.719	307626	1366687	748.337	720.922	-11.4518	0.753358	30	BF-left	36	FALSE
829.476	261869	1327161	952.27	724.031	95.3524	0.702974	30	BF-left	37	FALSE
811.744	226045	875060	905.866	729.175	50.9677	0.777	30	BF-left	38	FALSE
888.631	626566	1287626	824.402	734.985	28.0775	0.803841	30	BF-left	39	FALSE
710.298	231934	681886	709.201	737.644	159.696	0.920499	30	BF-left	40	FALSE
664.438	59109.1	210627	1006.29	737.877	70.0872	0.731945	30	BF-left	41	FALSE
883.86	369167	1308996	863.646	741.544	-28.3135	0.655858	30	BF-left	42	FALSE
992.439	614821	1606759	783.853	745.127	64.9108	0.842845	30	BF-left	43	FALSE
715.251	268850	1215926	1834.9	754.974	145.802	0.749464	30	BF-left	44	FALSE
963.28	546393	1674181	984.694	761.777	7.74619	0.560739	30	BF-left	45	FALSE
792.036	351999	1597536	934.343	763.045	162.295	0.570439	30	BF-left	46	FALSE
829.258	494084	1554858	738.462	767.05	-139.553	0.877359	30	BF-left	47	FALSE
1056.95	516515	1067520	1021.63	773.449	-150.499	0.852224	30	BF-left	48	FALSE
779.048	208571	1190386	1424.76	775.868	64.7473	0.718319	30	BF-left	49	FALSE
914.869	486802	1218605	880.601	777.351	-83.6528	0.575701	30	BF-left	50	FALSE
846.796	424902	1862105	832.509	783.784	-49.9401	0.811219	30	BF-left	51	FALSE
875.943	291334	1606480	1076.26	785.712	-135.652	0.819027	30	BF-left	52	FALSE
898.446	296875	1212902	1119.36	782.87	72.8525	0.725562	30	BF-left	53	FALSE
505.689	10492.5	105689	1455.28	787.541	-74.9784	0.780871	30	BF-left	54	FALSE
1021.24	526950	1026351	770.293	791.919	-40.7996	0.917786	30	BF-left	55	FALSE
621.68	218839	552052	1833	793.902	14.3992	0.920297	30	BF-left	56	FALSE
934.428	622380	971805	914.319	796.782	93.7599	0.532696	30	BF-left	57	FALSE
891.115	610638	1906094	961.461	805.286	174.869	0.721425	30	BF-left	58	FALSE
780.966	209122	1047275	1934.29	807.315	-30.5287	0.8039	30	BF-left	59	FALSE
631.887	73407.6	389874	1968.21	808.524	-40.1486	0.896418	30	BF-left	60	FALSE
798.727	157695	1246014	1360.46	810.085	-45.1043	0.824478	30	BF-left	61	FALSE
927.285	540150	1568039	1016.21	811.747	79.6867	0.806784	30	BF-left	62	FALSE
786.007	203033	1444680	1314.51	813.051	151.778	0.851768	30	BF-left	63	FALSE
897.448	472924	726933	878.321	814.575	13.6942	0.778955	30	BF-left	64	FALSE
827.742	317655	758212	845.717	824.755	-64.1825	0.661642	30	BF-left	65	FALSE
892.403	393802	2012369	800.429	826.341	28.2826	0.579087	30	BF-left	66	FALSE
970.891	338304	748557	906.185	826.943	18.5503	0.790409	30	BF-left	67	FALSE
977.24	581421	1861642	749.95	827.301	140.465	0.855992	30	BF-left	68	FALSE
1233.9	644430	683579	933.448	831.15	94.2071	0.735251	30	BF-left	69	FALSE
854.445	428935	2171999	1061.23	833.49	-99.3921	0.736133	30	BF-left	70	FALSE
904.612	458737	914563	987.877	839.275	5.25059	0.670456	30	BF-left	71	FALSE
991.934	487962	612023	959.24	846.731	54.5895	0.702293	30	BF-left	72	FALSE
730.557	180352	1157933	870.644	853.353	-142.951	0.682299	30	BF-left	73	FALSE
785.937	412142	940767	1317.87	856.252	78.2079	0.830882	30	BF-left	74	FALSE
883.522	383030	1409218	1106.76	857.829	43.8325	0.620554	30	BF-left	75	FALSE
990.994	638395	1439914	1020.21	860.401	52.3081	0.646038	30	BF-left	76	FALSE
1008.96	893203	955483	770.941	862.815	-56.011	0.66308	30	BF-left	77	FALSE
776.07	309832	467194	1077.82	870.523	41.6985	0.655124	30	BF-left	78	FALSE
816.779	165442	561944	835.788	872.154	36.3678	0.638664	30	BF-left	79	FALSE
804.444	156199	3029537	923.995	877.18	69.3414	0.757363	30	BF-left	80	FALSE
949.531	573806	1726248	734.148	876.855	0.642922	0.626444	30	BF-left	81	FALSE
814.384	343777	1158869	800.874	879.501	-45.9183	0.487808	30	BF-left	82	FALSE
822.359	313016	1500805	980.584	882.956	61.0804	0.860023	30	BF-left	83	FALSE
486.021	35369.4	207531	1117.67	894.904	138.857	0.871737	30	BF-left	84	FALSE
785.122	300886	1735120	872.702	901.58	106.394	0.636637	30	BF-left	85	FALSE
934.525	565787	897144	768.411	902.038	89.8499	0.772443	30	BF-left	86	FALSE
859.845	370673	1398968	823.719	913.589	-80.4515	0.633284	30	BF-left	87	FALSE
943.168	578660	1062950	898.798	942.822	44.9346	0.820451	30	BF-left	88	FALSE
922.854	480134	1256004	861.552	947.309	24.6162	0.734863	30	BF-left	89	FALSE
700.746	343056	490522	881.487	978.669	45.1762	0.870139	30	BF-left	90	FALSE
853.608	252266	1830990	163.605	1525.4	92.0189	0.580173	30	BF-left	91	FALSE
887.942	253563	989167	241.145	1524.1	-137.669	0.83986	30	BF-left	92	FALSE
814.981	284478	1427846	273.826	1550.76	78.8208	0.686093	30	BF-left	93	FALSE
874.725	208801	293033	141.839	1551.59	103.294	0.861185	30	BF-left	94	FALSE
922.286	362790	1385274	211.669	1550.26	7.08105	0.6548	30	BF-left	95	FALSE
695.98	27259.2	34103	403.776	1555.33	-175.79	0.539384	30	BF-left	96	FALSE
791.312	150718	875191	1801.04	1567.4	7.25682	0.800783	30	BF-left	97	FALSE
820.571	255768	1354763	121.455	1577.63	104.019	0.711209	30	BF-left	98	FALSE
804.045	361348	2002072	173.418	1578.43	142.151	0.715369	30	BF-left	99	FALSE
863	197321	1350595	421.11	1579.19	147.45	0.801231	30	BF-left	100	FALSE
856.325	244734	1072975	1833.79	1584.81	-99.1349	0.80666	30	BF-left	101	FALSE
893.354	424496	2261080	244.147	1588.18	168.275	0.675014	30	BF-left	102	FALSE
810.888	226477	1067939	84.9355	1598.86	-51.3045	0.788906	30	BF-left	103	FALSE
1057.49	201160	146991	133.561	1610.54	-155.677	0.807323	30	BF-left	104	FALSE
1099.68	840605	491556	114.957	1612.17	-31.8957	0.772224	30	BF-left	105	FALSE
835.167	8102.94	25055	1403.1	1613.57	123.089	0.646871	30	BF-left	106	FALSE
1005.32	646462	1225483	205.929	1614.62	11.6156	0.945005	30	BF-left	107	FALSE
792.123	179897	841235	1794.57	1623.84	179.871	0.837549	30	BF-left	108	FALSE
874.966	406937	1499691	169.791	1628.78	58.8242	0.445179	30	BF-left	109	FALSE
763.56	322660	1330885	1837.01	1627.89	63.7379	0.709097	30	BF-left	110	FALSE
800.774	320892	938507	263.5	1627.6	-160.88	0.863799	30	BF-left	111	FALSE
762.676	159817	975463	1393.45	1637.63	-21.1643	0.67878	30	BF-left	112	FALSE
685.054	140424	465837	1427.59	1638.68	9.06262	0.935036	30	BF-left	113	FALSE
758.447	262896	1134637	92.9245	1639.78	-173.203	0.935444	30	BF-left	114	FALSE
828.068	352857	965527	136.24	1639.8	48.8073	0.576018	30	BF-left	115	FALSE
698.514	161236	540650	297.804	1643.02	77.6617	0.775117	30	BF-left	116	FALSE
776.887	157735	1110172	610.659	1648.08	-176.408	0.920976	30	BF-left	117	FALSE
826.401	208615	956146	57.6923	1659.35	129.943	0.747529	30	BF-left	118	FALSE
800.269	361823	1352455	1807.16	1661.61	178.67	0.75331	30	BF-left	119	FALSE
873.902	470859	876524	271.756	1664.72	-42.4034	0.729243	30	BF-left	120	FALSE
692.304	159283	452767	578.408	1665.12	30.8734	0.870525	30	BF-left	121	FALSE
844.225	300903	3362547	219.492	1666.92	-52.8531	0.880456	30	BF-left	122	FALSE
698.763	228138	587660	117.376	1669.74	146.251	0.849729	30	BF-left	123	FALSE
746.6	363767	1037027	1416.16	1673.69	24.6696	0.862067	30	BF-left	124	FALSE
886.362	445243	1947337	159.052	1681.2	-127.557	0.766975	30	BF-left	125	FALSE
970.402	342361	1664239	303.588	1692.04	169.85	0.821906	30	BF-left	126	FALSE
830.197	228785	1430430	1383.55	1704.03	-26.5588	0.86515	30	BF-left	127	FALSE
846.325	404605	1997328	255.845	1712.34	-115.09	0.679027	30	BF-left	128	FALSE
663.709	78122.7	467915	1457.16	1711.29	-150.805	0.883018	30	BF-left	129	FALSE
909.198	263866	1622010	365.718	1716.4	21.3556	0.628179	30	BF-left	130	FALSE
914.909	346147	1300086	1422.09	1722.86	-88.7352	0.921265	30	BF-left	131	FALSE
908.429	396277	990188	324.584	1725.72	-52.8036	0.537836	30	BF-left	132	FALSE
812.353	313050	1292453	160.066	1726.88	58.4422	0.855352	30	BF-left	133	FALSE
960.466	603756	2004493	202.006	1726.24	35.9493	0.494998	30	BF-left	134	FALSE
692.87	86968.5	213404	344.373	1742.84	-47.2834	0.787694	30	BF-left	135	FALSE
804.586	251323	1019411	1364.3	1742.32	161.363	0.762499	30	BF-left	136	FALSE
651.802	178541	426930	240.515	1749.36	123.697	0.530364	30	BF-left	137	FALSE
812.734	364447	933019	172.352	1766.72	-64.0794	0.794916	30	BF-left	138	FALSE
798.295	261738	1104840	214.631	1776.6	-49.2971	0.753824	30	BF-left	139	FALSE
195.497	373.85	316118	735.308	34.7477	149.557	0.633111	30	YFP-left	3	FALSE
198.498	447.417	263010	827.958	40.5842	-23.7962	0.730859	30	YFP-left	4	FALSE
198.709	489.684	212022	903.361	44.5089	146.793	0.901886	30	YFP-left	5	FALSE
199.331	390.91	519258	682.494	48.9313	15.0453	0.929938	30	YFP-left	6	FALSE
170.884	166.568	7348	806.605	52.0698	17.135	0.502182	30	YFP-left	7	FALSE
206.64	523.122	312026	866.572	56.5026	65.085	0.793183	30	YFP-left	8	FALSE
194.226	365.773	174998	723.373	68.7492	143.663	0.845524	30	YFP-left	9	FALSE
221.721	586.581	227929	833.602	696.497	62.3164	0.699196	30	YFP-left	31	FALSE
210.712	491.316	212398	797.917	705.868	-100.368	0.759504	30	YFP-left	32	FALSE
180.524	139.445	14803	928.476	707.622	-67.1687	0.486402	30	YFP-left	33	FALSE
202.452	364.199	58711	858.3	708.679	-38.7204	0.628601	30	YFP-left	34	FALSE
200.859	427.397	271360	1820.12	714.89	-104.288	0.871392	30	YFP-left	35	FALSE
210.456	489.297	309371	748.337	720.922	-11.4518	0.753358	30	YFP-left	36	FALSE
212.012	441.501	339220	952.27	724.031	95.3524	0.702974	30	YFP-left	37	FALSE
209.605	413.855	225954	905.866	729.175	50.9677	0.777	30	YFP-left	38	FALSE
238.162	499.915	345097	824.402	734.985	28.0775	0.803841	30	YFP-left	39	FALSE
208.628	595.998	200283	709.201	737.644	159.696	0.920499	30	YFP-left	40	FALSE
185.467	239.246	58793	1006.29	737.877	70.0872	0.731945	30	YFP-left	41	FALSE
218.612	417.034	323765	863.646	741.544	-28.3135	0.655858	30	YFP-left	42	FALSE
222.794	564.635	360704	783.853	745.127	64.9108	0.842845	30	YFP-left	43	FALSE
204.106	410.877	346981	1834.9	754.974	145.802	0.749464	30	YFP-left	44	FALSE
220.795	504.286	383742	984.694	761.777	7.74619	0.560739	30	YFP-left	45	FALSE
218.301	387.154	440314	934.343	763.045	162.295	0.570439	30	YFP-left	46	FALSE
227.576	591.755	426705	738.462	767.05	-139.553	0.877359	30	YFP-left	47	FALSE
209.987	482.47	212087	1021.63	773.449	-150.499	0.852224	30	YFP-left	48	FALSE
204.705	503.412	312790	1424.76	775.868	64.7473	0.718319	30	YFP-left	49	FALSE
222.917	465.077	296926	880.601	777.351	-83.6528	0.575701	30	YFP-left	50	FALSE
214.95	354.022	472676	832.509	783.784	-49.9401	0.811219	30	YFP-left	51	FALSE
212.245	511.34	389258	1076.26	785.712	-135.652	0.819027	30	YFP-left	52	FALSE
204.481	562.724	276049	1119.36	782.87	72.8525	0.725562	30	YFP-left	53	FALSE
182.254	229.452	38091	1455.28	787.541	-74.9784	0.780871	30	YFP-left	54	FALSE
259.883	1160.34	261182	770.293	791.919	-40.7996	0.917786	30	YFP-left	55	FALSE
199.697	529.369	177331	1833	793.902	14.3992	0.920297	30	YFP-left	56	FALSE
228.706	409.846	237854	914.319	796.782	93.7599	0.532696	30	YFP-left	57	FALSE
219.411	414.239	469320	961.461	805.286	174.869	0.721425	30	YFP-left	58	FALSE
204.936	571.159	274819	1934.29	807.315	-30.5287	0.8039	30	YFP-left	59	FALSE
197.4	457.109	121796	1968.21	808.524	-40.1486	0.896418	30	YFP-left	60	FALSE
215.775	545.603	336609	1360.46	810.085	-45.1043	0.824478	30	YFP-left	61	FALSE
222.163	477.835	375677	1016.21	811.747	79.6867	0.806784	30	YFP-left	62	FALSE
218.434	575.294	401482	1314.51	813.051	151.778	0.851768	30	YFP-left	63	FALSE
236.295	493.497	191399	878.321	814.575	13.6942	0.778955	30	YFP-left	64	FALSE
223.314	436.609	204556	845.717	824.755	-64.1825	0.661642	30	YFP-left	65	FALSE
226.855	471.019	511557	800.429	826.341	28.2826	0.579087	30	YFP-left	66	FALSE
243.425	797.739	187681	906.185	826.943	18.5503	0.790409	30	YFP-left	67	FALSE
264.931	1574.11	504694	749.95	827.301	140.465	0.855992	30	YFP-left	68	FALSE
319.829	2098.01	177185	933.448	831.15	94.2071	0.735251	30	YFP-left	69	FALSE
218.614	430.105	555717	1061.23	833.49	-99.3921	0.736133	30	YFP-left	70	FALSE
219.137	349.517	221548	987.877	839.275	5.25059	0.670456	30	YFP-left	71	FALSE
219.721	393.433	135568	959.24	846.731	54.5895	0.702293	30	YFP-left	72	FALSE
237.474	481.413	376396	870.644	853.353	-142.951	0.682299	30	YFP-left	73	FALSE
207.224	600.414	248047	1317.87	856.252	78.2079	0.830882	30	YFP-left	74	FALSE
216.816	582.011	345821	1106.76	857.829	43.8325	0.620554	30	YFP-left	75	FALSE
217.649	555.295	316244	1020.21	860.401	52.3081	0.646038	30	YFP-left	76	FALSE
227.162	429.084	215122	770.941	862.815	-56.011	0.66308	30	YFP-left	77	FALSE
197.05	322.383	118624	1077.82	870.523	41.6985	0.655124	30	YFP-left	78	FALSE
225.408	423.198	155081	835.788	872.154	36.3678	0.638664	30	YFP-left	79	FALSE
234.075	792.263	881526	923.995	877.18	69.3414	0.757363	30	YFP-left	80	FALSE
214.04	493.007	389124	734.148	876.855	0.642922	0.626444	30	YFP-left	81	FALSE
227.502	399.863	323736	800.874	879.501	-45.9183	0.487808	30	YFP-left	82	FALSE
214.392	490.267	391265	980.584	882.956	61.0804	0.860023	30	YFP-left	83	FALSE
195.925	384.903	83660	1117.67	894.904	138.857	0.871737	30	YFP-left	84	FALSE
227.612	430.499	503023	872.702	901.58	106.394	0.636637	30	YFP-left	85	FALSE
210.128	454.56	201723	768.411	902.038	89.8499	0.772443	30	YFP-left	86	FALSE
213.842	470.717	347921	823.719	913.589	-80.4515	0.633284	30	YFP-left	87	FALSE
204.666	483.67	230659	898.798	942.822	44.9346	0.820451	30	YFP-left	88	FALSE
204.046	355.687	277707	861.552	947.309	24.6162	0.734863	30	YFP-left	89	FALSE
196.604	457.722	137623	881.487	978.669	45.1762	0.870139	30	YFP-left	90	FALSE
204.421	438.306	438484	163.605	1525.4	92.0189	0.580173	30	YFP-left	91	FALSE
198.312	470.622	220920	241.145	1524.1	-137.669	0.83986	30	YFP-left	92	FALSE
201.316	414.914	352706	273.826	1550.76	78.8208	0.686093	30	YFP-left	93	FALSE
197.713	330.563	66234	141.839	1551.59	103.294	0.861185	30	YFP-left	94	FALSE
207.065	425.634	311012	211.669	1550.26	7.08105	0.6548	30	YFP-left	95	FALSE
183.673	393.975	9000	403.776	1555.33	-175.79	0.539384	30	YFP-left	96	FALSE
203.564	506.66	225142	1801.04	1567.4	7.25682	0.800783	30	YFP-left	97	FALSE
209.389	397.703	345701	121.455	1577.63	104.019	0.711209	30	YFP-left	98	FALSE
216.263	389.591	538495	173.418	1578.43	142.151	0.715369	30	YFP-left	99	FALSE
198.521	501.6	310686	421.11	1579.19	147.45	0.801231	30	YFP-left	100	FALSE
206.882	475.962	259223	1833.79	1584.81	-99.1349	0.80666	30	YFP-left	101	FALSE
207.122	344.322	524227	244.147	1588.18	168.275	0.675014	30	YFP-left	102	FALSE
204.296	403.721	269058	84.9355	1598.86	-51.3045	0.788906	30	YFP-left	103	FALSE
180.842	198.953	25137	133.561	1610.54	-155.677	0.807323	30	YFP-left	104	FALSE
204.132	312.571	91247	114.957	1612.17	-31.8957	0.772224	30	YFP-left	105	FALSE
168.433	201.446	5053	1403.1	1613.57	123.089	0.646871	30	YFP-left	106	FALSE
216.914	368.2	264418	205.929	1614.62	11.6156	0.945005	30	YFP-left	107	FALSE
203.358	430.17	215966	1794.57	1623.84	179.871	0.837549	30	YFP-left	108	FALSE
212.473	347.057	364178	169.791	1628.78	58.8242	0.445179	30	YFP-left	109	FALSE
203.028	422.973	353877	1837.01	1627.89	63.7379	0.709097	30	YFP-left	110	FALSE
203.812	329.75	238868	263.5	1627.6	-160.88	0.863799	30	YFP-left	111	FALSE
203.969	418.299	260876	1393.45	1637.63	-21.1643	0.67878	30	YFP-left	112	FALSE
197.34	452.218	134191	1427.59	1638.68	9.06262	0.935036	30	YFP-left	113	FALSE
204.929	374.26	306574	92.9245	1639.78	-173.203	0.935444	30	YFP-left	114	FALSE
208.437	373.541	243038	136.24	1639.8	48.8073	0.576018	30	YFP-left	115	FALSE
197.566	402.961	152916	297.804	1643.02	77.6617	0.775117	30	YFP-left	116	FALSE
204.393	464.614	292078	610.659	1648.08	-176.408	0.920976	30	YFP-left	117	FALSE
190.473	343.796	220377	57.6923	1659.35	129.943	0.747529	30	YFP-left	118	FALSE
204.455	501.759	345529	1807.16	1661.61	178.67	0.75331	30	YFP-left	119	FALSE
212.983	392.505	213622	271.756	1664.72	-42.4034	0.729243	30	YFP-left	120	FALSE
191.131	410.374	125000	578.408	1665.12	30.8734	0.870525	30	YFP-left	121	FALSE
218.095	390.472	868672	219.492	1666.92	-52.8531	0.880456	30	YFP-left	122	FALSE
194.661	293.589	163710	117.376	1669.74	146.251	0.849729	30	YFP-left	123	FALSE
205.808	440.08	285868	1416.16	1673.69	24.6696	0.862067	30	YFP-left	124	FALSE
201.98	324.041	443750	159.052	1681.2	-127.557	0.766975	30	YFP-left	125	FALSE
201.841	363.291	346158	303.588	1692.04	169.85	0.821906	30	YFP-left	126	FALSE
211.988	453.792	365256	1383.55	1704.03	-26.5588	0.86515	30	YFP-left	127	FALSE
208.597	474.341	492289	255.845	1712.34	-115.09	0.679027	30	YFP-left	128	FALSE
191.325	365.607	134884	1457.16	1711.29	-150.805	0.883018	30	YFP-left	129	FALSE
201.145	500.61	358842	365.718	1716.4	21.3556	0.628179	30	YFP-left	130	FALSE
196.699	370.737	279509	1422.09	1722.86	-88.7352	0.921265	30	YFP-left	131	FALSE
199.961	430.59	217957	324.584	1725.72	-52.8036	0.537836	30	YFP-left	132	FALSE
203.742	401.098	324153	160.066	1726.88	58.4422	0.855352	30	YFP-left	133	FALSE
207.431	343.149	432909	202.006	1726.24	35.9493	0.494998	30	YFP-left	134	FALSE
186.224	240.583	57357	344.373	1742.84	-47.2834	0.787694	30	YFP-left	135	FALSE
200.837	497.311	254461	1364.3	1742.32	161.363	0.762499	30	YFP-left	136	FALSE
198.159	438.921	129794	240.515	1749.36	123.697	0.530364	30	YFP-left	137	FALSE
192	391.014	220416	172.352	1766.72	-64.0794	0.794916	30	YFP-left	138	FALSE
195.556	424.024	270649	214.631	1776.6	-49.2971	0.753824	30	YFP-left	139	FALSE
Position 2
Mean	Variance	Total Intensity	Center of Mass X	Center of Mass Y	Cell Angle	Roundness	Time	Channel	Cell	Disappeared
736.138	216474	1004828	931.637	774.445	-130.681	0.698925	30	BF-left	1	FALSE
665.956	81195.2	305674	967.257	777.002	133.782	0.853532	30	BF-left	2	FALSE
771.402	194978	921054	861.185	782.061	64.7637	0.612572	30	BF-left	3	FALSE
803.346	171376	780852	825.787	788.527	95.5136	0.740511	30	BF-left	4	FALSE
685.835	121955	561013	991.841	791.883	-44.6704	0.699109	30	BF-left	5	FALSE
769.472	171398	1470461	787.719	796.086	10.4328	0.739528	30	BF-left	6	FALSE
862.13	229213	1210431	1026.12	808.043	-162.086	0.802647	30	BF-left	7	FALSE
825.79	382472	1259330	956.039	810.633	-118.577	0.743497	30	BF-left	8	FALSE
709.338	150201	1708796	902.35	813.193	177.58	0.654345	30	BF-left	9	FALSE
852.219	245963	881194	1065.85	813.209	84.9424	0.668298	30	BF-left	10	FALSE
784.64	222408	355442	995.923	824.821	80.753	0.634916	30	BF-left	11	FALSE
762.833	234651	1664502	850.022	830.073	10.9716	0.54064	30	BF-left	12	FALSE
803.126	297830	1133211	782.58	841.431	-16.8909	0.916594	30	BF-left	13	FALSE
818.101	257464	1025080	715.176	847.998	-49.2926	0.657165	30	BF-left	14	FALSE
819.723	398297	900876	975.258	848.2	-60.2478	0.774195	30	BF-left	15	FALSE
792.506	284008	818659	1069.58	848.02	145.679	0.569789	30	BF-left	16	FALSE
770.829	124910	649809	1019.14	856.466	68.7253	0.820621	30	BF-left	17	FALSE
815.031	287150	1816704	928.221	854.839	-136.108	0.549377	30	BF-left	18	FALSE
907.617	331728	1167195	816.717	861.591	-68.082	0.88772	30	BF-left	19	FALSE
822.429	26673.3	28785	400.743	862.371	103.967	0.307801	30	BF-left	20	FALSE
926.659	300813	794147	878.821	863.326	-156.264	0.709344	30	BF-left	21	FALSE
909.003	358937	1129891	749.765	863.152	60.884	0.90812	30	BF-left	22	FALSE
1164.79	83103.1	214322	1049.31	866.995	63.26	0.423746	30	BF-left	23	FALSE
816.979	247424	1004884	340.759	874.651	-84.9857	0.681126	30	BF-left	24	FALSE
791.18	251779	1402763	382.234	882.851	-136.277	0.860705	30	BF-left	25	FALSE
856.14	325945	964870	995.238	883.921	-53.0483	0.781436	30	BF-left	26	FALSE
725.647	202703	1039127	1072.88	886.139	-73.502	0.64266	30	BF-left	27	FALSE
719.239	214706	1191060	783.254	889.661	-22.3192	0.76322	30	BF-left	28	FALSE
826.199	420049	1248387	721.368	891.66	91.7119	0.798586	30	BF-left	29	FALSE
1476.9	499196	242211	751.921	891.415	-84.4334	0.667177	30	BF-left	30	FALSE
773.175	230588	1584235	845.731	893.511	-16.9711	0.482773	30	BF-left	31	FALSE
848.857	354787	1446453	955.957	892.896	-19.8625	0.680576	30	BF-left	32	FALSE
719.258	130884	1339258	1032.63	898.487	-7.04044	0.587062	30	BF-left	33	FALSE
859.232	250272	3289998	900.615	908.081	139.551	0.834474	30	BF-left	34	FALSE
808.801	258887	608218	809.422	916.039	-47.5285	0.535177	30	BF-left	35	FALSE
885.845	484699	1297763	1098.84	915.373	-155.027	0.756937	30	BF-left	36	FALSE
733.403	153312	858815	32.0871	922.494	-14.652	0.805554	30	BF-left	37	FALSE
820.219	316043	1271340	753.255	924.464	33.5084	0.908058	30	BF-left	38	FALSE
871.669	182550	334721	787.185	930.055	58.4463	0.599896	30	BF-left	39	FALSE
741.827	215883	1970293	994.431	931.713	104.468	0.633427	30	BF-left	40	FALSE
916.469	448227	1593739	708.533	932.748	115.817	0.772517	30	BF-left	41	FALSE
1128.44	548945	1003183	945.035	935.865	-134.535	0.429803	30	BF-left	42	FALSE
727.564	226082	948743	832.926	943.145	28.616	0.739074	30	BF-left	43	FALSE
809.495	215896	1406902	1063.72	947.465	-112.265	0.69522	30	BF-left	44	FALSE
751.345	284554	782902	776.298	958.652	-163.628	0.905995	30	BF-left	45	FALSE
821.411	182355	287494	804.597	956.103	24.0606	0.566644	30	BF-left	46	FALSE
804.52	317152	1069207	1105.1	959.288	34.6086	0.724314	30	BF-left	47	FALSE
773.801	233570	1775874	875.299	961.746	28.1487	0.659283	30	BF-left	48	FALSE
730.759	292983	505685	742.22	962.088	18.0348	0.784874	30	BF-left	49	FALSE
877.5	506265	1089855	921.034	965.5	86.1395	0.613219	30	BF-left	50	FALSE
756.101	252269	1418446	967.294	970.828	89.6995	0.635107	30	BF-left	51	FALSE
941.238	210077	656043	1026.71	968.601	-69.0805	0.730255	30	BF-left	52	FALSE
588.376	87856	159450	1131.34	974.583	23.7018	0.897004	30	BF-left	54	FALSE
877.033	406839	698118	838.747	981.314	93.8007	0.728061	30	BF-left	55	FALSE
854.355	385233	705697	805.308	986.029	-70.9979	0.882126	30	BF-left	56	FALSE
804.86	319314	711496	1047.84	991.834	-79.7317	0.829123	30	BF-left	57	FALSE
762.161	291156	1105134	769.521	996.137	110.132	0.726408	30	BF-left	58	FALSE
771.965	246361	795896	1089.05	994.694	-159.717	0.824464	30	BF-left	59	FALSE
817.8	304843	1224247	1007.26	1000.32	155.395	0.614433	30	BF-left	60	FALSE
844.248	402753	1300986	903.485	1004.33	-19.6965	0.717614	30	BF-left	61	FALSE
894.414	443859	1001744	866.756	1011.15	27.2018	0.558701	30	BF-left	62	FALSE
815.506	334157	1317042	945.026	1008.32	28.9138	0.739049	30	BF-left	63	FALSE
1883.21	343052	241051	799.805	1009.94	-169.178	0.340255	30	BF-left	64	FALSE
1275.2	528090	374909	975.133	1013.7	-19.3509	0.511107	30	BF-left	65	FALSE
818.118	306295	1031647	830.64	1015.09	119.041	0.688123	30	BF-left	66	FALSE
870.232	302775	1353211	1123.46	1019.16	29.156	0.733742	30	BF-left	67	FALSE
874.353	390743	948673	752.396	1029.91	-54.1229	0.986372	30	BF-left	68	FALSE
900.771	441523	1028680	1032.53	1033.82	-33.2723	0.81312	30	BF-left	69	FALSE
889.751	514869	1444066	793.733	1036.02	170.597	0.820786	30	BF-left	70	FALSE
930.59	119088	108879	897.35	1035.9	-59.4818	0.595537	30	BF-left	71	FALSE
764.991	292702	983014	995.877	1038.41	49.7861	0.673369	30	BF-left	72	FALSE
924.091	217427	570164	964.191	1045.09	67.3353	0.872939	30	BF-left	73	FALSE
821.465	398319	1356238	925.9	1047.86	79.7884	0.672576	30	BF-left	74	FALSE
793.275	280043	1555612	843.624	1057.9	96.2668	0.801534	30	BF-left	75	FALSE
885.209	350256	1045432	888.584	1063.44	114.093	0.797791	30	BF-left	76	FALSE
790.101	488170	918888	919.192	1089.11	-148.101	0.794632	30	BF-left	77	FALSE
211.872	444.16	289205	931.637	774.445	-130.681	0.698925	30	YFP-left	1	FALSE
212.686	337.758	97623	967.257	777.002	133.782	0.853532	30	YFP-left	2	FALSE
214.915	505.778	256609	861.185	782.061	64.7637	0.612572	30	YFP-left	3	FALSE
210.928	436.252	205022	825.787	788.527	95.5136	0.740511	30	YFP-left	4	FALSE
215.988	450.181	176678	991.841	791.883	-44.6704	0.699109	30	YFP-left	5	FALSE
202.63	382.915	387226	787.719	796.086	10.4328	0.739528	30	YFP-left	6	FALSE
208.949	391.095	293365	1026.12	808.043	-162.086	0.802647	30	YFP-left	7	FALSE
229.576	549.417	350103	956.039	810.633	-118.577	0.743497	30	YFP-left	8	FALSE
222.067	416.282	534959	902.35	813.193	177.58	0.654345	30	YFP-left	9	FALSE
207.261	483.056	214308	1065.85	813.209	84.9424	0.668298	30	YFP-left	10	FALSE
211.808	465.493	95949	995.923	824.821	80.753	0.634916	30	YFP-left	11	FALSE
218.59	417.145	476963	850.022	830.073	10.9716	0.54064	30	YFP-left	12	FALSE
218.578	508.686	308414	782.58	841.431	-16.8909	0.916594	30	YFP-left	13	FALSE
221.101	775.921	277039	715.176	847.998	-49.2926	0.657165	30	YFP-left	14	FALSE
210.987	372.116	231875	975.258	848.2	-60.2478	0.774195	30	YFP-left	15	FALSE
213.147	502.261	220181	1069.58	848.02	145.679	0.569789	30	YFP-left	16	FALSE
214.249	436.963	180612	1019.14	856.466	68.7253	0.820621	30	YFP-left	17	FALSE
224.006	426.9	499309	928.221	854.839	-136.108	0.549377	30	YFP-left	18	FALSE
212.946	365.758	273848	816.717	861.591	-68.082	0.88772	30	YFP-left	19	FALSE
178.543	197.22	6249	400.743	862.371	103.967	0.307801	30	YFP-left	20	FALSE
218.75	423.212	187469	878.821	863.326	-156.264	0.709344	30	YFP-left	21	FALSE
223.53	452.65	277848	749.765	863.152	60.884	0.90812	30	YFP-left	22	FALSE
187.141	230.85	34434	1049.31	866.995	63.26	0.423746	30	YFP-left	23	FALSE
199.209	478.263	245027	340.759	874.651	-84.9857	0.681126	30	YFP-left	24	FALSE
202.957	472.639	359843	382.234	882.851	-136.277	0.860705	30	YFP-left	25	FALSE
227.145	491.086	255992	995.238	883.921	-53.0483	0.781436	30	YFP-left	26	FALSE
218.189	478.897	312446	1072.88	886.139	-73.502	0.64266	30	YFP-left	27	FALSE
226.757	429.058	375510	783.254	889.661	-22.3192	0.76322	30	YFP-left	28	FALSE
240.789	778.136	363832	721.368	891.66	91.7119	0.798586	30	YFP-left	29	FALSE
210.341	338.859	34496	751.921	891.415	-84.4334	0.667177	30	YFP-left	30	FALSE
230.392	522.654	472073	845.731	893.511	-16.9711	0.482773	30	YFP-left	31	FALSE
220.616	369.151	375930	955.957	892.896	-19.8625	0.680576	30	YFP-left	32	FALSE
216.514	420.779	403149	1032.63	898.487	-7.04044	0.587062	30	YFP-left	33	FALSE
226.597	491.064	867639	900.615	908.081	139.551	0.834474	30	YFP-left	34	FALSE
234.262	559.715	176165	809.422	916.039	-47.5285	0.535177	30	YFP-left	35	FALSE
211.696	476.542	310134	1098.84	915.373	-155.027	0.756937	30	YFP-left	36	FALSE
241.524	1289.63	282825	32.0871	922.494	-14.652	0.805554	30	YFP-left	37	FALSE
217.71	370.375	337450	753.255	924.464	33.5084	0.908058	30	YFP-left	38	FALSE
207.643	283.256	79735	787.185	930.055	58.4463	0.599896	30	YFP-left	39	FALSE
223.428	392.752	593424	994.431	931.713	104.468	0.633427	30	YFP-left	40	FALSE
215.317	481.19	374437	708.533	932.748	115.817	0.772517	30	YFP-left	41	FALSE
215.753	451.502	191804	945.035	935.865	-134.535	0.429803	30	YFP-left	42	FALSE
217.804	411.213	284017	832.926	943.145	28.616	0.739074	30	YFP-left	43	FALSE
223.352	486.541	388186	1063.72	947.465	-112.265	0.69522	30	YFP-left	44	FALSE
217.761	421.967	226907	776.298	958.652	-163.628	0.905995	30	YFP-left	45	FALSE
206.863	416.313	72402	804.597	956.103	24.0606	0.566644	30	YFP-left	46	FALSE
217.236	438.692	288706	1105.1	959.288	34.6086	0.724314	30	YFP-left	47	FALSE
221.102	399.831	507430	875.299	961.746	28.1487	0.659283	30	YFP-left	48	FALSE
200.838	303.587	138980	742.22	962.088	18.0348	0.784874	30	YFP-left	49	FALSE
218.107	425.042	270889	921.034	965.5	86.1395	0.613219	30	YFP-left	50	FALSE
222.304	399.721	417042	967.294	970.828	89.6995	0.635107	30	YFP-left	51	FALSE
252.208	781.109	175789	1026.71	968.601	-69.0805	0.730255	30	YFP-left	52	FALSE
186.432	241.426	50523	1131.34	974.583	23.7018	0.897004	30	YFP-left	54	FALSE
213.746	415.305	170142	838.747	981.314	93.8007	0.728061	30	YFP-left	55	FALSE
220.151	436.729	181845	805.308	986.029	-70.9979	0.882126	30	YFP-left	56	FALSE
210.44	514.604	186029	1047.84	991.834	-79.7317	0.829123	30	YFP-left	57	FALSE
214.894	369.556	311597	769.521	996.137	110.132	0.726408	30	YFP-left	58	FALSE
204.728	418.921	211075	1089.05	994.694	-159.717	0.824464	30	YFP-left	59	FALSE
220.426	408.54	329977	1007.26	1000.32	155.395	0.614433	30	YFP-left	60	FALSE
223.52	417.938	344444	903.485	1004.33	-19.6965	0.717614	30	YFP-left	61	FALSE
224.685	471.018	251647	866.756	1011.15	27.2018	0.558701	30	YFP-left	62	FALSE
239.328	590.626	386514	945.026	1008.32	28.9138	0.739049	30	YFP-left	63	FALSE
199.492	223.578	25535	799.805	1009.94	-169.178	0.340255	30	YFP-left	64	FALSE
229.177	497.404	67378	975.133	1013.7	-19.3509	0.511107	30	YFP-left	65	FALSE
219.646	390.643	276973	830.64	1015.09	119.041	0.688123	30	YFP-left	66	FALSE
202.44	457.462	314794	1123.46	1019.16	29.156	0.733742	30	YFP-left	67	FALSE
205.833	485.416	223329	752.396	1029.91	-54.1229	0.986372	30	YFP-left	68	FALSE
210.267	513.845	240125	1032.53	1033.82	-33.2723	0.81312	30	YFP-left	69	FALSE
215.045	499.536	349018	793.733	1036.02	170.597	0.820786	30	YFP-left	70	FALSE
196.299	271.936	22967	897.35	1035.9	-59.4818	0.595537	30	YFP-left	71	FALSE
233.238	653.265	299711	995.877	1038.41	49.7861	0.673369	30	YFP-left	72	FALSE
235.389	716.879	145235	964.191	1045.09	67.3353	0.872939	30	YFP-left	73	FALSE
222.002	455.217	366526	925.9	1047.86	79.7884	0.672576	30	YFP-left	74	FALSE
214.859	496.581	421338	843.624	1057.9	96.2668	0.801534	30	YFP-left	75	FALSE
214.482	490.07	253303	888.584	1063.44	114.093	0.797791	30	YFP-left	76	FALSE
203.477	433.783	236644	919.192	1089.11	-148.101	0.794632	30	YFP-left	77	FALSE
Position 3
Mean	Variance	Total Intensity	Center of Mass X	Center of Mass Y	Cell Angle	Roundness	Time	Channel	Cell	Disappeared
698.61	185972	1072366	752.979	210.251	109.15	0.7063	30	BF-left	1	FALSE
775.696	250429	1078217	38.3245	256.639	-79.7148	0.806442	30	BF-left	2	FALSE
701.429	163824	993224	1298.99	393.263	-173.082	0.79743	30	BF-left	3	FALSE
662.576	153392	542650	1337.08	397.937	23.9316	0.789355	30	BF-left	4	FALSE
530.035	32136.1	122438	706.372	576.229	0.730794	0.794488	30	BF-left	5	FALSE
663.185	143073	914532	716.171	605.789	8.17992	0.773202	30	BF-left	6	FALSE
744.203	116586	678713	306.848	634.025	15.3437	0.930023	30	BF-left	7	FALSE
744.852	256940	1189529	687.668	634.926	128.702	0.663819	30	BF-left	8	FALSE
797.096	296825	1851654	749.39	639.532	164.509	0.813886	30	BF-left	9	FALSE
612.063	41904.1	244213	825.99	650.135	-15.2177	0.776639	30	BF-left	10	FALSE
619.113	129508	318843	616.598	652.317	-12.5891	0.772194	30	BF-left	11	FALSE
880.795	279079	1455073	242.058	653.639	-98.7696	0.73785	30	BF-left	12	FALSE
716.813	188760	793512	648.778	653.34	170.68	0.826791	30	BF-left	13	FALSE
771.985	277591	618360	715.614	665.869	76.2519	0.763023	30	BF-left	14	FALSE
845.358	283464	1716076	793.479	668.159	179.541	0.780493	30	BF-left	15	FALSE
708.69	272697	957440	680.794	678.272	37.2822	0.72852	30	BF-left	16	FALSE
719.686	177181	579347	211.243	675.993	19.3081	0.844382	30	BF-left	17	FALSE
784.429	196597	2776880	285.127	680.343	-112.741	0.765141	30	BF-left	18	FALSE
781.014	312239	778671	746.203	685.146	-2.93503	0.677221	30	BF-left	19	FALSE
709.538	230513	792554	624.808	684.68	-89.1628	0.758285	30	BF-left	20	FALSE
815.954	315978	493652	773.279	700.37	-119.914	0.86064	30	BF-left	21	FALSE
783.926	223948	624789	653.634	699.675	-5.42053	0.518094	30	BF-left	22	FALSE
734.342	247445	955379	715.752	704.81	63.4902	0.656108	30	BF-left	23	FALSE
756.298	81685.8	309326	235.071	705.039	-163.477	0.793588	30	BF-left	24	FALSE
800.532	415631	922213	838.02	707.351	-14.1331	0.918767	30	BF-left	25	FALSE
619.336	89086.9	276843	1326.11	715.436	47.21	0.755949	30	BF-left	26	FALSE
772.47	351812	896065	683.144	722.772	58.8157	0.596552	30	BF-left	27	FALSE
702.036	217816	604453	622.985	721.043	-61.836	0.837058	30	BF-left	28	FALSE
875.952	204869	637693	753.304	722.015	142.637	0.623193	30	BF-left	29	FALSE
608.333	68936.9	127750	1593.69	720.81	47.4788	0.801851	30	BF-left	30	FALSE
800.049	385651	1185672	309.557	725.684	171.503	0.855186	30	BF-left	31	FALSE
840.623	237954	1075157	1296.91	726.288	103.337	0.840861	30	BF-left	32	FALSE
911.286	396376	2418554	32.7178	726.236	138.075	0.784372	30	BF-left	33	FALSE
885.196	512573	1487129	260.524	730.466	163.873	0.777816	30	BF-left	34	FALSE
813.333	302263	1719387	797.358	728.043	-73.6936	0.650323	30	BF-left	35	FALSE
847.682	277070	1341880	215.507	734.665	97.231	0.906919	30	BF-left	36	FALSE
731.5	245127	716870	1240	735.07	14.5931	0.90172	30	BF-left	37	FALSE
931.912	581743	1184460	80.2179	739.164	68.06	0.830363	30	BF-left	38	FALSE
707.107	160132	968030	1570.99	741.999	-86.2989	0.59999	30	BF-left	39	FALSE
792.845	294020	952207	651.342	742.047	-132.24	0.918476	30	BF-left	40	FALSE
811.191	334151	742240	719.165	743.531	44.9716	0.843621	30	BF-left	41	FALSE
826.184	203966	922848	1616.83	742.509	11.9154	0.765195	30	BF-left	42	FALSE
756.544	187047	772431	1207.44	745.471	74.1483	0.920096	30	BF-left	43	FALSE
789.405	209363	893606	1167.14	751.207	113.883	0.867349	30	BF-left	44	FALSE
661.562	76427.6	289764	1135.91	750.514	27.2646	0.940328	30	BF-left	45	FALSE
718.21	199704	886271	1501.9	755.891	3.89616	0.696288	30	BF-left	46	FALSE
735.178	208640	1022633	754.452	756.872	-152.708	0.847483	30	BF-left	47	FALSE
817.74	209656	1613401	1679.99	756.434	-143.61	0.861244	30	BF-left	48	FALSE
781.56	295906	2351714	841.965	759.081	117.778	0.914847	30	BF-left	49	FALSE
772.012	206527	856161	471.625	760.522	-115.049	0.722332	30	BF-left	50	FALSE
763.467	243599	1640691	1273.02	763.517	143.803	0.929349	30	BF-left	51	FALSE
812.36	261005	887909	351.957	767.941	-62.0879	0.911121	30	BF-left	52	FALSE
910.9	465062	1384568	312.11	767.43	-107.69	0.835614	30	BF-left	53	FALSE
758.201	285587	1281359	687.036	767.849	-157.727	0.828332	30	BF-left	54	FALSE
692.985	167758	540528	889.06	768.587	-8.83736	0.898009	30	BF-left	55	FALSE
699.508	215740	767360	195.672	769.307	94.4084	0.954448	30	BF-left	56	FALSE
689.639	258063	542746	103.612	771.432	-51.1913	0.9368	30	BF-left	57	FALSE
584.483	40726.1	279383	1443.96	771.795	-121.815	0.732218	30	BF-left	58	FALSE
854.281	364537	1416398	265.59	772.987	-87.2962	0.600385	30	BF-left	59	FALSE
945.44	140048	86035	1620.21	774.604	-31.3521	0.577988	30	BF-left	60	FALSE
847.547	466060	1117915	794.672	777.466	105.493	0.629772	30	BF-left	61	FALSE
745.753	366535	1212595	1587.15	775.534	-157.014	0.465137	30	BF-left	62	FALSE
878.46	481589	1452973	64.7999	776.967	109.652	0.675762	30	BF-left	63	FALSE
689.966	318209	568532	1140.83	779.01	-169.641	0.930272	30	BF-left	64	FALSE
753.913	267419	955962	643.106	779.606	131.771	0.712135	30	BF-left	65	FALSE
1218.8	80215.4	68253	764.732	782.321	-121.858	0.303414	30	BF-left	66	FALSE
1110.84	283462	185510	373.323	782.563	-22.2572	0.734035	30	BF-left	67	FALSE
789.658	225333	957066	603.698	783.709	-133.554	0.943044	30	BF-left	68	FALSE
731.2	245540	1364420	1228.6	782.566	-21.7375	0.731356	30	BF-left	69	FALSE
586.699	48625.6	132594	1633.08	784.487	80.4708	0.688812	30	BF-left	70	FALSE
743.522	189376	695193	537.535	786.322	-66.6067	0.710941	30	BF-left	71	FALSE
767.915	182381	1100422	1529.49	788.265	126.98	0.732272	30	BF-left	72	FALSE
867.333	292046	952332	440.102	790.744	20.1948	0.683866	30	BF-left	73	FALSE
799.489	311156	1068917	1177.55	790.636	66.4588	0.737458	30	BF-left	74	FALSE
719.483	195726	1002240	1412.64	790.086	-97.9718	0.793172	30	BF-left	75	FALSE
676.751	153313	491998	1482.97	789.718	84.3485	0.884777	30	BF-left	76	FALSE
805.228	232660	1045186	400.142	791.415	-23.9652	0.93457	30	BF-left	77	FALSE
707.707	171145	873311	916.47	792.684	79.1482	0.691894	30	BF-left	78	FALSE
706.661	56151.4	85506	1442.73	791.372	-128.986	0.478774	30	BF-left	79	FALSE
579.509	107178	200510	1688.14	791.116	177.754	0.806533	30	BF-left	80	FALSE
717.875	203181	1235463	732.665	791.959	106.944	0.534981	30	BF-left	81	FALSE
839.186	395063	1361160	478.258	798.945	-102.1	0.726165	30	BF-left	82	FALSE
881.589	231961	257424	696.233	799.092	-121.696	0.381357	30	BF-left	83	FALSE
809.435	208789	411193	820.406	802.919	-52.4297	0.306394	30	BF-left	84	FALSE
896.593	321944	1006874	26.3811	798.07	42.1789	0.676622	30	BF-left	85	FALSE
1288.72	58783.2	55415	894.558	807.279	-32.3807	0.728	30	BF-left	86	FALSE
853.888	418882	1285101	362.31	809.219	127.471	0.715658	30	BF-left	87	FALSE
796.366	344328	1195345	1610.92	808.288	-97.0388	0.543186	30	BF-left	88	FALSE
862.15	270359	447456	628.339	811.988	-33.4187	0.74422	30	BF-left	89	FALSE
780.824	327314	1741237	857.243	811.885	-152.245	0.639524	30	BF-left	90	FALSE
755.902	202370	894232	780.078	809.899	87.268	0.502833	30	BF-left	91	FALSE
735.863	167774	880828	556.764	815.708	36.1671	0.845112	30	BF-left	92	FALSE
768.349	388988	874381	1149.73	815.654	157.883	0.667672	30	BF-left	93	FALSE
708.784	141916	975287	1455.98	817.783	38.0567	0.665282	30	BF-left	94	FALSE
746.266	195454	1154473	663.935	817.754	32.99	0.970153	30	BF-left	95	FALSE
796.019	295462	1561789	1564.98	818.293	-52.1337	0.630601	30	BF-left	96	FALSE
694.038	144591	728740	1365.01	818.782	36.1929	0.938498	30	BF-left	97	FALSE
723.298	191453	743550	708.59	822.791	-134.077	0.815006	30	BF-left	98	FALSE
697.108	135760	1490416	1503	825.154	-162.006	0.701799	30	BF-left	99	FALSE
709.568	217407	1023197	595.895	824.743	-8.24159	0.77485	30	BF-left	100	FALSE
772.542	178501	1212118	1750.37	825.669	131.547	0.812704	30	BF-left	101	FALSE
726.011	260869	1038922	1228.69	828.655	-75.0275	0.749642	30	BF-left	102	FALSE
757.879	262918	729080	1637.24	830.478	-90.0736	0.670466	30	BF-left	103	FALSE
594.517	41576.2	174788	10.949	831.956	-130.81	0.719376	30	BF-left	104	FALSE
756.537	254791	1425315	422.409	830.654	50.0522	0.833118	30	BF-left	105	FALSE
691.978	194024	699590	754.275	833.111	44.7305	0.798014	30	BF-left	106	FALSE
836.207	421113	811121	495.137	833.022	-94.6067	0.655358	30	BF-left	107	FALSE
741.09	179976	1414740	906.72	837.597	10.8175	0.57138	30	BF-left	108	FALSE
707.235	148869	1437101	1403.81	836.737	32.867	0.814878	30	BF-left	109	FALSE
841.077	320328	979014	531.118	841.451	98.6545	0.692064	30	BF-left	110	FALSE
817.15	217025	1222457	1710.13	843.668	-21.1098	0.838106	30	BF-left	111	FALSE
791.241	364683	857705	1159.67	848.848	176.909	0.625218	30	BF-left	112	FALSE
787.318	284288	1199085	632.932	849.739	39.3722	0.856525	30	BF-left	113	FALSE
865.835	296468	1397457	824.361	850.6	-151.919	0.789084	30	BF-left	114	FALSE
796.32	304392	589277	568.081	853.023	10.1864	0.690972	30	BF-left	115	FALSE
678.755	135794	578978	1199.09	852.912	25.9694	0.879877	30	BF-left	116	FALSE
766.444	357880	924332	684.226	854.022	173.42	0.723082	30	BF-left	117	FALSE
777.129	263405	882818	724.957	855.746	-31.3023	0.750889	30	BF-left	118	FALSE
797.437	235030	965696	941.325	858.187	-72.8643	0.658689	30	BF-left	119	FALSE
720.515	209706	706105	780.357	858.774	-42.3718	0.52488	30	BF-left	120	FALSE
699.02	141270	2001295	1598.26	859.981	-160.933	0.884359	30	BF-left	121	FALSE
1259.8	166233	154956	752.862	860.366	-162.344	0.599056	30	BF-left	122	FALSE
778.962	250777	1296192	870.972	859.334	58.9314	0.648906	30	BF-left	123	FALSE
837.953	217374	644386	1553.74	861.797	52.9073	0.720878	30	BF-left	124	FALSE
781.129	249826	1120920	1464.99	861.525	-113.811	0.732562	30	BF-left	125	FALSE
726.342	234677	472122	506.923	863.737	148.077	0.752016	30	BF-left	126	FALSE
624.906	149732	541169	1759.57	862.346	-142.248	0.851385	30	BF-left	127	FALSE
737.675	286703	809967	598.967	868.75	61.5543	0.595797	30	BF-left	128	FALSE
720.774	248961	1056654	1507.72	868.738	-142.174	0.708196	30	BF-left	129	FALSE
789.853	215294	913070	146.905	875.835	132.011	0.810063	30	BF-left	130	FALSE
827.451	98219.8	211000	846.49	878.878	67.7342	0.729209	30	BF-left	131	FALSE
724.19	168614	1110908	1129.19	878.132	-53.2591	0.724445	30	BF-left	132	FALSE
763.228	304778	1012040	1394.11	881.133	164.594	0.734884	30	BF-left	133	FALSE
750.542	254480	1191860	542.538	882.175	-75.9353	0.931926	30	BF-left	134	FALSE
756.291	195211	629234	665.132	884.135	-152.453	0.761852	30	BF-left	135	FALSE
699.386	164363	563705	804.244	882.084	55.9962	0.734474	30	BF-left	136	FALSE
781.111	301259	725652	1167.49	884.637	-134.572	0.696889	30	BF-left	137	FALSE
705.078	127718	586625	1432.35	886.829	-62.6456	0.852429	30	BF-left	138	FALSE
695.619	218515	713009	704.862	889.607	117.684	0.735173	30	BF-left	139	FALSE
675.741	124420	1150112	750.168	890.126	179.801	0.806054	30	BF-left	140	FALSE
616.775	38600.8	175781	619.744	893.267	-63.9919	0.501738	30	BF-left	141	FALSE
690.559	31848.2	283129	1885.29	890.98	-116.06	0.807636	30	BF-left	142	FALSE
1347.19	144273	115858	1491.62	892.663	-164.201	0.577232	30	BF-left	143	FALSE
738.297	158719	425259	471.424	894.028	164.077	0.841079	30	BF-left	144	FALSE
687.783	114467	761376	1356.19	894.097	-42.3607	0.760204	30	BF-left	145	FALSE
749.173	166018	795622	1032.73	899.355	61.4468	0.821533	30	BF-left	146	FALSE
788.974	111713	486008	1663.53	899.096	-165.912	0.853977	30	BF-left	147	FALSE
845.275	331046	1152955	505.801	901.365	39.6478	0.65542	30	BF-left	148	FALSE
813.189	223532	1130333	1936.78	899.165	113.437	0.72945	30	BF-left	149	FALSE
707.354	111883	1518690	1545.51	900.82	102.802	0.703952	30	BF-left	150	FALSE
706.238	149385	1054414	1088.04	904.072	90.6856	0.684708	30	BF-left	151	FALSE
711.645	175549	1018364	1465.84	906.336	36.0253	0.597428	30	BF-left	152	FALSE
804.295	228729	1430037	867.839	906.765	-40.7929	0.756172	30	BF-left	153	FALSE
741.853	190508	1321241	1614.91	907.057	-77.5392	0.501684	30	BF-left	154	FALSE
804.629	212567	1056478	827.144	909.858	-39.304	0.63503	30	BF-left	155	FALSE
724.705	175643	1139961	576.235	908.168	-4.8894	0.556754	30	BF-left	156	FALSE
759.369	192878	716844	1501.36	912.881	-88.1276	0.664316	30	BF-left	157	FALSE
756.285	167029	824351	639.163	914.128	18.8916	0.706052	30	BF-left	158	FALSE
779.876	158644	984204	908.222	914.952	78.1172	0.854997	30	BF-left	159	FALSE
882.863	488740	1349014	146.65	915.421	110.461	0.829038	30	BF-left	160	FALSE
716.068	200160	1134252	677.812	920.657	-54.9774	0.791411	30	BF-left	161	FALSE
724.688	177742	868901	988.483	919.081	-156.868	0.847452	30	BF-left	162	FALSE
723.96	157436	1077252	1182.1	917.318	-73.3355	0.660491	30	BF-left	163	FALSE
791.438	71302.7	308661	1580.91	917.579	-16.5974	0.560839	30	BF-left	164	FALSE
750.461	284414	845770	1396.47	920.851	93.7124	0.914377	30	BF-left	165	FALSE
674.291	138797	616976	726.813	922.063	149.214	0.772923	30	BF-left	166	FALSE
781.457	228981	1189377	782.999	919.257	-27.9116	0.653594	30	BF-left	167	FALSE
714.668	192828	1148472	1901.77	921.754	-21.9812	0.686333	30	BF-left	168	FALSE
758.338	121965	1126890	1221.45	921.954	37.8471	0.626078	30	BF-left	169	FALSE
768.131	201176	835726	1683.2	926.902	11.1273	0.887319	30	BF-left	170	FALSE
789.773	311749	992745	477.058	927.442	135.401	0.754444	30	BF-left	171	FALSE
665.358	129158	1475764	1133.95	928.024	-48.18	0.65451	30	BF-left	172	FALSE
836.782	279386	1303707	104.677	929.361	146.112	0.857756	30	BF-left	173	FALSE
631.689	76088.1	445341	954.07	929.826	146.723	0.800282	30	BF-left	174	FALSE
727.945	201080	939777	1646.34	930.675	-8.75903	0.747307	30	BF-left	175	FALSE
789.435	229159	1116261	1062.13	935.395	39.8218	0.3608	30	BF-left	176	FALSE
730.93	192520	1263047	1025.87	943.915	46.7873	0.553969	30	BF-left	177	FALSE
772.106	206106	1123414	1358.02	942.473	-149.726	0.899151	30	BF-left	178	FALSE
701.458	109972	1095678	1445.04	941.881	47.2164	0.756672	30	BF-left	179	FALSE
879.244	322030	678776	1096.98	945.948	75.2666	0.720187	30	BF-left	180	FALSE
611.5	96386.1	273952	1614.65	945.493	98.9159	0.699259	30	BF-left	181	FALSE
721.712	271649	1081125	1563.29	948.447	1.22954	0.753511	30	BF-left	182	FALSE
710.017	180830	464351	702.748	945.904	-54.7716	0.781724	30	BF-left	183	FALSE
724.908	213959	1291062	1520.66	946.031	-53.5547	0.67412	30	BF-left	184	FALSE
732.741	177625	568607	825.026	947.586	103.184	0.758437	30	BF-left	185	FALSE
781.137	103922	204658	1232.31	952.42	-115.303	0.684871	30	BF-left	186	FALSE
764.226	207417	1086729	910.205	953.283	173.208	0.658259	30	BF-left	187	FALSE
889.419	565924	1017495	139.139	955.466	171.896	0.845425	30	BF-left	188	FALSE
770.161	114226	330399	795.31	955.492	20.8264	0.758118	30	BF-left	189	FALSE
748.424	181047	708009	1481.39	955.123	4.27609	0.560691	30	BF-left	190	FALSE
706.38	203193	726159	732.063	958.152	-34.7874	0.686154	30	BF-left	191	FALSE
760	253980	1184840	1169.91	960.918	81.1299	0.750831	30	BF-left	192	FALSE
695.274	173494	554133	948.327	960.694	-79.5422	0.828921	30	BF-left	193	FALSE
745.913	226709	766799	669.774	961.842	110.169	0.80423	30	BF-left	194	FALSE
666.49	134250	1278327	1399.07	966.636	55.6185	0.672897	30	BF-left	195	FALSE
849.802	302431	1077549	766.218	963.544	-6.38665	0.686521	30	BF-left	196	FALSE
736.909	220140	1416340	988.298	966.034	28.678	0.746948	30	BF-left	197	FALSE
706.938	209289	524548	1595.89	965.91	23.0741	0.799054	30	BF-left	198	FALSE
865.048	182913	829581	1208.68	967.334	73.2625	0.703427	30	BF-left	199	FALSE
908.714	459057	1351258	97.234	971.206	-162.071	0.904574	30	BF-left	200	FALSE
768.639	284968	1050729	1132.91	981.577	-23.9698	0.612722	30	BF-left	201	FALSE
719.686	313139	878737	1443.86	984.02	-135.493	0.738734	30	BF-left	202	FALSE
579.879	105316	403016	1497.94	984.06	-104.226	0.741089	30	BF-left	203	FALSE
560.173	68031.5	123238	725.164	985.968	138.903	0.721597	30	BF-left	204	FALSE
742.641	349568	844383	1536.88	984.713	-95.9982	0.730761	30	BF-left	205	FALSE
459.798	23330.5	168746	679.826	990.469	-147.385	0.825375	30	BF-left	206	FALSE
863.173	449796	1272317	1029.97	989.694	-115.768	0.647015	30	BF-left	207	FALSE
710.026	107538	2306874	1083.58	991.867	-79.9809	0.884157	30	BF-left	208	FALSE
686.468	271663	915748	1574.27	995.651	61.0614	0.89993	30	BF-left	209	FALSE
792.097	258473	983785	954.987	997.721	-35.5347	0.660244	30	BF-left	210	FALSE
837.988	388785	899161	990.908	1010.53	-136.074	0.820191	30	BF-left	211	FALSE
770.942	179887	437895	1147.35	1012.1	-80.0878	0.504578	30	BF-left	212	FALSE
489.133	73049.8	161903	1444.83	1015.62	163.314	0.891194	30	BF-left	213	FALSE
757.537	166893	1100701	1171.09	1032.75	-131.066	0.750824	30	BF-left	214	FALSE
642.09	99596.1	663921	1211.78	1033.31	85.9552	0.558767	30	BF-left	215	FALSE
729.547	246221	733195	965.633	1037.04	136.25	0.618021	30	BF-left	216	FALSE
765.256	302445	1616986	1113.67	1038.04	-159.936	0.741463	30	BF-left	217	FALSE
747.867	166505	1693171	1057.4	1041.44	103.121	0.617115	30	BF-left	218	FALSE
748.531	212104	1287473	1010.21	1045.66	-27.3878	0.636349	30	BF-left	219	FALSE
733.697	309964	770382	1191.58	1066.64	-96.3967	0.838516	30	BF-left	220	FALSE
536.039	12164.3	54676	944.422	1071.24	-36.2162	0.521397	30	BF-left	221	FALSE
697.605	205001	1125934	1150.48	1071.48	46.7028	0.688504	30	BF-left	222	FALSE
692.04	199398	1099651	973.58	1074.85	156.693	0.751388	30	BF-left	223	FALSE
775.634	371686	1246444	1095.94	1081.68	130.764	0.691555	30	BF-left	224	FALSE
755.891	175526	786883	1053.93	1087.53	-55.7844	0.738104	30	BF-left	225	FALSE
922.877	89560.7	195650	1127.58	1092.65	-51.5999	0.771574	30	BF-left	226	FALSE
782.5	253717	946825	1015.58	1094.35	-98.3566	0.827931	30	BF-left	227	FALSE
807.145	99213.2	94436	1167.24	1098.48	-115.045	0.645049	30	BF-left	228	FALSE
715.199	193439	929044	1285.57	1111.96	-54.604	0.734679	30	BF-left	229	FALSE
669.57	185432	865085	1141.53	1117.9	-67.6684	0.779521	30	BF-left	230	FALSE
686.668	161034	1212656	1067.8	1124.81	-98.0993	0.655194	30	BF-left	231	FALSE
589.749	71838.9	145668	1309.6	1126.1	-80.5475	0.724874	30	BF-left	232	FALSE
766.306	188822	606914	985.885	1127.39	-8.81751	0.717628	30	BF-left	233	FALSE
737.348	77805.7	462317	1109.4	1132.32	118.883	0.81521	30	BF-left	234	FALSE
721.426	192615	949397	1019.37	1134.67	4.04882	0.835429	30	BF-left	235	FALSE
839.473	364440	827720	1307.46	1155.94	23.7691	0.758929	30	BF-left	236	FALSE
652.229	127544	646359	1567.64	1158.34	52.5588	0.755752	30	BF-left	237	FALSE
597.02	28203.1	58508	879.357	1158.41	-133.843	0.843276	30	BF-left	238	FALSE
804.188	263007	1466839	1269.34	1159.81	-36.5765	0.566592	30	BF-left	239	FALSE
652.112	206206	724496	1044.18	1164.98	-58.858	0.815999	30	BF-left	240	FALSE
625.846	13658.7	48816	1247.03	1183.4	35.5699	0.600586	30	BF-left	241	FALSE
685.441	173322	943167	882.304	1187.09	43.0094	0.646965	30	BF-left	242	FALSE
748.131	178256	1508233	1501.11	1186.72	126.192	0.878635	30	BF-left	243	FALSE
809.325	289767	1245551	1549.7	1193.6	-152.23	0.862447	30	BF-left	244	FALSE
745.535	219195	667999	848.886	1195.67	77.8865	0.680347	30	BF-left	245	FALSE
727.172	180030	1020949	1594.38	1198.44	5.16829	0.674947	30	BF-left	246	FALSE
873.842	33345	83015	746.147	1202.31	-128.631	0.58916	30	BF-left	247	FALSE
935.273	296468	1321541	793.315	1208.21	-14.3177	0.753222	30	BF-left	248	FALSE
955.698	551367	1320775	832.069	1227.01	60.9136	0.500592	30	BF-left	249	FALSE
634.221	31339.8	48835	1588.48	1226.68	129.274	0.744806	30	BF-left	250	FALSE
778.283	487366	963514	1525.62	1226.92	91.7696	0.708292	30	BF-left	251	FALSE
860.225	291107	1766902	754.945	1231.54	-32.1834	0.796402	30	BF-left	252	FALSE
777.601	361967	1397349	871.811	1234.4	4.22533	0.607098	30	BF-left	253	FALSE
975.323	281506	272115	788.889	1247.03	-54.7451	0.790087	30	BF-left	254	FALSE
762.682	218788	1383505	1495.15	1252.5	87.7345	0.656805	30	BF-left	255	FALSE
873.982	372936	1332822	720.682	1260.25	21.3468	0.578116	30	BF-left	256	FALSE
1017.08	269817	325466	857.422	1267.62	152.445	0.736825	30	BF-left	257	FALSE
790.67	267202	1894445	820.613	1271.65	53.5363	0.741748	30	BF-left	258	FALSE
722.974	309349	851663	1534.75	1271.81	-151.553	0.988577	30	BF-left	259	FALSE
816.211	411065	1534477	774.505	1280.11	33.1824	0.610643	30	BF-left	260	FALSE
721.881	197301	663409	689.544	1276.77	41.027	0.802075	30	BF-left	261	FALSE
785.411	217212	505805	740.106	1291.66	-44.6999	0.950945	30	BF-left	262	FALSE
1431.16	352399	260471	802.39	1301.41	120.781	0.410284	30	BF-left	263	FALSE
773.261	253067	1257322	866.988	1300.08	-8.74351	0.653556	30	BF-left	264	FALSE
785.391	319397	1390142	710.637	1314.92	14.083	0.622964	30	BF-left	265	FALSE
885.678	451749	956532	830.548	1319.69	2.55512	0.801282	30	BF-left	266	FALSE
876.751	470992	1060869	754.879	1321.23	-112.561	0.809837	30	BF-left	267	FALSE
815.592	365910	1312287	793.18	1331.72	-35.3722	0.694985	30	BF-left	268	FALSE
727.14	373571	695146	856.762	1343.05	-91.2954	0.66637	30	BF-left	269	FALSE
679.101	19769.7	46858	315.188	1900.86	84.2092	0.659588	30	BF-left	271	FALSE
670.691	73858.2	425218	1986.67	1907.89	133.273	0.790877	30	BF-left	272	FALSE
770.035	190633	1197404	296.954	1918.67	-117.368	0.834784	30	BF-left	273	FALSE
828.095	23520.5	52170	345.381	1926.44	161.979	0.63576	30	BF-left	274	FALSE
681.612	148115	1136248	2019.12	1931.99	144.406	0.863015	30	BF-left	275	FALSE
706.539	114845	688169	1932.16	1936.33	158.352	0.796074	30	BF-left	276	FALSE
729.641	153260	986475	1972.83	1938.4	156.015	0.733467	30	BF-left	277	FALSE
834.135	231866	1206994	381.37	1951.67	81.2504	0.711395	30	BF-left	278	FALSE
881.654	238527	1175245	341.361	1953.81	13.9855	0.824746	30	BF-left	279	FALSE
604.3	56915.7	350494	559.924	1958.07	-165.665	0.915764	30	BF-left	280	FALSE
812.304	317328	1275317	301.496	1963.08	12.7475	0.745654	30	BF-left	281	FALSE
799.456	185580	871407	263.738	1964.74	18.8448	0.860287	30	BF-left	282	FALSE
686.196	180561	725309	1988.68	1974.3	86.8056	0.696854	30	BF-left	283	FALSE
695.605	178760	930719	2027.84	1974.55	-81.3813	0.716995	30	BF-left	284	FALSE
627.722	53192.7	305073	515.681	1988.79	-23.1917	0.748121	30	BF-left	285	FALSE
716.267	151554	1014951	548.449	1991.65	52.8683	0.708736	30	BF-left	286	FALSE
521.424	20537.7	124099	1031.32	1994.31	122.681	0.548358	30	BF-left	287	FALSE
813.755	227297	1161229	1002.72	2005.94	-178.497	0.902322	30	BF-left	288	FALSE
996.739	710228	1141266	956.042	2020.57	-24.824	0.639886	30	BF-left	290	FALSE
742.24	146595	1222469	495.822	2021.22	-133.281	0.754362	30	BF-left	291	FALSE
858.399	318639	750241	925.256	2028.1	-28.0812	0.870375	30	BF-left	292	FALSE
899.471	317302	1056878	845.426	2028.11	141.896	0.5684	30	BF-left	293	FALSE
783.593	319587	815720	538.578	2030.02	-179.861	0.519293	30	BF-left	294	FALSE
843.374	240596	1107350	802.507	2028.96	-160.833	0.475785	30	BF-left	295	FALSE
185.734	318.504	285101	752.979	210.251	109.15	0.7063	30	YFP-left	1	FALSE
183.219	353.996	254675	38.3245	256.639	-79.7148	0.806442	30	YFP-left	2	FALSE
191.654	331.688	271382	1298.99	393.263	-173.082	0.79743	30	YFP-left	3	FALSE
190.984	401.18	156416	1337.08	397.937	23.9316	0.789355	30	YFP-left	4	FALSE
186.745	234.381	43138	706.372	576.229	0.730794	0.794488	30	YFP-left	5	FALSE
196.114	327.943	270441	716.171	605.789	8.17992	0.773202	30	YFP-left	6	FALSE
261.536	2651.34	238521	306.848	634.025	15.3437	0.930023	30	YFP-left	7	FALSE
200.533	338.891	320251	687.668	634.926	128.702	0.663819	30	YFP-left	8	FALSE
201.321	330.941	467669	749.39	639.532	164.509	0.813886	30	YFP-left	9	FALSE
179.06	246.057	71445	825.99	650.135	-15.2177	0.776639	30	YFP-left	10	FALSE
186.241	248.152	95914	616.598	652.317	-12.5891	0.772194	30	YFP-left	11	FALSE
190.337	345.997	314436	242.058	653.639	-98.7696	0.73785	30	YFP-left	12	FALSE
191.862	300.354	212391	648.778	653.34	170.68	0.826791	30	YFP-left	13	FALSE
203.541	253.577	163036	715.614	665.869	76.2519	0.763023	30	YFP-left	14	FALSE
209.378	429.147	425038	793.479	668.159	179.541	0.780493	30	YFP-left	15	FALSE
205.469	311.735	277588	680.794	678.272	37.2822	0.72852	30	YFP-left	16	FALSE
181.089	291.642	145777	211.243	675.993	19.3081	0.844382	30	YFP-left	17	FALSE
202.287	385.56	716096	285.127	680.343	-112.741	0.765141	30	YFP-left	18	FALSE
210.486	348.511	209855	746.203	685.146	-2.93503	0.677221	30	YFP-left	19	FALSE
208.059	450.911	232402	624.808	684.68	-89.1628	0.758285	30	YFP-left	20	FALSE
220.336	378.821	133303	773.279	700.37	-119.914	0.86064	30	YFP-left	21	FALSE
197.615	284.249	157499	653.634	699.675	-5.42053	0.518094	30	YFP-left	22	FALSE
207.686	327.894	270199	715.752	704.81	63.4902	0.656108	30	YFP-left	23	FALSE
180.834	226.647	73961	235.071	705.039	-163.477	0.793588	30	YFP-left	24	FALSE
193.103	322.824	222455	838.02	707.351	-14.1331	0.918767	30	YFP-left	25	FALSE
183.043	277.544	81820	1326.11	715.436	47.21	0.755949	30	YFP-left	26	FALSE
203.192	283.023	235703	683.144	722.772	58.8157	0.596552	30	YFP-left	27	FALSE
202.906	381.978	174702	622.985	721.043	-61.836	0.837058	30	YFP-left	28	FALSE
268.43	1436.46	195417	753.304	722.015	142.637	0.623193	30	YFP-left	29	FALSE
178.952	197.531	37580	1593.69	720.81	47.4788	0.801851	30	YFP-left	30	FALSE
194.451	329.67	288176	309.557	725.684	171.503	0.855186	30	YFP-left	31	FALSE
196.179	351.44	250913	1296.91	726.288	103.337	0.840861	30	YFP-left	32	FALSE
190.023	297.813	504320	32.7178	726.236	138.075	0.784372	30	YFP-left	33	FALSE
203.676	382.847	342175	260.524	730.466	163.873	0.777816	30	YFP-left	34	FALSE
211.21	349.214	446497	797.358	728.043	-73.6936	0.650323	30	YFP-left	35	FALSE
189.481	305.868	299949	215.507	734.665	97.231	0.906919	30	YFP-left	36	FALSE
191.364	308.554	187537	1240	735.07	14.5931	0.90172	30	YFP-left	37	FALSE
190.943	347.349	242688	80.2179	739.164	68.06	0.830363	30	YFP-left	38	FALSE
204.23	413.289	279591	1570.99	741.999	-86.2989	0.59999	30	YFP-left	39	FALSE
219.538	424.798	263665	651.342	742.047	-132.24	0.918476	30	YFP-left	40	FALSE
205.244	314.941	187798	719.165	743.531	44.9716	0.843621	30	YFP-left	41	FALSE
197.74	390.407	220876	1616.83	742.509	11.9154	0.765195	30	YFP-left	42	FALSE
205.16	510.412	209468	1207.44	745.471	74.1483	0.920096	30	YFP-left	43	FALSE
199.622	334.228	225972	1167.14	751.207	113.883	0.867349	30	YFP-left	44	FALSE
187.078	297.638	81940	1135.91	750.514	27.2646	0.940328	30	YFP-left	45	FALSE
196.797	395.831	242847	1501.9	755.891	3.89616	0.696288	30	YFP-left	46	FALSE
209.249	348.029	291066	754.452	756.872	-152.708	0.847483	30	YFP-left	47	FALSE
195.422	412.678	385567	1679.99	756.434	-143.61	0.861244	30	YFP-left	48	FALSE
212.938	444.864	640731	841.965	759.081	117.778	0.914847	30	YFP-left	49	FALSE
193.464	368.487	214552	471.625	760.522	-115.049	0.722332	30	YFP-left	50	FALSE
195.648	315.799	420447	1273.02	763.517	143.803	0.929349	30	YFP-left	51	FALSE
188.02	320.96	205506	351.957	767.941	-62.0879	0.911121	30	YFP-left	52	FALSE
191.549	304.616	291155	312.11	767.43	-107.69	0.835614	30	YFP-left	53	FALSE
218.426	422.517	369140	687.036	767.849	-157.727	0.828332	30	YFP-left	54	FALSE
193.655	292.239	151051	889.06	768.587	-8.83736	0.898009	30	YFP-left	55	FALSE
184.372	303.814	202256	195.672	769.307	94.4084	0.954448	30	YFP-left	56	FALSE
184.131	273.28	144911	103.612	771.432	-51.1913	0.9368	30	YFP-left	57	FALSE
181.768	242.488	86885	1443.96	771.795	-121.815	0.732218	30	YFP-left	58	FALSE
186.674	331.188	309505	265.59	772.987	-87.2962	0.600385	30	YFP-left	59	FALSE
176.242	198.007	16038	1620.21	774.604	-31.3521	0.577988	30	YFP-left	60	FALSE
205.089	321.246	270513	794.672	777.466	105.493	0.629772	30	YFP-left	61	FALSE
205.704	341.658	334475	1587.15	775.534	-157.014	0.465137	30	YFP-left	62	FALSE
187.528	353.398	310171	64.7999	776.967	109.652	0.675762	30	YFP-left	63	FALSE
204.249	420.107	168301	1140.83	779.01	-169.641	0.930272	30	YFP-left	64	FALSE
214.815	383.988	272386	643.106	779.606	131.771	0.712135	30	YFP-left	65	FALSE
199.018	143.803	11145	764.732	782.321	-121.858	0.303414	30	YFP-left	66	FALSE
186.138	223.005	31085	373.323	782.563	-22.2572	0.734035	30	YFP-left	67	FALSE
204.819	434.018	248241	603.698	783.709	-133.554	0.943044	30	YFP-left	68	FALSE
208.064	393.905	388247	1228.6	782.566	-21.7375	0.731356	30	YFP-left	69	FALSE
176.31	214.364	39846	1633.08	784.487	80.4708	0.688812	30	YFP-left	70	FALSE
192.551	328.175	180035	537.535	786.322	-66.6067	0.710941	30	YFP-left	71	FALSE
209.629	433.185	300398	1529.49	788.265	126.98	0.732272	30	YFP-left	72	FALSE
196.082	321.767	215298	440.102	790.744	20.1948	0.683866	30	YFP-left	73	FALSE
208.551	464.101	278833	1177.55	790.636	66.4588	0.737458	30	YFP-left	74	FALSE
192.141	329.839	267653	1412.64	790.086	-97.9718	0.793172	30	YFP-left	75	FALSE
189.382	290.723	137681	1482.97	789.718	84.3485	0.884777	30	YFP-left	76	FALSE
196.787	333.701	255429	400.142	791.415	-23.9652	0.93457	30	YFP-left	77	FALSE
191.487	284.942	236295	916.47	792.684	79.1482	0.691894	30	YFP-left	78	FALSE
195.752	288.385	23686	1442.73	791.372	-128.986	0.478774	30	YFP-left	79	FALSE
177.11	247.543	61280	1688.14	791.116	177.754	0.806533	30	YFP-left	80	FALSE
208.72	329.827	359207	732.665	791.959	106.944	0.534981	30	YFP-left	81	FALSE
203.2	424.381	329590	478.258	798.945	-102.1	0.726165	30	YFP-left	82	FALSE
199.644	251.12	58296	696.233	799.092	-121.696	0.381357	30	YFP-left	83	FALSE
198.1	379.319	100635	820.406	802.919	-52.4297	0.306394	30	YFP-left	84	FALSE
186.299	380.231	209214	26.3811	798.07	42.1789	0.676622	30	YFP-left	85	FALSE
188.302	259.002	8097	894.558	807.279	-32.3807	0.728	30	YFP-left	86	FALSE
192.003	356.076	288964	362.31	809.219	127.471	0.715658	30	YFP-left	87	FALSE
205.975	342.726	309169	1610.92	808.288	-97.0388	0.543186	30	YFP-left	88	FALSE
219.162	360.718	113745	628.339	811.988	-33.4187	0.74422	30	YFP-left	89	FALSE
206.354	321.385	460169	857.243	811.885	-152.245	0.639524	30	YFP-left	90	FALSE
198.065	308.115	234311	780.078	809.899	87.268	0.502833	30	YFP-left	91	FALSE
202.696	344.1	242627	556.764	815.708	36.1671	0.845112	30	YFP-left	92	FALSE
200.323	328.748	227968	1149.73	815.654	157.883	0.667672	30	YFP-left	93	FALSE
197.56	290.4	271843	1455.98	817.783	38.0567	0.665282	30	YFP-left	94	FALSE
206.13	315.803	318883	663.935	817.754	32.99	0.970153	30	YFP-left	95	FALSE
211.502	391.553	414967	1564.98	818.293	-52.1337	0.630601	30	YFP-left	96	FALSE
191.698	318.858	201283	1365.01	818.782	36.1929	0.938498	30	YFP-left	97	FALSE
205.406	311.657	211157	708.59	822.791	-134.077	0.815006	30	YFP-left	98	FALSE
204.615	349.459	437466	1503	825.154	-162.006	0.701799	30	YFP-left	99	FALSE
210.098	318.435	302961	595.895	824.743	-8.24159	0.77485	30	YFP-left	100	FALSE
191.458	315.037	300397	1750.37	825.669	131.547	0.812704	30	YFP-left	101	FALSE
197.902	383.191	283198	1228.69	828.655	-75.0275	0.749642	30	YFP-left	102	FALSE
191.321	312.185	184051	1637.24	830.478	-90.0736	0.670466	30	YFP-left	103	FALSE
164.599	187.077	48392	10.949	831.956	-130.81	0.719376	30	YFP-left	104	FALSE
189.087	310.783	356240	422.409	830.654	50.0522	0.833118	30	YFP-left	105	FALSE
205.857	305.369	208121	754.275	833.111	44.7305	0.798014	30	YFP-left	106	FALSE
193.471	290.833	187667	495.137	833.022	-94.6067	0.655358	30	YFP-left	107	FALSE
202.424	304.438	386428	906.72	837.597	10.8175	0.57138	30	YFP-left	108	FALSE
200.577	354.963	407572	1403.81	836.737	32.867	0.814878	30	YFP-left	109	FALSE
204.507	312.1	238046	531.118	841.451	98.6545	0.692064	30	YFP-left	110	FALSE
187.479	316.235	280469	1710.13	843.668	-21.1098	0.838106	30	YFP-left	111	FALSE
215.053	642.245	233117	1159.67	848.848	176.909	0.625218	30	YFP-left	112	FALSE
206.081	389.489	313861	632.932	849.739	39.3722	0.856525	30	YFP-left	113	FALSE
195.575	285.517	315658	824.361	850.6	-151.919	0.789084	30	YFP-left	114	FALSE
208.912	371.956	154595	568.081	853.023	10.1864	0.690972	30	YFP-left	115	FALSE
190.789	324.971	162743	1199.09	852.912	25.9694	0.879877	30	YFP-left	116	FALSE
205.736	337.657	248118	684.226	854.022	173.42	0.723082	30	YFP-left	117	FALSE
206.263	273.741	234315	724.957	855.746	-31.3023	0.750889	30	YFP-left	118	FALSE
194.688	347.169	235767	941.325	858.187	-72.8643	0.658689	30	YFP-left	119	FALSE
205.937	384.076	201818	780.357	858.774	-42.3718	0.52488	30	YFP-left	120	FALSE
212.667	452.045	608867	1598.26	859.981	-160.933	0.884359	30	YFP-left	121	FALSE
194.228	275.103	23890	752.862	860.366	-162.344	0.599056	30	YFP-left	122	FALSE
208.073	332.725	346234	870.972	859.334	58.9314	0.648906	30	YFP-left	123	FALSE
216.127	430.631	166202	1553.74	861.797	52.9073	0.720878	30	YFP-left	124	FALSE
202.865	316.975	291111	1464.99	861.525	-113.811	0.732562	30	YFP-left	125	FALSE
194.503	282.222	126427	506.923	863.737	148.077	0.752016	30	YFP-left	126	FALSE
185.594	272.329	160724	1759.57	862.346	-142.248	0.851385	30	YFP-left	127	FALSE
199.194	271.96	218715	598.967	868.75	61.5543	0.595797	30	YFP-left	128	FALSE
203.634	339.978	298528	1507.72	868.738	-142.174	0.708196	30	YFP-left	129	FALSE
187.281	355.503	216497	146.905	875.835	132.011	0.810063	30	YFP-left	130	FALSE
187.263	217.347	47752	846.49	878.878	67.7342	0.729209	30	YFP-left	131	FALSE
199.469	313.454	305985	1129.19	878.132	-53.2591	0.724445	30	YFP-left	132	FALSE
205.491	356.785	272481	1394.11	881.133	164.594	0.734884	30	YFP-left	133	FALSE
204.503	354.747	324751	542.538	882.175	-75.9353	0.931926	30	YFP-left	134	FALSE
207.251	339.645	172433	665.132	884.135	-152.453	0.761852	30	YFP-left	135	FALSE
190.073	231.549	153199	804.244	882.084	55.9962	0.734474	30	YFP-left	136	FALSE
204.257	391.851	189755	1167.49	884.637	-134.572	0.696889	30	YFP-left	137	FALSE
195.897	274.588	162986	1432.35	886.829	-62.6456	0.852429	30	YFP-left	138	FALSE
205.67	292.508	210812	704.862	889.607	117.684	0.735173	30	YFP-left	139	FALSE
209.655	321.929	356833	750.168	890.126	179.801	0.806054	30	YFP-left	140	FALSE
189.912	274.55	54125	619.744	893.267	-63.9919	0.501738	30	YFP-left	141	FALSE
168.561	199.627	69110	1885.29	890.98	-116.06	0.807636	30	YFP-left	142	FALSE
187.953	194.928	16164	1491.62	892.663	-164.201	0.577232	30	YFP-left	143	FALSE
195.731	291.343	112741	471.424	894.028	164.077	0.841079	30	YFP-left	144	FALSE
196.706	350.056	217753	1356.19	894.097	-42.3607	0.760204	30	YFP-left	145	FALSE
197.061	323.79	209279	1032.73	899.355	61.4468	0.821533	30	YFP-left	146	FALSE
193.179	336.351	118998	1663.53	899.096	-165.912	0.853977	30	YFP-left	147	FALSE
200.217	372.943	273096	505.801	901.365	39.6478	0.65542	30	YFP-left	148	FALSE
185.552	351.361	257917	1936.78	899.165	113.437	0.72945	30	YFP-left	149	FALSE
213.942	341.959	459333	1545.51	900.82	102.802	0.703952	30	YFP-left	150	FALSE
200.033	349.622	298649	1088.04	904.072	90.6856	0.684708	30	YFP-left	151	FALSE
205.907	351.214	294653	1465.84	906.336	36.0253	0.597428	30	YFP-left	152	FALSE
208.641	454.901	370963	867.839	906.765	-40.7929	0.756172	30	YFP-left	153	FALSE
203.893	361.085	363134	1614.91	907.057	-77.5392	0.501684	30	YFP-left	154	FALSE
203.348	324.83	266996	827.144	909.858	-39.304	0.63503	30	YFP-left	155	FALSE
204.053	481.382	320976	576.235	908.168	-4.8894	0.556754	30	YFP-left	156	FALSE
209.796	334.792	198047	1501.36	912.881	-88.1276	0.664316	30	YFP-left	157	FALSE
198.172	383.489	216007	639.163	914.128	18.8916	0.706052	30	YFP-left	158	FALSE
199.465	351.187	251725	908.222	914.952	78.1172	0.854997	30	YFP-left	159	FALSE
196.768	399.838	300662	146.65	915.421	110.461	0.829038	30	YFP-left	160	FALSE
211.301	337.146	334700	677.812	920.657	-54.9774	0.791411	30	YFP-left	161	FALSE
198.058	298.458	237471	988.483	919.081	-156.868	0.847452	30	YFP-left	162	FALSE
205.573	362.692	305893	1182.1	917.318	-73.3355	0.660491	30	YFP-left	163	FALSE
194.754	251.165	75954	1580.91	917.579	-16.5974	0.560839	30	YFP-left	164	FALSE
198.934	304.439	224199	1396.47	920.851	93.7124	0.914377	30	YFP-left	165	FALSE
212.199	332.618	194162	726.813	922.063	149.214	0.772923	30	YFP-left	166	FALSE
203.227	326.237	309311	782.999	919.257	-27.9116	0.653594	30	YFP-left	167	FALSE
190.89	353.585	306761	1901.77	921.754	-21.9812	0.686333	30	YFP-left	168	FALSE
197.133	352.309	292939	1221.45	921.954	37.8471	0.626078	30	YFP-left	169	FALSE
189.317	311.689	205977	1683.2	926.902	11.1273	0.887319	30	YFP-left	170	FALSE
188.977	313.264	237544	477.058	927.442	135.401	0.754444	30	YFP-left	171	FALSE
211.003	324.574	468005	1133.95	928.024	-48.18	0.65451	30	YFP-left	172	FALSE
195.654	392.451	304829	104.677	929.361	146.112	0.857756	30	YFP-left	173	FALSE
192.487	289.972	135703	954.07	929.826	146.723	0.800282	30	YFP-left	174	FALSE
198.367	319.517	256092	1646.34	930.675	-8.75903	0.747307	30	YFP-left	175	FALSE
202.667	300.34	286571	1062.13	935.395	39.8218	0.3608	30	YFP-left	176	FALSE
205.822	298.256	355660	1025.87	943.915	46.7873	0.553969	30	YFP-left	177	FALSE
196.959	332.554	286575	1358.02	942.473	-149.726	0.899151	30	YFP-left	178	FALSE
200.665	321.158	313438	1445.04	941.881	47.2164	0.756672	30	YFP-left	179	FALSE
211.855	407.14	163552	1096.98	945.948	75.2666	0.720187	30	YFP-left	180	FALSE
188.049	254.605	84246	1614.65	945.493	98.9159	0.699259	30	YFP-left	181	FALSE
212.316	412.113	318049	1563.29	948.447	1.22954	0.753511	30	YFP-left	182	FALSE
200.092	323.68	130860	702.748	945.904	-54.7716	0.781724	30	YFP-left	183	FALSE
207.382	311.31	369348	1520.66	946.031	-53.5547	0.67412	30	YFP-left	184	FALSE
189.713	289.54	147217	825.026	947.586	103.184	0.758437	30	YFP-left	185	FALSE
179.469	219.379	47021	1232.31	952.42	-115.303	0.684871	30	YFP-left	186	FALSE
192.449	291.887	273663	910.205	953.283	173.208	0.658259	30	YFP-left	187	FALSE
188.32	373.621	215438	139.139	955.466	171.896	0.845425	30	YFP-left	188	FALSE
179.979	225.428	77211	795.31	955.492	20.8264	0.758118	30	YFP-left	189	FALSE
205.767	337.952	194656	1481.39	955.123	4.27609	0.560691	30	YFP-left	190	FALSE
205.543	346.571	211298	732.063	958.152	-34.7874	0.686154	30	YFP-left	191	FALSE
204.227	382.871	318390	1169.91	960.918	81.1299	0.750831	30	YFP-left	192	FALSE
198.402	289.447	158126	948.327	960.694	-79.5422	0.828921	30	YFP-left	193	FALSE
195.357	313.767	200827	669.774	961.842	110.169	0.80423	30	YFP-left	194	FALSE
194.691	329.456	373417	1399.07	966.636	55.6185	0.672897	30	YFP-left	195	FALSE
193.798	322.516	245736	766.218	963.544	-6.38665	0.686521	30	YFP-left	196	FALSE
211.719	345.725	406923	988.298	966.034	28.678	0.746948	30	YFP-left	197	FALSE
195.46	323.459	145031	1595.89	965.91	23.0741	0.799054	30	YFP-left	198	FALSE
190.046	265.028	182254	1208.68	967.334	73.2625	0.703427	30	YFP-left	199	FALSE
189.533	382.656	281835	97.234	971.206	-162.071	0.904574	30	YFP-left	200	FALSE
203.74	314.78	278513	1132.91	981.577	-23.9698	0.612722	30	YFP-left	201	FALSE
197.012	303.237	240552	1443.86	984.02	-135.493	0.738734	30	YFP-left	202	FALSE
192.328	261.809	133668	1497.94	984.06	-104.226	0.741089	30	YFP-left	203	FALSE
176.345	239.181	38796	725.164	985.968	138.903	0.721597	30	YFP-left	204	FALSE
205.196	341.431	233308	1536.88	984.713	-95.9982	0.730761	30	YFP-left	205	FALSE
179.292	209.389	65800	679.826	990.469	-147.385	0.825375	30	YFP-left	206	FALSE
197.874	293.53	291667	1029.97	989.694	-115.768	0.647015	30	YFP-left	207	FALSE
211.825	370.877	688221	1083.58	991.867	-79.9809	0.884157	30	YFP-left	208	FALSE
194.345	298.304	259256	1574.27	995.651	61.0614	0.89993	30	YFP-left	209	FALSE
197.492	295.929	245285	954.987	997.721	-35.5347	0.660244	30	YFP-left	210	FALSE
202.365	251.954	217138	990.908	1010.53	-136.074	0.820191	30	YFP-left	211	FALSE
203.62	335.278	115656	1147.35	1012.1	-80.0878	0.504578	30	YFP-left	212	FALSE
179.71	265.439	59484	1444.83	1015.62	163.314	0.891194	30	YFP-left	213	FALSE
209.204	371.853	303974	1171.09	1032.75	-131.066	0.750824	30	YFP-left	214	FALSE
199.661	344.147	206449	1211.78	1033.31	85.9552	0.558767	30	YFP-left	215	FALSE
201.337	314.89	202344	965.633	1037.04	136.25	0.618021	30	YFP-left	216	FALSE
206.532	334.328	436402	1113.67	1038.04	-159.936	0.741463	30	YFP-left	217	FALSE
205.479	294.19	465205	1057.4	1041.44	103.121	0.617115	30	YFP-left	218	FALSE
209.604	359.771	360519	1010.21	1045.66	-27.3878	0.636349	30	YFP-left	219	FALSE
199.606	367.763	209586	1191.58	1066.64	-96.3967	0.838516	30	YFP-left	220	FALSE
175.304	241.721	17881	944.422	1071.24	-36.2162	0.521397	30	YFP-left	221	FALSE
205.572	321.95	331794	1150.48	1071.48	46.7028	0.688504	30	YFP-left	222	FALSE
195.372	330.497	310446	973.58	1074.85	156.693	0.751388	30	YFP-left	223	FALSE
205.605	345.62	330407	1095.94	1081.68	130.764	0.691555	30	YFP-left	224	FALSE
202.264	279.787	210557	1053.93	1087.53	-55.7844	0.738104	30	YFP-left	225	FALSE
191.34	252.526	40564	1127.58	1092.65	-51.5999	0.771574	30	YFP-left	226	FALSE
194.566	301.141	235425	1015.58	1094.35	-98.3566	0.827931	30	YFP-left	227	FALSE
175.889	210.236	20579	1167.24	1098.48	-115.045	0.645049	30	YFP-left	228	FALSE
189.959	301.311	246757	1285.57	1111.96	-54.604	0.734679	30	YFP-left	229	FALSE
198.917	340.587	257001	1141.53	1117.9	-67.6684	0.779521	30	YFP-left	230	FALSE
200.975	322.084	354921	1067.8	1124.81	-98.0993	0.655194	30	YFP-left	231	FALSE
182.389	215.808	45050	1309.6	1126.1	-80.5475	0.724874	30	YFP-left	232	FALSE
192.89	323.547	152769	985.885	1127.39	-8.81751	0.717628	30	YFP-left	233	FALSE
203.105	434.726	127347	1109.4	1132.32	118.883	0.81521	30	YFP-left	234	FALSE
198.179	334.022	260803	1019.37	1134.67	4.04882	0.835429	30	YFP-left	235	FALSE
194.503	365.686	191780	1307.46	1155.94	23.7691	0.758929	30	YFP-left	236	FALSE
189.893	301.458	188184	1567.64	1158.34	52.5588	0.755752	30	YFP-left	237	FALSE
182.888	244.998	17923	879.357	1158.41	-133.843	0.843276	30	YFP-left	238	FALSE
193.277	302.969	352538	1269.34	1159.81	-36.5765	0.566592	30	YFP-left	239	FALSE
195.276	314.128	216952	1044.18	1164.98	-58.858	0.815999	30	YFP-left	240	FALSE
170.41	194.396	13292	1247.03	1183.4	35.5699	0.600586	30	YFP-left	241	FALSE
195.518	328.261	269033	882.304	1187.09	43.0094	0.646965	30	YFP-left	242	FALSE
199.662	393.118	402518	1501.11	1186.72	126.192	0.878635	30	YFP-left	243	FALSE
205.22	421.634	315834	1549.7	1193.6	-152.23	0.862447	30	YFP-left	244	FALSE
192.786	290.224	172736	848.886	1195.67	77.8865	0.680347	30	YFP-left	245	FALSE
199.016	421.792	279419	1594.38	1198.44	5.16829	0.674947	30	YFP-left	246	FALSE
182.979	196.947	17383	746.147	1202.31	-128.631	0.58916	30	YFP-left	247	FALSE
196.167	380.452	277184	793.315	1208.21	-14.3177	0.753222	30	YFP-left	248	FALSE
196.611	307.627	271716	832.069	1227.01	60.9136	0.500592	30	YFP-left	249	FALSE
173.013	190.35	13322	1588.48	1226.68	129.274	0.744806	30	YFP-left	250	FALSE
202.926	377.713	251223	1525.62	1226.92	91.7696	0.708292	30	YFP-left	251	FALSE
203.333	379.479	417645	754.945	1231.54	-32.1834	0.796402	30	YFP-left	252	FALSE
197.661	361.975	355196	871.811	1234.4	4.22533	0.607098	30	YFP-left	253	FALSE
186.448	221.925	52019	788.889	1247.03	-54.7451	0.790087	30	YFP-left	254	FALSE
197.585	375.472	358420	1495.15	1252.5	87.7345	0.656805	30	YFP-left	255	FALSE
201.553	361.371	307369	720.682	1260.25	21.3468	0.578116	30	YFP-left	256	FALSE
186.284	210.979	59611	857.422	1267.62	152.445	0.736825	30	YFP-left	257	FALSE
205.968	363.27	493499	820.613	1271.65	53.5363	0.741748	30	YFP-left	258	FALSE
192.885	333.504	227218	1534.75	1271.81	-151.553	0.988577	30	YFP-left	259	FALSE
224.931	532.372	422871	774.505	1280.11	33.1824	0.610643	30	YFP-left	260	FALSE
198.908	408.38	182796	689.544	1276.77	41.027	0.802075	30	YFP-left	261	FALSE
198.627	267.647	127916	740.106	1291.66	-44.6999	0.950945	30	YFP-left	262	FALSE
203.148	309.258	36973	802.39	1301.41	120.781	0.410284	30	YFP-left	263	FALSE
196.787	339.784	319976	866.988	1300.08	-8.74351	0.653556	30	YFP-left	264	FALSE
201.187	415.507	356101	710.637	1314.92	14.083	0.622964	30	YFP-left	265	FALSE
207.724	469.015	224342	830.548	1319.69	2.55512	0.801282	30	YFP-left	266	FALSE
208.625	439.451	252436	754.879	1321.23	-112.561	0.809837	30	YFP-left	267	FALSE
213.877	553.268	344128	793.18	1331.72	-35.3722	0.694985	30	YFP-left	268	FALSE
191.944	353.229	183498	856.762	1343.05	-91.2954	0.66637	30	YFP-left	269	FALSE
178.899	236.468	12344	315.188	1900.86	84.2092	0.659588	30	YFP-left	271	FALSE
178.644	296.135	113260	1986.67	1907.89	133.273	0.790877	30	YFP-left	272	FALSE
215.26	771.914	334730	296.954	1918.67	-117.368	0.834784	30	YFP-left	273	FALSE
193.667	284.159	12201	345.381	1926.44	161.979	0.63576	30	YFP-left	274	FALSE
201.507	396.498	335912	2019.12	1931.99	144.406	0.863015	30	YFP-left	275	FALSE
183.44	324.448	178671	1932.16	1936.33	158.352	0.796074	30	YFP-left	276	FALSE
192.659	344.083	260475	1972.83	1938.4	156.015	0.733467	30	YFP-left	277	FALSE
200.558	610.247	290207	381.37	1951.67	81.2504	0.711395	30	YFP-left	278	FALSE
214.979	684.124	286567	341.361	1953.81	13.9855	0.824746	30	YFP-left	279	FALSE
177.747	257.844	103093	559.924	1958.07	-165.665	0.915764	30	YFP-left	280	FALSE
221.451	847.138	347678	301.496	1963.08	12.7475	0.745654	30	YFP-left	281	FALSE
206.247	634.377	224809	263.738	1964.74	18.8448	0.860287	30	YFP-left	282	FALSE
186.777	334.243	197423	1988.68	1974.3	86.8056	0.696854	30	YFP-left	283	FALSE
195.829	353.659	262019	2027.84	1974.55	-81.3813	0.716995	30	YFP-left	284	FALSE
181.971	255.534	88438	515.681	1988.79	-23.1917	0.748121	30	YFP-left	285	FALSE
192.483	371.382	272749	548.449	1991.65	52.8683	0.708736	30	YFP-left	286	FALSE
171.265	268.917	40761	1031.32	1994.31	122.681	0.548358	30	YFP-left	287	FALSE
196.334	429.78	280169	1002.72	2005.94	-178.497	0.902322	30	YFP-left	288	FALSE
196.113	457.885	224549	956.042	2020.57	-24.824	0.639886	30	YFP-left	290	FALSE
188.597	369.632	310619	495.822	2021.22	-133.281	0.754362	30	YFP-left	291	FALSE
196.531	455.688	171768	925.256	2028.1	-28.0812	0.870375	30	YFP-left	292	FALSE
188.694	370.582	221716	845.426	2028.11	141.896	0.5684	30	YFP-left	293	FALSE
188.75	338.172	196489	538.578	2030.02	-179.861	0.519293	30	YFP-left	294	FALSE
191.915	420.891	251985	802.507	2028.96	-160.833	0.475785	30	YFP-left	295	FALSE
Position 4
Mean	Variance	Total Intensity	Center of Mass X	Center of Mass Y	Cell Angle	Roundness	Time	Channel	Cell	Disappeared
762.601	192162	755738	347.399	182.303	116.192	0.726643	30	BF-left	1	FALSE
840.542	318745	1397822	386.855	194.496	-113.618	0.745255	30	BF-left	2	FALSE
569.63	18890.1	83166	1641.32	205.363	150.909	0.552031	30	BF-left	3	FALSE
649.1	127372	415424	279.905	211.6	-141.845	0.819861	30	BF-left	4	FALSE
824.985	239737	1008957	443.168	218.15	72.2895	0.961048	30	BF-left	5	FALSE
820.967	404196	1105022	344.818	219.395	50.1657	0.737056	30	BF-left	6	FALSE
788.376	205772	605473	311.449	223.057	46.914	0.590872	30	BF-left	7	FALSE
931.563	559193	667931	410.392	221.201	50.4534	0.781437	30	BF-left	8	FALSE
814.097	268007	1230100	483.376	224.842	24.561	0.63245	30	BF-left	9	FALSE
700.128	177026	837353	1633.05	230.166	-113.199	0.843273	30	BF-left	10	FALSE
698.717	179357	1157076	286.897	249.263	52.986	0.58317	30	BF-left	11	FALSE
834.4	416806	1637093	382.285	248.036	-134.317	0.795288	30	BF-left	12	FALSE
826.444	272397	922311	205.323	258.033	19.9368	0.782444	30	BF-left	13	FALSE
835.161	477077	1346279	452.896	258.434	-57.4802	0.86378	30	BF-left	14	FALSE
728.686	277438	1133106	325.512	262.895	-67.0436	0.521702	30	BF-left	15	FALSE
707.978	254078	1095242	1648.01	267.966	137.547	0.879336	30	BF-left	16	FALSE
723.268	166767	638646	173.112	272.316	-4.25693	0.877467	30	BF-left	17	FALSE
1014.63	386063	653420	233.09	272.731	-19.7048	0.621267	30	BF-left	18	FALSE
837.653	233162	464060	355.661	276.251	-86.6862	0.792093	30	BF-left	19	FALSE
893.093	465646	1159235	415.227	276.614	147.85	0.664243	30	BF-left	20	FALSE
761.217	261856	1110615	492.011	277.639	39.7848	0.703442	30	BF-left	21	FALSE
737.016	183274	708272	532.087	279.145	59.899	0.953363	30	BF-left	22	FALSE
723.276	183226	784754	1608.69	278.6	78.3369	0.940359	30	BF-left	23	FALSE
910.341	491776	1261733	268.659	283.788	73.615	0.483026	30	BF-left	24	FALSE
889.149	133238	77356	440.989	290.805	-129.487	0.794236	30	BF-left	25	FALSE
759.752	158794	235523	462.006	292.326	-54.1629	0.558647	30	BF-left	26	FALSE
1063.63	336262	466934	297.276	296.355	-45.7946	0.392017	30	BF-left	27	FALSE
644.079	162961	474686	561.843	293.716	3.177	0.810038	30	BF-left	28	FALSE
794.629	451199	1071160	382.007	298.59	106.066	0.86425	30	BF-left	29	FALSE
810.072	379576	1211867	197.725	301.799	-18.421	0.625585	30	BF-left	30	FALSE
778.252	319309	754126	417.549	313.423	-74.9152	0.611459	30	BF-left	31	FALSE
787.109	298725	632836	516.644	311.568	-56.6905	0.731831	30	BF-left	32	FALSE
859.861	446227	1816886	240.341	314.466	78.5126	0.818591	30	BF-left	33	FALSE
731.043	198146	2287432	333.504	316.898	-179.583	0.953093	30	BF-left	34	FALSE
717.21	230405	848460	481.984	317.568	102.671	0.659554	30	BF-left	35	FALSE
674.719	181576	867688	546.478	328.576	-72.3819	0.775518	30	BF-left	36	FALSE
947.6	605071	1084054	283.39	328.911	2.76878	0.796103	30	BF-left	37	FALSE
709.526	167189	1112537	445.506	337.311	-43.6662	0.820789	30	BF-left	38	FALSE
732.283	285091	1307125	385.328	342.995	30.6525	0.861257	30	BF-left	39	FALSE
692.693	30293.8	94899	232.058	345.19	169.527	0.473885	30	BF-left	40	FALSE
819.323	366189	1071675	490.405	355.808	119.655	0.634795	30	BF-left	41	FALSE
798.5	18569.5	43119	517.944	359.278	-12.8868	0.396042	30	BF-left	42	FALSE
699.161	227988	1352876	305.261	366.995	-2.88821	0.824129	30	BF-left	43	FALSE
760.927	314576	994532	348.47	367.174	-30.8882	0.669876	30	BF-left	44	FALSE
914.353	93487.1	124352	442.404	370.904	33.71	0.44683	30	BF-left	45	FALSE
598.406	133166	415892	463.17	374.426	59.0499	0.733572	30	BF-left	46	FALSE
741.433	174403	963122	417.415	376.876	56.1007	0.646744	30	BF-left	47	FALSE
791.704	355199	991214	377.92	390.003	-72.9474	0.551896	30	BF-left	48	FALSE
783.17	317890	783170	330.866	405.829	3.54991	0.58536	30	BF-left	49	FALSE
743.072	328557	768336	403.398	413.923	-104.523	0.742203	30	BF-left	50	FALSE
795.867	317435	1172312	295.777	415.577	-35.2092	0.821749	30	BF-left	51	FALSE
646.187	90922.2	234566	357.163	417.218	15.5053	0.759035	30	BF-left	52	FALSE
532.689	28965.2	245037	812.115	553.998	-150.103	0.788312	30	BF-left	53	FALSE
695.096	184501	1175408	812.32	590.006	3.00217	0.806041	30	BF-left	54	FALSE
656.828	168457	542540	360.729	782.067	83.2324	0.907268	30	BF-left	55	FALSE
678.088	189669	880836	332.233	806.68	-38.4775	0.680461	30	BF-left	56	FALSE
828.17	234659	1031072	456.612	824.085	58.2859	0.759678	30	BF-left	57	FALSE
708.179	139568	765541	856.383	841.286	84.989	0.62847	30	BF-left	58	FALSE
762.274	186159	1153320	816.742	843.425	168.438	0.887749	30	BF-left	59	FALSE
832.658	288465	1434669	431.082	856.263	66.432	0.834075	30	BF-left	60	FALSE
779.562	228798	722654	740.263	857.098	-53.0504	0.952065	30	BF-left	61	FALSE
723.212	139428	650168	787.72	869.184	41.224	0.891275	30	BF-left	62	FALSE
742.216	187325	1031680	707.011	877.74	-96.7028	0.60134	30	BF-left	63	FALSE
698.813	116480	888890	919.367	879.288	81.1772	0.564861	30	BF-left	64	FALSE
802.644	347548	1073938	850.91	878.785	128.102	0.557995	30	BF-left	65	FALSE
902.404	402624	1296755	467.154	883.394	-26.2162	0.818748	30	BF-left	66	FALSE
733.644	332780	655878	755.487	888.421	-41.1827	0.725136	30	BF-left	67	FALSE
650.904	93490	446520	888.08	891.2	27.5686	0.749866	30	BF-left	68	FALSE
673.6	121801	472867	961.11	897.144	-50.9473	0.697322	30	BF-left	69	FALSE
775.577	206593	1030742	814.588	896.172	-30.3655	0.831261	30	BF-left	70	FALSE
682.275	206999	307706	495.716	899.379	-35.5013	0.819358	30	BF-left	71	FALSE
731.091	170056	402831	781.57	902.77	44.9663	0.681391	30	BF-left	72	FALSE
788.237	242129	1029437	996.205	909.162	161.165	0.705028	30	BF-left	73	FALSE
726.469	246464	1148547	726.701	915.408	-3.54739	0.622913	30	BF-left	74	FALSE
744.495	299505	1507602	853.642	922.705	-85.1308	0.772773	30	BF-left	75	FALSE
657.75	126356	1076736	910.01	922.958	-46.4282	0.741821	30	BF-left	76	FALSE
747.191	271485	900365	761.535	931.218	-83.6749	0.540206	30	BF-left	77	FALSE
684.107	113448	410464	813.898	931.267	150.633	0.798545	30	BF-left	78	FALSE
711.764	165065	1220676	960.308	937.381	-103.348	0.747626	30	BF-left	79	FALSE
788.598	335894	560693	1003.71	942.083	-147.411	0.835888	30	BF-left	80	FALSE
720.303	231362	933513	785.865	956.434	-145.601	0.462707	30	BF-left	81	FALSE
654.655	137181	339766	826.202	957.104	168.858	0.638167	30	BF-left	82	FALSE
804.376	335458	1097169	715.768	957.809	-148.418	0.557363	30	BF-left	83	FALSE
833.076	217087	877229	1058.77	959.775	89.0971	0.799219	30	BF-left	84	FALSE
730.542	217102	856926	924.028	964.22	-149.071	0.916561	30	BF-left	85	FALSE
1011.48	164120	283215	968.221	966.496	-135.221	0.559615	30	BF-left	86	FALSE
767.955	188939	774099	531.985	971.4	142.567	0.830708	30	BF-left	87	FALSE
1318.71	67608.5	92310	740.443	970.943	-75.571	0.516495	30	BF-left	88	FALSE
739.567	176564	1732066	876.937	968.335	-65.4445	0.787539	30	BF-left	89	FALSE
867.752	98754.6	213467	840	976.837	23.1598	0.838385	30	BF-left	90	FALSE
743.854	169546	1112062	997.706	978.83	-2.19334	0.806871	30	BF-left	91	FALSE
515.768	50645.3	292956	594.923	987.07	59.0773	0.89756	30	BF-left	92	FALSE
840.469	323949	1116983	760.746	989.662	73.7614	0.851298	30	BF-left	93	FALSE
680.195	197252	1180139	806.9	990.245	-108.663	0.786951	30	BF-left	94	FALSE
813.962	292418	1243734	1037.97	991.852	43.5728	0.573221	30	BF-left	95	FALSE
781.645	298743	848866	722.308	993.999	-79.8807	0.871433	30	BF-left	96	FALSE
717.64	114433	2094073	952.068	1003.29	-169.053	0.89022	30	BF-left	97	FALSE
670.682	189191	665317	846.487	1003.94	-172.371	0.630909	30	BF-left	98	FALSE
730.447	208277	819562	568.546	1009.56	-77.1037	0.838204	30	BF-left	99	FALSE
812.032	318428	1383702	527.621	1010.91	77.7452	0.890269	30	BF-left	100	FALSE
790.74	162843	1002658	904.541	1016.48	46.8253	0.54297	30	BF-left	101	FALSE
670.869	223069	306587	751.521	1024.7	44.9323	0.641593	30	BF-left	102	FALSE
753.998	244282	1459741	1005.64	1023.64	-175.411	0.650256	30	BF-left	103	FALSE
742.685	322627	705551	781.264	1024.08	-176.914	0.843538	30	BF-left	104	FALSE
720.698	119000	694753	871.172	1028.38	21.1799	0.874112	30	BF-left	105	FALSE
739.501	244545	733585	818.166	1031.85	25.0832	0.765674	30	BF-left	106	FALSE
817.869	278561	1383017	497.7	1041.69	78.0841	0.793279	30	BF-left	107	FALSE
650.531	8353.25	20817	472.031	1046.28	22.1208	0.417794	30	BF-left	108	FALSE
779.389	202638	1038146	1044.28	1049.71	144.096	0.777637	30	BF-left	109	FALSE
739.704	164756	1363274	950.233	1055.81	102.559	0.725488	30	BF-left	110	FALSE
761.579	265667	1118760	791.996	1061.26	113.149	0.852063	30	BF-left	111	FALSE
705.642	155825	1166426	848.912	1061.52	30.2391	0.932913	30	BF-left	112	FALSE
785.583	282986	908920	994.949	1062.7	125.612	0.767242	30	BF-left	113	FALSE
639.366	84016.5	1327963	898.498	1065.81	11.218	0.759223	30	BF-left	114	FALSE
693.713	140680	457157	1081.51	1067.49	104.286	0.809871	30	BF-left	115	FALSE
746.824	282120	867809	1030.64	1085.07	-157.409	0.787857	30	BF-left	116	FALSE
728.132	130233	897059	1116.04	1084.09	91.9844	0.74678	30	BF-left	117	FALSE
806.787	380951	1043982	495.63	1084.89	-103.984	0.952504	30	BF-left	118	FALSE
696.236	154837	1146701	1254.39	1092.46	147.934	0.783154	30	BF-left	119	FALSE
742.445	216959	729081	823.892	1095.16	25.941	0.548043	30	BF-left	120	FALSE
760.783	158159	1173128	1207.78	1095.33	-73.9469	0.596134	30	BF-left	121	FALSE
728.249	246335	1041396	933.785	1096.84	-117.841	0.659399	30	BF-left	122	FALSE
660.12	130435	739994	1069.95	1098.68	-135.132	0.634849	30	BF-left	123	FALSE
743.526	366954	1073651	979.006	1098.62	57.0411	0.734727	30	BF-left	124	FALSE
1058.72	65150.6	95285	1006.32	1098.54	0.101361	0.693357	30	BF-left	125	FALSE
749.069	142026	732589	1153.95	1100.6	103.263	0.828655	30	BF-left	126	FALSE
774.546	387925	877561	787.6	1100.49	-120.114	0.789741	30	BF-left	127	FALSE
725.318	164043	566473	855.497	1101.16	-49.1534	0.770353	30	BF-left	128	FALSE
942.724	160622	252650	1102.04	1109.07	111.78	0.675495	30	BF-left	129	FALSE
750.98	271455	1001807	889.687	1112.85	-117.465	0.732863	30	BF-left	130	FALSE
691.926	96764.4	215189	1129.54	1113.92	152.425	0.894217	30	BF-left	131	FALSE
858.14	79361	195656	1048.08	1119.57	71.6063	0.5646	30	BF-left	132	FALSE
700.154	187433	748465	1019.41	1122.99	80.7234	0.785474	30	BF-left	133	FALSE
778.919	269251	565495	953.471	1124.71	-161.417	0.662622	30	BF-left	134	FALSE
703.639	91063.8	303972	821.896	1126.88	145.551	0.719664	30	BF-left	135	FALSE
756.638	309224	825492	1229.12	1127.2	-51.7374	0.812087	30	BF-left	136	FALSE
687.982	210360	842778	1082.64	1131.55	-172.995	0.706517	30	BF-left	137	FALSE
779.888	224998	663685	856.503	1136.57	-29.0921	0.684031	30	BF-left	138	FALSE
756.951	263769	567713	915.741	1136.26	-81.1232	0.913579	30	BF-left	139	FALSE
804.017	96511.1	434169	1117.5	1136.79	71.6964	0.516805	30	BF-left	140	FALSE
739.084	233113	1011806	794.011	1143.33	34.5711	0.765352	30	BF-left	141	FALSE
767.07	265742	1045517	985.325	1143.97	-147.729	0.849277	30	BF-left	142	FALSE
798.852	120683	735743	1160.48	1150.34	167.984	0.850035	30	BF-left	143	FALSE
679.139	151898	1082547	1050.19	1154.8	63.4757	0.645368	30	BF-left	144	FALSE
730.328	205341	631734	945.069	1154.29	-165.772	0.777122	30	BF-left	145	FALSE
717.899	179918	598728	829.462	1156.05	-60.4761	0.948438	30	BF-left	146	FALSE
696.048	227350	948018	883.781	1157.46	-71.3163	0.705479	30	BF-left	147	FALSE
759.066	317814	782597	1099.67	1163.68	-138.45	0.746158	30	BF-left	148	FALSE
705.268	120033	307497	916.346	1165.73	119.801	0.954917	30	BF-left	149	FALSE
823.158	38767.9	46920	784.596	1168.95	-107.352	0.693288	30	BF-left	150	FALSE
721.173	184605	1003151	1391.37	1168.17	-43.262	0.666914	30	BF-left	151	FALSE
1021.07	192544	293047	971.39	1171.76	-158.488	0.684066	30	BF-left	152	FALSE
776.285	201830	1157441	152.767	1181.18	103.788	0.755166	30	BF-left	153	FALSE
808.867	263783	1002186	1143.2	1182.35	77.3619	0.830437	30	BF-left	154	FALSE
694.485	239913	920887	805.405	1186.33	-146.729	0.635547	30	BF-left	155	FALSE
693.291	224601	728649	944.968	1187.13	156.07	0.597076	30	BF-left	156	FALSE
755.397	169297	862663	858.476	1191.73	106.683	0.786832	30	BF-left	157	FALSE
750.141	165812	1342753	1025.64	1192.47	23.695	0.5476	30	BF-left	158	FALSE
679.829	203671	910291	901.045	1194.77	-174.617	0.740101	30	BF-left	159	FALSE
725.057	205986	1095561	1069.39	1195.38	-86.6498	0.730514	30	BF-left	160	FALSE
728.295	206125	981741	985.161	1196.67	-61.9809	0.708984	30	BF-left	161	FALSE
589.804	65632.5	298441	1412.47	1198.92	-127.255	0.780268	30	BF-left	162	FALSE
699.754	164728	764131	1108.32	1203.57	33.0499	0.546996	30	BF-left	163	FALSE
899.035	234895	858578	1179.42	1205.09	125.452	0.795025	30	BF-left	164	FALSE
706.59	185485	324325	829.237	1206.22	-70.2715	0.904693	30	BF-left	165	FALSE
774.654	301906	901697	932.483	1219.67	-137.328	0.647518	30	BF-left	166	FALSE
699.847	202796	655057	1140.47	1220.99	-5.92928	0.721293	30	BF-left	167	FALSE
760.971	226522	585948	853.368	1226.24	116.824	0.759223	30	BF-left	168	FALSE
787.279	334673	642420	1004.36	1228.13	-159.152	0.667141	30	BF-left	169	FALSE
1056.38	128358	244023	1165.01	1228.72	-68.1038	0.905007	30	BF-left	170	FALSE
811.819	194101	1010715	1228.77	1230.39	74.9424	0.930164	30	BF-left	171	FALSE
623.819	139343	837165	1425.87	1229.54	-2.69758	0.791706	30	BF-left	172	FALSE
804.009	277033	660091	967.614	1230.94	-158.337	0.865638	30	BF-left	173	FALSE
780.395	209298	1083968	808.174	1232.61	-157.937	0.640961	30	BF-left	174	FALSE
756.55	341187	795891	1051.92	1233.23	89.5833	0.626656	30	BF-left	175	FALSE
745.481	83334.7	199789	1116.72	1235.5	160.809	0.798089	30	BF-left	176	FALSE
739.987	225789	1216538	892.247	1236.29	78.9303	0.708514	30	BF-left	177	FALSE
748.16	257538	902281	1087.22	1235.48	7.79738	0.582161	30	BF-left	178	FALSE
769.253	249757	1038491	1191.89	1243.2	-14.1346	0.737246	30	BF-left	179	FALSE
741.735	211345	719483	1023.18	1254.76	-98.2196	0.787479	30	BF-left	180	FALSE
731.839	255515	929435	836.561	1257.93	-145.819	0.586561	30	BF-left	181	FALSE
740.719	305764	1234038	938.747	1258.14	151.165	0.578373	30	BF-left	182	FALSE
675.641	131798	879685	1154.48	1259.05	-50.1878	0.815135	30	BF-left	183	FALSE
747.899	280333	843630	985.297	1260.7	-128.572	0.816259	30	BF-left	184	FALSE
662.084	164986	802446	1117.77	1268.13	35.1013	0.579082	30	BF-left	185	FALSE
866.223	327012	673055	874.09	1267.62	79.6122	0.701566	30	BF-left	186	FALSE
719.437	122876	355402	1086.92	1271.03	20.5171	0.92483	30	BF-left	187	FALSE
721.402	285656	911852	1055.08	1274.43	2.13438	0.737219	30	BF-left	188	FALSE
778.014	220980	794352	908.817	1283.11	62.1435	0.547142	30	BF-left	189	FALSE
1280.8	169417	138326	1139.36	1285.9	177.051	0.816094	30	BF-left	190	FALSE
737.438	231446	460899	847.598	1288.09	175.81	0.719804	30	BF-left	191	FALSE
875.382	115082	114675	1074.03	1292.94	-57.5223	0.526459	30	BF-left	192	FALSE
757.956	255300	632893	942.69	1294.9	-171.074	0.749224	30	BF-left	193	FALSE
806.972	201188	941736	809.835	1296.3	134.423	0.621747	30	BF-left	194	FALSE
736.604	218364	1063656	1168.64	1299.11	83.3016	0.756622	30	BF-left	195	FALSE
719.001	120627	549317	1206.06	1298.39	152.347	0.834116	30	BF-left	196	FALSE
680.85	217918	547403	1097.18	1298.83	-169.703	0.737325	30	BF-left	197	FALSE
726.976	193124	1017039	1025.37	1297.34	49.4629	0.520699	30	BF-left	198	FALSE
699.233	121525	1350919	984.955	1304.69	71.9655	0.624839	30	BF-left	199	FALSE
646.598	135395	409943	774.028	1308.09	-22.6743	0.832958	30	BF-left	200	FALSE
695.101	184958	1037091	881.863	1307.94	61.0654	0.644293	30	BF-left	201	FALSE
703.942	215759	767297	1131.21	1311.71	1.68896	0.708938	30	BF-left	202	FALSE
888.446	236980	364263	914.393	1313.83	-61.927	0.492499	30	BF-left	203	FALSE
742.571	297464	1112371	1064.36	1322.02	23.1267	0.838663	30	BF-left	204	FALSE
745.092	181555	759249	108.672	1326.32	105.665	0.710865	30	BF-left	205	FALSE
1177.59	79599.8	109516	1034.74	1326.44	179.168	0.511866	30	BF-left	206	FALSE
719.348	202997	1266771	843.363	1327.78	8.85547	0.831202	30	BF-left	207	FALSE
731.981	254371	895945	799.645	1332.09	114.542	0.91697	30	BF-left	208	FALSE
822.201	349086	813157	1102.62	1332.76	47.2759	0.867897	30	BF-left	209	FALSE
681.992	130116	1460826	947.047	1333.96	169.861	0.649048	30	BF-left	210	FALSE
766.328	304376	482020	1012.66	1335.41	-87.5227	0.562025	30	BF-left	211	FALSE
708.15	250369	933342	1200.99	1334.95	57.5292	0.658788	30	BF-left	212	FALSE
1189.17	80463.1	95134	1129.9	1343.03	118.84	0.653589	30	BF-left	213	FALSE
674.157	197931	1299774	1160.61	1345.4	35.8646	0.686536	30	BF-left	214	FALSE
843.182	215040	902205	70.428	1346.67	0.789466	0.803509	30	BF-left	215	FALSE
725.505	207534	1190553	898.929	1351.44	150.221	0.678042	30	BF-left	216	FALSE
764.285	241827	923256	1038.03	1355.7	2.83254	0.583013	30	BF-left	217	FALSE
582.33	22331	125201	48.1674	1361.59	77.3318	0.975804	30	BF-left	218	FALSE
819.771	362792	1255069	105.056	1366.24	70.8027	0.966041	30	BF-left	219	FALSE
777.124	303800	1066214	824.571	1367.94	99.5158	0.821092	30	BF-left	220	FALSE
737.411	296250	648922	967.872	1371.03	-10.1425	0.706069	30	BF-left	221	FALSE
656.658	158228	1539863	1081.09	1370.9	97.6893	0.740982	30	BF-left	222	FALSE
768.147	261760	990141	1126.97	1369.34	82.0935	0.633945	30	BF-left	223	FALSE
640.318	132411	571804	1223.56	1369.48	42.7246	0.675016	30	BF-left	224	FALSE
728.452	117148	619913	866.422	1374.97	8.27606	0.722084	30	BF-left	225	FALSE
767.516	208069	1214978	1004.26	1374.7	45.3338	0.743518	30	BF-left	226	FALSE
702.485	221486	677898	1192.82	1377.29	46.3471	0.663467	30	BF-left	227	FALSE
752.105	307309	927345	933.256	1378.77	-32.1353	0.73092	30	BF-left	228	FALSE
1020.57	193750	193909	954.926	1396.77	-73.4532	0.503278	30	BF-left	229	FALSE
693.674	256213	817148	1160.61	1396.19	-27.9615	0.776172	30	BF-left	230	FALSE
737.335	156196	1159090	897.059	1402	178.615	0.891951	30	BF-left	231	FALSE
729.925	282992	1249632	1043.92	1402.25	131.973	0.826512	30	BF-left	232	FALSE
701.568	238091	573181	826.436	1405.86	25.1395	0.889399	30	BF-left	233	FALSE
716.05	106198	468297	858.266	1406.6	177.512	0.773065	30	BF-left	234	FALSE
858.003	204460	306307	1081.38	1409.69	-4.50902	0.945939	30	BF-left	235	FALSE
733.104	130157	654662	972.739	1412.5	-43.1787	0.695475	30	BF-left	236	FALSE
697.242	271636	1274559	1117.67	1412.14	-136.854	0.686877	30	BF-left	237	FALSE
790.674	263917	630958	1006.22	1415.08	110.943	0.90271	30	BF-left	238	FALSE
716.288	186680	936188	1200.57	1415.92	102.176	0.584019	30	BF-left	239	FALSE
712.375	158456	1003736	1241.47	1418.47	-40.0281	0.722538	30	BF-left	240	FALSE
726.137	295434	929455	935.258	1421.69	-133.328	0.763991	30	BF-left	241	FALSE
730.146	279680	603831	1171.81	1433.11	74.2401	0.571631	30	BF-left	242	FALSE
703.888	226192	839738	1071.28	1437.42	152.105	0.598035	30	BF-left	243	FALSE
741.373	281655	954889	850.123	1437.88	-171.328	0.567375	30	BF-left	244	FALSE
697.446	228621	1176592	894.906	1446.94	49.5772	0.809002	30	BF-left	245	FALSE
734.711	219295	952920	1144.6	1449.33	49.5746	0.533204	30	BF-left	246	FALSE
685.652	143646	943457	984.956	1447.82	-139.526	0.826625	30	BF-left	247	FALSE
755.096	330877	606342	1108.56	1451.02	57.5008	0.952818	30	BF-left	248	FALSE
822.675	286480	445067	932.815	1453.3	-179.01	0.630285	30	BF-left	249	FALSE
637.79	198354	649908	1212.88	1455.22	-3.02214	0.969725	30	BF-left	250	FALSE
672.871	162366	1591341	1031.58	1456.42	35.3312	0.605894	30	BF-left	251	FALSE
800.529	161380	340225	956.431	1467.31	16.17	0.55986	30	BF-left	252	FALSE
740.222	267987	939342	838.077	1472.5	134.02	0.661312	30	BF-left	253	FALSE
758.163	291856	849143	1079.32	1472.61	176.501	0.553251	30	BF-left	254	FALSE
763.598	135011	387908	873.551	1477.67	41.5726	0.789693	30	BF-left	255	FALSE
741.813	230433	610512	979.865	1485.4	-36.4859	0.937816	30	BF-left	256	FALSE
707.342	209140	906812	1126.08	1484.98	71.2331	0.888523	30	BF-left	257	FALSE
679.772	182764	1039371	929.36	1485.85	117.448	0.552002	30	BF-left	258	FALSE
836.956	210961	652826	1010.06	1494.48	8.11322	0.76223	30	BF-left	259	FALSE
687.131	134454	324326	1095.43	1498.46	-171.192	0.815801	30	BF-left	260	FALSE
1173.01	292378	273312	959.425	1501.45	-9.31849	0.526553	30	BF-left	261	FALSE
766.623	219384	1008109	894.478	1505.43	124.361	0.7765	30	BF-left	262	FALSE
719.622	283688	1225517	1051.92	1505.12	-158.201	0.735209	30	BF-left	263	FALSE
645.871	236213	508946	853.735	1505.48	-73.453	0.848162	30	BF-left	264	FALSE
784.378	328325	957725	982.987	1522.23	-93.9799	0.805218	30	BF-left	265	FALSE
661.57	215575	788591	1122.47	1524.03	-130.828	0.882816	30	BF-left	266	FALSE
637.716	158569	554813	1086.06	1528.1	45.4205	0.807058	30	BF-left	267	FALSE
757.512	260493	1172629	938.127	1528.7	138.601	0.673278	30	BF-left	268	FALSE
773.588	222367	976268	1018.74	1534.6	0.0895695	0.560405	30	BF-left	269	FALSE
730.548	254409	1000851	1052.88	1551.15	-58.5908	0.628986	30	BF-left	270	FALSE
604.338	76420.5	239922	963.297	1555.26	-108.241	0.881459	30	BF-left	271	FALSE
665.596	244419	573744	994.035	1558.96	132.059	0.583514	30	BF-left	272	FALSE
768.717	275852	1055449	920.973	1563.32	121.527	0.588648	30	BF-left	273	FALSE
584.879	131005	159087	1029.51	1574.12	85.0748	0.90661	30	BF-left	274	FALSE
812.758	206253	896472	1381.5	1984.22	86.9639	0.614026	30	BF-left	275	FALSE
738.929	179090	962825	1345.44	1998.31	28.3065	0.831032	30	BF-left	276	FALSE
196.67	422.233	194900	347.399	182.303	116.192	0.726643	30	YFP-left	1	FALSE
196.807	373.455	327290	386.855	194.496	-113.618	0.745255	30	YFP-left	2	FALSE
179.699	254.622	26236	1641.32	205.363	150.909	0.552031	30	YFP-left	3	FALSE
189.63	287.399	121363	279.905	211.6	-141.845	0.819861	30	YFP-left	4	FALSE
201.486	366.072	246417	443.168	218.15	72.2895	0.961048	30	YFP-left	5	FALSE
206.767	410.128	278308	344.818	219.395	50.1657	0.737056	30	YFP-left	6	FALSE
203.191	485.256	156051	311.449	223.057	46.914	0.590872	30	YFP-left	7	FALSE
196.455	326.619	140858	410.392	221.201	50.4534	0.781437	30	YFP-left	8	FALSE
201.163	478.438	303957	483.376	224.842	24.561	0.63245	30	YFP-left	9	FALSE
202.388	527.998	242056	1633.05	230.166	-113.199	0.843273	30	YFP-left	10	FALSE
203.914	343.81	337681	286.897	249.263	52.986	0.58317	30	YFP-left	11	FALSE
202.097	351.432	396514	382.285	248.036	-134.317	0.795288	30	YFP-left	12	FALSE
202.808	455.623	226334	205.323	258.033	19.9368	0.782444	30	YFP-left	13	FALSE
208.787	385.316	336565	452.896	258.434	-57.4802	0.86378	30	YFP-left	14	FALSE
208.362	354.12	324003	325.512	262.895	-67.0436	0.521702	30	YFP-left	15	FALSE
200.436	448.507	310075	1648.01	267.966	137.547	0.879336	30	YFP-left	16	FALSE
194.489	388.943	171734	173.112	272.316	-4.25693	0.877467	30	YFP-left	17	FALSE
265.792	1525.66	171170	233.09	272.731	-19.7048	0.621267	30	YFP-left	18	FALSE
200.278	264.212	110954	355.661	276.251	-86.6862	0.792093	30	YFP-left	19	FALSE
205.363	363.279	266561	415.227	276.614	147.85	0.664243	30	YFP-left	20	FALSE
208.912	397.957	304802	492.011	277.639	39.7848	0.703442	30	YFP-left	21	FALSE
204.05	383.23	196092	532.087	279.145	59.899	0.953363	30	YFP-left	22	FALSE
193.743	457.732	210211	1608.69	278.6	78.3369	0.940359	30	YFP-left	23	FALSE
207.633	403.625	287779	268.659	283.788	73.615	0.483026	30	YFP-left	24	FALSE
180.069	229.191	15666	440.989	290.805	-129.487	0.794236	30	YFP-left	25	FALSE
202.048	321.872	62635	462.006	292.326	-54.1629	0.558647	30	YFP-left	26	FALSE
187.481	253.849	82304	297.276	296.355	-45.7946	0.392017	30	YFP-left	27	FALSE
196.06	388.927	144496	561.843	293.716	3.177	0.810038	30	YFP-left	28	FALSE
208.949	340.838	281663	382.007	298.59	106.066	0.86425	30	YFP-left	29	FALSE
202.123	408.861	302376	197.725	301.799	-18.421	0.625585	30	YFP-left	30	FALSE
205.169	339.387	198809	417.549	313.423	-74.9152	0.611459	30	YFP-left	31	FALSE
206.999	411.091	166427	516.644	311.568	-56.6905	0.731831	30	YFP-left	32	FALSE
212.032	486.44	448023	240.341	314.466	78.5126	0.818591	30	YFP-left	33	FALSE
210.439	328.436	658465	333.504	316.898	-179.583	0.953093	30	YFP-left	34	FALSE
210.094	359.231	248541	481.984	317.568	102.671	0.659554	30	YFP-left	35	FALSE
196.709	411.925	252968	546.478	328.576	-72.3819	0.775518	30	YFP-left	36	FALSE
203.576	374.447	232891	283.39	328.911	2.76878	0.796103	30	YFP-left	37	FALSE
204.89	353.911	321267	445.506	337.311	-43.6662	0.820789	30	YFP-left	38	FALSE
210.227	326.19	375255	385.328	342.995	30.6525	0.861257	30	YFP-left	39	FALSE
172.27	201.774	23601	232.058	345.19	169.527	0.473885	30	YFP-left	40	FALSE
200.177	324.891	261832	490.405	355.808	119.655	0.634795	30	YFP-left	41	FALSE
173.519	145.62	9370	517.944	359.278	-12.8868	0.396042	30	YFP-left	42	FALSE
209.418	352.126	405223	305.261	366.995	-2.88821	0.824129	30	YFP-left	43	FALSE
214.752	382.427	280681	348.47	367.174	-30.8882	0.669876	30	YFP-left	44	FALSE
194.618	256.824	26468	442.404	370.904	33.71	0.44683	30	YFP-left	45	FALSE
196.183	336.751	136347	463.17	374.426	59.0499	0.733572	30	YFP-left	46	FALSE
208.969	394.031	271451	417.415	376.876	56.1007	0.646744	30	YFP-left	47	FALSE
203.633	291.125	254948	377.92	390.003	-72.9474	0.551896	30	YFP-left	48	FALSE
208.626	457.49	208626	330.866	405.829	3.54991	0.58536	30	YFP-left	49	FALSE
201.943	427.74	208809	403.398	413.923	-104.523	0.742203	30	YFP-left	50	FALSE
198.172	400.058	291907	295.777	415.577	-35.2092	0.821749	30	YFP-left	51	FALSE
190.793	378.125	69258	357.163	417.218	15.5053	0.759035	30	YFP-left	52	FALSE
192.715	310.717	88649	812.115	553.998	-150.103	0.788312	30	YFP-left	53	FALSE
194.604	404.93	329076	812.32	590.006	3.00217	0.806041	30	YFP-left	54	FALSE
186.738	330.464	154246	360.729	782.067	83.2324	0.907268	30	YFP-left	55	FALSE
186.868	323.877	242742	332.233	806.68	-38.4775	0.680461	30	YFP-left	56	FALSE
196.186	398.888	244251	456.612	824.085	58.2859	0.759678	30	YFP-left	57	FALSE
207.721	493.565	224546	856.383	841.286	84.989	0.62847	30	YFP-left	58	FALSE
217.059	489.302	328411	816.742	843.425	168.438	0.887749	30	YFP-left	59	FALSE
202.299	458.997	348561	431.082	856.263	66.432	0.834075	30	YFP-left	60	FALSE
195.458	338.589	181190	740.263	857.098	-53.0504	0.952065	30	YFP-left	61	FALSE
222.393	605.039	199931	787.72	869.184	41.224	0.891275	30	YFP-left	62	FALSE
200.013	400.358	278018	707.011	877.74	-96.7028	0.60134	30	YFP-left	63	FALSE
201.366	418.674	256137	919.367	879.288	81.1772	0.564861	30	YFP-left	64	FALSE
224.111	498.157	299861	850.91	878.785	128.102	0.557995	30	YFP-left	65	FALSE
201.931	463.019	290175	467.154	883.394	-26.2162	0.818748	30	YFP-left	66	FALSE
202.332	319.752	180885	755.487	888.421	-41.1827	0.725136	30	YFP-left	67	FALSE
203.232	332.196	139417	888.08	891.2	27.5686	0.749866	30	YFP-left	68	FALSE
196.973	297.73	138275	961.11	897.144	-50.9473	0.697322	30	YFP-left	69	FALSE
228.087	494.669	303127	814.588	896.172	-30.3655	0.831261	30	YFP-left	70	FALSE
189.213	286.185	85335	495.716	899.379	-35.5013	0.819358	30	YFP-left	71	FALSE
207.134	323.877	114131	781.57	902.77	44.9663	0.681391	30	YFP-left	72	FALSE
197.103	382.639	257416	996.205	909.162	161.165	0.705028	30	YFP-left	73	FALSE
203.52	353.141	321765	726.701	915.408	-3.54739	0.622913	30	YFP-left	74	FALSE
228.535	550.962	462784	853.642	922.705	-85.1308	0.772773	30	YFP-left	75	FALSE
209.999	326.564	343768	910.01	922.958	-46.4282	0.741821	30	YFP-left	76	FALSE
202.578	299.595	244106	761.535	931.218	-83.6749	0.540206	30	YFP-left	77	FALSE
217.632	378.166	130579	813.898	931.267	150.633	0.798545	30	YFP-left	78	FALSE
202.911	330.467	347992	960.308	937.381	-103.348	0.747626	30	YFP-left	79	FALSE
196.328	345.421	139589	1003.71	942.083	-147.411	0.835888	30	YFP-left	80	FALSE
208.292	291.341	269947	785.865	956.434	-145.601	0.462707	30	YFP-left	81	FALSE
209.848	357.451	108911	826.202	957.104	168.858	0.638167	30	YFP-left	82	FALSE
202.968	377.937	276848	715.768	957.809	-148.418	0.557363	30	YFP-left	83	FALSE
214.527	619.077	225897	1058.77	959.775	89.0971	0.799219	30	YFP-left	84	FALSE
212.908	368.714	249741	924.028	964.22	-149.071	0.916561	30	YFP-left	85	FALSE
191.964	224.292	53750	968.221	966.496	-135.221	0.559615	30	YFP-left	86	FALSE
194.768	439.879	196326	531.985	971.4	142.567	0.830708	30	YFP-left	87	FALSE
197.043	225.898	13793	740.443	970.943	-75.571	0.516495	30	YFP-left	88	FALSE
218.916	396.017	512702	876.937	968.335	-65.4445	0.787539	30	YFP-left	89	FALSE
197.756	262.892	48648	840	976.837	23.1598	0.838385	30	YFP-left	90	FALSE
210.218	327.428	314276	997.706	978.83	-2.19334	0.806871	30	YFP-left	91	FALSE
189.428	313.453	107595	594.923	987.07	59.0773	0.89756	30	YFP-left	92	FALSE
212.098	388.118	281878	760.746	989.662	73.7614	0.851298	30	YFP-left	93	FALSE
207.64	284.239	360255	806.9	990.245	-108.663	0.786951	30	YFP-left	94	FALSE
221.505	636.342	338459	1037.97	991.852	43.5728	0.573221	30	YFP-left	95	FALSE
196.777	296.33	213700	722.308	993.999	-79.8807	0.871433	30	YFP-left	96	FALSE
213.676	349.623	623508	952.068	1003.29	-169.053	0.89022	30	YFP-left	97	FALSE
207.581	315.3	205920	846.487	1003.94	-172.371	0.630909	30	YFP-left	98	FALSE
188.081	283.479	211027	568.546	1009.56	-77.1037	0.838204	30	YFP-left	99	FALSE
198.469	360.26	338192	527.621	1010.91	77.7452	0.890269	30	YFP-left	100	FALSE
205.474	314.958	260541	904.541	1016.48	46.8253	0.54297	30	YFP-left	101	FALSE
198.663	298.814	90789	751.521	1024.7	44.9323	0.641593	30	YFP-left	102	FALSE
204.099	300.664	395136	1005.64	1023.64	-175.411	0.650256	30	YFP-left	103	FALSE
213.449	346.031	202777	781.264	1024.08	-176.914	0.843538	30	YFP-left	104	FALSE
209.363	298.235	201826	871.172	1028.38	21.1799	0.874112	30	YFP-left	105	FALSE
205.772	332.765	204126	818.166	1031.85	25.0832	0.765674	30	YFP-left	106	FALSE
201.733	428.645	341130	497.7	1041.69	78.0841	0.793279	30	YFP-left	107	FALSE
172.594	115.429	5523	472.031	1046.28	22.1208	0.417794	30	YFP-left	108	FALSE
201.998	377.092	269061	1044.28	1049.71	144.096	0.777637	30	YFP-left	109	FALSE
208.694	336.897	384623	950.233	1055.81	102.559	0.725488	30	YFP-left	110	FALSE
210.703	432.559	309522	791.996	1061.26	113.149	0.852063	30	YFP-left	111	FALSE
222.8	461.217	368289	848.912	1061.52	30.2391	0.932913	30	YFP-left	112	FALSE
207.933	384.664	240579	994.949	1062.7	125.612	0.767242	30	YFP-left	113	FALSE
208.832	300.307	433745	898.498	1065.81	11.218	0.759223	30	YFP-left	114	FALSE
198.601	357.332	130878	1081.51	1067.49	104.286	0.809871	30	YFP-left	115	FALSE
207.349	388.119	240939	1030.64	1085.07	-157.409	0.787857	30	YFP-left	116	FALSE
202.084	338.178	248968	1116.04	1084.09	91.9844	0.74678	30	YFP-left	117	FALSE
190.349	374.338	246311	495.63	1084.89	-103.984	0.952504	30	YFP-left	118	FALSE
199.998	372.213	329396	1254.39	1092.46	147.934	0.783154	30	YFP-left	119	FALSE
217.322	361.54	213410	823.892	1095.16	25.941	0.548043	30	YFP-left	120	FALSE
198.582	388.469	306214	1207.78	1095.33	-73.9469	0.596134	30	YFP-left	121	FALSE
210.587	310.147	301139	933.785	1096.84	-117.841	0.659399	30	YFP-left	122	FALSE
205.105	319.22	229923	1069.95	1098.68	-135.132	0.634849	30	YFP-left	123	FALSE
215.665	419.424	311420	979.006	1098.62	57.0411	0.734727	30	YFP-left	124	FALSE
189.122	250.53	17021	1006.32	1098.54	0.101361	0.693357	30	YFP-left	125	FALSE
196.782	356.432	192453	1153.95	1100.6	103.263	0.828655	30	YFP-left	126	FALSE
204.94	372.78	232197	787.6	1100.49	-120.114	0.789741	30	YFP-left	127	FALSE
212.415	359.613	165896	855.497	1101.16	-49.1534	0.770353	30	YFP-left	128	FALSE
207.284	464.084	55552	1102.04	1109.07	111.78	0.675495	30	YFP-left	129	FALSE
213.176	334.652	284377	889.687	1112.85	-117.465	0.732863	30	YFP-left	130	FALSE
192.945	251.081	60006	1129.54	1113.92	152.425	0.894217	30	YFP-left	131	FALSE
188.785	256.607	43043	1048.08	1119.57	71.6063	0.5646	30	YFP-left	132	FALSE
206.032	315.305	220248	1019.41	1122.99	80.7234	0.785474	30	YFP-left	133	FALSE
211.814	364.267	153777	953.471	1124.71	-161.417	0.662622	30	YFP-left	134	FALSE
207.743	310.047	89745	821.896	1126.88	145.551	0.719664	30	YFP-left	135	FALSE
196.349	376.068	214217	1229.12	1127.2	-51.7374	0.812087	30	YFP-left	136	FALSE
216.387	381.483	265074	1082.64	1131.55	-172.995	0.706517	30	YFP-left	137	FALSE
205.744	335.909	175088	856.503	1136.57	-29.0921	0.684031	30	YFP-left	138	FALSE
206.38	305.694	154785	915.741	1136.26	-81.1232	0.913579	30	YFP-left	139	FALSE
244.743	877.847	132161	1117.5	1136.79	71.6964	0.516805	30	YFP-left	140	FALSE
226.627	639.118	310253	794.011	1143.33	34.5711	0.765352	30	YFP-left	141	FALSE
214.185	402.107	291934	985.325	1143.97	-147.729	0.849277	30	YFP-left	142	FALSE
205.24	461.542	189026	1160.48	1150.34	167.984	0.850035	30	YFP-left	143	FALSE
216.06	382.865	344400	1050.19	1154.8	63.4757	0.645368	30	YFP-left	144	FALSE
206.353	296.832	178495	945.069	1154.29	-165.772	0.777122	30	YFP-left	145	FALSE
229.782	573.665	191638	829.462	1156.05	-60.4761	0.948438	30	YFP-left	146	FALSE
211.649	334.057	288266	883.781	1157.46	-71.3163	0.705479	30	YFP-left	147	FALSE
204.178	302.195	210508	1099.67	1163.68	-138.45	0.746158	30	YFP-left	148	FALSE
200.406	223.824	87377	916.346	1165.73	119.801	0.954917	30	YFP-left	149	FALSE
191.579	269.191	10920	784.596	1168.95	-107.352	0.693288	30	YFP-left	150	FALSE
195.121	422.326	271413	1391.37	1168.17	-43.262	0.666914	30	YFP-left	151	FALSE
209.606	272.343	60157	971.39	1171.76	-158.488	0.684066	30	YFP-left	152	FALSE
195.952	511.695	292165	152.767	1181.18	103.788	0.755166	30	YFP-left	153	FALSE
209.456	386.535	259516	1143.2	1182.35	77.3619	0.830437	30	YFP-left	154	FALSE
201.094	318.815	266650	805.405	1186.33	-146.729	0.635547	30	YFP-left	155	FALSE
206.428	297.87	216956	944.968	1187.13	156.07	0.597076	30	YFP-left	156	FALSE
209.463	340.753	239207	858.476	1191.73	106.683	0.786832	30	YFP-left	157	FALSE
211.574	340.233	378717	1025.64	1192.47	23.695	0.5476	30	YFP-left	158	FALSE
214.586	338.846	287330	901.045	1194.77	-174.617	0.740101	30	YFP-left	159	FALSE
212.028	352.374	320375	1069.39	1195.38	-86.6498	0.730514	30	YFP-left	160	FALSE
223.977	448.298	301921	985.161	1196.67	-61.9809	0.708984	30	YFP-left	161	FALSE
184.708	262.27	93462	1412.47	1198.92	-127.255	0.780268	30	YFP-left	162	FALSE
206.251	297.492	225226	1108.32	1203.57	33.0499	0.546996	30	YFP-left	163	FALSE
206.563	378.246	197268	1179.42	1205.09	125.452	0.795025	30	YFP-left	164	FALSE
209.946	254.827	96365	829.237	1206.22	-70.2715	0.904693	30	YFP-left	165	FALSE
215.877	339.713	251281	932.483	1219.67	-137.328	0.647518	30	YFP-left	166	FALSE
206.247	297.462	193047	1140.47	1220.99	-5.92928	0.721293	30	YFP-left	167	FALSE
212.357	354.972	163515	853.368	1226.24	116.824	0.759223	30	YFP-left	168	FALSE
211.14	310.821	172290	1004.36	1228.13	-159.152	0.667141	30	YFP-left	169	FALSE
193.545	235.044	44709	1165.01	1228.72	-68.1038	0.905007	30	YFP-left	170	FALSE
197.004	331.553	245270	1228.77	1230.39	74.9424	0.930164	30	YFP-left	171	FALSE
187.77	326.132	251988	1425.87	1229.54	-2.69758	0.791706	30	YFP-left	172	FALSE
221.58	422.37	181917	967.614	1230.94	-158.337	0.865638	30	YFP-left	173	FALSE
196.495	318.205	272931	808.174	1232.61	-157.937	0.640961	30	YFP-left	174	FALSE
214.633	349.599	225794	1051.92	1233.23	89.5833	0.626656	30	YFP-left	175	FALSE
193.146	201.662	51763	1116.72	1235.5	160.809	0.798089	30	YFP-left	176	FALSE
216.08	434.379	355236	892.247	1236.29	78.9303	0.708514	30	YFP-left	177	FALSE
201.369	264.035	242851	1087.22	1235.48	7.79738	0.582161	30	YFP-left	178	FALSE
209.239	418.825	282472	1191.89	1243.2	-14.1346	0.737246	30	YFP-left	179	FALSE
210.431	300.592	204118	1023.18	1254.76	-98.2196	0.787479	30	YFP-left	180	FALSE
206.659	321.743	262457	836.561	1257.93	-145.819	0.586561	30	YFP-left	181	FALSE
214.429	369.387	357238	938.747	1258.14	151.165	0.578373	30	YFP-left	182	FALSE
211.485	341.093	275353	1154.48	1259.05	-50.1878	0.815135	30	YFP-left	183	FALSE
214.257	359.173	241682	985.297	1260.7	-128.572	0.816259	30	YFP-left	184	FALSE
201.74	287.341	244509	1117.77	1268.13	35.1013	0.579082	30	YFP-left	185	FALSE
212.059	353.381	164770	874.09	1267.62	79.6122	0.701566	30	YFP-left	186	FALSE
199.397	277.592	98502	1086.92	1271.03	20.5171	0.92483	30	YFP-left	187	FALSE
218.235	414.359	275849	1055.08	1274.43	2.13438	0.737219	30	YFP-left	188	FALSE
206.132	285.935	210461	908.817	1283.11	62.1435	0.547142	30	YFP-left	189	FALSE
190.37	202.974	20560	1139.36	1285.9	177.051	0.816094	30	YFP-left	190	FALSE
199.243	292.565	124527	847.598	1288.09	175.81	0.719804	30	YFP-left	191	FALSE
200.282	238.203	26237	1074.03	1292.94	-57.5223	0.526459	30	YFP-left	192	FALSE
197.879	231.867	165229	942.69	1294.9	-171.074	0.749224	30	YFP-left	193	FALSE
199.642	356.033	232982	809.835	1296.3	134.423	0.621747	30	YFP-left	194	FALSE
214.191	371.437	309292	1168.64	1299.11	83.3016	0.756622	30	YFP-left	195	FALSE
198.815	443.449	151895	1206.06	1298.39	152.347	0.834116	30	YFP-left	196	FALSE
204.782	287.106	164645	1097.18	1298.83	-169.703	0.737325	30	YFP-left	197	FALSE
205.57	288.261	287593	1025.37	1297.34	49.4629	0.520699	30	YFP-left	198	FALSE
205.934	318.189	397864	984.955	1304.69	71.9655	0.624839	30	YFP-left	199	FALSE
185.181	309.048	117405	774.028	1308.09	-22.6743	0.832958	30	YFP-left	200	FALSE
209.863	305.127	313115	881.863	1307.94	61.0654	0.644293	30	YFP-left	201	FALSE
206.578	327.482	225170	1131.21	1311.71	1.68896	0.708938	30	YFP-left	202	FALSE
193.944	225.736	79517	914.393	1313.83	-61.927	0.492499	30	YFP-left	203	FALSE
209.279	281.567	313500	1064.36	1322.02	23.1267	0.838663	30	YFP-left	204	FALSE
191.218	426.512	194851	108.672	1326.32	105.665	0.710865	30	YFP-left	205	FALSE
196.323	200.756	18258	1034.74	1326.44	179.168	0.511866	30	YFP-left	206	FALSE
204.545	355.832	360204	843.363	1327.78	8.85547	0.831202	30	YFP-left	207	FALSE
197.063	312.376	241205	799.645	1332.09	114.542	0.91697	30	YFP-left	208	FALSE
209.546	366.988	207241	1102.62	1332.76	47.2759	0.867897	30	YFP-left	209	FALSE
210.103	330.13	450040	947.047	1333.96	169.861	0.649048	30	YFP-left	210	FALSE
209.925	326.591	132043	1012.66	1335.41	-87.5227	0.562025	30	YFP-left	211	FALSE
198.768	279.169	261976	1200.99	1334.95	57.5292	0.658788	30	YFP-left	212	FALSE
193.4	243.415	15472	1129.9	1343.03	118.84	0.653589	30	YFP-left	213	FALSE
219.768	358.822	423712	1160.61	1345.4	35.8646	0.686536	30	YFP-left	214	FALSE
191.999	388.02	205439	70.428	1346.67	0.789466	0.803509	30	YFP-left	215	FALSE
203.665	298.079	334215	898.929	1351.44	150.221	0.678042	30	YFP-left	216	FALSE
207.397	287.676	250535	1038.03	1355.7	2.83254	0.583013	30	YFP-left	217	FALSE
168.037	212.929	36128	48.1674	1361.59	77.3318	0.975804	30	YFP-left	218	FALSE
203.128	575.085	310989	105.056	1366.24	70.8027	0.966041	30	YFP-left	219	FALSE
200.001	355.496	274401	824.571	1367.94	99.5158	0.821092	30	YFP-left	220	FALSE
207.058	311.891	182211	967.872	1371.03	-10.1425	0.706069	30	YFP-left	221	FALSE
216.587	434.684	507896	1081.09	1370.9	97.6893	0.740982	30	YFP-left	222	FALSE
207.427	309.359	267373	1126.97	1369.34	82.0935	0.633945	30	YFP-left	223	FALSE
190.795	277.997	170380	1223.56	1369.48	42.7246	0.675016	30	YFP-left	224	FALSE
201.53	333.417	171502	866.422	1374.97	8.27606	0.722084	30	YFP-left	225	FALSE
208.713	344.576	330392	1004.26	1374.7	45.3338	0.743518	30	YFP-left	226	FALSE
215.192	406.375	207660	1192.82	1377.29	46.3471	0.663467	30	YFP-left	227	FALSE
204.148	286.867	251714	933.256	1378.77	-32.1353	0.73092	30	YFP-left	228	FALSE
201.295	235.492	38246	954.926	1396.77	-73.4532	0.503278	30	YFP-left	229	FALSE
220.467	383.5	259710	1160.61	1396.19	-27.9615	0.776172	30	YFP-left	230	FALSE
208.377	326.157	327568	897.059	1402	178.615	0.891951	30	YFP-left	231	FALSE
207.08	291.504	354521	1043.92	1402.25	131.973	0.826512	30	YFP-left	232	FALSE
192.372	275.399	157168	826.436	1405.86	25.1395	0.889399	30	YFP-left	233	FALSE
197.038	273.495	128863	858.266	1406.6	177.512	0.773065	30	YFP-left	234	FALSE
207.19	291.852	73967	1081.38	1409.69	-4.50902	0.945939	30	YFP-left	235	FALSE
204.505	300.013	182623	972.739	1412.5	-43.1787	0.695475	30	YFP-left	236	FALSE
230.104	506.248	420631	1117.67	1412.14	-136.854	0.686877	30	YFP-left	237	FALSE
207.096	288.355	165263	1006.22	1415.08	110.943	0.90271	30	YFP-left	238	FALSE
206.264	318.448	269587	1200.57	1415.92	102.176	0.584019	30	YFP-left	239	FALSE
199.491	374.166	281083	1241.47	1418.47	-40.0281	0.722538	30	YFP-left	240	FALSE
209.934	355.568	268716	935.258	1421.69	-133.328	0.763991	30	YFP-left	241	FALSE
214.375	472.846	177288	1171.81	1433.11	74.2401	0.571631	30	YFP-left	242	FALSE
207.215	314.848	247208	1071.28	1437.42	152.105	0.598035	30	YFP-left	243	FALSE
197.996	292.111	255019	850.123	1437.88	-171.328	0.567375	30	YFP-left	244	FALSE
210.987	355.115	355935	894.906	1446.94	49.5772	0.809002	30	YFP-left	245	FALSE
214.483	431.466	278184	1144.6	1449.33	49.5746	0.533204	30	YFP-left	246	FALSE
206.374	357.186	283971	984.956	1447.82	-139.526	0.826625	30	YFP-left	247	FALSE
207.752	272.137	166825	1108.56	1451.02	57.5008	0.952818	30	YFP-left	248	FALSE
202.913	246.845	109776	932.815	1453.3	-179.01	0.630285	30	YFP-left	249	FALSE
196.063	350.526	199788	1212.88	1455.22	-3.02214	0.969725	30	YFP-left	250	FALSE
216.543	393.421	512125	1031.58	1456.42	35.3312	0.605894	30	YFP-left	251	FALSE
201.696	312.724	85721	956.431	1467.31	16.17	0.55986	30	YFP-left	252	FALSE
196.259	322.643	249053	838.077	1472.5	134.02	0.661312	30	YFP-left	253	FALSE
212.792	327.306	238327	1079.32	1472.61	176.501	0.553251	30	YFP-left	254	FALSE
205.585	300.617	104437	873.551	1477.67	41.5726	0.789693	30	YFP-left	255	FALSE
204.594	314.907	168381	979.865	1485.4	-36.4859	0.937816	30	YFP-left	256	FALSE
211.889	396.482	271642	1126.08	1484.98	71.2331	0.888523	30	YFP-left	257	FALSE
210.109	322.091	321257	929.36	1485.85	117.448	0.552002	30	YFP-left	258	FALSE
195.8	277.032	152724	1010.06	1494.48	8.11322	0.76223	30	YFP-left	259	FALSE
204.498	307.161	96523	1095.43	1498.46	-171.192	0.815801	30	YFP-left	260	FALSE
187.773	242.974	43751	959.425	1501.45	-9.31849	0.526553	30	YFP-left	261	FALSE
198.814	330.743	261441	894.478	1505.43	124.361	0.7765	30	YFP-left	262	FALSE
217.784	394.311	370887	1051.92	1505.12	-158.201	0.735209	30	YFP-left	263	FALSE
191.317	305.184	150758	853.735	1505.48	-73.453	0.848162	30	YFP-left	264	FALSE
204.179	357.805	249303	982.987	1522.23	-93.9799	0.805218	30	YFP-left	265	FALSE
198.237	325.028	236299	1122.47	1524.03	-130.828	0.882816	30	YFP-left	266	FALSE
201.59	294.184	175383	1086.06	1528.1	45.4205	0.807058	30	YFP-left	267	FALSE
203.078	337.546	314365	938.127	1528.7	138.601	0.673278	30	YFP-left	268	FALSE
206.237	309.138	260271	1018.74	1534.6	0.0895695	0.560405	30	YFP-left	269	FALSE
204.566	356.954	280256	1052.88	1551.15	-58.5908	0.628986	30	YFP-left	270	FALSE
184.783	214.82	73359	963.297	1555.26	-108.241	0.881459	30	YFP-left	271	FALSE
199.408	354.961	171890	994.035	1558.96	132.059	0.583514	30	YFP-left	272	FALSE
193.044	336.338	265050	920.973	1563.32	121.527	0.588648	30	YFP-left	273	FALSE
181.522	212.83	49374	1029.51	1574.12	85.0748	0.90661	30	YFP-left	274	FALSE
191.361	364.067	211071	1381.5	1984.22	86.9639	0.614026	30	YFP-left	275	FALSE
192.206	310.388	250445	1345.44	1998.31	28.3065	0.831032	30	YFP-left	276	FALSE
Position 5
Mean	Variance	Total Intensity	Center of Mass X	Center of Mass Y	Cell Angle	Roundness	Time	Channel	Cell	Disappeared
622.796	153882	518789	405.717	18.6483	125.343	0.931176	30	BF-left	1	FALSE
709.274	125282	911417	533.864	21.5541	102.842	0.905999	30	BF-left	2	FALSE
779.491	199649	1187945	495.425	41.8694	140.552	0.924052	30	BF-left	3	FALSE
535.299	75516.2	440551	531.34	58.2588	98.3869	0.84649	30	BF-left	4	FALSE
683.193	12553.5	38942	144.298	74.4912	157.56	0.74	30	BF-left	5	FALSE
373.6	159.84	1868	138	85	0	1	30	BF-left	6	FALSE
633.714	103827	451838	492.146	85.7195	82.0927	0.807708	30	BF-left	7	FALSE
708.864	156368	822991	465.801	109.141	-36.986	0.696093	30	BF-left	8	FALSE
694.463	142378	1032667	148.453	117.471	11.5978	0.697331	30	BF-left	9	FALSE
816.566	188439	1135843	428.554	122.615	-3.73703	0.882679	30	BF-left	10	FALSE
821.43	195113	1065395	389.995	135.326	95.1117	0.894225	30	BF-left	11	FALSE
760.135	210734	709966	437.544	161.165	-85.9807	0.770356	30	BF-left	12	FALSE
711.245	91754.9	1282375	177.978	159.879	96.363	0.689573	30	BF-left	13	FALSE
796.45	105766	301058	381.28	164.434	109.466	0.553879	30	BF-left	14	FALSE
801.401	114151	1055445	135.361	166.938	-38.1497	0.691451	30	BF-left	15	FALSE
777.441	144067	662380	487.563	173.926	64.2593	0.76795	30	BF-left	16	FALSE
559.812	100668	404744	214.863	177.631	96.4733	0.773026	30	BF-left	17	FALSE
654.603	130551	471969	330.982	177.542	-4.86976	0.714504	30	BF-left	18	FALSE
763.518	131026	521483	103.089	179.209	-13.5138	0.925069	30	BF-left	19	FALSE
702.385	127359	720647	361.091	184.523	162.803	0.750093	30	BF-left	20	FALSE
857.82	264067	1415403	456.033	195.138	171.975	0.835406	30	BF-left	21	FALSE
712.056	130518	747659	160.352	198.201	-153.224	0.56576	30	BF-left	22	FALSE
815.762	113639	544929	120.186	202.97	-117.817	0.755886	30	BF-left	23	FALSE
778.258	266570	853749	343.212	216.296	-158.656	0.846203	30	BF-left	24	FALSE
815.837	262985	1338788	385.851	217.692	-79.624	0.76311	30	BF-left	25	FALSE
648.249	45613	215867	218.291	217.763	-95.877	0.533329	30	BF-left	26	FALSE
853.887	171256	1314132	155.232	239.999	-109.424	0.929678	30	BF-left	27	FALSE
899.04	245834	1185834	196.905	246.451	-7.89443	0.81854	30	BF-left	28	FALSE
823.828	256150	1035552	114.749	244.018	-56.1164	0.60651	30	BF-left	29	FALSE
777.199	200361	799738	234.19	248.017	-69.7143	0.938189	30	BF-left	30	FALSE
715.127	136374	736581	488.628	254.87	-88.5679	0.805064	30	BF-left	31	FALSE
776.572	118034	1178836	422.256	257.839	-90.4377	0.760806	30	BF-left	32	FALSE
765.69	124124	600301	342.973	260.022	71.6427	0.703445	30	BF-left	33	FALSE
1007.82	302375	588568	455.608	261.384	-52.4098	0.632931	30	BF-left	34	FALSE
809.464	197637	1198007	380.883	268.753	61.1542	0.819882	30	BF-left	35	FALSE
778.465	216536	909247	167.046	280.105	-98.0994	0.775373	30	BF-left	36	FALSE
744.195	235066	545495	434.797	292.524	22.6747	0.875243	30	BF-left	37	FALSE
773.92	220801	1327272	471.113	294.997	-36.539	0.760578	30	BF-left	38	FALSE
635.683	135357	474855	148.071	309.337	68.0253	0.809284	30	BF-left	39	FALSE
749.713	215925	1227280	650.321	313.837	40.4825	0.684101	30	BF-left	40	FALSE
734.323	213456	724777	689.096	314.033	-22.269	0.842176	30	BF-left	41	FALSE
745.31	138464	1346775	532.955	315.639	75.6746	0.65759	30	BF-left	42	FALSE
1090.91	230158	891274	569.819	336.521	-163.25	0.680654	30	BF-left	43	FALSE
789.248	389491	885536	679.979	349.283	169.047	0.516221	30	BF-left	44	FALSE
739.525	18845.8	174528	515.746	355.394	-125.682	0.642346	30	BF-left	45	FALSE
803.007	213617	657663	601.226	359.803	63.519	0.7859	30	BF-left	46	FALSE
700.977	153698	567090	461.179	376.681	71.2877	0.714269	30	BF-left	47	FALSE
650.569	114688	585512	37.52	378.256	-129.366	0.945761	30	BF-left	48	FALSE
745.662	123824	907471	533.73	379.583	79.7945	0.769569	30	BF-left	49	FALSE
846.517	189950	579864	110.117	382.693	-169.257	0.702326	30	BF-left	50	FALSE
689.042	121763	411358	640.335	385.379	8.52049	0.627263	30	BF-left	51	FALSE
859.055	255244	1300610	575.278	385.806	35.1465	0.927533	30	BF-left	52	FALSE
781.921	293426	1213541	675.501	385.399	105.394	0.628554	30	BF-left	53	FALSE
674.231	104303	903469	495.884	387.796	43.8693	0.743565	30	BF-left	54	FALSE
826.39	160779	1661870	148.399	400.122	28.4954	0.894204	30	BF-left	55	FALSE
636.574	117862	763889	441.909	404.278	42.275	0.695177	30	BF-left	56	FALSE
949.531	64536.2	528889	113.127	414.688	67.5932	0.944382	30	BF-left	57	FALSE
833.012	82594.4	216583	470.108	415.388	118.238	0.874761	30	BF-left	58	FALSE
523.377	19423.7	168004	954.536	417.364	-74.9681	0.931165	30	BF-left	59	FALSE
783.117	239033	1113592	537.302	421.556	-97.6032	0.835377	30	BF-left	60	FALSE
805.968	243619	1071938	707.195	421.867	-152.321	0.836818	30	BF-left	61	FALSE
788.039	317527	1179694	662.712	425.897	157.303	0.717893	30	BF-left	62	FALSE
804.629	341649	786123	574.94	427.061	-74.5591	0.718907	30	BF-left	63	FALSE
672.112	144205	648588	496.788	429.254	36.1212	0.757792	30	BF-left	64	FALSE
543.083	60632.8	354090	783.617	431.952	24.7739	0.883174	30	BF-left	65	FALSE
735.472	193737	1064963	981.834	433.311	-117.068	0.751618	30	BF-left	66	FALSE
729.026	279533	742878	420.071	434.993	-145.096	0.666987	30	BF-left	67	FALSE
789.945	187956	1071955	183.989	434.885	80.2577	0.893223	30	BF-left	68	FALSE
681.012	178054	974528	461.067	446.08	-110.978	0.939522	30	BF-left	69	FALSE
797.55	255759	823869	147.388	445.352	54.7465	0.929217	30	BF-left	70	FALSE
649.003	62653.3	237535	520.238	456.393	33.5919	0.746237	30	BF-left	71	FALSE
895.074	256038	1221776	216.611	461.385	42.6295	0.859296	30	BF-left	72	FALSE
738.256	138675	926511	735.453	466.892	22.4577	0.698929	30	BF-left	73	FALSE
784.113	311685	1094622	671.414	464.332	-163.874	0.748199	30	BF-left	74	FALSE
841.915	89172.9	468105	9.01799	466.982	-3.83014	0.485761	30	BF-left	75	FALSE
775.17	233818	1030976	774.538	466.549	41.4187	0.800685	30	BF-left	76	FALSE
700.895	242783	744351	426.8	469.895	-85.156	0.884318	30	BF-left	77	FALSE
770.088	274503	1024217	492.901	473.447	-171.959	0.797693	30	BF-left	78	FALSE
601.91	48184.7	194417	1030.21	481.842	-162.274	0.732242	30	BF-left	79	FALSE
765.647	219785	662285	705.128	483.471	-3.15075	0.760024	30	BF-left	80	FALSE
630.273	81069.1	473335	573.545	487.076	155.904	0.873128	30	BF-left	81	FALSE
793.609	197789	910269	959.341	491.103	-55.0616	0.578191	30	BF-left	82	FALSE
801.373	224386	1170004	999.242	491.732	-56.7039	0.797525	30	BF-left	83	FALSE
733.839	231159	232627	680.845	495.237	45.4511	0.70709	30	BF-left	84	FALSE
620.545	111229	611857	1083.34	495.629	-170.657	0.513804	30	BF-left	85	FALSE
723.173	186547	816462	917.197	500.399	-147.156	0.699944	30	BF-left	86	FALSE
786.687	375838	964478	755.294	502.591	-158.717	0.647955	30	BF-left	87	FALSE
766.182	226301	1068058	606.522	504.373	-171.576	0.726054	30	BF-left	88	FALSE
612.606	38443.7	144575	539.941	507.657	-91.3937	0.929237	30	BF-left	89	FALSE
687.198	196006	845254	1040.06	508.445	-150.73	0.68762	30	BF-left	90	FALSE
806.576	244338	1049355	502.618	515.451	-60.6715	0.684163	30	BF-left	91	FALSE
791.127	164565	730210	812.956	517.555	-70.8299	0.851854	30	BF-left	92	FALSE
747.145	159336	632085	468.635	523.155	30.4113	0.69424	30	BF-left	93	FALSE
688.245	239530	866501	1078.41	529.427	146.959	0.734508	30	BF-left	94	FALSE
810.389	271899	1417371	643.126	531.066	10.3	0.874884	30	BF-left	95	FALSE
1563.04	28917.1	37513	794.292	531.792	-11.8115	0.327637	30	BF-left	96	FALSE
727.248	194142	1127962	974.915	531.737	-0.712935	0.696036	30	BF-left	97	FALSE
713.089	171528	996185	935.247	534.347	-3.10815	0.649797	30	BF-left	98	FALSE
763.201	300208	1015821	770.219	536.408	-69.4224	0.573083	30	BF-left	99	FALSE
705.82	138017	619004	871.517	541.026	-19.7485	0.698548	30	BF-left	100	FALSE
754.811	242375	1151841	535.685	538.975	-107.065	0.833592	30	BF-left	101	FALSE
786.748	254627	952752	838.263	543.586	-21.17	0.556819	30	BF-left	102	FALSE
744.601	190801	1073715	1019.26	543.648	-87.8529	0.797476	30	BF-left	103	FALSE
627.683	103405	414271	1112.43	541.93	-35.2635	0.672393	30	BF-left	104	FALSE
612.518	84412.6	363223	1139.6	544.696	-68.3522	0.67076	30	BF-left	105	FALSE
829.669	352075	1183937	599.26	543.457	131.112	0.815873	30	BF-left	106	FALSE
935.198	104102	99131	991.736	555.962	-61.7028	0.503541	30	BF-left	107	FALSE
810.94	109486	673080	73.0229	557.088	130.308	0.939414	30	BF-left	108	FALSE
765.039	381225	884385	487.367	554.886	-134.953	0.519132	30	BF-left	109	FALSE
811.123	299154	1056082	803.874	558.377	21.5354	0.715886	30	BF-left	110	FALSE
847.955	227037	1279564	904.942	559.042	96.728	0.620787	30	BF-left	111	FALSE
735.88	200518	690255	1054.23	559.052	-0.940887	0.653255	30	BF-left	112	FALSE
719.209	198011	817021	1088.58	569.676	27.0668	0.689216	30	BF-left	113	FALSE
696.782	143004	901636	1161.39	569.896	-30.2945	0.733157	30	BF-left	114	FALSE
748.054	322540	717384	629.563	570.861	-145.442	0.764956	30	BF-left	115	FALSE
709.292	198961	1044787	955.158	576.646	40.3116	0.822814	30	BF-left	116	FALSE
721.439	130752	1141317	241.37	576.939	-98.5427	0.793431	30	BF-left	117	FALSE
688.522	150918	752554	1123.5	578.332	-5.57991	0.731346	30	BF-left	118	FALSE
742.994	314034	932457	513.669	578.706	-69.743	0.738584	30	BF-left	119	FALSE
722.859	225228	1082843	864.866	579.633	111.289	0.641672	30	BF-left	120	FALSE
691.7	132620	558894	992.316	580.66	-8.48864	0.78962	30	BF-left	121	FALSE
705.703	133118	624547	282.894	580.91	176.577	0.73235	30	BF-left	122	FALSE
808.115	34652	49295	1206.75	581.803	-7.52816	0.673868	30	BF-left	123	FALSE
901.204	258691	1291425	199.016	587.008	54.0004	0.776195	30	BF-left	124	FALSE
731.133	234572	897100	1027.18	585.839	24.0581	0.840199	30	BF-left	125	FALSE
773.922	74564.1	1000681	44.8005	587.655	-56.4839	0.869017	30	BF-left	126	FALSE
626.894	105427	655731	1230.59	588.473	70.1828	0.634749	30	BF-left	127	FALSE
693.293	42983.6	182336	805.631	588.285	172.152	0.676555	30	BF-left	128	FALSE
690.611	91701.3	450969	544.795	590.34	-22.772	0.696787	30	BF-left	129	FALSE
797.758	147272	750690	575.351	593.227	-9.24127	0.761618	30	BF-left	130	FALSE
738.019	254057	593367	1065.04	594.29	145.413	0.73455	30	BF-left	131	FALSE
734.895	130252	369652	486.066	597.062	100.771	0.619153	30	BF-left	132	FALSE
720.158	196174	897317	1186.14	599.242	-85.0509	0.661595	30	BF-left	133	FALSE
803.516	228016	793070	832.221	599.727	-26.4561	0.784912	30	BF-left	134	FALSE
857.059	128128	667649	168.14	602.99	4.73146	0.751303	30	BF-left	135	FALSE
692.144	80322.6	1421663	908.185	605.041	41.9261	0.901954	30	BF-left	136	FALSE
790.53	226253	1396076	653.363	605.593	-5.49623	0.935621	30	BF-left	137	FALSE
694.53	246152	656331	1102.36	608.119	143.541	0.678327	30	BF-left	139	FALSE
847.771	174817	647697	72.6152	610.44	-23.7941	0.863048	30	BF-left	140	FALSE
739.382	134741	717940	693.146	611.636	-109.097	0.538624	30	BF-left	141	FALSE
866.743	249302	1222975	608.439	609.713	9.06645	0.893782	30	BF-left	142	FALSE
870.696	114687	215062	1045.91	611.806	60.2638	0.796546	30	BF-left	143	FALSE
703.054	232839	944202	1143.91	612.728	-53.9153	0.657323	30	BF-left	144	FALSE
742.939	155363	846207	797.88	617.744	28.0796	0.518359	30	BF-left	145	FALSE
767.5	299161	881858	229.671	617.963	157.609	0.942485	30	BF-left	146	FALSE
657.457	104912	283364	728.165	619.443	81.6214	0.756692	30	BF-left	147	FALSE
741.29	168726	885842	951.951	618.593	58.5897	0.603044	30	BF-left	148	FALSE
749.681	166322	657470	868.344	620.741	-80.1375	0.836256	30	BF-left	149	FALSE
738.092	146373	1070972	463.255	621.895	177.352	0.836386	30	BF-left	150	FALSE
710.449	218527	969053	1215.52	623.913	-129.828	0.602355	30	BF-left	151	FALSE
705.035	168385	425841	503.538	624.099	118.939	0.637964	30	BF-left	152	FALSE
751.917	186706	636122	1025.38	623.145	111.666	0.516116	30	BF-left	153	FALSE
692.202	193467	902631	553.136	626.595	73.2329	0.757901	30	BF-left	154	FALSE
713.119	142354	971268	760.874	626.703	134.065	0.851378	30	BF-left	155	FALSE
736.51	120706	846987	136.58	632.338	65.786	0.595897	30	BF-left	156	FALSE
816.115	206903	1193160	989.686	629.648	11.7011	0.574997	30	BF-left	157	FALSE
713.761	245522	988559	1069.36	631.391	-117.918	0.689175	30	BF-left	158	FALSE
554.876	68771.5	312395	1301.08	631.538	72.1245	0.77831	30	BF-left	159	FALSE
696.334	93895.1	1180286	39.6802	633.829	-72.7037	0.766687	30	BF-left	160	FALSE
915.005	115953	173851	625.868	632.947	-85.9365	0.609282	30	BF-left	161	FALSE
786.757	184292	326504	1116.4	634.448	172.724	0.565797	30	BF-left	162	FALSE
760.059	142789	788181	99.378	636.562	-129.67	0.929982	30	BF-left	163	FALSE
732.399	174639	1093472	1267.02	638.979	-124.838	0.94592	30	BF-left	164	FALSE
721.037	200451	1219995	836.862	642.292	118.394	0.537252	30	BF-left	165	FALSE
731.077	267959	945282	1172.79	641.009	-61.4063	0.748569	30	BF-left	166	FALSE
715.173	197681	240298	644.53	640.411	109.803	0.80078	30	BF-left	167	FALSE
714.173	212406	724886	708.438	641.587	146.323	0.723489	30	BF-left	168	FALSE
557.735	44462.2	153377	230.949	646.447	169.803	0.621572	30	BF-left	169	FALSE
1046.59	76551.1	106752	121.078	647	45.794	0.517941	30	BF-left	170	FALSE
721.355	162713	1069048	924.438	648.908	178.052	0.638627	30	BF-left	171	FALSE
721.065	169476	757839	882.983	650.716	-51.5505	0.451991	30	BF-left	172	FALSE
892.643	92887	227624	1090.03	650.408	-84.233	0.532061	30	BF-left	173	FALSE
790.967	351221	1039330	489.087	654.123	173.791	0.583403	30	BF-left	174	FALSE
869.68	156826	443537	958.904	658.049	-77.3481	0.415596	30	BF-left	175	FALSE
996.38	74345.2	70743	997.07	659.831	20.7133	0.584602	30	BF-left	176	FALSE
681.136	205450	899780	1023.41	659.668	-106.184	0.681382	30	BF-left	177	FALSE
727.909	220027	939731	1225.56	659.27	165.588	0.584073	30	BF-left	178	FALSE
797.728	245512	966049	786.62	662.32	50.7215	0.659657	30	BF-left	179	FALSE
687.42	127538	620053	1112.37	663.202	-48.7508	0.692982	30	BF-left	180	FALSE
686.609	170570	721626	1360.51	665.034	69.0574	0.676044	30	BF-left	181	FALSE
758.149	357061	603487	1296.89	666.878	-73.7541	0.719759	30	BF-left	182	FALSE
779.988	187778	795588	1144.01	662.278	15.0527	0.460937	30	BF-left	183	FALSE
673.145	99198.8	302242	1330.85	667.944	45.6926	0.687717	30	BF-left	184	FALSE
738.428	154740	858053	653.083	670.324	19.7833	0.684926	30	BF-left	185	FALSE
768.55	211400	1255810	746.955	669.065	41.5357	0.713411	30	BF-left	186	FALSE
757.132	185387	884330	688.084	671.123	3.2617	0.742061	30	BF-left	187	FALSE
777.091	80575.1	119672	832.87	673.214	38.7954	0.853702	30	BF-left	188	FALSE
730.11	46676.4	266490	815.556	674.712	-165.309	0.98138	30	BF-left	189	FALSE
853.036	183919	1166100	19.0044	676.734	-107.147	0.758206	30	BF-left	190	FALSE
731.383	123019	355452	899.926	675.93	-37.359	0.837529	30	BF-left	191	FALSE
718.004	198951	1014539	1074.46	676.59	105.281	0.576221	30	BF-left	192	FALSE
890.65	127877	1661063	91.5169	681.533	24.9783	0.60599	30	BF-left	193	FALSE
673.315	171876	889449	1263.83	682.55	-19.4688	0.748383	30	BF-left	194	FALSE
724.734	152790	1263212	1190.39	682.676	88.3076	0.524439	30	BF-left	195	FALSE
680.619	83986.1	509103	425.27	683.75	-69.9014	0.799413	30	BF-left	196	FALSE
801.639	162074	1132716	580.028	686.28	-17.6544	0.822591	30	BF-left	197	FALSE
720.676	108384	714911	616.75	684.051	65.5803	0.645401	30	BF-left	198	FALSE
669.28	155420	812506	860.618	684.193	177.223	0.583798	30	BF-left	199	FALSE
710.757	203659	905504	976.801	681.476	-77.3779	0.603059	30	BF-left	200	FALSE
715.88	193713	930644	931.938	687.565	-113.207	0.672689	30	BF-left	201	FALSE
730.137	137116	1243423	474.099	693.038	43.899	0.593165	30	BF-left	202	FALSE
655.03	122843	350441	1314.01	689.665	-31.7208	0.685585	30	BF-left	203	FALSE
789.349	197389	754618	514.092	690.932	-168.478	0.809897	30	BF-left	204	FALSE
718.462	148222	432514	1229.32	690.937	171.107	0.69593	30	BF-left	205	FALSE
771.263	122835	366350	713.215	694.68	28.2076	0.590308	30	BF-left	206	FALSE
910.565	148482	704777	57.0814	694.829	130.986	0.728623	30	BF-left	207	FALSE
737.366	209414	552287	1005.84	695.308	-98.0911	0.679797	30	BF-left	208	FALSE
772.992	201963	998706	1040.09	697.514	-8.042	0.564773	30	BF-left	209	FALSE
661.388	156952	858482	1344.38	699.475	-125.349	0.695076	30	BF-left	210	FALSE
750.664	234443	694364	775.796	700.944	-150.151	0.738869	30	BF-left	211	FALSE
765.291	181862	789015	822.592	703	-90.808	0.616505	30	BF-left	212	FALSE
696.735	174143	898092	1155.84	703.164	75.1226	0.676629	30	BF-left	213	FALSE
679.372	190830	702471	894.867	707.655	94.0455	0.87009	30	BF-left	214	FALSE
752.104	187767	1560616	1111.61	709.195	-63.8932	0.578171	30	BF-left	215	FALSE
769.4	130220	351616	953.886	709.991	-49.0583	0.662526	30	BF-left	216	FALSE
773.239	299375	606219	1071.23	713.421	-122.109	0.846614	30	BF-left	217	FALSE
762.59	201354	1120245	649.594	714.939	-61.486	0.762663	30	BF-left	218	FALSE
830.605	303922	1080617	740.807	714.432	46.264	0.609936	30	BF-left	219	FALSE
785.915	259164	966675	690.192	715.086	37.8262	0.767828	30	BF-left	220	FALSE
716.324	128434	921909	1296.37	718.39	45.8719	0.643158	30	BF-left	221	FALSE
833.929	208742	1295091	405.699	718.011	-52.0601	0.896437	30	BF-left	222	FALSE
700.137	204105	776452	855.629	720.252	-123.882	0.654559	30	BF-left	223	FALSE
684.781	160610	644379	1191.46	723.727	35.814	0.704097	30	BF-left	224	FALSE
682.869	169305	746376	1226.86	724.89	7.47491	0.727865	30	BF-left	225	FALSE
693.057	132960	687513	1260.42	724.406	-29.5889	0.599095	30	BF-left	226	FALSE
643.266	209893	266312	1363.01	724.785	-114.036	0.839321	30	BF-left	227	FALSE
738.341	198464	985685	592.657	725.911	179.055	0.844534	30	BF-left	228	FALSE
640.792	142361	489565	1013.91	728.262	66.4835	0.612108	30	BF-left	229	FALSE
774.827	99533.7	156515	1037.94	729.228	169.438	0.626891	30	BF-left	230	FALSE
676.523	153262	960663	977.582	729.604	-66.4133	0.672493	30	BF-left	231	FALSE
695.5	98189.9	285155	822.439	731.951	-135.41	0.696423	30	BF-left	232	FALSE
678.21	133987	999682	928.646	732.792	58.3699	0.72552	30	BF-left	233	FALSE
1284.55	117526	227365	1169.91	732.395	19.5673	0.686815	30	BF-left	234	FALSE
944.244	301092	1307778	444.711	734.826	-7.52017	0.831992	30	BF-left	235	FALSE
714.122	129801	657706	540.553	736.294	-162.249	0.85196	30	BF-left	236	FALSE
720.812	269272	937056	780.108	735.608	-141.085	0.608027	30	BF-left	237	FALSE
724.292	264897	850319	1331.44	737.777	-138.931	0.731888	30	BF-left	238	FALSE
868.022	170734	1777710	33.2876	735.781	-119.645	0.592444	30	BF-left	239	FALSE
759.485	282212	981254	1139.06	740.812	-118.264	0.647279	30	BF-left	240	FALSE
747.18	246935	881672	883.166	744.462	-108.054	0.715548	30	BF-left	241	FALSE
824.24	226083	1321256	504.07	747.089	27.5269	0.620837	30	BF-left	242	FALSE
982.214	224672	302522	1103.96	746.159	174.716	0.645137	30	BF-left	243	FALSE
596.451	75578.2	263035	620.186	746.546	83.2227	0.908064	30	BF-left	244	FALSE
608.975	89813.4	245417	681.854	746.588	74.3597	0.824058	30	BF-left	245	FALSE
837.079	87774.8	287118	1043.22	749.015	-119.781	0.800844	30	BF-left	246	FALSE
785.484	242001	1053334	1074.81	751.171	21.204	0.610471	30	BF-left	247	FALSE
697.118	152245	554209	1209.15	754.506	151.802	0.744309	30	BF-left	248	FALSE
751.071	258170	793882	1279.87	755.584	-46.8862	0.703623	30	BF-left	249	FALSE
841.408	230683	1294086	71.7575	756.241	0.129608	0.627482	30	BF-left	250	FALSE
600.054	114380	579052	654.433	757.512	-51.3901	0.788319	30	BF-left	251	FALSE
690.97	180009	888587	844.033	758.441	78.3501	0.767756	30	BF-left	252	FALSE
698.391	179315	564300	806.77	761.136	-122.821	0.823361	30	BF-left	253	FALSE
751.626	169381	1037244	1009.17	766.457	-23.8075	0.728372	30	BF-left	254	FALSE
711.255	198866	624482	912.444	766.448	153.657	0.723757	30	BF-left	255	FALSE
618.374	75765.2	435335	722.688	768.247	-89.1261	0.942441	30	BF-left	256	FALSE
761.727	234676	632233	105.81	769.465	175.243	0.947071	30	BF-left	257	FALSE
772.737	205125	1003786	759.92	769.617	-154.598	0.606591	30	BF-left	258	FALSE
724.693	186852	1108055	1245.1	772.127	44.9181	0.659502	30	BF-left	259	FALSE
742.787	212133	553376	1339.96	769.107	-135.125	0.722794	30	BF-left	260	FALSE
720.134	148259	1078041	965.605	771.117	-150.315	0.756662	30	BF-left	261	FALSE
853.135	367664	1986098	1167.75	772.454	-39.8145	0.514011	30	BF-left	262	FALSE
729.456	175726	848357	1376.01	773.275	-148.211	0.857805	30	BF-left	263	FALSE
760.846	201771	906928	469.362	773.431	117.212	0.783616	30	BF-left	264	FALSE
786.512	215364	1267858	547.868	777.089	179.26	0.798318	30	BF-left	265	FALSE
738.919	85002.9	585963	39.0782	777.378	-46.9843	0.601723	30	BF-left	266	FALSE
748.452	198218	1029870	1302.31	784.299	-119.919	0.708417	30	BF-left	267	FALSE
705.575	122692	1569905	1046.92	789.587	-16.288	0.569194	30	BF-left	268	FALSE
654.59	150774	951119	880.091	787.857	117.042	0.713199	30	BF-left	269	FALSE
809.184	236525	2597481	1113.71	787.058	57.0348	0.922179	30	BF-left	270	FALSE
760.369	231045	1047028	1209.08	790.725	72.2547	0.768657	30	BF-left	271	FALSE
773.224	238830	1028388	789.222	795.223	-88.9798	0.642388	30	BF-left	272	FALSE
923.675	35495.5	108070	818.248	793.974	-34.7544	0.698608	30	BF-left	273	FALSE
634.497	143622	463817	842.026	795.313	131.785	0.763305	30	BF-left	274	FALSE
766.876	151002	782980	70.047	798.824	-78.9411	0.778144	30	BF-left	275	FALSE
680.037	139662	683437	920.639	802.084	-1.86255	0.728316	30	BF-left	276	FALSE
700.971	241889	564983	1336	800.711	-66.5101	0.688613	30	BF-left	277	FALSE
1243.06	371708	282175	1076.67	800.454	5.73813	0.727918	30	BF-left	278	FALSE
768.425	247885	807615	750.218	806.086	128.695	0.50522	30	BF-left	279	FALSE
704.61	3460.82	28889	1395.07	803.976	51.2499	0.752538	30	BF-left	280	FALSE
718.196	215102	1007629	990.915	805.52	-174.513	0.713329	30	BF-left	281	FALSE
728.613	163350	543545	952.714	807.842	12.9949	0.818	30	BF-left	282	FALSE
730.642	217054	916225	576.471	809.289	128.904	0.838492	30	BF-left	283	FALSE
676.155	199438	925656	1371.32	811.335	130.928	0.662818	30	BF-left	284	FALSE
704.318	182239	911387	1271.34	811.719	31.1006	0.553206	30	BF-left	285	FALSE
805.785	315994	878306	1183.44	818.061	18.8923	0.643456	30	BF-left	286	FALSE
672.146	235377	643244	1236.72	817.78	-32.3911	0.598342	30	BF-left	287	FALSE
771.137	126688	259102	850.054	821.443	164.356	0.609915	30	BF-left	288	FALSE
772.369	131172	288866	1021.37	821.746	31.8439	0.919234	30	BF-left	289	FALSE
755.747	274436	747434	1307.57	822.572	-138.396	0.86174	30	BF-left	290	FALSE
644.725	178710	807840	814.923	824.741	-93.7165	0.648584	30	BF-left	291	FALSE
826.997	172541	263812	1211.14	826.734	28.1588	0.652665	30	BF-left	292	FALSE
794.973	205291	1217898	302.463	830.069	90.5903	0.675212	30	BF-left	293	FALSE
688.293	180567	874820	1075.39	829.019	-172.942	0.815282	30	BF-left	294	FALSE
672.467	170093	915227	882.642	830.037	-131.551	0.90183	30	BF-left	295	FALSE
883.429	72902.3	187287	911.807	830.335	42.5229	0.86541	30	BF-left	296	FALSE
652.222	93008.8	337199	936.137	832.52	97.5411	0.802919	30	BF-left	297	FALSE
819.233	484266	1323062	1150.4	830.759	7.58542	0.506685	30	BF-left	298	FALSE
804.476	368347	775515	1343.45	837.731	152.947	0.850418	30	BF-left	299	FALSE
767.597	194574	1097664	665.599	838.109	-123.29	0.752679	30	BF-left	300	FALSE
690.851	176632	458725	964.601	837.343	-65.5056	0.793752	30	BF-left	301	FALSE
944.219	145159	236999	1254.63	838.171	171.031	0.803758	30	BF-left	302	FALSE
765.374	290344	870230	1112.62	839.325	-28.6528	0.629052	30	BF-left	303	FALSE
772.475	90381.3	517558	56.903	840.148	-111.844	0.933232	30	BF-left	304	FALSE
772.337	234372	1023346	746.449	840.417	163.068	0.791494	30	BF-left	305	FALSE
789.759	224260	870314	996.737	844.246	-100.871	0.680328	30	BF-left	306	FALSE
779.754	146744	552066	785.347	845.716	9.98049	0.541894	30	BF-left	307	FALSE
787.052	132016	320330	1271.45	847.403	-139.061	0.721146	30	BF-left	308	FALSE
944.839	292295	1316161	22.4953	846.215	-50.638	0.871479	30	BF-left	309	FALSE
718.121	290497	1041275	1383.96	849.85	-168.409	0.737832	30	BF-left	310	FALSE
683.262	159385	841779	845.002	851.011	132.33	0.87183	30	BF-left	311	FALSE
737.714	149736	1146408	1039.07	850.783	-52.5299	0.94251	30	BF-left	312	FALSE
737.602	121648	306105	1295.38	850.255	124.069	0.647325	30	BF-left	313	FALSE
838.585	210510	1314063	540.92	851.657	-155.144	0.702402	30	BF-left	314	FALSE
842.673	213470	1006994	87.9247	858.019	12.2092	0.827065	30	BF-left	315	FALSE
1146.33	152429	161632	1131.35	857.844	60.3863	0.924799	30	BF-left	316	FALSE
817.695	226392	1145590	701.004	858.137	13.8193	0.658462	30	BF-left	317	FALSE
690.422	128674	953473	917.524	860.65	-158.116	0.678226	30	BF-left	318	FALSE
785.83	230201	1225109	1235.94	864.759	-155.092	0.939093	30	BF-left	319	FALSE
690.969	153917	1571955	1188.13	864.815	-69.2462	0.629628	30	BF-left	320	FALSE
783.734	254303	665390	878.735	868.696	72.0789	0.804068	30	BF-left	321	FALSE
724.154	158986	1866145	277.759	868.842	-179.336	0.514945	30	BF-left	322	FALSE
742.799	142987	306776	1148.03	869.562	-137.208	0.628759	30	BF-left	323	FALSE
697.819	164796	977645	1323.84	870.222	-170.259	0.7429	30	BF-left	324	FALSE
742.715	201097	250295	1356.7	868.926	10.6778	0.522469	30	BF-left	325	FALSE
723.037	205072	934164	807.949	872.529	-74.3106	0.627687	30	BF-left	326	FALSE
644.378	155700	579296	762.498	873.412	-48.1147	0.573995	30	BF-left	327	FALSE
741.514	204121	1212375	961.68	875.224	-167.2	0.81253	30	BF-left	328	FALSE
728.869	263950	1215754	1079.59	873.045	-42.3749	0.612603	30	BF-left	329	FALSE
630.756	113425	682478	1281.83	876.468	96.9108	0.663449	30	BF-left	330	FALSE
631.446	86251.9	424332	509.487	877.103	142.609	0.964474	30	BF-left	331	FALSE
802.545	75343.4	509616	565.457	877.567	-32.0541	0.784272	30	BF-left	332	FALSE
769.905	269603	936204	1006.33	880.169	-147.208	0.829231	30	BF-left	333	FALSE
836.139	401947	829450	670.3	878.151	79.4058	0.649737	30	BF-left	334	FALSE
683.536	245776	838015	1116.53	883.427	-62.9177	0.766739	30	BF-left	335	FALSE
737.018	144344	1042880	54.2205	887.684	-101.457	0.762251	30	BF-left	336	FALSE
734.082	180402	806756	843.085	889.252	-127.631	0.651577	30	BF-left	337	FALSE
721.509	231955	477639	1042.49	888.486	-125.623	0.666469	30	BF-left	338	FALSE
774.379	268525	791415	536.913	896.32	-28.6544	0.629275	30	BF-left	339	FALSE
739.456	190023	669947	925.775	897.238	133.444	0.878611	30	BF-left	340	FALSE
736.199	192908	700861	1152.04	897.72	96.5615	0.851556	30	BF-left	341	FALSE
785.043	313147	1065303	1218.53	903.699	77.9952	0.748687	30	BF-left	342	FALSE
796.955	298193	837600	1257.49	903.839	-73.3353	0.958347	30	BF-left	343	FALSE
707.187	129663	1214947	885.392	907.57	127.999	0.615129	30	BF-left	344	FALSE
682.758	143630	770151	309.358	905.594	39.801	0.787579	30	BF-left	345	FALSE
676.237	175436	428058	811.291	908.276	167.373	0.552371	30	BF-left	346	FALSE
643.89	159319	800355	1315.66	908.071	124.042	0.713671	30	BF-left	347	FALSE
777.55	141964	336679	1007.14	909.418	-160.098	0.61043	30	BF-left	348	FALSE
717.179	213102	485530	1062.74	914.31	21.7994	0.481958	30	BF-left	349	FALSE
713.41	140621	675599	1181.88	913.421	-35.5862	0.596614	30	BF-left	350	FALSE
722.646	203042	1002310	501.775	913.008	-0.162863	0.92291	30	BF-left	351	FALSE
630.307	72217.5	332802	560.248	915.409	176.24	0.817853	30	BF-left	352	FALSE
702.586	212889	909849	971.136	914.527	157.756	0.666592	30	BF-left	353	FALSE
706.434	210002	944502	1096.39	918.463	122.495	0.773998	30	BF-left	354	FALSE
739.598	170880	336517	1133.38	918.207	97.1099	0.517049	30	BF-left	355	FALSE
619.98	67004.1	158095	787.522	921.055	-30.2882	0.818302	30	BF-left	356	FALSE
729.734	118234	631950	1033.72	920.545	-17.5243	0.64323	30	BF-left	357	FALSE
729.605	223831	720850	845.035	925.959	-27.7614	0.702303	30	BF-left	358	FALSE
773.504	249705	948316	928.486	932.327	-101.396	0.664801	30	BF-left	359	FALSE
734.9	217719	1036944	1284.8	935.317	-17.5084	0.599142	30	BF-left	360	FALSE
681.871	202258	613684	1001.25	938.386	-124.382	0.632177	30	BF-left	361	FALSE
671.752	170580	736912	812.684	940.101	118.405	0.54873	30	BF-left	362	FALSE
731.835	204711	500575	871.921	941.329	-48.5768	0.770524	30	BF-left	363	FALSE
729.632	252051	847832	1246.62	941.471	85.9576	0.742751	30	BF-left	364	FALSE
707.088	143787	492840	1126.76	944.948	49.779	0.619441	30	BF-left	365	FALSE
564.376	137288	376439	1326.76	944.285	38.174	0.783771	30	BF-left	366	FALSE
662.063	148582	741511	1158.3	943.697	8.74871	0.715659	30	BF-left	367	FALSE
693.66	191407	1133440	1206.36	946.154	47.8435	0.739588	30	BF-left	368	FALSE
845.255	343381	936542	515.977	950.596	87.1453	0.83074	30	BF-left	369	FALSE
894.442	334890	1079592	292.702	951.517	-53.9242	0.78406	30	BF-left	370	FALSE
802.92	172725	1197153	554.243	950.477	28.8139	0.755744	30	BF-left	371	FALSE
922.331	54470.1	147573	787.506	951.631	72.7508	0.581095	30	BF-left	372	FALSE
730.239	152157	428650	899.317	952.738	148.505	0.700055	30	BF-left	373	FALSE
698.148	199186	935518	959.804	954.334	9.82127	0.766133	30	BF-left	374	FALSE
691.509	112797	1457010	1054.39	958.688	129.218	0.891316	30	BF-left	375	FALSE
774.841	269758	910438	1099.25	959.378	75.0289	0.54669	30	BF-left	376	FALSE
750.539	137277	387278	1014.94	962.924	34.8791	0.955258	30	BF-left	377	FALSE
659.921	189051	367576	1307.02	964.068	71.5396	0.574718	30	BF-left	378	FALSE
784.337	93574.3	223536	988.232	965.154	-116.384	0.721561	30	BF-left	379	FALSE
785.567	222749	413994	320.417	965.867	-32.3176	0.904644	30	BF-left	380	FALSE
702.423	123774	780392	768.734	968.077	48.6273	0.595101	30	BF-left	381	FALSE
682.146	200054	834947	847.591	969.295	137.085	0.960903	30	BF-left	382	FALSE
718.228	218431	547290	926.799	973.207	-59.3993	0.902018	30	BF-left	383	FALSE
820.532	152768	1436752	255.222	976.734	121.546	0.714206	30	BF-left	384	FALSE
740.539	193417	966403	807.46	977.24	96.2796	0.828044	30	BF-left	385	FALSE
738.129	245531	860658	1176.66	978.51	-35.1195	0.610926	30	BF-left	386	FALSE
739.806	272787	959528	1241.39	979.696	122.171	0.709104	30	BF-left	387	FALSE
665.966	198491	990291	1135.61	984.633	-82.5189	0.767949	30	BF-left	388	FALSE
683.514	196637	820217	1282.24	982.241	58.3916	0.615287	30	BF-left	389	FALSE
686.252	118985	1029378	890.081	986.822	-70.1397	0.824878	30	BF-left	390	FALSE
737.22	126699	586827	378.477	989.214	-147.224	0.797729	30	BF-left	391	FALSE
742.035	246297	1156090	299.224	994.73	84.1359	0.944232	30	BF-left	392	FALSE
743.139	240648	803333	955.593	997.216	39.4009	0.499695	30	BF-left	393	FALSE
721.257	285248	913832	1088.48	994.916	145.774	0.552191	30	BF-left	394	FALSE
648.123	105778	790062	340.642	996.995	-86.7597	0.82605	30	BF-left	395	FALSE
756.554	57918.5	351041	224.733	996.302	-152.398	0.870939	30	BF-left	396	FALSE
697.229	73900.4	1274535	996.935	998.219	-57.4321	0.858526	30	BF-left	397	FALSE
849.129	217635	991783	569.403	999.485	150.184	0.757401	30	BF-left	398	FALSE
709.434	192421	1147864	1208.38	1001.56	20.4121	0.492189	30	BF-left	399	FALSE
753.84	171706	970192	1038.97	1002.81	2.20192	0.718436	30	BF-left	400	FALSE
690.551	209627	336989	1158.41	1010.36	-73.3859	0.77036	30	BF-left	401	FALSE
833.717	262074	1133855	854.563	1010.99	61.7803	0.784343	30	BF-left	402	FALSE
741.167	218125	1076916	922.728	1014.82	29.7355	0.986183	30	BF-left	403	FALSE
827.896	213241	1325461	530.776	1019.25	146.816	0.858899	30	BF-left	404	FALSE
662.862	167498	450083	1120.4	1020.17	68.8802	0.737744	30	BF-left	405	FALSE
775.076	300600	1092857	251.167	1020.76	-86.7359	0.957119	30	BF-left	406	FALSE
704.754	92246.4	374929	1179.65	1022.97	-92.3511	0.804294	30	BF-left	407	FALSE
851.93	169856	241948	562.482	1029.09	151.358	0.873614	30	BF-left	408	FALSE
688.877	146588	1005761	695.268	1029	36.5807	0.761041	30	BF-left	409	FALSE
708.495	128768	1085414	1078.62	1031.09	125.701	0.581206	30	BF-left	410	FALSE
801.52	274539	723773	889.843	1032.97	-9.87115	0.47331	30	BF-left	411	FALSE
805.379	76650.4	163492	866.493	1037.93	-115.986	0.614403	30	BF-left	412	FALSE
670.092	80601.8	380612	1031.38	1039.88	81.3971	0.754585	30	BF-left	413	FALSE
715.744	193207	932614	986.564	1041.24	98.6861	0.601858	30	BF-left	414	FALSE
742.354	111196	917549	14.7209	1043.68	-18.3183	0.529407	30	BF-left	415	FALSE
664.664	157674	865393	1150.7	1044.02	49.6941	0.758645	30	BF-left	416	FALSE
546.366	50293.2	205980	1110.77	1048.16	1.45402	0.884521	30	BF-left	417	FALSE
738.418	186047	985050	947.415	1047.78	-56.6015	0.667087	30	BF-left	418	FALSE
681.771	195479	657909	726.882	1052.84	-24.5509	0.923667	30	BF-left	419	FALSE
662.154	201866	907151	1195.71	1051.25	-79.7858	0.655175	30	BF-left	420	FALSE
858.508	327807	874820	559.216	1058.24	33.0833	0.912939	30	BF-left	421	FALSE
748.743	163005	933683	840.654	1062.51	50.8769	0.889281	30	BF-left	422	FALSE
820.848	32313.2	102606	1084.7	1063.77	91.9222	0.60166	30	BF-left	423	FALSE
745.244	212270	1021729	1057.36	1067.12	-20.9482	0.748858	30	BF-left	424	FALSE
676.988	153910	619444	1019.73	1069.01	83.6359	0.711655	30	BF-left	425	FALSE
754.263	218187	1170616	909.296	1070.84	87.4174	0.873865	30	BF-left	426	FALSE
816.464	208187	1297361	484.824	1072.2	147.764	0.945136	30	BF-left	427	FALSE
617.377	175236	390182	1167.55	1076.76	51.6877	0.864481	30	BF-left	428	FALSE
904.27	235893	1182785	528.804	1078.35	58.443	0.739929	30	BF-left	429	FALSE
719.965	201154	531334	869.612	1082.27	52.7345	0.894068	30	BF-left	430	FALSE
748.378	236302	1119574	983.774	1082.53	67.4255	0.596175	30	BF-left	431	FALSE
452.139	26767.6	136998	1192.34	1086.16	-133.058	0.786885	30	BF-left	432	FALSE
727.137	72779.9	677692	12.1867	1086.75	-10.7921	0.550423	30	BF-left	433	FALSE
638.041	182674	504052	948.534	1086.74	-17.6848	0.850771	30	BF-left	434	FALSE
779.877	212008	1119904	663.35	1098.78	122.125	0.733852	30	BF-left	435	FALSE
720.103	208884	495431	1019.07	1100.71	-166.356	0.592007	30	BF-left	436	FALSE
743.07	189685	1070021	619.315	1107.42	-106.19	0.805733	30	BF-left	437	FALSE
723.574	226327	880590	503.61	1110.02	-10.8598	0.879973	30	BF-left	438	FALSE
685.079	97043.4	807708	1624.83	1124.56	145.093	0.842411	30	BF-left	439	FALSE
711.17	395111	467239	647.569	1130.27	81.5852	0.899812	30	BF-left	440	FALSE
1395.16	228358	3010765	383.594	1135.43	95.6897	0.676726	30	BF-left	441	FALSE
646.302	115099	791074	1694.21	1137.35	62.4223	0.637368	30	BF-left	442	FALSE
724.305	119830	456312	1657.37	1140.36	-118.362	0.794901	30	BF-left	443	FALSE
728.585	164714	962461	1763.14	1145.42	-37.8224	0.760604	30	BF-left	444	FALSE
668.811	204439	862097	1627.93	1163.21	-161.037	0.761774	30	BF-left	445	FALSE
704.738	185781	978881	1673.31	1170.64	-167.877	0.682779	30	BF-left	446	FALSE
704.726	156596	909096	1716.31	1177.84	-7.26739	0.661146	30	BF-left	447	FALSE
642.761	77592.3	320095	1814.45	1181.09	21.1008	0.807221	30	BF-left	448	FALSE
777.437	256376	1304539	769.287	1186.43	-45.0051	0.630147	30	BF-left	449	FALSE
659.603	145351	1014470	1782.03	1186.56	27.4503	0.683152	30	BF-left	450	FALSE
845.085	97699.3	469022	83.8396	1188.75	-172.547	0.794946	30	BF-left	451	FALSE
782.623	206844	228526	1643.91	1191.44	-46.8813	0.796787	30	BF-left	452	FALSE
631.916	75181	822754	1842.34	1197.35	10.3516	0.668013	30	BF-left	453	FALSE
572.574	54546.9	338391	650.976	1198.74	-38.863	0.973827	30	BF-left	454	FALSE
667.417	197215	627372	1615.68	1199.49	-81.6811	0.779618	30	BF-left	455	FALSE
661.225	118091	431119	1689.66	1201.72	103.541	0.947963	30	BF-left	456	FALSE
742.34	176147	1116480	1747.14	1197.52	-14.5175	0.349039	30	BF-left	457	FALSE
744.811	163666	1089659	615.792	1206.97	-131.367	0.885233	30	BF-left	458	FALSE
783.814	197114	1020526	805.562	1209.65	69.3236	0.758219	30	BF-left	459	FALSE
664.917	143712	384322	1715.32	1215.42	18.5746	0.905751	30	BF-left	460	FALSE
1129.48	297540	667524	837.841	1217.12	-77.1967	0.610705	30	BF-left	461	FALSE
720.885	117297	716560	1651.09	1220.4	-36.1809	0.689154	30	BF-left	462	FALSE
740.52	184240	804945	1812.05	1219.94	120.611	0.79583	30	BF-left	463	FALSE
834.595	166314	1060770	63.118	1221.97	-87.6319	0.773458	30	BF-left	464	FALSE
706.985	128639	1166525	1580.19	1223.9	-114.292	0.771089	30	BF-left	465	FALSE
732.856	90688.1	341511	1678.77	1228.27	-63.5434	0.720936	30	BF-left	466	FALSE
696.125	197465	847880	1867.44	1227.97	-163.626	0.659805	30	BF-left	467	FALSE
736.113	110561	1103433	18.4116	1229.64	178.653	0.9558	30	BF-left	468	FALSE
597.427	57581.5	97978	868.03	1229.58	97.0286	0.600169	30	BF-left	469	FALSE
[truncated: 1,418 more rows]

## Sheet: 3
Position 1
Mean	Variance	Total Intensity	Center of Mass X	Center of Mass Y	Cell Angle	Roundness	Time	Channel	Cell	Disappeared
761.003	169849	910920	55.1412	74.9014	-89.9933	0.681454	42	BF-left	1	FALSE
793.35	168303	1456591	110.873	78.6002	76.3426	0.630544	42	BF-left	2	FALSE
637.628	90797.4	471845	1203.26	101.782	-2.96178	0.836816	42	BF-left	3	FALSE
980.25	499122	1648780	79.6106	108.32	169.779	0.867638	42	BF-left	4	FALSE
836.872	271925	1153210	146.837	111.845	61.627	0.765073	42	BF-left	5	FALSE
907.287	343487	1462547	38.4367	117.761	26.7354	0.508642	42	BF-left	6	FALSE
806.075	209571	1201052	1231.23	126.27	16.6533	0.691232	42	BF-left	7	FALSE
879.229	256925	1854294	110.789	143.794	-148.651	0.917507	42	BF-left	8	FALSE
1006.75	453461	1879602	50.82	166.518	-58.9274	0.5818	42	BF-left	9	FALSE
850.108	301973	1261560	1237.85	172.642	-73.3076	0.833053	42	BF-left	10	FALSE
910.494	364027	1513241	91.0704	186.801	91.2371	0.710835	42	BF-left	11	FALSE
863.341	311939	852118	81.8977	227.007	-5.30479	0.817142	42	BF-left	12	FALSE
906.536	279301	1897379	42.1601	221.596	-35.4454	0.543138	42	BF-left	13	FALSE
751.584	100721	193157	771.498	578.623	23.646	0.775681	42	BF-left	14	FALSE
889.767	292102	1039248	798.042	586.711	-59.5999	0.848628	42	BF-left	15	FALSE
885.742	280637	1415416	752.111	604.178	-155.982	0.650808	42	BF-left	16	FALSE
909.798	401733	1698592	791.989	632.843	54.1553	0.56382	42	BF-left	17	FALSE
924.815	487725	738927	750.611	641.02	-137.24	0.853397	42	BF-left	18	FALSE
878.33	152197	486595	655.316	654.184	-97.0632	0.860152	42	BF-left	19	FALSE
778.239	55524.5	378224	891.992	660.574	-11.7425	0.771945	42	BF-left	20	FALSE
949.353	330450	1609153	690.002	664.284	38.8928	0.691912	42	BF-left	21	FALSE
1299.71	326798	18196	803.571	666.714	-61.049	0.381596	42	BF-left	22	FALSE
947.515	266398	1757640	564.284	670.213	-129.108	0.666832	42	BF-left	23	FALSE
855.634	242446	1162806	617.455	672.139	-2.78673	0.711157	42	BF-left	24	FALSE
951.835	299739	1426800	730.562	675.991	-24.7414	0.695511	42	BF-left	25	FALSE
944.511	408145	1362930	772.347	674.676	37.9872	0.661197	42	BF-left	26	FALSE
1066.12	345646	1867845	871.326	690.914	-21.4416	0.829179	42	BF-left	27	FALSE
917.727	325369	1656497	658.274	695.15	41.7094	0.629613	42	BF-left	28	FALSE
1003.63	399007	395431	581.147	699.82	-170.691	0.819335	42	BF-left	29	FALSE
989.852	303282	1860921	826.67	704.189	107.537	0.602611	42	BF-left	30	FALSE
920.463	490727	1108237	701.271	709.336	61.8265	0.696116	42	BF-left	31	FALSE
783.353	243784	696401	552.976	710.936	-24.8905	0.839382	42	BF-left	32	FALSE
863.875	226812	1847829	623.772	721.871	92.7061	0.399534	42	BF-left	33	FALSE
832.781	199766	817791	433.295	721.498	-171.843	0.878563	42	BF-left	34	FALSE
942.946	308589	1818000	743.771	723.887	44.703	0.682306	42	BF-left	35	FALSE
833.59	163235	351775	971.223	725.893	-108.222	0.721098	42	BF-left	36	FALSE
978.619	435262	1927879	788.912	725.487	68.3151	0.590547	42	BF-left	37	FALSE
931.376	135375	319462	536.426	734.032	174.755	0.778344	42	BF-left	38	FALSE
878.995	283946	1268390	581.279	736.44	-3.03437	0.571708	42	BF-left	39	FALSE
875.386	194091	1173892	505.095	737.988	70.1915	0.767381	42	BF-left	40	FALSE
1297.19	318229	245168	700.021	740.058	-33.1727	0.692165	42	BF-left	41	FALSE
961.904	348211	860904	851.579	741.234	69.7579	0.706429	42	BF-left	42	FALSE
874.65	396857	1266493	671.257	741.604	-66.4658	0.671801	42	BF-left	43	FALSE
878.338	269720	1425542	465.692	747.006	81.1796	0.751011	42	BF-left	44	FALSE
1008.47	308271	1821302	940.834	746.87	135.769	0.610689	42	BF-left	45	FALSE
884.54	259503	906653	985.913	750.288	-164.231	0.746779	42	BF-left	46	FALSE
1466.48	388616	302094	691.723	760.495	-45.0251	0.553652	42	BF-left	47	FALSE
836.583	223791	1263240	719.568	764.098	7.88733	0.544103	42	BF-left	48	FALSE
840.402	294419	1515245	547.443	764.747	151.702	0.730361	42	BF-left	49	FALSE
915.507	284013	1958269	820.862	767.879	163.399	0.758637	42	BF-left	50	FALSE
897.399	209085	1904281	610.998	769.819	-69.7346	0.706032	42	BF-left	51	FALSE
944.147	328077	2359424	766.23	776.007	122.044	0.800204	42	BF-left	52	FALSE
861.737	218050	831576	655.205	776.98	142.792	0.668934	42	BF-left	53	FALSE
849.909	453325	1375153	499.977	781.13	-130.636	0.781999	42	BF-left	54	FALSE
1036.55	430527	1189965	925.196	783.68	-9.12562	0.599014	42	BF-left	55	FALSE
904.922	410000	1182733	451.191	783.822	173.946	0.566329	42	BF-left	56	FALSE
971.138	328516	2853204	877.771	785.496	155.246	0.911428	42	BF-left	57	FALSE
858.176	238961	1040109	995.477	784.399	145.587	0.753504	42	BF-left	58	FALSE
892.494	199022	1519917	1048.95	784.645	-56.1956	0.757579	42	BF-left	59	FALSE
863.805	239146	1126402	690.443	793.482	19.2532	0.485834	42	BF-left	60	FALSE
927.995	255979	1016154	959.163	796.135	25.5318	0.721486	42	BF-left	61	FALSE
844.162	219256	728512	531.221	803.37	-39.7606	0.646554	42	BF-left	62	FALSE
934.252	151124	270933	1020.14	802.634	10.9189	0.873616	42	BF-left	63	FALSE
1213.74	227376	128656	1071.1	803.377	-145.198	0.65973	42	BF-left	64	FALSE
999.967	312150	1066965	834.704	808.484	128.333	0.665499	42	BF-left	65	FALSE
940.727	379336	1673553	569.094	807.784	-45.0313	0.648604	42	BF-left	66	FALSE
925.487	433156	1256812	728.492	810.082	126.688	0.764235	42	BF-left	67	FALSE
1285.38	348966	269930	982.724	810.852	-43.6288	0.655234	42	BF-left	68	FALSE
922.16	365078	1093682	426.795	815.318	76.9298	0.709397	42	BF-left	69	FALSE
989.355	324817	314615	505.695	814.17	151.573	0.83706	42	BF-left	70	FALSE
950.584	195720	377382	935.106	814.952	5.0898	0.700272	42	BF-left	71	FALSE
908.104	365080	998006	607.87	816.187	-26.864	0.840979	42	BF-left	72	FALSE
914.623	424494	1342667	471.318	818.527	144.152	0.637208	42	BF-left	73	FALSE
849.315	243876	2158959	654.161	820.458	103.472	0.674285	42	BF-left	74	FALSE
915.389	238536	1365760	774.419	822.001	-169.522	0.697485	42	BF-left	75	FALSE
1040.91	560105	1130431	905.869	824.841	-157.827	0.728197	42	BF-left	76	FALSE
703.456	156137	725263	1645.17	824.501	107.939	0.602515	42	BF-left	77	FALSE
903.348	267546	522135	1026.2	828.356	23.3809	0.644189	42	BF-left	78	FALSE
886.159	328393	1107699	1057.55	829.252	-52.8187	0.643033	42	BF-left	79	FALSE
952.212	345293	910315	702.61	836.184	116.767	0.737368	42	BF-left	80	FALSE
959.103	406720	1924919	861.961	841.337	-77.5229	0.53632	42	BF-left	81	FALSE
960.665	432854	1377594	956.966	838.091	-81.5829	0.69287	42	BF-left	82	FALSE
856.426	202087	1022573	1729.21	840.281	-91.35	0.693679	42	BF-left	83	FALSE
978.376	345508	1466585	997.166	840.349	26.6942	0.546073	42	BF-left	84	FALSE
877.376	213822	1016001	513.564	842.242	151.247	0.69363	42	BF-left	85	FALSE
915.289	310679	1663081	813.307	843.627	-132.824	0.758913	42	BF-left	86	FALSE
944.209	208224	1907302	399.468	845.308	77.1986	0.613038	42	BF-left	87	FALSE
1007.87	253583	677291	548.696	845.129	-23.0127	0.662868	42	BF-left	88	FALSE
922.238	301355	1157409	1692.21	846.304	18.5341	0.728433	42	BF-left	89	FALSE
925.033	250858	2032297	1097.19	852.611	49.8079	0.567464	42	BF-left	90	FALSE
955.248	510791	1522665	745.84	851.617	146.372	0.562474	42	BF-left	91	FALSE
872.024	331936	1573132	450.21	854.499	170.94	0.671399	42	BF-left	92	FALSE
1398.2	249886	75503	650.481	855.574	-39.3517	0.421611	42	BF-left	93	FALSE
861.569	255436	1381095	618.982	857.411	114.681	0.613789	42	BF-left	94	FALSE
834.674	234185	792940	1803.86	857.014	37.1406	0.796898	42	BF-left	95	FALSE
885.764	302195	1494284	1641.15	865.024	-72.6777	0.669511	42	BF-left	96	FALSE
924.028	309485	1395282	1765.21	862.786	151.001	0.663905	42	BF-left	97	FALSE
971.964	248648	1358805	575.889	864.931	-89.4681	0.767661	42	BF-left	98	FALSE
821.533	375555	1021166	680.688	865.121	58.1209	0.791053	42	BF-left	99	FALSE
1001.9	314091	1744304	1030.11	869.387	-43.9051	0.586443	42	BF-left	100	FALSE
970.371	243451	483245	712.763	866.651	-54.6045	0.716147	42	BF-left	101	FALSE
793.308	152531	687798	351.82	868.146	-97.6551	0.762129	42	BF-left	102	FALSE
1433.92	39130.9	156297	376.899	870.982	93.7605	0.707276	42	BF-left	103	FALSE
1641.6	185240	118195	861.583	872.306	143.826	0.326166	42	BF-left	104	FALSE
830.277	297946	758043	533.363	874.652	127.253	0.787101	42	BF-left	105	FALSE
1185.04	275529	413578	805.433	875.063	113.503	0.808678	42	BF-left	106	FALSE
990.488	371460	3962941	907.33	874.724	-151.419	0.706359	42	BF-left	107	FALSE
914.88	271720	1500403	489.637	878.655	-68.3367	0.662949	42	BF-left	108	FALSE
960.127	508728	1933695	973.646	879.214	167.773	0.683991	42	BF-left	109	FALSE
847.009	319758	1293382	1723.32	882.549	-62.6009	0.761428	42	BF-left	110	FALSE
976.269	349643	1765094	1562.36	886.979	-105.255	0.65084	42	BF-left	111	FALSE
1067.6	386451	1357991	1066.42	888.284	-135.378	0.619812	42	BF-left	112	FALSE
891.671	199055	1705766	1675.48	889.41	-94.6018	0.688987	42	BF-left	113	FALSE
1567.35	123844	108147	560.551	890.725	-7.82981	0.697244	42	BF-left	114	FALSE
927.124	208051	2200065	773.624	894.561	-13.9674	0.728659	42	BF-left	115	FALSE
863.617	180980	950842	404.536	892.947	21.5344	0.618242	42	BF-left	116	FALSE
937.429	364322	931804	446.785	892.742	162.2	0.587491	42	BF-left	117	FALSE
1017	212902	887840	615.485	895.801	71.9975	0.63441	42	BF-left	118	FALSE
830.545	238978	1240834	654.475	894.791	153.528	0.598972	42	BF-left	119	FALSE
972.954	223369	1431215	728.219	900.677	-31.9262	0.602499	42	BF-left	120	FALSE
903.57	278164	1538779	328.584	902.375	26.9705	0.588159	42	BF-left	121	FALSE
965.887	337982	689643	694.987	900.506	0.298367	0.704753	42	BF-left	122	FALSE
895.401	279064	1247293	368.32	901.036	-47.0172	0.636093	42	BF-left	123	FALSE
872.347	337897	862751	1769.56	899.968	-143.58	0.716166	42	BF-left	124	FALSE
809.905	165563	1197850	99.4496	899.932	-146.083	0.788478	42	BF-left	125	FALSE
878.877	325275	1007193	1520.42	901.842	106.891	0.805923	42	BF-left	126	FALSE
889.388	233019	1092168	580.643	905.587	-39.2055	0.663368	42	BF-left	127	FALSE
1203.87	192218	399686	504.711	906.358	-148.676	0.449166	42	BF-left	128	FALSE
1058.86	633489	1871008	1625.46	906.787	140.985	0.503986	42	BF-left	129	FALSE
964.426	507374	1524757	1104.29	909.318	46.2781	0.832308	42	BF-left	130	FALSE
830.592	211904	904515	58.9458	910.473	42.6286	0.900879	42	BF-left	131	FALSE
1063.87	282448	480871	998.294	912.263	17.6902	0.505084	42	BF-left	132	FALSE
925.721	209783	4935017	837.85	914.723	-137.661	0.895065	42	BF-left	133	FALSE
857.854	216489	1704556	540.744	918.706	40.2636	0.621112	42	BF-left	134	FALSE
1736.82	190490	230997	632.707	915.564	-155.366	0.872274	42	BF-left	135	FALSE
853.17	198017	491426	1701.86	915.085	28.9071	0.896846	42	BF-left	136	FALSE
993.281	526374	1705464	947.639	916.721	120.531	0.801964	42	BF-left	137	FALSE
1356.49	372753	485623	981.894	916.084	18.7394	0.624274	42	BF-left	138	FALSE
947.38	454216	946433	469.528	920.157	-127.952	0.720983	42	BF-left	139	FALSE
1411.46	196566	372625	680.288	919.034	113.289	0.520284	42	BF-left	140	FALSE
935.793	357309	858122	1066.67	922.899	-172.36	0.802572	42	BF-left	141	FALSE
725.892	123029	362946	391.148	924.498	164.504	0.874087	42	BF-left	142	FALSE
1047.93	761893	1295236	902.723	926.013	173.543	0.757502	42	BF-left	143	FALSE
909.221	411122	1586591	1585.67	926.894	27.4281	0.53737	42	BF-left	144	FALSE
831.229	299130	1258481	427.569	928.065	-103.535	0.807246	42	BF-left	145	FALSE
923.556	222475	1407500	1148.97	929.415	88.4532	0.738157	42	BF-left	146	FALSE
828.038	287903	1443271	1734.91	927.74	-50.1836	0.614805	42	BF-left	147	FALSE
826.059	242390	1342346	612.295	936.328	43.6653	0.589585	42	BF-left	148	FALSE
920.978	280267	1118067	746.513	937.308	-25.0005	0.720623	42	BF-left	149	FALSE
865.259	249316	1080708	504.756	938.368	28.7132	0.642989	42	BF-left	150	FALSE
908.181	287775	1814545	655.862	942.318	28.8754	0.561316	42	BF-left	151	FALSE
889.653	395821	1229500	1504.38	939.027	-1.26084	0.678585	42	BF-left	152	FALSE
1007.53	532836	1613052	1545.67	938.325	51.6423	0.835713	42	BF-left	153	FALSE
871.505	312853	1419681	1777.72	937.03	-81.5845	0.557075	42	BF-left	154	FALSE
874.551	316222	1908270	1669	938.984	-178.781	0.797364	42	BF-left	155	FALSE
957.91	228695	2273120	1025.04	941.011	-33.7093	0.770023	42	BF-left	156	FALSE
913.65	345633	973951	784.479	941.503	98.3659	0.693534	42	BF-left	157	FALSE
894.909	325108	755303	574.944	944.589	-96.9774	0.751511	42	BF-left	158	FALSE
983.593	668530	995396	1624.09	944.074	120.774	0.711615	42	BF-left	159	FALSE
833.888	206996	985656	1819.2	943.761	97.6881	0.700097	42	BF-left	160	FALSE
833.909	224294	946487	1187.05	946.956	163.444	0.857972	42	BF-left	161	FALSE
943.72	352976	1510896	976.23	951.41	-86.254	0.616871	42	BF-left	162	FALSE
871.094	322775	1166395	1114.03	951.199	174.061	0.717228	42	BF-left	163	FALSE
929.202	419259	1232122	931.555	955.229	146.651	0.769791	42	BF-left	164	FALSE
877.934	194028	2436268	703.57	952.952	2.54335	0.64941	42	BF-left	165	FALSE
899.123	535787	1509627	467.244	958.015	139.449	0.540921	42	BF-left	166	FALSE
891.909	187920	1279889	368.257	962.838	18.2993	0.712324	42	BF-left	167	FALSE
1166.21	450359	453655	812.172	962.83	47.9088	0.549602	42	BF-left	168	FALSE
879.085	379458	1683447	1067.2	963.78	-87.6921	0.615303	42	BF-left	169	FALSE
647.981	44120.8	168475	228.685	966.731	-162.526	0.821431	42	BF-left	170	FALSE
885.227	251180	1224269	545.306	970.939	1.71579	0.612869	42	BF-left	171	FALSE
1021.55	279382	1543569	888.855	968.804	-100.12	0.81348	42	BF-left	172	FALSE
897.476	350753	605796	1794.09	968.409	-89.3928	0.7861	42	BF-left	173	FALSE
848.205	251542	1783776	1714.75	971.712	137.064	0.597716	42	BF-left	174	FALSE
967.796	376787	2023661	420.796	973.277	129.636	0.584765	42	BF-left	175	FALSE
953.752	528128	1176930	1568.41	973.567	-142.33	0.729437	42	BF-left	176	FALSE
965.335	94002.7	394822	1150.41	977.254	-63.7171	0.689432	42	BF-left	177	FALSE
969.766	307976	1460467	750.448	980.106	103.65	0.585321	42	BF-left	178	FALSE
901.438	351819	1032147	1761.98	980.528	-2.60476	0.753055	42	BF-left	179	FALSE
942.128	386453	1822075	1523.69	981.916	9.39909	0.826954	42	BF-left	180	FALSE
927.975	264551	1078307	791.207	980.826	91.7751	0.683843	42	BF-left	181	FALSE
849.695	234854	1746972	844.547	981.222	23.328	0.733792	42	BF-left	182	FALSE
821.515	202874	1243774	506.199	985.124	-54.2805	0.624785	42	BF-left	183	FALSE
842.162	290673	1562210	584.141	982.445	-64.3037	0.436852	42	BF-left	184	FALSE
799.325	196579	1115858	1186.11	983.857	-172.2	0.562745	42	BF-left	185	FALSE
901.11	329187	1192169	1665.22	984.33	-84.4243	0.742264	42	BF-left	186	FALSE
880.97	288076	1921395	1616.92	984.855	100.752	0.612082	42	BF-left	187	FALSE
804.911	264448	1279809	1825.57	988.653	-1.8332	0.585867	42	BF-left	188	FALSE
859.724	195872	1277550	622.95	988.306	-40.3141	0.496003	42	BF-left	189	FALSE
811.474	247055	705982	921.766	989.948	50.2729	0.926564	42	BF-left	190	FALSE
856.016	227009	1260055	1117.63	989.728	122.881	0.641459	42	BF-left	191	FALSE
888.997	305625	915667	955.627	991.815	-50.7135	0.747651	42	BF-left	192	FALSE
988.075	477052	1544361	667.193	991.292	-178.401	0.653454	42	BF-left	193	FALSE
856.199	205778	1558282	241.475	1000.24	49.9553	0.650482	42	BF-left	194	FALSE
863.992	243506	2817477	1005.7	996.909	94.2224	0.845759	42	BF-left	195	FALSE
1077.83	247354	439755	1051.51	998.1	142.099	0.70673	42	BF-left	196	FALSE
1222.19	141223	285993	876.397	999.325	99.5116	0.888697	42	BF-left	197	FALSE
1468.74	332107	165968	1563.62	999.496	130.193	0.766303	42	BF-left	198	FALSE
929.856	145816	373802	531.358	1004.63	-79.316	0.705517	42	BF-left	199	FALSE
905.159	297007	1202051	1864.6	1003.44	-149.119	0.745179	42	BF-left	200	FALSE
810.2	220504	1556394	390.925	1007.49	85.1914	0.58486	42	BF-left	201	FALSE
827.375	241594	488151	1153.94	1005.88	67.5648	0.951635	42	BF-left	202	FALSE
946.765	494870	1295174	1786.73	1007.43	-89.2247	0.600323	42	BF-left	203	FALSE
1633.56	13822.5	14702	1172.67	1007.89	-139.399	0.517548	42	BF-left	204	FALSE
917.588	453951	913918	1692.77	1008.25	-60.0404	0.797756	42	BF-left	205	FALSE
906.577	269199	640950	898.455	1009.46	61.1496	0.746036	42	BF-left	206	FALSE
908.09	296385	1402999	1083.98	1011.22	36.6768	0.697106	42	BF-left	207	FALSE
948.998	410039	1164421	1586.54	1013.84	120.85	0.723954	42	BF-left	208	FALSE
1678.56	133929	261856	676.545	1017.38	-130.49	0.29668	42	BF-left	209	FALSE
908.379	272560	1721379	1740.4	1017.53	70.4127	0.65252	42	BF-left	210	FALSE
959.968	311137	2695590	450.33	1014.04	-117.453	0.390424	42	BF-left	211	FALSE
851.145	263761	2893043	718.672	1018.71	76.4546	0.820771	42	BF-left	212	FALSE
1055.67	396615	1108457	768.016	1020.95	-25.8442	0.441764	42	BF-left	213	FALSE
916.153	319996	1554712	808.825	1017.8	-157.525	0.556213	42	BF-left	214	FALSE
926.032	418489	1412199	1200.01	1023.3	127.916	0.506088	42	BF-left	215	FALSE
807.24	254807	942856	935.481	1027.18	27.2059	0.570127	42	BF-left	216	FALSE
837.806	259837	1227386	860.502	1025.27	176.333	0.619845	42	BF-left	217	FALSE
1389.7	510772	255704	1614.1	1024.54	-41.8425	0.454531	42	BF-left	218	FALSE
1009.23	490449	1352366	644.491	1026.38	161.652	0.725424	42	BF-left	219	FALSE
904.233	339635	1123961	552.216	1024.79	-30.0096	0.579478	42	BF-left	220	FALSE
948.923	375324	953668	587.136	1027.41	-34.6999	0.744506	42	BF-left	221	FALSE
1232.18	151079	335152	613.246	1025.75	3.68595	0.550929	42	BF-left	222	FALSE
885.562	370441	1594898	1546.16	1026.82	124.746	0.816564	42	BF-left	223	FALSE
846.433	291017	1199395	1642.76	1026.3	-88.7942	0.649447	42	BF-left	224	FALSE
939.068	397911	1414236	501.093	1027.49	-158.401	0.464957	42	BF-left	225	FALSE
928.077	375800	1019029	1049.39	1028.35	117.302	0.672242	42	BF-left	226	FALSE
855.128	338041	1133045	1129.78	1030.89	121.357	0.699584	42	BF-left	227	FALSE
789.568	80596.6	383730	1164.49	1032.21	58.3123	0.743574	42	BF-left	228	FALSE
842.472	85990.8	180289	677.738	1032.03	161.969	0.432237	42	BF-left	229	FALSE
857.174	308080	1224045	971.341	1033.61	27.7659	0.580202	42	BF-left	230	FALSE
1030.52	132778	189615	382.63	1036.37	127.676	0.563203	42	BF-left	231	FALSE
919.404	197444	880789	1824.31	1039.72	175.877	0.629042	42	BF-left	232	FALSE
863.234	250323	619802	1676.53	1042.03	43.6939	0.683767	42	BF-left	233	FALSE
867.456	203337	974153	902.245	1042.8	128.517	0.759943	42	BF-left	234	FALSE
851.37	290463	1126363	1709.9	1045.89	10.1276	0.606882	42	BF-left	235	FALSE
1662.28	121291	154592	1735.89	1050.27	43.0875	0.698752	42	BF-left	236	FALSE
886.139	352951	1857347	1779.26	1052.59	-158.379	0.784869	42	BF-left	237	FALSE
816.769	282573	1111623	405.184	1054.7	-89.4517	0.629408	42	BF-left	238	FALSE
852.507	325885	1552415	1013.65	1053.68	-158.615	0.644149	42	BF-left	239	FALSE
1643.47	261866	185712	930.566	1055.87	128.988	0.461774	42	BF-left	240	FALSE
873.276	256958	1234812	1093.44	1056.92	-44.0241	0.514535	42	BF-left	241	FALSE
809.187	160963	450717	438.844	1057.75	-22.5872	0.785612	42	BF-left	242	FALSE
827.144	406887	897451	471.679	1057.17	104.604	0.831231	42	BF-left	244	FALSE
928.343	450611	1507629	669.667	1059.05	-115.777	0.591956	42	BF-left	245	FALSE
989.857	345879	913638	780.499	1056.11	-88.9715	0.784317	42	BF-left	246	FALSE
885.371	221397	1716734	1602.64	1058.13	33.3512	0.840805	42	BF-left	247	FALSE
876.18	284138	1570990	621.738	1061.47	98.3413	0.449287	42	BF-left	248	FALSE
900.496	290724	1882037	821.918	1060.02	-90.0407	0.622167	42	BF-left	249	FALSE
1078.36	525638	777501	1565.45	1063.06	30.5918	0.719174	42	BF-left	251	FALSE
892.061	324569	668154	1058.34	1061.39	150.043	0.790297	42	BF-left	252	FALSE
1467.45	167440	64568	981.591	1063.2	145.911	0.746515	42	BF-left	253	FALSE
847.364	273691	1502377	1187.45	1065.52	10.2762	0.682127	42	BF-left	254	FALSE
865.105	306686	1182599	871.552	1064.3	122.493	0.562002	42	BF-left	255	FALSE
822.024	215995	1559380	514.166	1066.57	-88.3056	0.580416	42	BF-left	256	FALSE
1206.49	98695.3	283526	1156.28	1068.6	30.0803	0.625412	42	BF-left	257	FALSE
892.041	258277	1550367	571.808	1068.84	-117.326	0.697868	42	BF-left	259	FALSE
848.015	293443	1164324	1648.06	1068.26	-62.1598	0.645642	42	BF-left	260	FALSE
507.786	21339.6	102065	1856.37	1069.21	-89.2841	0.927392	42	BF-left	261	FALSE
992.653	577718	1796702	1530.56	1073.82	0.78356	0.812805	42	BF-left	262	FALSE
899.065	282795	1274874	955.269	1074.72	-9.58185	0.71298	42	BF-left	263	FALSE
855.294	183826	2008231	737.797	1074.93	-93.9413	0.836812	42	BF-left	264	FALSE
895.749	310926	1382141	1128.45	1076.4	19.6302	0.585518	42	BF-left	265	FALSE
973.803	394322	956275	1684.15	1079.4	168.615	0.729921	42	BF-left	266	FALSE
875.699	302293	1135781	918.166	1081.12	51.1727	0.673704	42	BF-left	267	FALSE
892.196	323502	1764763	1822.53	1079.45	-156.969	0.738463	42	BF-left	268	FALSE
1191.39	115576	166794	999.336	1081.34	128.824	0.834525	42	BF-left	269	FALSE
1425.68	72470.5	272305	856.654	1090.57	-21.3032	0.529336	42	BF-left	270	FALSE
832.667	306123	534572	1068.9	1090.43	-152.919	0.559774	42	BF-left	271	FALSE
880.272	251229	1951563	1731.26	1089.86	-68.9285	0.917049	42	BF-left	272	FALSE
881.88	305618	1312237	418.824	1090.94	-139.675	0.517109	42	BF-left	273	FALSE
943.023	324514	1074103	784.15	1091.39	165.411	0.680873	42	BF-left	274	FALSE
1028.41	378876	563567	1616.9	1092.64	-144.509	0.524363	42	BF-left	275	FALSE
995.952	194322	432243	1098.19	1093.52	-63.7754	0.570127	42	BF-left	276	FALSE
838.381	291918	1411834	1027.83	1093.04	-105.036	0.431082	42	BF-left	277	FALSE
822.073	203546	688897	538.943	1095.96	-69.6576	0.803162	42	BF-left	278	FALSE
873.535	274096	880523	1160.17	1098.94	-45.8427	0.645265	42	BF-left	279	FALSE
1475	235968	262550	510.736	1099.58	-148.882	0.453143	42	BF-left	280	FALSE
888.933	259900	1432071	1221.04	1098.56	-1.23281	0.670213	42	BF-left	281	FALSE
999.307	642903	1632867	1572.9	1098.22	-145.836	0.655236	42	BF-left	282	FALSE
827.995	138222	1087986	835.452	1105.83	37.5196	0.563411	42	BF-left	283	FALSE
922.967	327804	1924387	605.169	1103.23	139.619	0.688219	42	BF-left	284	FALSE
987.254	342682	2006100	688.164	1102.05	95.2251	0.641931	42	BF-left	285	FALSE
954.539	317558	2223122	469.954	1106.88	-173.25	0.494666	42	BF-left	286	FALSE
1002.93	445305	1069126	647.545	1103.27	16.2987	0.587162	42	BF-left	287	FALSE
903.059	258971	1201972	981.866	1106.39	-43.1049	0.783424	42	BF-left	288	FALSE
848.505	200142	1315183	879.708	1105.65	-89.5751	0.490828	42	BF-left	289	FALSE
875.897	334768	775169	1643.74	1108.17	-147.126	0.785501	42	BF-left	290	FALSE
1147.5	326064	379822	907.511	1114.01	-29.6798	0.436514	42	BF-left	291	FALSE
767.404	220421	709849	1116.72	1116.41	-61.5493	0.860159	42	BF-left	292	FALSE
862.274	264991	827783	562.358	1118.98	-120.116	0.723186	42	BF-left	293	FALSE
939.611	356736	771421	727.202	1120.62	17.3927	0.540708	42	BF-left	294	FALSE
844.123	292531	1256055	760.085	1122.88	26.5657	0.552874	42	BF-left	295	FALSE
913.996	356940	2032726	1687.98	1121.89	-39.947	0.93613	42	BF-left	296	FALSE
959.25	431000	1096423	1185.56	1123.11	-52.0611	0.806688	42	BF-left	297	FALSE
2177.84	230577	82758	1208.84	1126.61	-76.5693	0.603386	42	BF-left	298	FALSE
845.96	173059	1488890	1078.03	1129.03	-33.8519	0.516056	42	BF-left	299	FALSE
881.878	450109	1498310	1604.29	1127.14	-92.671	0.729169	42	BF-left	300	FALSE
1004.97	568075	426107	1008.68	1129.57	-13.1271	0.853878	42	BF-left	301	FALSE
901.637	338650	1588684	801.54	1130.57	-35.2638	0.759245	42	BF-left	302	FALSE
872.725	179811	2192284	937.862	1132.12	4.48902	0.664041	42	BF-left	303	FALSE
1002.4	301577	1865459	1443.98	1129.21	-79.2513	0.671613	42	BF-left	304	FALSE
958.63	312840	1111052	1484.78	1130.75	-14.4571	0.787707	42	BF-left	305	FALSE
882.438	298216	1155111	1041	1130.66	-37.2646	0.597388	42	BF-left	306	FALSE
832.913	197316	1732459	523.574	1136.1	52.6858	0.551856	42	BF-left	307	FALSE
936.878	251512	337276	587.125	1135.6	-2.83141	0.60993	42	BF-left	308	FALSE
946.661	398904	2269146	411.476	1133.18	-164.937	0.506709	42	BF-left	309	FALSE
876.169	182180	418809	852.236	1136.58	-99.1271	0.832929	42	BF-left	310	FALSE
937.586	334500	2022372	1556.4	1139.55	83.8361	0.571621	42	BF-left	311	FALSE
922.469	296859	1321898	1147.06	1143.24	118.666	0.699368	42	BF-left	312	FALSE
1000.65	505467	1773151	1732.36	1143.22	-158.822	0.713603	42	BF-left	313	FALSE
1495.27	146733	218309	449.075	1146.47	63.0523	0.473519	42	BF-left	314	FALSE
828.372	207491	1005644	616.927	1145.76	163.295	0.676306	42	BF-left	315	FALSE
879.831	283217	920303	706.181	1146.26	58.5997	0.74677	42	BF-left	316	FALSE
880.838	350723	1197940	478.663	1147.68	-175.481	0.696913	42	BF-left	317	FALSE
839.115	332052	1420622	885.347	1147.02	-101.22	0.409565	42	BF-left	318	FALSE
868.263	288112	1961406	664.531	1148.44	48.1673	0.707475	42	BF-left	319	FALSE
910.105	320491	1468909	1222.92	1149.23	-52.4474	0.822091	42	BF-left	320	FALSE
914.196	350509	2127335	1644.86	1151.92	-60.5501	0.910859	42	BF-left	321	FALSE
827.876	212867	1543988	982.184	1154.7	-2.52647	0.696052	42	BF-left	322	FALSE
966.301	360309	894795	1102	1157.72	-59.5551	0.489824	42	BF-left	323	FALSE
802.363	210100	1165031	562.646	1159.94	-51.0546	0.601651	42	BF-left	324	FALSE
1040.35	149016	583635	749.515	1160.57	-61.4839	0.70371	42	BF-left	325	FALSE
1088.56	87262.8	185056	727.418	1161.32	-68.7424	0.272601	42	BF-left	326	FALSE
857.775	252226	801162	434.476	1166.57	-155.975	0.644845	42	BF-left	327	FALSE
901.379	258741	1754984	833.266	1168.02	133.477	0.76608	42	BF-left	328	FALSE
890.674	278279	1146298	1023.05	1170.19	-99.7506	0.741125	42	BF-left	329	FALSE
1848.49	238529	142334	463.714	1170.49	133.875	0.264164	42	BF-left	330	FALSE
996.269	544175	1715575	1599.72	1174.79	117.613	0.596138	42	BF-left	331	FALSE
902.181	321278	1064573	909.28	1174.81	-83.3509	0.747971	42	BF-left	332	FALSE
882.155	223974	1819885	784.896	1178.18	62.9301	0.632061	42	BF-left	333	FALSE
937.819	301752	1464873	1066.16	1177.85	102.701	0.71646	42	BF-left	334	FALSE
921.69	289080	1129992	1169.35	1181.42	-17.624	0.723781	42	BF-left	335	FALSE
865.952	297476	1574300	502.723	1181.26	-141.261	0.54872	42	BF-left	336	FALSE
873.951	367985	1168472	949.761	1184.3	102.495	0.667523	42	BF-left	337	FALSE
976.912	396497	1478068	1710.06	1181.01	62.6647	0.720431	42	BF-left	338	FALSE
918.97	283437	1663335	595.724	1186.66	-33.3031	0.579798	42	BF-left	339	FALSE
897.155	369044	1328686	705.31	1185.76	112.687	0.806015	42	BF-left	340	FALSE
902.264	427509	1760317	1124.74	1187.52	-94.5297	0.617553	42	BF-left	341	FALSE
849.287	291810	726140	458.065	1190.76	-168.097	0.695085	42	BF-left	342	FALSE
871.469	333031	692818	666.369	1192.48	-134.663	0.771579	42	BF-left	343	FALSE
818.844	181395	997352	746.735	1195.17	62.4456	0.648518	42	BF-left	344	FALSE
983.388	327564	1555720	870.095	1197.9	-155.155	0.658681	42	BF-left	345	FALSE
832.651	325747	808504	989.481	1198.07	-153.043	0.780492	42	BF-left	346	FALSE
876.366	275017	1036741	552.042	1201.88	-114.243	0.673475	42	BF-left	347	FALSE
893.253	322957	1478334	416.851	1201.96	68.4706	0.841117	42	BF-left	348	FALSE
936.544	213081	487003	1020.36	1204.17	-62.2487	0.587757	42	BF-left	349	FALSE
1250.68	457884	340186	522.184	1205.24	-102.826	0.609222	42	BF-left	350	FALSE
845.61	211983	1314923	631.026	1205.37	-30.6823	0.517004	42	BF-left	351	FALSE
900.666	309925	1250125	819.21	1210.63	-126.369	0.595283	42	BF-left	352	FALSE
975.381	410846	1349927	1087.54	1219.23	-16.596	0.536227	42	BF-left	353	FALSE
971.108	353329	797280	777.923	1218.98	133.349	0.589428	42	BF-left	354	FALSE
910.076	359065	1351463	911.393	1215.22	-88.923	0.528595	42	BF-left	355	FALSE
903.954	218799	1508699	1047.66	1220.81	-31.6528	0.672192	42	BF-left	356	FALSE
914.655	369731	1232955	493.541	1226.11	-62.5852	0.619325	42	BF-left	357	FALSE
881.777	275683	1282986	684.101	1225.95	7.66246	0.698727	42	BF-left	358	FALSE
1858.49	346107	126377	755.588	1224.1	-12.4787	0.607553	42	BF-left	359	FALSE
1421.04	469645	244419	882.872	1228.21	32.9975	0.408478	42	BF-left	360	FALSE
804.337	163072	561427	528.802	1229.2	-73.5578	0.982299	42	BF-left	361	FALSE
883.823	225238	941272	574.78	1229.89	-28.4476	0.743607	42	BF-left	362	FALSE
857.52	304575	1689315	952.188	1231.43	33.7536	0.797889	42	BF-left	363	FALSE
921.087	305534	1772171	725.78	1232.75	32.8026	0.644435	42	BF-left	364	FALSE
809.874	189022	1444006	452.376	1232.84	-2.62591	0.706629	42	BF-left	365	FALSE
960.091	505289	1324926	851.116	1234.55	-167.355	0.545709	42	BF-left	366	FALSE
889.73	254003	1315910	999.594	1234.83	136.291	0.795109	42	BF-left	367	FALSE
975.307	427361	1600478	1121.06	1240.41	-57.2943	0.67169	42	BF-left	368	FALSE
979.47	472241	667019	803.815	1243.22	-167.29	0.745258	42	BF-left	369	FALSE
1437.98	196199	304852	915.127	1243.97	-148.056	0.197228	42	BF-left	370	FALSE
957.581	317203	910660	765.997	1247.48	175.589	0.786682	42	BF-left	371	FALSE
901.391	250078	1432311	608.262	1249.21	-90.2662	0.729401	42	BF-left	372	FALSE
978.96	348146	992665	548.864	1255.89	175.443	0.7292	42	BF-left	373	FALSE
948.488	273044	1631400	653.189	1254.61	68.2155	0.720329	42	BF-left	374	FALSE
916.834	405862	1218472	879.688	1259.55	-119.63	0.437593	42	BF-left	375	FALSE
878.606	297112	1274858	506.266	1263.32	-89.7554	0.698419	42	BF-left	376	FALSE
953.989	359078	1165774	1053.72	1264.15	100.353	0.720686	42	BF-left	377	FALSE
920.053	508278	1002858	974.142	1267.43	-156.608	0.479077	42	BF-left	378	FALSE
950.722	382618	1706546	700.139	1271.77	145.93	0.722877	42	BF-left	379	FALSE
829	229060	1643078	829.668	1275.05	0.917835	0.697209	42	BF-left	380	FALSE
817.329	256760	665306	465.301	1271.33	-113.399	0.616654	42	BF-left	381	FALSE
832.299	237807	1689566	924.964	1275.9	137.598	0.740376	42	BF-left	382	FALSE
900.699	415410	1029499	744.629	1278.94	7.04247	0.787858	42	BF-left	383	FALSE
910.999	418305	1497683	1014.94	1278.6	-47.6163	0.695858	42	BF-left	384	FALSE
972.449	417443	821719	579.891	1277.09	66.0561	0.650013	42	BF-left	385	FALSE
917.83	369805	1416211	784.935	1279.75	-65.3609	0.549383	42	BF-left	386	FALSE
930.284	357596	1274489	1110.08	1285.22	-88.6171	0.821869	42	BF-left	387	FALSE
882.461	355139	1513420	543.624	1293.07	129.117	0.530279	42	BF-left	388	FALSE
866.21	247646	1456966	616.776	1293.12	-68.9824	0.706654	42	BF-left	389	FALSE
924.736	375846	1137425	656.75	1299.26	-9.85581	0.884057	42	BF-left	390	FALSE
902.703	352799	1022763	976.028	1301.12	-179.734	0.728246	42	BF-left	391	FALSE
845.637	218730	1648993	874.639	1304.55	34.1872	0.6893	42	BF-left	392	FALSE
868.16	270819	1468926	487.138	1305.18	52.8032	0.827547	42	BF-left	393	FALSE
1179.94	354296	320944	580.162	1306.21	171.633	0.509766	42	BF-left	394	FALSE
881.954	173768	406581	693.764	1307.05	-86.2895	0.839982	42	BF-left	395	FALSE
749.024	290100	468889	1037.45	1306.57	-90.2364	0.889043	42	BF-left	396	FALSE
810.07	253021	648056	801.215	1311.37	-61.3136	0.550063	42	BF-left	397	FALSE
936.237	348862	719030	911.122	1314.17	-4.83359	0.645234	42	BF-left	398	FALSE
893.059	173831	1212774	720.845	1322.78	-6.54438	0.548699	42	BF-left	399	FALSE
869.541	197350	1321702	762.607	1324.99	-163.777	0.703345	42	BF-left	400	FALSE
950.102	419312	865543	525.098	1324.06	129.475	0.744566	42	BF-left	401	FALSE
885.77	300896	1480122	833.35	1326.38	-61.6812	0.798213	42	BF-left	402	FALSE
823.184	198123	479916	604.305	1327.91	155.847	0.666484	42	BF-left	403	FALSE
885.709	296528	1485334	944.243	1327.1	9.45664	0.571727	42	BF-left	404	FALSE
823.081	280201	1383599	1004.28	1329.18	-143.206	0.717799	42	BF-left	405	FALSE
959.594	329953	1549745	641.521	1339.79	-167.494	0.895921	42	BF-left	406	FALSE
947.151	360286	1575112	566.105	1338.68	-89.8199	0.645996	42	BF-left	407	FALSE
852.027	247135	1159609	684.874	1339.53	67.2762	0.610259	42	BF-left	408	FALSE
801.962	312379	437871	504.203	1344.89	97.7625	0.880468	42	BF-left	409	FALSE
1249.49	241457	269889	737.63	1349.85	-75.8787	0.777248	42	BF-left	410	FALSE
1000.41	290697	765312	798	1351.61	-145.651	0.619476	42	BF-left	411	FALSE
843.069	264381	1108636	870.129	1354.8	-16.9752	0.620393	42	BF-left	412	FALSE
792.326	275938	1217013	909.985	1354.26	74.6973	0.5454	42	BF-left	413	FALSE
657.448	52544.6	301111	968.749	1357.18	139.582	0.755456	42	BF-left	414	FALSE
1055.92	370467	1605004	606.274	1366.18	21.1691	0.592879	42	BF-left	415	FALSE
848.245	276374	783778	715.014	1366.04	-93.3367	0.771684	42	BF-left	416	FALSE
1583.17	348674	131403	691.084	1368.06	84.2606	0.554123	42	BF-left	417	FALSE
928.633	379847	1369734	531.205	1369.51	63.3145	0.716144	42	BF-left	418	FALSE
813.783	201230	1230440	760.243	1368.03	-67.9235	0.641159	42	BF-left	419	FALSE
846.199	390972	850430	835.383	1368.59	-30.8393	0.823522	42	BF-left	420	FALSE
992.639	498076	1014477	643.185	1379.89	-46.1561	0.768642	42	BF-left	421	FALSE
1016.31	495994	1314091	571.99	1383.1	71.1973	0.637163	42	BF-left	422	FALSE
877.207	350620	1502656	796.895	1388.34	-99.3304	0.598934	42	BF-left	423	FALSE
1440.76	87495.3	198825	623.283	1392.52	140.975	0.755227	42	BF-left	424	FALSE
963.773	243758	1548783	677.599	1393.35	5.88115	0.579685	42	BF-left	425	FALSE
838.714	235989	1309233	724.621	1403.21	-51.8861	0.668006	42	BF-left	426	FALSE
882.666	455220	786455	759.293	1411.7	-0.0819942	0.640162	42	BF-left	427	FALSE
722.375	21094.1	144475	712.315	1434.08	159.105	0.570327	42	BF-left	428	FALSE
240.001	476.81	287281	55.1412	74.9014	-89.9933	0.681454	42	mCherry-left	1	FALSE
277.844	2240.17	510121	110.873	78.6002	76.3426	0.630544	42	mCherry-left	2	FALSE
253.788	554.724	187803	1203.26	101.782	-2.96178	0.836816	42	mCherry-left	3	FALSE
258.521	1217.05	434832	79.6106	108.32	169.779	0.867638	42	mCherry-left	4	FALSE
256.022	1116.68	352798	146.837	111.845	61.627	0.765073	42	mCherry-left	5	FALSE
241.677	428.701	389583	38.4367	117.761	26.7354	0.508642	42	mCherry-left	6	FALSE
255.753	594.779	381072	1231.23	126.27	16.6533	0.691232	42	mCherry-left	7	FALSE
307.08	3843.69	647631	110.789	143.794	-148.651	0.917507	42	mCherry-left	8	FALSE
252.422	653.513	471271	50.82	166.518	-58.9274	0.5818	42	mCherry-left	9	FALSE
258.693	828.992	383901	1237.85	172.642	-73.3076	0.833053	42	mCherry-left	10	FALSE
253.335	622.726	421042	91.0704	186.801	91.2371	0.710835	42	mCherry-left	11	FALSE
239.296	342.551	236185	81.8977	227.007	-5.30479	0.817142	42	mCherry-left	12	FALSE
250.515	591.618	524328	42.1601	221.596	-35.4454	0.543138	42	mCherry-left	13	FALSE
256.626	373.635	65953	771.498	578.623	23.646	0.775681	42	mCherry-left	14	FALSE
253.484	382.621	296069	798.042	586.711	-59.5999	0.848628	42	mCherry-left	15	FALSE
260.965	549.417	417022	752.111	604.178	-155.982	0.650808	42	mCherry-left	16	FALSE
263.411	525.344	491788	791.989	632.843	54.1553	0.56382	42	mCherry-left	17	FALSE
255.328	382.521	204007	750.611	641.02	-137.24	0.853397	42	mCherry-left	18	FALSE
255.083	430.755	141316	655.316	654.184	-97.0632	0.860152	42	mCherry-left	19	FALSE
249.43	369.978	121223	891.992	660.574	-11.7425	0.771945	42	mCherry-left	20	FALSE
266.841	636.781	452296	690.002	664.284	38.8928	0.691912	42	mCherry-left	21	FALSE
279.643	242.372	3915	803.571	666.714	-61.049	0.381596	42	mCherry-left	22	FALSE
263.815	777.805	489376	564.284	670.213	-129.108	0.666832	42	mCherry-left	23	FALSE
256.52	402.248	348611	617.455	672.139	-2.78673	0.711157	42	mCherry-left	24	FALSE
264.247	501.963	396106	730.562	675.991	-24.7414	0.695511	42	mCherry-left	25	FALSE
266.894	688.551	385128	772.347	674.676	37.9872	0.661197	42	mCherry-left	26	FALSE
266.458	514.334	466835	871.326	690.914	-21.4416	0.829179	42	mCherry-left	27	FALSE
266.747	584.668	481478	658.274	695.15	41.7094	0.629613	42	mCherry-left	28	FALSE
262.812	475.315	103548	581.147	699.82	-170.691	0.819335	42	mCherry-left	29	FALSE
284.698	2060.28	535232	826.67	704.189	107.537	0.602611	42	mCherry-left	30	FALSE
274.698	695.309	330736	701.271	709.336	61.8265	0.696116	42	mCherry-left	31	FALSE
266.192	586.623	236645	552.976	710.936	-24.8905	0.839382	42	mCherry-left	32	FALSE
272.153	643.984	582135	623.772	721.871	92.7061	0.399534	42	mCherry-left	33	FALSE
259.07	596.593	254407	433.295	721.498	-171.843	0.878563	42	mCherry-left	34	FALSE
262.461	440.304	506024	743.771	723.887	44.703	0.682306	42	mCherry-left	35	FALSE
251.754	336.499	106240	971.223	725.893	-108.222	0.721098	42	mCherry-left	36	FALSE
288.737	1292.07	568811	788.912	725.487	68.3151	0.590547	42	mCherry-left	37	FALSE
267.991	432.259	91921	536.426	734.032	174.755	0.778344	42	mCherry-left	38	FALSE
263.25	503.195	379870	581.279	736.44	-3.03437	0.571708	42	mCherry-left	39	FALSE
273.044	812.71	366152	505.095	737.988	70.1915	0.767381	42	mCherry-left	40	FALSE
258.767	419.798	48907	700.021	740.058	-33.1727	0.692165	42	mCherry-left	41	FALSE
290.02	1962.79	259568	851.579	741.234	69.7579	0.706429	42	mCherry-left	42	FALSE
266.648	526.419	386107	671.257	741.604	-66.4658	0.671801	42	mCherry-left	43	FALSE
279.554	1215.71	453716	465.692	747.006	81.1796	0.751011	42	mCherry-left	44	FALSE
265.071	586.606	478718	940.834	746.87	135.769	0.610689	42	mCherry-left	45	FALSE
262.352	425.506	268911	985.913	750.288	-164.231	0.746779	42	mCherry-left	46	FALSE
252.165	362.749	51946	691.723	760.495	-45.0251	0.553652	42	mCherry-left	47	FALSE
269.263	566.162	406587	719.568	764.098	7.88733	0.544103	42	mCherry-left	48	FALSE
258.854	390.512	466714	547.443	764.747	151.702	0.730361	42	mCherry-left	49	FALSE
268.526	554.336	574377	820.862	767.879	163.399	0.758637	42	mCherry-left	50	FALSE
266.235	507.714	564950	610.998	769.819	-69.7346	0.706032	42	mCherry-left	51	FALSE
274.186	665.64	685191	766.23	776.007	122.044	0.800204	42	mCherry-left	52	FALSE
258.63	411.748	249578	655.205	776.98	142.792	0.668934	42	mCherry-left	53	FALSE
272.069	746.422	440207	499.977	781.13	-130.636	0.781999	42	mCherry-left	54	FALSE
263.937	487.723	303000	925.196	783.68	-9.12562	0.599014	42	mCherry-left	55	FALSE
258.159	399.557	337414	451.191	783.822	173.946	0.566329	42	mCherry-left	56	FALSE
266.606	556.566	783288	877.771	785.496	155.246	0.911428	42	mCherry-left	57	FALSE
283.8	1035.46	343965	995.477	784.399	145.587	0.753504	42	mCherry-left	58	FALSE
271.335	689.934	462083	1048.95	784.645	-56.1956	0.757579	42	mCherry-left	59	FALSE
266.044	468.732	346921	690.443	793.482	19.2532	0.485834	42	mCherry-left	60	FALSE
274.716	654.057	300814	959.163	796.135	25.5318	0.721486	42	mCherry-left	61	FALSE
270.118	635.191	233112	531.221	803.37	-39.7606	0.646554	42	mCherry-left	62	FALSE
267.19	389.526	77485	1020.14	802.634	10.9189	0.873616	42	mCherry-left	63	FALSE
252.66	462.658	26782	1071.1	803.377	-145.198	0.65973	42	mCherry-left	64	FALSE
283.568	1299.25	302567	834.704	808.484	128.333	0.665499	42	mCherry-left	65	FALSE
260.926	479.941	464187	569.094	807.784	-45.0313	0.648604	42	mCherry-left	66	FALSE
263.593	435.152	357959	728.492	810.082	126.688	0.764235	42	mCherry-left	67	FALSE
266.524	388.316	55970	982.724	810.852	-43.6288	0.655234	42	mCherry-left	68	FALSE
259.629	512.363	307920	426.795	815.318	76.9298	0.709397	42	mCherry-left	69	FALSE
263.626	364.555	83833	505.695	814.17	151.573	0.83706	42	mCherry-left	70	FALSE
257.355	382.073	102170	935.106	814.952	5.0898	0.700272	42	mCherry-left	71	FALSE
265.748	527.883	292057	607.87	816.187	-26.864	0.840979	42	mCherry-left	72	FALSE
262.967	483.294	386035	471.318	818.527	144.152	0.637208	42	mCherry-left	73	FALSE
277.02	635.806	704185	654.161	820.458	103.472	0.674285	42	mCherry-left	74	FALSE
269.175	570.556	401609	774.419	822.001	-169.522	0.697485	42	mCherry-left	75	FALSE
266.262	494.834	289161	905.869	824.841	-157.827	0.728197	42	mCherry-left	76	FALSE
256.236	567.265	264179	1645.17	824.501	107.939	0.602515	42	mCherry-left	77	FALSE
258.522	361.353	149426	1026.2	828.356	23.3809	0.644189	42	mCherry-left	78	FALSE
273.354	701.461	341693	1057.55	829.252	-52.8187	0.643033	42	mCherry-left	79	FALSE
268.931	516.466	257098	702.61	836.184	116.767	0.737368	42	mCherry-left	80	FALSE
274.553	542.075	551028	861.961	841.337	-77.5229	0.53632	42	mCherry-left	81	FALSE
265.106	389.601	380162	956.966	838.091	-81.5829	0.69287	42	mCherry-left	82	FALSE
260.611	444.31	311169	1729.21	840.281	-91.35	0.693679	42	mCherry-left	83	FALSE
268.155	484.048	401964	997.166	840.349	26.6942	0.546073	42	mCherry-left	84	FALSE
263.538	527.445	305177	513.564	842.242	151.247	0.69363	42	mCherry-left	85	FALSE
295.696	1654.39	537280	813.307	843.627	-132.824	0.758913	42	mCherry-left	86	FALSE
275.175	1295.2	555854	399.468	845.308	77.1986	0.613038	42	mCherry-left	87	FALSE
259.528	401.943	174403	548.696	845.129	-23.0127	0.662868	42	mCherry-left	88	FALSE
259.365	556.413	325503	1692.21	846.304	18.5341	0.728433	42	mCherry-left	89	FALSE
265.574	507.015	583466	1097.19	852.611	49.8079	0.567464	42	mCherry-left	90	FALSE
267.667	508.811	426661	745.84	851.617	146.372	0.562474	42	mCherry-left	91	FALSE
269.618	623.948	486390	450.21	854.499	170.94	0.671399	42	mCherry-left	92	FALSE
265.056	406.386	14313	650.481	855.574	-39.3517	0.421611	42	mCherry-left	93	FALSE
269.159	520.639	431462	618.982	857.411	114.681	0.613789	42	mCherry-left	94	FALSE
253.185	467.827	240526	1803.86	857.014	37.1406	0.796898	42	mCherry-left	95	FALSE
292.781	1571.06	493922	1641.15	865.024	-72.6777	0.669511	42	mCherry-left	96	FALSE
261.336	559.652	394618	1765.21	862.786	151.001	0.663905	42	mCherry-left	97	FALSE
275.263	1012.84	384818	575.889	864.931	-89.4681	0.767661	42	mCherry-left	98	FALSE
275.137	610.424	341995	680.688	865.121	58.1209	0.791053	42	mCherry-left	99	FALSE
264.205	457.529	459981	1030.11	869.387	-43.9051	0.586443	42	mCherry-left	100	FALSE
261.207	391.329	130081	712.763	866.651	-54.6045	0.716147	42	mCherry-left	101	FALSE
282.589	1290.89	245005	351.82	868.146	-97.6551	0.762129	42	mCherry-left	102	FALSE
250.193	414.211	27271	376.899	870.982	93.7605	0.707276	42	mCherry-left	103	FALSE
261.431	442.912	18823	861.583	872.306	143.826	0.326166	42	mCherry-left	104	FALSE
262.436	424.859	239604	533.363	874.652	127.253	0.787101	42	mCherry-left	105	FALSE
265.765	355.165	92752	805.433	875.063	113.503	0.808678	42	mCherry-left	106	FALSE
265.527	412.721	1062374	907.33	874.724	-151.419	0.706359	42	mCherry-left	107	FALSE
273.693	760.713	448857	489.637	878.655	-68.3367	0.662949	42	mCherry-left	108	FALSE
282.953	741.085	569867	973.646	879.214	167.773	0.683991	42	mCherry-left	109	FALSE
270.544	570.23	413121	1723.32	882.549	-62.6009	0.761428	42	mCherry-left	110	FALSE
267.966	742.349	484483	1562.36	886.979	-105.255	0.65084	42	mCherry-left	111	FALSE
260.752	397.536	331676	1066.42	888.284	-135.378	0.619812	42	mCherry-left	112	FALSE
325.592	3362.24	622857	1675.48	889.41	-94.6018	0.688987	42	mCherry-left	113	FALSE
256.551	324.218	17702	560.551	890.725	-7.82981	0.697244	42	mCherry-left	114	FALSE
276.209	585.001	655444	773.624	894.561	-13.9674	0.728659	42	mCherry-left	115	FALSE
254.569	405.588	280281	404.536	892.947	21.5344	0.618242	42	mCherry-left	116	FALSE
261.777	471.64	260206	446.785	892.742	162.2	0.587491	42	mCherry-left	117	FALSE
273.598	583.81	238851	615.485	895.801	71.9975	0.63441	42	mCherry-left	118	FALSE
271.662	563.889	405863	654.475	894.791	153.528	0.598972	42	mCherry-left	119	FALSE
265.468	429.565	390503	728.219	900.677	-31.9262	0.602499	42	mCherry-left	120	FALSE
256.366	422.608	436592	328.584	902.375	26.9705	0.588159	42	mCherry-left	121	FALSE
263.036	379.234	187808	694.987	900.506	0.298367	0.704753	42	mCherry-left	122	FALSE
294.711	2777.78	410533	368.32	901.036	-47.0172	0.636093	42	mCherry-left	123	FALSE
255.45	394.597	252640	1769.56	899.968	-143.58	0.716166	42	mCherry-left	124	FALSE
246.04	381.702	363893	99.4496	899.932	-146.083	0.788478	42	mCherry-left	125	FALSE
268.681	655.13	307908	1520.42	901.842	106.891	0.805923	42	mCherry-left	126	FALSE
269.258	479.066	330649	580.643	905.587	-39.2055	0.663368	42	mCherry-left	127	FALSE
266.111	472.852	88349	504.711	906.358	-148.676	0.449166	42	mCherry-left	128	FALSE
258.949	400.794	457563	1625.46	906.787	140.985	0.503986	42	mCherry-left	129	FALSE
270.227	589.427	427229	1104.29	909.318	46.2781	0.832308	42	mCherry-left	130	FALSE
242.208	394.892	263764	58.9458	910.473	42.6286	0.900879	42	mCherry-left	131	FALSE
267.591	401.423	120951	998.294	912.263	17.6902	0.505084	42	mCherry-left	132	FALSE
268.964	432.104	1433847	837.85	914.723	-137.661	0.895065	42	mCherry-left	133	FALSE
283.896	1158.51	564101	540.744	918.706	40.2636	0.621112	42	mCherry-left	134	FALSE
259.955	412.344	34574	632.707	915.564	-155.366	0.872274	42	mCherry-left	135	FALSE
259.752	354.437	149617	1701.86	915.085	28.9071	0.896846	42	mCherry-left	136	FALSE
279.989	631.261	480741	947.639	916.721	120.531	0.801964	42	mCherry-left	137	FALSE
265.293	382.358	94975	981.894	916.084	18.7394	0.624274	42	mCherry-left	138	FALSE
271.013	863.418	270742	469.528	920.157	-127.952	0.720983	42	mCherry-left	139	FALSE
259.621	425.796	68540	680.288	919.034	113.289	0.520284	42	mCherry-left	140	FALSE
268.132	513.613	245877	1066.67	922.899	-172.36	0.802572	42	mCherry-left	141	FALSE
255.4	398.76	127700	391.148	924.498	164.504	0.874087	42	mCherry-left	142	FALSE
293.027	1111.28	362181	902.723	926.013	173.543	0.757502	42	mCherry-left	143	FALSE
267.762	552.154	467244	1585.67	926.894	27.4281	0.53737	42	mCherry-left	144	FALSE
268.682	654.834	406785	427.569	928.065	-103.535	0.807246	42	mCherry-left	145	FALSE
267.161	513.987	407153	1148.97	929.415	88.4532	0.738157	42	mCherry-left	146	FALSE
269.553	609.789	469831	1734.91	927.74	-50.1836	0.614805	42	mCherry-left	147	FALSE
266.246	479.883	432650	612.295	936.328	43.6653	0.589585	42	mCherry-left	148	FALSE
269.249	471.012	326868	746.513	937.308	-25.0005	0.720623	42	mCherry-left	149	FALSE
269.148	482.602	336166	504.756	938.368	28.7132	0.642989	42	mCherry-left	150	FALSE
272.911	628.395	545276	655.862	942.318	28.8754	0.561316	42	mCherry-left	151	FALSE
260.238	480.014	359649	1504.38	939.027	-1.26084	0.678585	42	mCherry-left	152	FALSE
260.236	412.98	416638	1545.67	938.325	51.6423	0.835713	42	mCherry-left	153	FALSE
304.519	3347.13	496062	1777.72	937.03	-81.5845	0.557075	42	mCherry-left	154	FALSE
269.012	495.235	586984	1669	938.984	-178.781	0.797364	42	mCherry-left	155	FALSE
267.185	476.401	634031	1025.04	941.011	-33.7093	0.770023	42	mCherry-left	156	FALSE
268.163	430.364	285862	784.479	941.503	98.3659	0.693534	42	mCherry-left	157	FALSE
263.682	474.797	222548	574.944	944.589	-96.9774	0.751511	42	mCherry-left	158	FALSE
261.547	471.25	264686	1624.09	944.074	120.774	0.711615	42	mCherry-left	159	FALSE
267.525	737.097	316214	1819.2	943.761	97.6881	0.700097	42	mCherry-left	160	FALSE
277.723	1021.65	315216	1187.05	946.956	163.444	0.857972	42	mCherry-left	161	FALSE
276.473	631.68	442633	976.23	951.41	-86.254	0.616871	42	mCherry-left	162	FALSE
269.376	476.589	360694	1114.03	951.199	174.061	0.717228	42	mCherry-left	163	FALSE
283.854	1000.35	376390	931.555	955.229	146.651	0.769791	42	mCherry-left	164	FALSE
287.323	821.23	797320	703.57	952.952	2.54335	0.64941	42	mCherry-left	165	FALSE
279.811	813.706	469803	467.244	958.015	139.449	0.540921	42	mCherry-left	166	FALSE
253.266	402.482	363436	368.257	962.838	18.2993	0.712324	42	mCherry-left	167	FALSE
268.63	341.457	104497	812.172	962.83	47.9088	0.549602	42	mCherry-left	168	FALSE
276.311	767.373	529136	1067.2	963.78	-87.6921	0.615303	42	mCherry-left	169	FALSE
254.219	354.217	66097	228.685	966.731	-162.526	0.821431	42	mCherry-left	170	FALSE
294.109	1520.2	406753	545.306	970.939	1.71579	0.612869	42	mCherry-left	171	FALSE
287.665	1225.07	434662	888.855	968.804	-100.12	0.81348	42	mCherry-left	172	FALSE
258.649	379.457	174588	1794.09	968.409	-89.3928	0.7861	42	mCherry-left	173	FALSE
276.796	781.721	582103	1714.75	971.712	137.064	0.597716	42	mCherry-left	174	FALSE
258.308	429.574	540121	420.796	973.277	129.636	0.584765	42	mCherry-left	175	FALSE
267.759	535.321	330414	1568.41	973.567	-142.33	0.729437	42	mCherry-left	176	FALSE
261.709	464.265	107039	1150.41	977.254	-63.7171	0.689432	42	mCherry-left	177	FALSE
287.758	950.466	433363	750.448	980.106	103.65	0.585321	42	mCherry-left	178	FALSE
273.265	507.183	312888	1761.98	980.528	-2.60476	0.753055	42	mCherry-left	179	FALSE
280.717	1035.27	542906	1523.69	981.916	9.39909	0.826954	42	mCherry-left	180	FALSE
269.873	486.987	313593	791.207	980.826	91.7751	0.683843	42	mCherry-left	181	FALSE
282.753	720.535	581340	844.547	981.222	23.328	0.733792	42	mCherry-left	182	FALSE
310.371	3123.33	469902	506.199	985.124	-54.2805	0.624785	42	mCherry-left	183	FALSE
276.161	688.463	512279	584.141	982.445	-64.3037	0.436852	42	mCherry-left	184	FALSE
285.529	1322.81	398598	1186.11	983.857	-172.2	0.562745	42	mCherry-left	185	FALSE
264.24	531.896	349589	1665.22	984.33	-84.4243	0.742264	42	mCherry-left	186	FALSE
268.297	651.37	585156	1616.92	984.855	100.752	0.612082	42	mCherry-left	187	FALSE
265.823	620.442	422659	1825.57	988.653	-1.8332	0.585867	42	mCherry-left	188	FALSE
276.298	674.664	410579	622.95	988.306	-40.3141	0.496003	42	mCherry-left	189	FALSE
272.167	449.923	236785	921.766	989.948	50.2729	0.926564	42	mCherry-left	190	FALSE
283.192	1084.13	416859	1117.63	989.728	122.881	0.641459	42	mCherry-left	191	FALSE
285.992	1068.51	294572	955.627	991.815	-50.7135	0.747651	42	mCherry-left	192	FALSE
272.233	514.57	425500	667.193	991.292	-178.401	0.653454	42	mCherry-left	193	FALSE
277.689	1649.93	505394	241.475	1000.24	49.9553	0.650482	42	mCherry-left	194	FALSE
272.9	580.97	889927	1005.7	996.909	94.2224	0.845759	42	mCherry-left	195	FALSE
262.733	445.965	107195	1051.51	998.1	142.099	0.70673	42	mCherry-left	196	FALSE
261.141	398.147	61107	876.397	999.325	99.5116	0.888697	42	mCherry-left	197	FALSE
270.248	399.018	30538	1563.62	999.496	130.193	0.766303	42	mCherry-left	198	FALSE
265.958	574.15	106915	531.358	1004.63	-79.316	0.705517	42	mCherry-left	199	FALSE
248.387	401.082	329858	1864.6	1003.44	-149.119	0.745179	42	mCherry-left	200	FALSE
261.295	455.702	501947	390.925	1007.49	85.1914	0.58486	42	mCherry-left	201	FALSE
266.575	422.6	157279	1153.94	1005.88	67.5648	0.951635	42	mCherry-left	202	FALSE
255.34	385.957	349305	1786.73	1007.43	-89.2247	0.600323	42	mCherry-left	203	FALSE
262.667	473.111	2364	1172.67	1007.89	-139.399	0.517548	42	mCherry-left	204	FALSE
273.289	703.601	272196	1692.77	1008.25	-60.0404	0.797756	42	mCherry-left	205	FALSE
265.615	416.341	187790	898.455	1009.46	61.1496	0.746036	42	mCherry-left	206	FALSE
283.365	920.778	437799	1083.98	1011.22	36.6768	0.697106	42	mCherry-left	207	FALSE
275.94	741.579	338578	1586.54	1013.84	120.85	0.723954	42	mCherry-left	208	FALSE
272.66	463.955	42535	676.545	1017.38	-130.49	0.29668	42	mCherry-left	209	FALSE
284.866	1036.87	539822	1740.4	1017.53	70.4127	0.65252	42	mCherry-left	210	FALSE
266.635	538.6	748712	450.33	1014.04	-117.453	0.390424	42	mCherry-left	211	FALSE
293.822	894.037	998702	718.672	1018.71	76.4546	0.820771	42	mCherry-left	212	FALSE
268.579	423.819	282008	768.016	1020.95	-25.8442	0.441764	42	mCherry-left	213	FALSE
276.306	646.969	468891	808.825	1017.8	-157.525	0.556213	42	mCherry-left	214	FALSE
270.235	915.909	412109	1200.01	1023.3	127.916	0.506088	42	mCherry-left	215	FALSE
266.882	420.483	311718	935.481	1027.18	27.2059	0.570127	42	mCherry-left	216	FALSE
294.271	1182.65	431107	860.502	1025.27	176.333	0.619845	42	mCherry-left	217	FALSE
261.234	366.06	48067	1614.1	1024.54	-41.8425	0.454531	42	mCherry-left	218	FALSE
278.258	818.939	372866	644.491	1026.38	161.652	0.725424	42	mCherry-left	219	FALSE
262.281	433.624	326015	552.216	1024.79	-30.0096	0.579478	42	mCherry-left	220	FALSE
268.581	505.847	269924	587.136	1027.41	-34.6999	0.744506	42	mCherry-left	221	FALSE
268.129	470.906	72931	613.246	1025.75	3.68595	0.550929	42	mCherry-left	222	FALSE
276.968	1082.59	498819	1546.16	1026.82	124.746	0.816564	42	mCherry-left	223	FALSE
279.102	930.194	395487	1642.76	1026.3	-88.7942	0.649447	42	mCherry-left	224	FALSE
297.054	3661.2	447363	501.093	1027.49	-158.401	0.464957	42	mCherry-left	225	FALSE
282.093	873.868	309738	1049.39	1028.35	117.302	0.672242	42	mCherry-left	226	FALSE
271.217	698.629	359363	1129.78	1030.89	121.357	0.699584	42	mCherry-left	227	FALSE
272.802	612.22	132582	1164.49	1032.21	58.3123	0.743574	42	mCherry-left	228	FALSE
286.355	443.435	61280	677.738	1032.03	161.969	0.432237	42	mCherry-left	229	FALSE
290.057	964.168	414202	971.341	1033.61	27.7659	0.580202	42	mCherry-left	230	FALSE
249.609	388.869	45928	382.63	1036.37	127.676	0.563203	42	mCherry-left	231	FALSE
257.548	487.147	246731	1824.31	1039.72	175.877	0.629042	42	mCherry-left	232	FALSE
256.015	385.514	183819	1676.53	1042.03	43.6939	0.683767	42	mCherry-left	233	FALSE
272.398	620.621	305903	902.245	1042.8	128.517	0.759943	42	mCherry-left	234	FALSE
265.588	479.52	351373	1709.9	1045.89	10.1276	0.606882	42	mCherry-left	235	FALSE
253.032	340.827	23532	1735.89	1050.27	43.0875	0.698752	42	mCherry-left	236	FALSE
297.863	2343.35	624320	1779.26	1052.59	-158.379	0.784869	42	mCherry-left	237	FALSE
261.45	451.642	355834	405.184	1054.7	-89.4517	0.629408	42	mCherry-left	238	FALSE
295.787	1521.51	538628	1013.65	1053.68	-158.615	0.644149	42	mCherry-left	239	FALSE
259.991	325.92	29379	930.566	1055.87	128.988	0.461774	42	mCherry-left	240	FALSE
279.921	802.731	395808	1093.44	1056.92	-44.0241	0.514535	42	mCherry-left	241	FALSE
258.923	413.913	144220	438.844	1057.75	-22.5872	0.785612	42	mCherry-left	242	FALSE
270.25	554.842	293221	471.679	1057.17	104.604	0.831231	42	mCherry-left	244	FALSE
272.995	610.732	443344	669.667	1059.05	-115.777	0.591956	42	mCherry-left	245	FALSE
271.946	435.373	251006	780.499	1056.11	-88.9715	0.784317	42	mCherry-left	246	FALSE
280.483	929.413	543856	1602.64	1058.13	33.3512	0.840805	42	mCherry-left	247	FALSE
277.084	683.995	496811	621.738	1061.47	98.3413	0.449287	42	mCherry-left	248	FALSE
290.266	1487.12	606655	821.918	1060.02	-90.0407	0.622167	42	mCherry-left	249	FALSE
258.911	403.931	186675	1565.45	1063.06	30.5918	0.719174	42	mCherry-left	251	FALSE
274.406	637.056	205530	1058.34	1061.39	150.043	0.790297	42	mCherry-left	252	FALSE
259.364	348.55	11412	981.591	1063.2	145.911	0.746515	42	mCherry-left	253	FALSE
288.524	1795.56	511553	1187.45	1065.52	10.2762	0.682127	42	mCherry-left	254	FALSE
279.639	782.842	382267	871.552	1064.3	122.493	0.562002	42	mCherry-left	255	FALSE
282.805	1278.66	536481	514.166	1066.57	-88.3056	0.580416	42	mCherry-left	256	FALSE
264.021	387.485	62045	1156.28	1068.6	30.0803	0.625412	42	mCherry-left	257	FALSE
275.58	726.142	478958	571.808	1068.84	-117.326	0.697868	42	mCherry-left	259	FALSE
276.893	859.651	380174	1648.06	1068.26	-62.1598	0.645642	42	mCherry-left	260	FALSE
245.025	349.427	49250	1856.37	1069.21	-89.2841	0.927392	42	mCherry-left	261	FALSE
281.786	1825.43	510032	1530.56	1073.82	0.78356	0.812805	42	mCherry-left	262	FALSE
282.427	608.868	400482	955.269	1074.72	-9.58185	0.71298	42	mCherry-left	263	FALSE
285.988	762.568	671499	737.797	1074.93	-93.9413	0.836812	42	mCherry-left	264	FALSE
275.771	830.905	425514	1128.45	1076.4	19.6302	0.585518	42	mCherry-left	265	FALSE
259.01	408.615	254348	1684.15	1079.4	168.615	0.729921	42	mCherry-left	266	FALSE
270.044	412.939	350247	918.166	1081.12	51.1727	0.673704	42	mCherry-left	267	FALSE
299.048	3883.27	591516	1822.53	1079.45	-156.969	0.738463	42	mCherry-left	268	FALSE
264.893	371.096	37085	999.336	1081.34	128.824	0.834525	42	mCherry-left	269	FALSE
283.466	427.6	54142	856.654	1090.57	-21.3032	0.529336	42	mCherry-left	270	FALSE
260.607	424.301	167310	1068.9	1090.43	-152.919	0.559774	42	mCherry-left	271	FALSE
282.011	998.738	625218	1731.26	1089.86	-68.9285	0.917049	42	mCherry-left	272	FALSE
268.414	873.35	399400	418.824	1090.94	-139.675	0.517109	42	mCherry-left	273	FALSE
276.611	585.479	315060	784.15	1091.39	165.411	0.680873	42	mCherry-left	274	FALSE
256.943	376.542	140805	1616.9	1092.64	-144.509	0.524363	42	mCherry-left	275	FALSE
265.908	378.83	115404	1098.19	1093.52	-63.7754	0.570127	42	mCherry-left	276	FALSE
268.446	456.745	452063	1027.83	1093.04	-105.036	0.431082	42	mCherry-left	277	FALSE
257.69	376.99	215944	538.943	1095.96	-69.6576	0.803162	42	mCherry-left	278	FALSE
282.181	784.557	284438	1160.17	1098.94	-45.8427	0.645265	42	mCherry-left	279	FALSE
252.051	343.902	44865	510.736	1099.58	-148.882	0.453143	42	mCherry-left	280	FALSE
283.284	1465.13	456371	1221.04	1098.56	-1.23281	0.670213	42	mCherry-left	281	FALSE
261.508	418.889	427304	1572.9	1098.22	-145.836	0.655236	42	mCherry-left	282	FALSE
266.284	496.317	349897	835.452	1105.83	37.5196	0.563411	42	mCherry-left	283	FALSE
278.517	715.795	580708	605.169	1103.23	139.619	0.688219	42	mCherry-left	284	FALSE
291.084	1454.8	591482	688.164	1102.05	95.2251	0.641931	42	mCherry-left	285	FALSE
266.852	533.514	621499	469.954	1106.88	-173.25	0.494666	42	mCherry-left	286	FALSE
266.738	395.57	284343	647.545	1103.27	16.2987	0.587162	42	mCherry-left	287	FALSE
288.6	772.997	384127	981.866	1106.39	-43.1049	0.783424	42	mCherry-left	288	FALSE
276.712	761.17	428903	879.708	1105.65	-89.5751	0.490828	42	mCherry-left	289	FALSE
262.479	476.32	232294	1643.74	1108.17	-147.126	0.785501	42	mCherry-left	290	FALSE
281.227	402.024	93086	907.511	1114.01	-29.6798	0.436514	42	mCherry-left	291	FALSE
276.352	627.227	255626	1116.72	1116.41	-61.5493	0.860159	42	mCherry-left	292	FALSE
260.211	379.338	249803	562.358	1118.98	-120.116	0.723186	42	mCherry-left	293	FALSE
266.571	435.336	218855	727.202	1120.62	17.3927	0.540708	42	mCherry-left	294	FALSE
267.671	432.668	398294	760.085	1122.88	26.5657	0.552874	42	mCherry-left	295	FALSE
263.986	552.755	587104	1687.98	1121.89	-39.947	0.93613	42	mCherry-left	296	FALSE
267.113	584.7	305310	1185.56	1123.11	-52.0611	0.806688	42	mCherry-left	297	FALSE
258.5	492.039	9823	1208.84	1126.61	-76.5693	0.603386	42	mCherry-left	298	FALSE
277.126	775.351	487742	1078.03	1129.03	-33.8519	0.516056	42	mCherry-left	299	FALSE
281.972	1185.25	479070	1604.29	1127.14	-92.671	0.729169	42	mCherry-left	300	FALSE
269.847	501.686	114415	1008.68	1129.57	-13.1271	0.853878	42	mCherry-left	301	FALSE
268.167	493.8	472511	801.54	1130.57	-35.2638	0.759245	42	mCherry-left	302	FALSE
285.007	706.116	715937	937.862	1132.12	4.48902	0.664041	42	mCherry-left	303	FALSE
262.404	640.632	488334	1443.98	1129.21	-79.2513	0.671613	42	mCherry-left	304	FALSE
259.035	472.883	300222	1484.78	1130.75	-14.4571	0.787707	42	mCherry-left	305	FALSE
271.791	602.53	355775	1041	1130.66	-37.2646	0.597388	42	mCherry-left	306	FALSE
275.032	687.505	572067	523.574	1136.1	52.6858	0.551856	42	mCherry-left	307	FALSE
271.119	519.294	97603	587.125	1135.6	-2.83141	0.60993	42	mCherry-left	308	FALSE
265.05	683.896	635325	411.476	1133.18	-164.937	0.506709	42	mCherry-left	309	FALSE
263.824	387.542	126108	852.236	1136.58	-99.1271	0.832929	42	mCherry-left	310	FALSE
269.743	759.898	581836	1556.4	1139.55	83.8361	0.571621	42	mCherry-left	311	FALSE
284.997	1222.24	408400	1147.06	1143.24	118.666	0.699368	42	mCherry-left	312	FALSE
288.02	1921.22	510371	1732.36	1143.22	-158.822	0.713603	42	mCherry-left	313	FALSE
258.527	350.742	37745	449.075	1146.47	63.0523	0.473519	42	mCherry-left	314	FALSE
263.681	404.58	320109	616.927	1145.76	163.295	0.676306	42	mCherry-left	315	FALSE
282.593	1061.21	295592	706.181	1146.26	58.5997	0.74677	42	mCherry-left	316	FALSE
298.288	1778.66	405671	478.663	1147.68	-175.481	0.696913	42	mCherry-left	317	FALSE
269.548	477.614	456345	885.347	1147.02	-101.22	0.409565	42	mCherry-left	318	FALSE
291.073	1213.94	657535	664.531	1148.44	48.1673	0.707475	42	mCherry-left	319	FALSE
278.232	1012.77	449067	1222.92	1149.23	-52.4474	0.822091	42	mCherry-left	320	FALSE
263.165	510.674	612386	1644.86	1151.92	-60.5501	0.910859	42	mCherry-left	321	FALSE
324.746	3605.57	605652	982.184	1154.7	-2.52647	0.696052	42	mCherry-left	322	FALSE
265.481	433.256	245835	1102	1157.72	-59.5551	0.489824	42	mCherry-left	323	FALSE
272.601	570.568	395817	562.646	1159.94	-51.0546	0.601651	42	mCherry-left	324	FALSE
287.526	664.26	161302	749.515	1160.57	-61.4839	0.70371	42	mCherry-left	325	FALSE
258.788	383.308	43994	727.418	1161.32	-68.7424	0.272601	42	mCherry-left	326	FALSE
270.05	792.112	252227	434.476	1166.57	-155.975	0.644845	42	mCherry-left	327	FALSE
288.331	1113.01	561380	833.266	1168.02	133.477	0.76608	42	mCherry-left	328	FALSE
300.145	2354.17	386286	1023.05	1170.19	-99.7506	0.741125	42	mCherry-left	329	FALSE
255.325	378.713	19660	463.714	1170.49	133.875	0.264164	42	mCherry-left	330	FALSE
263.251	595.43	453319	1599.72	1174.79	117.613	0.596138	42	mCherry-left	331	FALSE
264.601	403.518	312229	909.28	1174.81	-83.3509	0.747971	42	mCherry-left	332	FALSE
278.164	577.776	573852	784.896	1178.18	62.9301	0.632061	42	mCherry-left	333	FALSE
275.764	791.121	430744	1066.16	1177.85	102.701	0.71646	42	mCherry-left	334	FALSE
261.8	406.372	320967	1169.35	1181.42	-17.624	0.723781	42	mCherry-left	335	FALSE
263.304	519.081	478686	502.723	1181.26	-141.261	0.54872	42	mCherry-left	336	FALSE
271.346	463.499	362789	949.761	1184.3	102.495	0.667523	42	mCherry-left	337	FALSE
265.651	904.822	401930	1710.06	1181.01	62.6647	0.720431	42	mCherry-left	338	FALSE
287.643	1480.39	520634	595.724	1186.66	-33.3031	0.579798	42	mCherry-left	339	FALSE
273.066	513.78	404411	705.31	1185.76	112.687	0.806015	42	mCherry-left	340	FALSE
274.721	710.404	535980	1124.74	1187.52	-94.5297	0.617553	42	mCherry-left	341	FALSE
260.681	451.219	222882	458.065	1190.76	-168.097	0.695085	42	mCherry-left	342	FALSE
283.257	910.415	225189	666.369	1192.48	-134.663	0.771579	42	mCherry-left	343	FALSE
290.815	1222.31	354213	746.735	1195.17	62.4456	0.648518	42	mCherry-left	344	FALSE
269.02	445.069	425589	870.095	1197.9	-155.155	0.658681	42	mCherry-left	345	FALSE
266.164	399.861	258445	989.481	1198.07	-153.043	0.780492	42	mCherry-left	346	FALSE
276.449	692.92	327039	552.042	1201.88	-114.243	0.673475	42	mCherry-left	347	FALSE
256.761	451.169	424939	416.851	1201.96	68.4706	0.841117	42	mCherry-left	348	FALSE
261.963	373.666	136221	1020.36	1204.17	-62.2487	0.587757	42	mCherry-left	349	FALSE
257.945	335.295	70161	522.184	1205.24	-102.826	0.609222	42	mCherry-left	350	FALSE
264.637	442.971	411511	631.026	1205.37	-30.6823	0.517004	42	mCherry-left	351	FALSE
290.966	905.629	403861	819.21	1210.63	-126.369	0.595283	42	mCherry-left	352	FALSE
266.142	440.729	368341	1087.54	1219.23	-16.596	0.536227	42	mCherry-left	353	FALSE
269.112	568.609	220941	777.923	1218.98	133.349	0.589428	42	mCherry-left	354	FALSE
265.814	461.598	394734	911.393	1215.22	-88.923	0.528595	42	mCherry-left	355	FALSE
284.017	1145.28	474025	1047.66	1220.81	-31.6528	0.672192	42	mCherry-left	356	FALSE
266.189	528.564	358823	493.541	1226.11	-62.5852	0.619325	42	mCherry-left	357	FALSE
297.372	1656.21	432676	684.101	1225.95	7.66246	0.698727	42	mCherry-left	358	FALSE
262.221	401.907	17831	755.588	1224.1	-12.4787	0.607553	42	mCherry-left	359	FALSE
266.221	455.335	45790	882.872	1228.21	32.9975	0.408478	42	mCherry-left	360	FALSE
258.996	410.102	180779	528.802	1229.2	-73.5578	0.982299	42	mCherry-left	361	FALSE
269.922	596.941	287467	574.78	1229.89	-28.4476	0.743607	42	mCherry-left	362	FALSE
272.71	608.391	537238	952.188	1231.43	33.7536	0.797889	42	mCherry-left	363	FALSE
279.122	754.81	537030	725.78	1232.75	32.8026	0.644435	42	mCherry-left	364	FALSE
266.91	737.952	475901	452.376	1232.84	-2.62591	0.706629	42	mCherry-left	365	FALSE
280.691	792.997	387354	851.116	1234.55	-167.355	0.545709	42	mCherry-left	366	FALSE
285.3	1115.83	421959	999.594	1234.83	136.291	0.795109	42	mCherry-left	367	FALSE
268.005	593.081	439796	1121.06	1240.41	-57.2943	0.67169	42	mCherry-left	368	FALSE
270.31	514.055	184081	803.815	1243.22	-167.29	0.745258	42	mCherry-left	369	FALSE
262.118	402.481	55569	915.127	1243.97	-148.056	0.197228	42	mCherry-left	370	FALSE
278.365	941.735	264725	765.997	1247.48	175.589	0.786682	42	mCherry-left	371	FALSE
294.792	1129.53	468424	608.262	1249.21	-90.2662	0.729401	42	mCherry-left	372	FALSE
268.113	563.803	271867	548.864	1255.89	175.443	0.7292	42	mCherry-left	373	FALSE
289.369	1688.37	497715	653.189	1254.61	68.2155	0.720329	42	mCherry-left	374	FALSE
268.746	519.473	357164	879.688	1259.55	-119.63	0.437593	42	mCherry-left	375	FALSE
271.977	790.605	394639	506.266	1263.32	-89.7554	0.698419	42	mCherry-left	376	FALSE
265.313	462.264	324212	1053.72	1264.15	100.353	0.720686	42	mCherry-left	377	FALSE
261.604	352.659	285148	974.142	1267.43	-156.608	0.479077	42	mCherry-left	378	FALSE
276.805	868.262	496865	700.139	1271.77	145.93	0.722877	42	mCherry-left	379	FALSE
286.008	914.998	566868	829.668	1275.05	0.917835	0.697209	42	mCherry-left	380	FALSE
264.789	545.233	215538	465.301	1271.33	-113.399	0.616654	42	mCherry-left	381	FALSE
271.735	586.353	551622	924.964	1275.9	137.598	0.740376	42	mCherry-left	382	FALSE
265.069	473.928	302974	744.629	1278.94	7.04247	0.787858	42	mCherry-left	383	FALSE
273.409	656.446	449484	1014.94	1278.6	-47.6163	0.695858	42	mCherry-left	384	FALSE
267.923	480.298	226395	579.891	1277.09	66.0561	0.650013	42	mCherry-left	385	FALSE
264	393.054	407352	784.935	1279.75	-65.3609	0.549383	42	mCherry-left	386	FALSE
261.961	568.803	358886	1110.08	1285.22	-88.6171	0.821869	42	mCherry-left	387	FALSE
271.005	495.464	464773	543.624	1293.07	129.117	0.530279	42	mCherry-left	388	FALSE
276.841	673.156	465647	616.776	1293.12	-68.9824	0.706654	42	mCherry-left	389	FALSE
265.802	525.879	326937	656.75	1299.26	-9.85581	0.884057	42	mCherry-left	390	FALSE
266.285	518.929	301701	976.028	1301.12	-179.734	0.728246	42	mCherry-left	391	FALSE
300.4	2138.3	585780	874.639	1304.55	34.1872	0.6893	42	mCherry-left	392	FALSE
272.259	828.867	460663	487.138	1305.18	52.8032	0.827547	42	mCherry-left	393	FALSE
260.077	380.233	70741	580.162	1306.21	171.633	0.509766	42	mCherry-left	394	FALSE
263.874	443.021	121646	693.764	1307.05	-86.2895	0.839982	42	mCherry-left	395	FALSE
262.666	400.868	164429	1037.45	1306.57	-90.2364	0.889043	42	mCherry-left	396	FALSE
263.77	440.842	211016	801.215	1311.37	-61.3136	0.550063	42	mCherry-left	397	FALSE
284.327	758.874	218363	911.122	1314.17	-4.83359	0.645234	42	mCherry-left	398	FALSE
321.874	5312.69	437105	720.845	1322.78	-6.54438	0.548699	42	mCherry-left	399	FALSE
272.551	487.454	414278	762.607	1324.99	-163.777	0.703345	42	mCherry-left	400	FALSE
262.437	450.72	239080	525.098	1324.06	129.475	0.744566	42	mCherry-left	401	FALSE
288.408	1409.6	481930	833.35	1326.38	-61.6812	0.798213	42	mCherry-left	402	FALSE
258.717	391.75	150832	604.305	1327.91	155.847	0.666484	42	mCherry-left	403	FALSE
271.948	732.37	456057	944.243	1327.1	9.45664	0.571727	42	mCherry-left	404	FALSE
265.401	457.243	446139	1004.28	1329.18	-143.206	0.717799	42	mCherry-left	405	FALSE
265.847	446.6	429343	641.521	1339.79	-167.494	0.895921	42	mCherry-left	406	FALSE
274.192	1151.25	455982	566.105	1338.68	-89.8199	0.645996	42	mCherry-left	407	FALSE
268.899	684.236	365972	684.874	1339.53	67.2762	0.610259	42	mCherry-left	408	FALSE
264.454	527.611	144392	504.203	1344.89	97.7625	0.880468	42	mCherry-left	409	FALSE
261.639	416.777	56514	737.63	1349.85	-75.8787	0.777248	42	mCherry-left	410	FALSE
258.353	365.666	197640	798	1351.61	-145.651	0.619476	42	mCherry-left	411	FALSE
261.639	605.087	344055	870.129	1354.8	-16.9752	0.620393	42	mCherry-left	412	FALSE
270.452	736.352	415414	909.985	1354.26	74.6973	0.5454	42	mCherry-left	413	FALSE
259.264	424.736	118743	968.749	1357.18	139.582	0.755456	42	mCherry-left	414	FALSE
266.778	627.012	405503	606.274	1366.18	21.1691	0.592879	42	mCherry-left	415	FALSE
268.889	724.651	248453	715.014	1366.04	-93.3367	0.771684	42	mCherry-left	416	FALSE
259.205	393.97	21514	691.084	1368.06	84.2606	0.554123	42	mCherry-left	417	FALSE
264.235	546.07	389747	531.205	1369.51	63.3145	0.716144	42	mCherry-left	418	FALSE
275.376	817.651	416368	760.243	1368.03	-67.9235	0.641159	42	mCherry-left	419	FALSE
267.713	620.202	269052	835.383	1368.59	-30.8393	0.823522	42	mCherry-left	420	FALSE
272.279	764.107	278269	643.185	1379.89	-46.1561	0.768642	42	mCherry-left	421	FALSE
263.674	767.521	340930	571.99	1383.1	71.1973	0.637163	42	mCherry-left	422	FALSE
274.648	759.585	470472	796.895	1388.34	-99.3304	0.598934	42	mCherry-left	423	FALSE
253.601	362.776	34997	623.283	1392.52	140.975	0.755227	42	mCherry-left	424	FALSE
268.774	711.231	431920	677.599	1393.35	5.88115	0.579685	42	mCherry-left	425	FALSE
270.839	514.569	422780	724.621	1403.21	-51.8861	0.668006	42	mCherry-left	426	FALSE
255.626	404.391	227763	759.293	1411.7	-0.0819942	0.640162	42	mCherry-left	427	FALSE
250.325	308.969	50065	712.315	1434.08	159.105	0.570327	42	mCherry-left	428	FALSE
461.567	10995.7	552496	55.1412	74.9014	-89.9933	0.681454	42	YFP-left	1	FALSE
633.54	32653.7	1163179	110.873	78.6002	76.3426	0.630544	42	YFP-left	2	FALSE
738.054	22477.7	546160	1203.26	101.782	-2.96178	0.836816	42	YFP-left	3	FALSE
1105.23	88239.1	1859002	79.6106	108.32	169.779	0.867638	42	YFP-left	4	FALSE
582.186	30328.8	802252	146.837	111.845	61.627	0.765073	42	YFP-left	5	FALSE
637.305	13262.8	1027335	38.4367	117.761	26.7354	0.508642	42	YFP-left	6	FALSE
897.329	66856.4	1337020	1231.23	126.27	16.6533	0.691232	42	YFP-left	7	FALSE
741.871	47867.3	1564606	110.789	143.794	-148.651	0.917507	42	YFP-left	8	FALSE
867.501	40507.6	1619625	50.82	166.518	-58.9274	0.5818	42	YFP-left	9	FALSE
656.638	47398.6	974451	1237.85	172.642	-73.3076	0.833053	42	YFP-left	10	FALSE
748.196	30586.4	1243501	91.0704	186.801	91.2371	0.710835	42	YFP-left	11	FALSE
656.698	39486.2	648161	81.8977	227.007	-5.30479	0.817142	42	YFP-left	12	FALSE
811.101	37042.1	1697635	42.1601	221.596	-35.4454	0.543138	42	YFP-left	13	FALSE
432.128	2019.04	111057	771.498	578.623	23.646	0.775681	42	YFP-left	14	FALSE
620.125	24803.8	724306	798.042	586.711	-59.5999	0.848628	42	YFP-left	15	FALSE
598.136	15935.2	955821	752.111	604.178	-155.982	0.650808	42	YFP-left	16	FALSE
681.433	28875.9	1272235	791.989	632.843	54.1553	0.56382	42	YFP-left	17	FALSE
824.869	21999.3	659070	750.611	641.02	-137.24	0.853397	42	YFP-left	18	FALSE
581.431	21316.9	322113	655.316	654.184	-97.0632	0.860152	42	YFP-left	19	FALSE
419.772	10478.4	204009	891.992	660.574	-11.7425	0.771945	42	YFP-left	20	FALSE
1065.83	91494.2	1806582	690.002	664.284	38.8928	0.691912	42	YFP-left	21	FALSE
291.714	1107.78	4084	803.571	666.714	-61.049	0.381596	42	YFP-left	22	FALSE
787.969	55286.1	1461682	564.284	670.213	-129.108	0.666832	42	YFP-left	23	FALSE
760.873	34888.3	1034027	617.455	672.139	-2.78673	0.711157	42	YFP-left	24	FALSE
858.387	40362.3	1286722	730.562	675.991	-24.7414	0.695511	42	YFP-left	25	FALSE
566.34	11538	817228	772.347	674.676	37.9872	0.661197	42	YFP-left	26	FALSE
698.276	39419.2	1223379	871.326	690.914	-21.4416	0.829179	42	YFP-left	27	FALSE
916.45	29306.3	1654192	658.274	695.15	41.7094	0.629613	42	YFP-left	28	FALSE
511.056	3740.17	201356	581.147	699.82	-170.691	0.819335	42	YFP-left	29	FALSE
946.28	81965	1779007	826.67	704.189	107.537	0.602611	42	YFP-left	30	FALSE
757.994	15040.6	912625	701.271	709.336	61.8265	0.696116	42	YFP-left	31	FALSE
719.945	17198.7	640031	552.976	710.936	-24.8905	0.839382	42	YFP-left	32	FALSE
867.877	25676.1	1856389	623.772	721.871	92.7061	0.399534	42	YFP-left	33	FALSE
630.372	29873.8	619025	433.295	721.498	-171.843	0.878563	42	YFP-left	34	FALSE
652.286	10687.5	1257608	743.771	723.887	44.703	0.682306	42	YFP-left	35	FALSE
496.704	11325	209609	971.223	725.893	-108.222	0.721098	42	YFP-left	36	FALSE
578.838	6300.52	1140310	788.912	725.487	68.3151	0.590547	42	YFP-left	37	FALSE
852.303	10296.3	292340	536.426	734.032	174.755	0.778344	42	YFP-left	38	FALSE
720.243	12916.7	1039310	581.279	736.44	-3.03437	0.571708	42	YFP-left	39	FALSE
1056.26	56729.5	1416444	505.095	737.988	70.1915	0.767381	42	YFP-left	40	FALSE
561.709	3428.94	106163	700.021	740.058	-33.1727	0.692165	42	YFP-left	41	FALSE
721.249	29805.7	645518	851.579	741.234	69.7579	0.706429	42	YFP-left	42	FALSE
867.291	17593.2	1255838	671.257	741.604	-66.4658	0.671801	42	YFP-left	43	FALSE
864.264	34201.1	1402701	465.692	747.006	81.1796	0.751011	42	YFP-left	44	FALSE
722.257	32669.8	1304396	940.834	746.87	135.769	0.610689	42	YFP-left	45	FALSE
769.676	26601.7	788918	985.913	750.288	-164.231	0.746779	42	YFP-left	46	FALSE
608.272	3202.89	125304	691.723	760.495	-45.0251	0.553652	42	YFP-left	47	FALSE
638.997	6974.6	964885	719.568	764.098	7.88733	0.544103	42	YFP-left	48	FALSE
738.851	15459	1332148	547.443	764.747	151.702	0.730361	42	YFP-left	49	FALSE
914.317	18941.5	1955724	820.862	767.879	163.399	0.758637	42	YFP-left	50	FALSE
764.178	24240.9	1621585	610.998	769.819	-69.7346	0.706032	42	YFP-left	51	FALSE
612.43	9910.28	1530463	766.23	776.007	122.044	0.800204	42	YFP-left	52	FALSE
667.52	6472.38	644157	655.205	776.98	142.792	0.668934	42	YFP-left	53	FALSE
768.004	12167.8	1242630	499.977	781.13	-130.636	0.781999	42	YFP-left	54	FALSE
825.444	22231.6	947610	925.196	783.68	-9.12562	0.599014	42	YFP-left	55	FALSE
733.01	17222.9	958044	451.191	783.822	173.946	0.566329	42	YFP-left	56	FALSE
992.767	53515.3	2916749	877.771	785.496	155.246	0.911428	42	YFP-left	57	FALSE
866.563	34855.3	1050274	995.477	784.399	145.587	0.753504	42	YFP-left	58	FALSE
910.081	55034.7	1549868	1048.95	784.645	-56.1956	0.757579	42	YFP-left	59	FALSE
859.579	21157.1	1120891	690.443	793.482	19.2532	0.485834	42	YFP-left	60	FALSE
915.173	29452	1002114	959.163	796.135	25.5318	0.721486	42	YFP-left	61	FALSE
561.475	4025.59	484553	531.221	803.37	-39.7606	0.646554	42	YFP-left	62	FALSE
676.103	3861.09	196070	1020.14	802.634	10.9189	0.873616	42	YFP-left	63	FALSE
536.972	10942.3	56919	1071.1	803.377	-145.198	0.65973	42	YFP-left	64	FALSE
1206.11	49444.8	1286918	834.704	808.484	128.333	0.665499	42	YFP-left	65	FALSE
712.338	14465.3	1267250	569.094	807.784	-45.0313	0.648604	42	YFP-left	66	FALSE
651.719	7084.47	885035	728.492	810.082	126.688	0.764235	42	YFP-left	67	FALSE
913.376	10316.6	191809	982.724	810.852	-43.6288	0.655234	42	YFP-left	68	FALSE
863.51	35660.3	1024123	426.795	815.318	76.9298	0.709397	42	YFP-left	69	FALSE
991.019	12160.4	315144	505.695	814.17	151.573	0.83706	42	YFP-left	70	FALSE
689.146	2686.45	273591	935.106	814.952	5.0898	0.700272	42	YFP-left	71	FALSE
846.114	16721.8	929879	607.87	816.187	-26.864	0.840979	42	YFP-left	72	FALSE
1262.61	87500.6	1853516	471.318	818.527	144.152	0.637208	42	YFP-left	73	FALSE
734.345	19825.9	1866705	654.161	820.458	103.472	0.674285	42	YFP-left	74	FALSE
671.025	9545.84	1001169	774.419	822.001	-169.522	0.697485	42	YFP-left	75	FALSE
788.076	14407.7	855850	905.869	824.841	-157.827	0.728197	42	YFP-left	76	FALSE
943.086	97408.2	972322	1645.17	824.501	107.939	0.602515	42	YFP-left	77	FALSE
883.299	13700	510547	1026.2	828.356	23.3809	0.644189	42	YFP-left	78	FALSE
1073.32	59600.6	1341646	1057.55	829.252	-52.8187	0.643033	42	YFP-left	79	FALSE
1035.76	39295	990184	702.61	836.184	116.767	0.737368	42	YFP-left	80	FALSE
854.219	29298	1714418	861.961	841.337	-77.5229	0.53632	42	YFP-left	81	FALSE
1073.74	34353.9	1539742	956.966	838.091	-81.5829	0.69287	42	YFP-left	82	FALSE
1173.38	79673	1401017	1729.21	840.281	-91.35	0.693679	42	YFP-left	83	FALSE
1402.03	86354.8	2101639	997.166	840.349	26.6942	0.546073	42	YFP-left	84	FALSE
810.932	15586.1	939059	513.564	842.242	151.247	0.69363	42	YFP-left	85	FALSE
953.551	35501.7	1732602	813.307	843.627	-132.824	0.758913	42	YFP-left	86	FALSE
810.695	37933.2	1637604	399.468	845.308	77.1986	0.613038	42	YFP-left	87	FALSE
680.9	5096.59	457565	548.696	845.129	-23.0127	0.662868	42	YFP-left	88	FALSE
918.271	57863.8	1152430	1692.21	846.304	18.5341	0.728433	42	YFP-left	89	FALSE
615.523	20217.5	1352303	1097.19	852.611	49.8079	0.567464	42	YFP-left	90	FALSE
1168.56	75000.4	1862686	745.84	851.617	146.372	0.562474	42	YFP-left	91	FALSE
1030.96	29654.9	1859854	450.21	854.499	170.94	0.671399	42	YFP-left	92	FALSE
667.889	1893.95	36066	650.481	855.574	-39.3517	0.421611	42	YFP-left	93	FALSE
862.135	26298.9	1382002	618.982	857.411	114.681	0.613789	42	YFP-left	94	FALSE
825.629	69393.2	784348	1803.86	857.014	37.1406	0.796898	42	YFP-left	95	FALSE
914.03	68273.5	1541968	1641.15	865.024	-72.6777	0.669511	42	YFP-left	96	FALSE
1166	90741.1	1760655	1765.21	862.786	151.001	0.663905	42	YFP-left	97	FALSE
815.401	21962.2	1139931	575.889	864.931	-89.4681	0.767661	42	YFP-left	98	FALSE
904.163	10112.5	1123874	680.688	865.121	58.1209	0.791053	42	YFP-left	99	FALSE
1131.02	67305.4	1969106	1030.11	869.387	-43.9051	0.586443	42	YFP-left	100	FALSE
812.92	10031.6	404834	712.763	866.651	-54.6045	0.716147	42	YFP-left	101	FALSE
607.476	14495.6	526682	351.82	868.146	-97.6551	0.762129	42	YFP-left	102	FALSE
468.394	2962.72	51055	376.899	870.982	93.7605	0.707276	42	YFP-left	103	FALSE
688.444	2921.86	49568	861.583	872.306	143.826	0.326166	42	YFP-left	104	FALSE
695.954	11070.4	635406	533.363	874.652	127.253	0.787101	42	YFP-left	105	FALSE
724.521	3662.91	252858	805.433	875.063	113.503	0.808678	42	YFP-left	106	FALSE
1032.94	34906.7	4132792	907.33	874.724	-151.419	0.706359	42	YFP-left	107	FALSE
994.325	45757.1	1630693	489.637	878.655	-68.3367	0.662949	42	YFP-left	108	FALSE
1090.63	36248.2	2196528	973.646	879.214	167.773	0.683991	42	YFP-left	109	FALSE
1017.38	37867.4	1553534	1723.32	882.549	-62.6009	0.761428	42	YFP-left	110	FALSE
1009.35	113903	1824898	1562.36	886.979	-105.255	0.65084	42	YFP-left	111	FALSE
733.231	16757.9	932670	1066.42	888.284	-135.378	0.619812	42	YFP-left	112	FALSE
790.588	37679.5	1512395	1675.48	889.41	-94.6018	0.688987	42	YFP-left	113	FALSE
596.362	2875.25	41149	560.551	890.725	-7.82981	0.697244	42	YFP-left	114	FALSE
843.598	24867	2001857	773.624	894.561	-13.9674	0.728659	42	YFP-left	115	FALSE
864.71	18915.3	952046	404.536	892.947	21.5344	0.618242	42	YFP-left	116	FALSE
1044.09	27817.7	1037821	446.785	892.742	162.2	0.587491	42	YFP-left	117	FALSE
732.216	8100.87	639225	615.485	895.801	71.9975	0.63441	42	YFP-left	118	FALSE
864.026	17871.4	1290855	654.475	894.791	153.528	0.598972	42	YFP-left	119	FALSE
837.068	16121.5	1231327	728.219	900.677	-31.9262	0.602499	42	YFP-left	120	FALSE
876.82	75601.7	1493224	328.584	902.375	26.9705	0.588159	42	YFP-left	121	FALSE
886.13	14720.8	632697	694.987	900.506	0.298367	0.704753	42	YFP-left	122	FALSE
1110.54	63324.7	1546984	368.32	901.036	-47.0172	0.636093	42	YFP-left	123	FALSE
846.613	25511.2	837300	1769.56	899.968	-143.58	0.716166	42	YFP-left	124	FALSE
429.275	9800.71	634898	99.4496	899.932	-146.083	0.788478	42	YFP-left	125	FALSE
684.716	29875.8	784684	1520.42	901.842	106.891	0.805923	42	YFP-left	126	FALSE
952.103	27556.3	1169183	580.643	905.587	-39.2055	0.663368	42	YFP-left	127	FALSE
615.021	2477.73	204187	504.711	906.358	-148.676	0.449166	42	YFP-left	128	FALSE
650.505	13749.6	1149442	1625.46	906.787	140.985	0.503986	42	YFP-left	129	FALSE
637.255	14768.4	1007500	1104.29	909.318	46.2781	0.832308	42	YFP-left	130	FALSE
380.681	9112.78	414562	58.9458	910.473	42.6286	0.900879	42	YFP-left	131	FALSE
870.131	10236.3	393299	998.294	912.263	17.6902	0.505084	42	YFP-left	132	FALSE
891.292	26193.8	4751477	837.85	914.723	-137.661	0.895065	42	YFP-left	133	FALSE
874.112	26161.4	1736861	540.744	918.706	40.2636	0.621112	42	YFP-left	134	FALSE
629.053	1589.45	83664	632.707	915.564	-155.366	0.872274	42	YFP-left	135	FALSE
915.99	17073.2	527610	1701.86	915.085	28.9071	0.896846	42	YFP-left	136	FALSE
1119.25	27747.1	1921756	947.639	916.721	120.531	0.801964	42	YFP-left	137	FALSE
827.559	5960.4	296266	981.894	916.084	18.7394	0.624274	42	YFP-left	138	FALSE
926.14	21046.9	925214	469.528	920.157	-127.952	0.720983	42	YFP-left	139	FALSE
575.386	1103.03	151902	680.288	919.034	113.289	0.520284	42	YFP-left	140	FALSE
627.809	4440.77	575701	1066.67	922.899	-172.36	0.802572	42	YFP-left	141	FALSE
805.532	11326	402766	391.148	924.498	164.504	0.874087	42	YFP-left	142	FALSE
929.598	20121.8	1148983	902.723	926.013	173.543	0.757502	42	YFP-left	143	FALSE
959.111	31450.4	1673649	1585.67	926.894	27.4281	0.53737	42	YFP-left	144	FALSE
1253.18	81390.1	1897309	427.569	928.065	-103.535	0.807246	42	YFP-left	145	FALSE
984.148	61814.4	1499842	1148.97	929.415	88.4532	0.738157	42	YFP-left	146	FALSE
872.278	31538.8	1520381	1734.91	927.74	-50.1836	0.614805	42	YFP-left	147	FALSE
835.876	13314.9	1358298	612.295	936.328	43.6653	0.589585	42	YFP-left	148	FALSE
813.446	8495.64	987524	746.513	937.308	-25.0005	0.720623	42	YFP-left	149	FALSE
925.464	24217	1155904	504.756	938.368	28.7132	0.642989	42	YFP-left	150	FALSE
934.437	30606.3	1867005	655.862	942.318	28.8754	0.561316	42	YFP-left	151	FALSE
706.151	28395.7	975900	1504.38	939.027	-1.26084	0.678585	42	YFP-left	152	FALSE
960.149	40598.6	1537198	1545.67	938.325	51.6423	0.835713	42	YFP-left	153	FALSE
833.973	23225.5	1358542	1777.72	937.03	-81.5845	0.557075	42	YFP-left	154	FALSE
637.205	8953.79	1390381	1669	938.984	-178.781	0.797364	42	YFP-left	155	FALSE
1070.69	43407.6	2540737	1025.04	941.011	-33.7093	0.770023	42	YFP-left	156	FALSE
841.191	12903.5	896710	784.479	941.503	98.3659	0.693534	42	YFP-left	157	FALSE
780.889	8013.5	659070	574.944	944.589	-96.9774	0.751511	42	YFP-left	158	FALSE
971.716	33957.1	983377	1624.09	944.074	120.774	0.711615	42	YFP-left	159	FALSE
785.184	35569.5	928088	1819.2	943.761	97.6881	0.700097	42	YFP-left	160	FALSE
815.232	43040.3	925288	1187.05	946.956	163.444	0.857972	42	YFP-left	161	FALSE
1108.33	48851.7	1774438	976.23	951.41	-86.254	0.616871	42	YFP-left	162	FALSE
947.962	20348.5	1269321	1114.03	951.199	174.061	0.717228	42	YFP-left	163	FALSE
980.128	18045.6	1299650	931.555	955.229	146.651	0.769791	42	YFP-left	164	FALSE
717.608	11608.1	1991362	703.57	952.952	2.54335	0.64941	42	YFP-left	165	FALSE
901.352	14823.6	1513370	467.244	958.015	139.449	0.540921	42	YFP-left	166	FALSE
988.796	83981	1418922	368.257	962.838	18.2993	0.712324	42	YFP-left	167	FALSE
788.213	4835.33	306615	812.172	962.83	47.9088	0.549602	42	YFP-left	168	FALSE
973.424	31777.1	1864107	1067.2	963.78	-87.6921	0.615303	42	YFP-left	169	FALSE
454.673	4059.8	118215	228.685	966.731	-162.526	0.821431	42	YFP-left	170	FALSE
766.299	8845.06	1059792	545.306	970.939	1.71579	0.612869	42	YFP-left	171	FALSE
1239.64	68935.3	1873098	888.855	968.804	-100.12	0.81348	42	YFP-left	172	FALSE
739.613	11760.9	499239	1794.09	968.409	-89.3928	0.7861	42	YFP-left	173	FALSE
667.778	10074.7	1404338	1714.75	971.712	137.064	0.597716	42	YFP-left	174	FALSE
776.602	16125.6	1623875	420.796	973.277	129.636	0.584765	42	YFP-left	175	FALSE
627.073	7408.41	773808	1568.41	973.567	-142.33	0.729437	42	YFP-left	176	FALSE
588.029	11161.2	240504	1150.41	977.254	-63.7171	0.689432	42	YFP-left	177	FALSE
1215.62	54237.3	1830724	750.448	980.106	103.65	0.585321	42	YFP-left	178	FALSE
782.499	12464.4	895961	1761.98	980.528	-2.60476	0.753055	42	YFP-left	179	FALSE
611.526	13811.6	1182691	1523.69	981.916	9.39909	0.826954	42	YFP-left	180	FALSE
965.083	20820.7	1121426	791.207	980.826	91.7751	0.683843	42	YFP-left	181	FALSE
835.114	23278.3	1716995	844.547	981.222	23.328	0.733792	42	YFP-left	182	FALSE
785.375	17401.9	1189057	506.199	985.124	-54.2805	0.624785	42	YFP-left	183	FALSE
1007.13	25119.6	1868232	584.141	982.445	-64.3037	0.436852	42	YFP-left	184	FALSE
929.582	56037.2	1297697	1186.11	983.857	-172.2	0.562745	42	YFP-left	185	FALSE
722.767	12259.8	956221	1665.22	984.33	-84.4243	0.742264	42	YFP-left	186	FALSE
627.798	8004	1369228	1616.92	984.855	100.752	0.612082	42	YFP-left	187	FALSE
557.457	8951.38	886356	1825.57	988.653	-1.8332	0.585867	42	YFP-left	188	FALSE
1681.65	198783	2498927	622.95	988.306	-40.3141	0.496003	42	YFP-left	189	FALSE
942.976	15266.4	820389	921.766	989.948	50.2729	0.926564	42	YFP-left	190	FALSE
994.529	38043.3	1463946	1117.63	989.728	122.881	0.641459	42	YFP-left	191	FALSE
1015.63	17539.5	1046099	955.627	991.815	-50.7135	0.747651	42	YFP-left	192	FALSE
966.55	20674.6	1510718	667.193	991.292	-178.401	0.653454	42	YFP-left	193	FALSE
561.259	29033.3	1021492	241.475	1000.24	49.9553	0.650482	42	YFP-left	194	FALSE
1123.67	42126.3	3664298	1005.7	996.909	94.2224	0.845759	42	YFP-left	195	FALSE
782.686	4688.62	319336	1051.51	998.1	142.099	0.70673	42	YFP-left	196	FALSE
755.256	7356.53	176730	876.397	999.325	99.5116	0.888697	42	YFP-left	197	FALSE
656	3302	74128	1563.62	999.496	130.193	0.766303	42	YFP-left	198	FALSE
668.408	2877.44	268700	531.358	1004.63	-79.316	0.705517	42	YFP-left	199	FALSE
472.465	16746.1	627433	1864.6	1003.44	-149.119	0.745179	42	YFP-left	200	FALSE
1081.5	89942.3	2077564	390.925	1007.49	85.1914	0.58486	42	YFP-left	201	FALSE
774.073	4340.46	456703	1153.94	1005.88	67.5648	0.951635	42	YFP-left	202	FALSE
620.289	8171.54	848555	1786.73	1007.43	-89.2247	0.600323	42	YFP-left	203	FALSE
685.556	2833.36	6170	1172.67	1007.89	-139.399	0.517548	42	YFP-left	204	FALSE
904.133	23525.4	900516	1692.77	1008.25	-60.0404	0.797756	42	YFP-left	205	FALSE
1216.59	37444.6	860132	898.455	1009.46	61.1496	0.746036	42	YFP-left	206	FALSE
1002.55	30571.1	1548939	1083.98	1011.22	36.6768	0.697106	42	YFP-left	207	FALSE
844.507	23090.7	1036210	1586.54	1013.84	120.85	0.723954	42	YFP-left	208	FALSE
740.064	2107.01	115450	676.545	1017.38	-130.49	0.29668	42	YFP-left	209	FALSE
584.651	8205.17	1107913	1740.4	1017.53	70.4127	0.65252	42	YFP-left	210	FALSE
698.481	9507.11	1961334	450.33	1014.04	-117.453	0.390424	42	YFP-left	211	FALSE
768.225	34473.6	2611196	718.672	1018.71	76.4546	0.820771	42	YFP-left	212	FALSE
1160.25	35922.9	1218267	768.016	1020.95	-25.8442	0.441764	42	YFP-left	213	FALSE
1198.28	65957.7	2033481	808.825	1017.8	-157.525	0.556213	42	YFP-left	214	FALSE
1128.51	111580	1720983	1200.01	1023.3	127.916	0.506088	42	YFP-left	215	FALSE
1198.97	51282.9	1400399	935.481	1027.18	27.2059	0.570127	42	YFP-left	216	FALSE
932.579	23931.7	1366228	860.502	1025.27	176.333	0.619845	42	YFP-left	217	FALSE
742.435	6265.84	136608	1614.1	1024.54	-41.8425	0.454531	42	YFP-left	218	FALSE
875.233	18536.7	1172812	644.491	1026.38	161.652	0.725424	42	YFP-left	219	FALSE
935.772	34788.2	1163165	552.216	1024.79	-30.0096	0.579478	42	YFP-left	220	FALSE
973.388	17933.1	978255	587.136	1027.41	-34.6999	0.744506	42	YFP-left	221	FALSE
1207.69	15438.2	328492	613.246	1025.75	3.68595	0.550929	42	YFP-left	222	FALSE
868.522	36454	1564209	1546.16	1026.82	124.746	0.816564	42	YFP-left	223	FALSE
796.949	13649.2	1129277	1642.76	1026.3	-88.7942	0.649447	42	YFP-left	224	FALSE
821.674	25987.2	1237441	501.093	1027.49	-158.401	0.464957	42	YFP-left	225	FALSE
939.395	27951.8	1031456	1049.39	1028.35	117.302	0.672242	42	YFP-left	226	FALSE
833.245	17540.4	1104050	1129.78	1030.89	121.357	0.699584	42	YFP-left	227	FALSE
848.535	9597.43	412388	1164.49	1032.21	58.3123	0.743574	42	YFP-left	228	FALSE
822.21	2752.33	175953	677.738	1032.03	161.969	0.432237	42	YFP-left	229	FALSE
1088.71	24447.4	1554679	971.341	1033.61	27.7659	0.580202	42	YFP-left	230	FALSE
631.272	11342.4	116154	382.63	1036.37	127.676	0.563203	42	YFP-left	231	FALSE
893.961	64357.8	856415	1824.31	1039.72	175.877	0.629042	42	YFP-left	232	FALSE
779.986	13902.5	560030	1676.53	1042.03	43.6939	0.683767	42	YFP-left	233	FALSE
1061.24	28555.5	1191770	902.245	1042.8	128.517	0.759943	42	YFP-left	234	FALSE
1090.48	37832.7	1442710	1709.9	1045.89	10.1276	0.606882	42	YFP-left	235	FALSE
446.688	4620.26	41542	1735.89	1050.27	43.0875	0.698752	42	YFP-left	236	FALSE
935.748	67721.1	1961328	1779.26	1052.59	-158.379	0.784869	42	YFP-left	237	FALSE
1114.29	52457	1516544	405.184	1054.7	-89.4517	0.629408	42	YFP-left	238	FALSE
633.782	5707.06	1154117	1013.65	1053.68	-158.615	0.644149	42	YFP-left	239	FALSE
585.664	1521.89	66180	930.566	1055.87	128.988	0.461774	42	YFP-left	240	FALSE
1051.5	34045.7	1486819	1093.44	1056.92	-44.0241	0.514535	42	YFP-left	241	FALSE
771.497	7433.93	429724	438.844	1057.75	-22.5872	0.785612	42	YFP-left	242	FALSE
781.269	16321.4	847677	471.679	1057.17	104.604	0.831231	42	YFP-left	244	FALSE
876.37	33123.2	1423225	669.667	1059.05	-115.777	0.591956	42	YFP-left	245	FALSE
1231.04	40064.5	1136248	780.499	1056.11	-88.9715	0.784317	42	YFP-left	246	FALSE
891.22	51050.2	1728075	1602.64	1058.13	33.3512	0.840805	42	YFP-left	247	FALSE
820.877	14273.2	1471833	621.738	1061.47	98.3413	0.449287	42	YFP-left	248	FALSE
923.149	28380.8	1929382	821.918	1060.02	-90.0407	0.622167	42	YFP-left	249	FALSE
723.843	7925.74	521891	1565.45	1063.06	30.5918	0.719174	42	YFP-left	251	FALSE
634.059	2173.17	474910	1058.34	1061.39	150.043	0.790297	42	YFP-left	252	FALSE
598.273	2503.97	26324	981.591	1063.2	145.911	0.746515	42	YFP-left	253	FALSE
1150.18	88508.4	2039267	1187.45	1065.52	10.2762	0.682127	42	YFP-left	254	FALSE
817.909	15178.6	1118082	871.552	1064.3	122.493	0.562002	42	YFP-left	255	FALSE
880.905	34408.1	1671077	514.166	1066.57	-88.3056	0.580416	42	YFP-left	256	FALSE
791.009	5320.18	185887	1156.28	1068.6	30.0803	0.625412	42	YFP-left	257	FALSE
867.002	23257.8	1506850	571.808	1068.84	-117.326	0.697868	42	YFP-left	259	FALSE
1236.06	67730	1697116	1648.06	1068.26	-62.1598	0.645642	42	YFP-left	260	FALSE
445.313	8170.88	89508	1856.37	1069.21	-89.2841	0.927392	42	YFP-left	261	FALSE
777.25	60426	1406822	1530.56	1073.82	0.78356	0.812805	42	YFP-left	262	FALSE
1486.9	118465	2108424	955.269	1074.72	-9.58185	0.71298	42	YFP-left	263	FALSE
771.359	27711.8	1811151	737.797	1074.93	-93.9413	0.836812	42	YFP-left	264	FALSE
962.704	32335.5	1485452	1128.45	1076.4	19.6302	0.585518	42	YFP-left	265	FALSE
1397.04	54401.6	1371891	1684.15	1079.4	168.615	0.729921	42	YFP-left	266	FALSE
661.123	6360.73	857477	918.166	1081.12	51.1727	0.673704	42	YFP-left	267	FALSE
930.035	78260	1839610	1822.53	1079.45	-156.969	0.738463	42	YFP-left	268	FALSE
504.857	2910.18	70680	999.336	1081.34	128.824	0.834525	42	YFP-left	269	FALSE
641.628	2529.58	122551	856.654	1090.57	-21.3032	0.529336	42	YFP-left	270	FALSE
915.04	21050.9	587456	1068.9	1090.43	-152.919	0.559774	42	YFP-left	271	FALSE
1051.34	151173	2330812	1731.26	1089.86	-68.9285	0.917049	42	YFP-left	272	FALSE
973.26	37271	1448211	418.824	1090.94	-139.675	0.517109	42	YFP-left	273	FALSE
1333.81	87784.1	1519210	784.15	1091.39	165.411	0.680873	42	YFP-left	274	FALSE
907.874	23397.4	497515	1616.9	1092.64	-144.509	0.524363	42	YFP-left	275	FALSE
739.03	2279.84	320739	1098.19	1093.52	-63.7754	0.570127	42	YFP-left	276	FALSE
1036.84	74058.8	1746039	1027.83	1093.04	-105.036	0.431082	42	YFP-left	277	FALSE
623.243	3114.57	522278	538.943	1095.96	-69.6576	0.803162	42	YFP-left	278	FALSE
800.085	21704.9	806486	1160.17	1098.94	-45.8427	0.645265	42	YFP-left	279	FALSE
589.837	2071.72	104991	510.736	1099.58	-148.882	0.453143	42	YFP-left	280	FALSE
707.973	34190.7	1140545	1221.04	1098.56	-1.23281	0.670213	42	YFP-left	281	FALSE
885.382	32963.6	1446714	1572.9	1098.22	-145.836	0.655236	42	YFP-left	282	FALSE
868.161	24627.2	1140764	835.452	1105.83	37.5196	0.563411	42	YFP-left	283	FALSE
882.157	25678.3	1839297	605.169	1103.23	139.619	0.688219	42	YFP-left	284	FALSE
941.93	47199.3	1914002	688.164	1102.05	95.2251	0.641931	42	YFP-left	285	FALSE
844.984	16166.5	1967967	469.954	1106.88	-173.25	0.494666	42	YFP-left	286	FALSE
855.271	14977.3	911719	647.545	1103.27	16.2987	0.587162	42	YFP-left	287	FALSE
650.2	8875.76	865416	981.866	1106.39	-43.1049	0.783424	42	YFP-left	288	FALSE
627.169	5584.6	972112	879.708	1105.65	-89.5751	0.490828	42	YFP-left	289	FALSE
674.803	6731.31	597201	1643.74	1108.17	-147.126	0.785501	42	YFP-left	290	FALSE
748.816	4620.26	247858	907.511	1114.01	-29.6798	0.436514	42	YFP-left	291	FALSE
799.21	15491.3	739269	1116.72	1116.41	-61.5493	0.860159	42	YFP-left	292	FALSE
767.895	7915.01	737179	562.358	1118.98	-120.116	0.723186	42	YFP-left	293	FALSE
785.678	10995.7	645042	727.202	1120.62	17.3927	0.540708	42	YFP-left	294	FALSE
1126.7	48824.7	1676537	760.085	1122.88	26.5657	0.552874	42	YFP-left	295	FALSE
1079.31	37577	2400385	1687.98	1121.89	-39.947	0.93613	42	YFP-left	296	FALSE
785.093	25284.9	897361	1185.56	1123.11	-52.0611	0.806688	42	YFP-left	297	FALSE
871.237	2899.08	33107	1208.84	1126.61	-76.5693	0.603386	42	YFP-left	298	FALSE
810.741	16665.7	1426904	1078.03	1129.03	-33.8519	0.516056	42	YFP-left	299	FALSE
661.37	16603.1	1123667	1604.29	1127.14	-92.671	0.729169	42	YFP-left	300	FALSE
746.292	10104.8	316428	1008.68	1129.57	-13.1271	0.853878	42	YFP-left	301	FALSE
691.124	5266.5	1217761	801.54	1130.57	-35.2638	0.759245	42	YFP-left	302	FALSE
765.779	22204.5	1923636	937.862	1132.12	4.48902	0.664041	42	YFP-left	303	FALSE
551.422	22530.2	1026196	1443.98	1129.21	-79.2513	0.671613	42	YFP-left	304	FALSE
487.662	17926.3	565200	1484.78	1130.75	-14.4571	0.787707	42	YFP-left	305	FALSE
931.076	31312.6	1218779	1041	1130.66	-37.2646	0.597388	42	YFP-left	306	FALSE
661.893	7929.52	1376737	523.574	1136.1	52.6858	0.551856	42	YFP-left	307	FALSE
749.95	6103.7	269982	587.125	1135.6	-2.83141	0.60993	42	YFP-left	308	FALSE
722.373	28979.7	1731527	411.476	1133.18	-164.937	0.506709	42	YFP-left	309	FALSE
547.023	1768.93	261477	852.236	1136.58	-99.1271	0.832929	42	YFP-left	310	FALSE
784.721	44377	1692644	1556.4	1139.55	83.8361	0.571621	42	YFP-left	311	FALSE
906.059	32648	1298382	1147.06	1143.24	118.666	0.699368	42	YFP-left	312	FALSE
1222.24	168168	2165805	1732.36	1143.22	-158.822	0.713603	42	YFP-left	313	FALSE
638.068	1960.23	93158	449.075	1146.47	63.0523	0.473519	42	YFP-left	314	FALSE
908.872	29957.7	1103371	616.927	1145.76	163.295	0.676306	42	YFP-left	315	FALSE
846.701	20252.6	885649	706.181	1146.26	58.5997	0.74677	42	YFP-left	316	FALSE
990.401	20334.7	1346945	478.663	1147.68	-175.481	0.696913	42	YFP-left	317	FALSE
951.889	33612.7	1611548	885.347	1147.02	-101.22	0.409565	42	YFP-left	318	FALSE
907.299	32705.2	2049588	664.531	1148.44	48.1673	0.707475	42	YFP-left	319	FALSE
1020.88	94459.8	1647697	1222.92	1149.23	-52.4474	0.822091	42	YFP-left	320	FALSE
927.365	48115.1	2157979	1644.86	1151.92	-60.5501	0.910859	42	YFP-left	321	FALSE
984.306	32754.5	1835731	982.184	1154.7	-2.52647	0.696052	42	YFP-left	322	FALSE
933.378	25572.5	864308	1102	1157.72	-59.5551	0.489824	42	YFP-left	323	FALSE
949.582	17013.1	1378793	562.646	1159.94	-51.0546	0.601651	42	YFP-left	324	FALSE
826.963	10510.3	463926	749.515	1160.57	-61.4839	0.70371	42	YFP-left	325	FALSE
572.506	1838.58	97326	727.418	1161.32	-68.7424	0.272601	42	YFP-left	326	FALSE
933.785	26772.9	872155	434.476	1166.57	-155.975	0.644845	42	YFP-left	327	FALSE
827.579	18826.3	1611296	833.266	1168.02	133.477	0.76608	42	YFP-left	328	FALSE
1024.39	28391.9	1318388	1023.05	1170.19	-99.7506	0.741125	42	YFP-left	329	FALSE
608.792	5694.48	46877	463.714	1170.49	133.875	0.264164	42	YFP-left	330	FALSE
772.57	44862.8	1330365	1599.72	1174.79	117.613	0.596138	42	YFP-left	331	FALSE
781.883	8388.41	922622	909.28	1174.81	-83.3509	0.747971	42	YFP-left	332	FALSE
651.32	10210.2	1343674	784.896	1178.18	62.9301	0.632061	42	YFP-left	333	FALSE
972.388	33907.2	1518870	1066.16	1177.85	102.701	0.71646	42	YFP-left	334	FALSE
794.43	50937.3	973971	1169.35	1181.42	-17.624	0.723781	42	YFP-left	335	FALSE
727.24	16809.9	1322122	502.723	1181.26	-141.261	0.54872	42	YFP-left	336	FALSE
639.301	4134.92	854746	949.761	1184.3	102.495	0.667523	42	YFP-left	337	FALSE
1244.08	180090	1882294	1710.06	1181.01	62.6647	0.720431	42	YFP-left	338	FALSE
918.382	33311.8	1662271	595.724	1186.66	-33.3031	0.579798	42	YFP-left	339	FALSE
813.509	13127.4	1204807	705.31	1185.76	112.687	0.806015	42	YFP-left	340	FALSE
949.811	57571.2	1853081	1124.74	1187.52	-94.5297	0.617553	42	YFP-left	341	FALSE
586.351	3562.23	501330	458.065	1190.76	-168.097	0.695085	42	YFP-left	342	FALSE
995.029	19621	791048	666.369	1192.48	-134.663	0.771579	42	YFP-left	343	FALSE
1095.94	41242.2	1334850	746.735	1195.17	62.4456	0.648518	42	YFP-left	344	FALSE
894.269	21219.9	1414733	870.095	1197.9	-155.155	0.658681	42	YFP-left	345	FALSE
684.124	4732.19	664284	989.481	1198.07	-153.043	0.780492	42	YFP-left	346	FALSE
1036.33	35960.4	1225974	552.042	1201.88	-114.243	0.673475	42	YFP-left	347	FALSE
633.673	18868.3	1048728	416.851	1201.96	68.4706	0.841117	42	YFP-left	348	FALSE
725.29	6277.46	377151	1020.36	1204.17	-62.2487	0.587757	42	YFP-left	349	FALSE
875.482	6124.93	238131	522.184	1205.24	-102.826	0.609222	42	YFP-left	350	FALSE
1209.64	80299.8	1880997	631.026	1205.37	-30.6823	0.517004	42	YFP-left	351	FALSE
842.442	16983.3	1169309	819.21	1210.63	-126.369	0.595283	42	YFP-left	352	FALSE
1232.64	73095.6	1705979	1087.54	1219.23	-16.596	0.536227	42	YFP-left	353	FALSE
771.664	10105.6	633536	777.923	1218.98	133.349	0.589428	42	YFP-left	354	FALSE
713.038	11673.9	1058862	911.393	1215.22	-88.923	0.528595	42	YFP-left	355	FALSE
1264.35	68881.7	2110198	1047.66	1220.81	-31.6528	0.672192	42	YFP-left	356	FALSE
1021.08	34575.6	1376420	493.541	1226.11	-62.5852	0.619325	42	YFP-left	357	FALSE
871.438	21372.9	1267942	684.101	1225.95	7.66246	0.698727	42	YFP-left	358	FALSE
710.868	7896.61	48339	755.588	1224.1	-12.4787	0.607553	42	YFP-left	359	FALSE
681.076	8434.3	117145	882.872	1228.21	32.9975	0.408478	42	YFP-left	360	FALSE
940.298	15274.7	656328	528.802	1229.2	-73.5578	0.982299	42	YFP-left	361	FALSE
945.411	23174.1	1006863	574.78	1229.89	-28.4476	0.743607	42	YFP-left	362	FALSE
704.44	10660.8	1387747	952.188	1231.43	33.7536	0.797889	42	YFP-left	363	FALSE
719.188	13010	1383718	725.78	1232.75	32.8026	0.644435	42	YFP-left	364	FALSE
674.93	13779.4	1203400	452.376	1232.84	-2.62591	0.706629	42	YFP-left	365	FALSE
991.507	30978.4	1368279	851.116	1234.55	-167.355	0.545709	42	YFP-left	366	FALSE
780.156	21173.1	1153851	999.594	1234.83	136.291	0.795109	42	YFP-left	367	FALSE
740.949	33775	1215898	1121.06	1240.41	-57.2943	0.67169	42	YFP-left	368	FALSE
1082.1	42190.1	736907	803.815	1243.22	-167.29	0.745258	42	YFP-left	369	FALSE
518.5	2630.68	109922	915.127	1243.97	-148.056	0.197228	42	YFP-left	370	FALSE
687.565	6230.18	653874	765.997	1247.48	175.589	0.786682	42	YFP-left	371	FALSE
1414.63	90823	2247849	608.262	1249.21	-90.2662	0.729401	42	YFP-left	372	FALSE
1551.02	106151	1572736	548.864	1255.89	175.443	0.7292	42	YFP-left	373	FALSE
662.624	6584.77	1139713	653.189	1254.61	68.2155	0.720329	42	YFP-left	374	FALSE
710.28	12712.8	943962	879.688	1259.55	-119.63	0.437593	42	YFP-left	375	FALSE
1200.08	55827.5	1741322	506.266	1263.32	-89.7554	0.698419	42	YFP-left	376	FALSE
1132.83	114169	1384323	1053.72	1264.15	100.353	0.720686	42	YFP-left	377	FALSE
1126.59	41843	1227986	974.142	1267.43	-156.608	0.479077	42	YFP-left	378	FALSE
953.525	47161.4	1711577	700.139	1271.77	145.93	0.722877	42	YFP-left	379	FALSE
641.151	6347.69	1270761	829.668	1275.05	0.917835	0.697209	42	YFP-left	380	FALSE
924.493	40350.9	752537	465.301	1271.33	-113.399	0.616654	42	YFP-left	381	FALSE
1020.2	40012.1	2071006	924.964	1275.9	137.598	0.740376	42	YFP-left	382	FALSE
687.234	14183.9	785508	744.629	1278.94	7.04247	0.787858	42	YFP-left	383	FALSE
837.422	29014.1	1376722	1014.94	1278.6	-47.6163	0.695858	42	YFP-left	384	FALSE
975.815	12494.9	824564	579.891	1277.09	66.0561	0.650013	42	YFP-left	385	FALSE
720.402	11627.2	1111580	784.935	1279.75	-65.3609	0.549383	42	YFP-left	386	FALSE
616.43	29903.4	844509	1110.08	1285.22	-88.6171	0.821869	42	YFP-left	387	FALSE
1541.77	124957	2644141	543.624	1293.07	129.117	0.530279	42	YFP-left	388	FALSE
891.668	28252	1499786	616.776	1293.12	-68.9824	0.706654	42	YFP-left	389	FALSE
640.611	8235.17	787951	656.75	1299.26	-9.85581	0.884057	42	YFP-left	390	FALSE
877.858	27569.8	994613	976.028	1301.12	-179.734	0.728246	42	YFP-left	391	FALSE
673.207	17308.6	1312753	874.639	1304.55	34.1872	0.6893	42	YFP-left	392	FALSE
829.608	30581.3	1403696	487.138	1305.18	52.8032	0.827547	42	YFP-left	393	FALSE
748.574	8404.9	203612	580.162	1306.21	171.633	0.509766	42	YFP-left	394	FALSE
644.007	3350.04	296887	693.764	1307.05	-86.2895	0.839982	42	YFP-left	395	FALSE
714.743	13767.9	447429	1037.45	1306.57	-90.2364	0.889043	42	YFP-left	396	FALSE
537.814	3047.5	430251	801.215	1311.37	-61.3136	0.550063	42	YFP-left	397	FALSE
783.939	10298.4	602065	911.122	1314.17	-4.83359	0.645234	42	YFP-left	398	FALSE
799.407	24949.2	1085595	720.845	1322.78	-6.54438	0.548699	42	YFP-left	399	FALSE
983.327	49075.7	1494657	762.607	1324.99	-163.777	0.703345	42	YFP-left	400	FALSE
891.539	30829.9	812192	525.098	1324.06	129.475	0.744566	42	YFP-left	401	FALSE
724.527	17928.3	1210685	833.35	1326.38	-61.6812	0.798213	42	YFP-left	402	FALSE
821.062	10179.6	478679	604.305	1327.91	155.847	0.666484	42	YFP-left	403	FALSE
868.366	35010.6	1456250	944.243	1327.1	9.45664	0.571727	42	YFP-left	404	FALSE
981.543	52309.6	1649973	1004.28	1329.18	-143.206	0.717799	42	YFP-left	405	FALSE
1105.39	67070.3	1785200	641.521	1339.79	-167.494	0.895921	42	YFP-left	406	FALSE
849.129	27189.1	1412102	566.105	1338.68	-89.8199	0.645996	42	YFP-left	407	FALSE
709.447	9734.76	965557	684.874	1339.53	67.2762	0.610259	42	YFP-left	408	FALSE
619.37	10130.6	338176	504.203	1344.89	97.7625	0.880468	42	YFP-left	409	FALSE
651.019	1727.66	140620	737.63	1349.85	-75.8787	0.777248	42	YFP-left	410	FALSE
747.99	13186.6	572212	798	1351.61	-145.651	0.619476	42	YFP-left	411	FALSE
669.366	15079.2	880216	870.129	1354.8	-16.9752	0.620393	42	YFP-left	412	FALSE
783.114	37867.2	1202863	909.985	1354.26	74.6973	0.5454	42	YFP-left	413	FALSE
505.828	5094.27	231669	968.749	1357.18	139.582	0.755456	42	YFP-left	414	FALSE
841.346	28848.2	1278846	606.274	1366.18	21.1691	0.592879	42	YFP-left	415	FALSE
834.51	17347.6	771087	715.014	1366.04	-93.3367	0.771684	42	YFP-left	416	FALSE
761.482	2133.24	63203	691.084	1368.06	84.2606	0.554123	42	YFP-left	417	FALSE
805.119	47258.2	1187550	531.205	1369.51	63.3145	0.716144	42	YFP-left	418	FALSE
801.47	22593.3	1211822	760.243	1368.03	-67.9235	0.641159	42	YFP-left	419	FALSE
948.808	58532.9	953552	835.383	1368.59	-30.8393	0.823522	42	YFP-left	420	FALSE
772.498	29342.6	789493	643.185	1379.89	-46.1561	0.768642	42	YFP-left	421	FALSE
773.287	37673.7	999860	571.99	1383.1	71.1973	0.637163	42	YFP-left	422	FALSE
942.81	42775.4	1615034	796.895	1388.34	-99.3304	0.598934	42	YFP-left	423	FALSE
490.688	3693.88	67715	623.283	1392.52	140.975	0.755227	42	YFP-left	424	FALSE
953.33	70314.2	1532001	677.599	1393.35	5.88115	0.579685	42	YFP-left	425	FALSE
1017.06	55209.7	1587625	724.621	1403.21	-51.8861	0.668006	42	YFP-left	426	FALSE
688.934	23413.1	613840	759.293	1411.7	-0.0819942	0.640162	42	YFP-left	427	FALSE
421.44	2675.74	84288	712.315	1434.08	159.105	0.570327	42	YFP-left	428	FALSE
761.003	169849	910920	55.1412	74.9014	-89.9933	0.681454	42	BF-left	1	FALSE
793.35	168303	1456591	110.873	78.6002	76.3426	0.630544	42	BF-left	2	FALSE
637.628	90797.4	471845	1203.26	101.782	-2.96178	0.836816	42	BF-left	3	FALSE
980.25	499122	1648780	79.6106	108.32	169.779	0.867638	42	BF-left	4	FALSE
836.872	271925	1153210	146.837	111.845	61.627	0.765073	42	BF-left	5	FALSE
907.287	343487	1462547	38.4367	117.761	26.7354	0.508642	42	BF-left	6	FALSE
806.075	209571	1201052	1231.23	126.27	16.6533	0.691232	42	BF-left	7	FALSE
879.229	256925	1854294	110.789	143.794	-148.651	0.917507	42	BF-left	8	FALSE
1006.75	453461	1879602	50.82	166.518	-58.9274	0.5818	42	BF-left	9	FALSE
850.108	301973	1261560	1237.85	172.642	-73.3076	0.833053	42	BF-left	10	FALSE
910.494	364027	1513241	91.0704	186.801	91.2371	0.710835	42	BF-left	11	FALSE
863.341	311939	852118	81.8977	227.007	-5.30479	0.817142	42	BF-left	12	FALSE
906.536	279301	1897379	42.1601	221.596	-35.4454	0.543138	42	BF-left	13	FALSE
751.584	100721	193157	771.498	578.623	23.646	0.775681	42	BF-left	14	FALSE
889.767	292102	1039248	798.042	586.711	-59.5999	0.848628	42	BF-left	15	FALSE
885.742	280637	1415416	752.111	604.178	-155.982	0.650808	42	BF-left	16	FALSE
909.798	401733	1698592	791.989	632.843	54.1553	0.56382	42	BF-left	17	FALSE
924.815	487725	738927	750.611	641.02	-137.24	0.853397	42	BF-left	18	FALSE
878.33	152197	486595	655.316	654.184	-97.0632	0.860152	42	BF-left	19	FALSE
778.239	55524.5	378224	891.992	660.574	-11.7425	0.771945	42	BF-left	20	FALSE
949.353	330450	1609153	690.002	664.284	38.8928	0.691912	42	BF-left	21	FALSE
1299.71	326798	18196	803.571	666.714	-61.049	0.381596	42	BF-left	22	FALSE
947.515	266398	1757640	564.284	670.213	-129.108	0.666832	42	BF-left	23	FALSE
855.634	242446	1162806	617.455	672.139	-2.78673	0.711157	42	BF-left	24	FALSE
951.835	299739	1426800	730.562	675.991	-24.7414	0.695511	42	BF-left	25	FALSE
944.511	408145	1362930	772.347	674.676	37.9872	0.661197	42	BF-left	26	FALSE
1066.12	345646	1867845	871.326	690.914	-21.4416	0.829179	42	BF-left	27	FALSE
917.727	325369	1656497	658.274	695.15	41.7094	0.629613	42	BF-left	28	FALSE
1003.63	399007	395431	581.147	699.82	-170.691	0.819335	42	BF-left	29	FALSE
989.852	303282	1860921	826.67	704.189	107.537	0.602611	42	BF-left	30	FALSE
920.463	490727	1108237	701.271	709.336	61.8265	0.696116	42	BF-left	31	FALSE
783.353	243784	696401	552.976	710.936	-24.8905	0.839382	42	BF-left	32	FALSE
863.875	226812	1847829	623.772	721.871	92.7061	0.399534	42	BF-left	33	FALSE
832.781	199766	817791	433.295	721.498	-171.843	0.878563	42	BF-left	34	FALSE
942.946	308589	1818000	743.771	723.887	44.703	0.682306	42	BF-left	35	FALSE
833.59	163235	351775	971.223	725.893	-108.222	0.721098	42	BF-left	36	FALSE
978.619	435262	1927879	788.912	725.487	68.3151	0.590547	42	BF-left	37	FALSE
931.376	135375	319462	536.426	734.032	174.755	0.778344	42	BF-left	38	FALSE
878.995	283946	1268390	581.279	736.44	-3.03437	0.571708	42	BF-left	39	FALSE
875.386	194091	1173892	505.095	737.988	70.1915	0.767381	42	BF-left	40	FALSE
1297.19	318229	245168	700.021	740.058	-33.1727	0.692165	42	BF-left	41	FALSE
961.904	348211	860904	851.579	741.234	69.7579	0.706429	42	BF-left	42	FALSE
874.65	396857	1266493	671.257	741.604	-66.4658	0.671801	42	BF-left	43	FALSE
878.338	269720	1425542	465.692	747.006	81.1796	0.751011	42	BF-left	44	FALSE
1008.47	308271	1821302	940.834	746.87	135.769	0.610689	42	BF-left	45	FALSE
884.54	259503	906653	985.913	750.288	-164.231	0.746779	42	BF-left	46	FALSE
1466.48	388616	302094	691.723	760.495	-45.0251	0.553652	42	BF-left	47	FALSE
836.583	223791	1263240	719.568	764.098	7.88733	0.544103	42	BF-left	48	FALSE
840.402	294419	1515245	547.443	764.747	151.702	0.730361	42	BF-left	49	FALSE
915.507	284013	1958269	820.862	767.879	163.399	0.758637	42	BF-left	50	FALSE
897.399	209085	1904281	610.998	769.819	-69.7346	0.706032	42	BF-left	51	FALSE
944.147	328077	2359424	766.23	776.007	122.044	0.800204	42	BF-left	52	FALSE
861.737	218050	831576	655.205	776.98	142.792	0.668934	42	BF-left	53	FALSE
849.909	453325	1375153	499.977	781.13	-130.636	0.781999	42	BF-left	54	FALSE
1036.55	430527	1189965	925.196	783.68	-9.12562	0.599014	42	BF-left	55	FALSE
904.922	410000	1182733	451.191	783.822	173.946	0.566329	42	BF-left	56	FALSE
971.138	328516	2853204	877.771	785.496	155.246	0.911428	42	BF-left	57	FALSE
858.176	238961	1040109	995.477	784.399	145.587	0.753504	42	BF-left	58	FALSE
892.494	199022	1519917	1048.95	784.645	-56.1956	0.757579	42	BF-left	59	FALSE
863.805	239146	1126402	690.443	793.482	19.2532	0.485834	42	BF-left	60	FALSE
927.995	255979	1016154	959.163	796.135	25.5318	0.721486	42	BF-left	61	FALSE
844.162	219256	728512	531.221	803.37	-39.7606	0.646554	42	BF-left	62	FALSE
934.252	151124	270933	1020.14	802.634	10.9189	0.873616	42	BF-left	63	FALSE
1213.74	227376	128656	1071.1	803.377	-145.198	0.65973	42	BF-left	64	FALSE
999.967	312150	1066965	834.704	808.484	128.333	0.665499	42	BF-left	65	FALSE
940.727	379336	1673553	569.094	807.784	-45.0313	0.648604	42	BF-left	66	FALSE
925.487	433156	1256812	728.492	810.082	126.688	0.764235	42	BF-left	67	FALSE
1285.38	348966	269930	982.724	810.852	-43.6288	0.655234	42	BF-left	68	FALSE
922.16	365078	1093682	426.795	815.318	76.9298	0.709397	42	BF-left	69	FALSE
989.355	324817	314615	505.695	814.17	151.573	0.83706	42	BF-left	70	FALSE
950.584	195720	377382	935.106	814.952	5.0898	0.700272	42	BF-left	71	FALSE
908.104	365080	998006	607.87	816.187	-26.864	0.840979	42	BF-left	72	FALSE
914.623	424494	1342667	471.318	818.527	144.152	0.637208	42	BF-left	73	FALSE
849.315	243876	2158959	654.161	820.458	103.472	0.674285	42	BF-left	74	FALSE
915.389	238536	1365760	774.419	822.001	-169.522	0.697485	42	BF-left	75	FALSE
1040.91	560105	1130431	905.869	824.841	-157.827	0.728197	42	BF-left	76	FALSE
703.456	156137	725263	1645.17	824.501	107.939	0.602515	42	BF-left	77	FALSE
903.348	267546	522135	1026.2	828.356	23.3809	0.644189	42	BF-left	78	FALSE
886.159	328393	1107699	1057.55	829.252	-52.8187	0.643033	42	BF-left	79	FALSE
952.212	345293	910315	702.61	836.184	116.767	0.737368	42	BF-left	80	FALSE
959.103	406720	1924919	861.961	841.337	-77.5229	0.53632	42	BF-left	81	FALSE
960.665	432854	1377594	956.966	838.091	-81.5829	0.69287	42	BF-left	82	FALSE
856.426	202087	1022573	1729.21	840.281	-91.35	0.693679	42	BF-left	83	FALSE
978.376	345508	1466585	997.166	840.349	26.6942	0.546073	42	BF-left	84	FALSE
877.376	213822	1016001	513.564	842.242	151.247	0.69363	42	BF-left	85	FALSE
915.289	310679	1663081	813.307	843.627	-132.824	0.758913	42	BF-left	86	FALSE
944.209	208224	1907302	399.468	845.308	77.1986	0.613038	42	BF-left	87	FALSE
1007.87	253583	677291	548.696	845.129	-23.0127	0.662868	42	BF-left	88	FALSE
922.238	301355	1157409	1692.21	846.304	18.5341	0.728433	42	BF-left	89	FALSE
925.033	250858	2032297	1097.19	852.611	49.8079	0.567464	42	BF-left	90	FALSE
955.248	510791	1522665	745.84	851.617	146.372	0.562474	42	BF-left	91	FALSE
872.024	331936	1573132	450.21	854.499	170.94	0.671399	42	BF-left	92	FALSE
1398.2	249886	75503	650.481	855.574	-39.3517	0.421611	42	BF-left	93	FALSE
861.569	255436	1381095	618.982	857.411	114.681	0.613789	42	BF-left	94	FALSE
834.674	234185	792940	1803.86	857.014	37.1406	0.796898	42	BF-left	95	FALSE
885.764	302195	1494284	1641.15	865.024	-72.6777	0.669511	42	BF-left	96	FALSE
924.028	309485	1395282	1765.21	862.786	151.001	0.663905	42	BF-left	97	FALSE
971.964	248648	1358805	575.889	864.931	-89.4681	0.767661	42	BF-left	98	FALSE
821.533	375555	1021166	680.688	865.121	58.1209	0.791053	42	BF-left	99	FALSE
1001.9	314091	1744304	1030.11	869.387	-43.9051	0.586443	42	BF-left	100	FALSE
970.371	243451	483245	712.763	866.651	-54.6045	0.716147	42	BF-left	101	FALSE
793.308	152531	687798	351.82	868.146	-97.6551	0.762129	42	BF-left	102	FALSE
1433.92	39130.9	156297	376.899	870.982	93.7605	0.707276	42	BF-left	103	FALSE
1641.6	185240	118195	861.583	872.306	143.826	0.326166	42	BF-left	104	FALSE
830.277	297946	758043	533.363	874.652	127.253	0.787101	42	BF-left	105	FALSE
1185.04	275529	413578	805.433	875.063	113.503	0.808678	42	BF-left	106	FALSE
990.488	371460	3962941	907.33	874.724	-151.419	0.706359	42	BF-left	107	FALSE
914.88	271720	1500403	489.637	878.655	-68.3367	0.662949	42	BF-left	108	FALSE
960.127	508728	1933695	973.646	879.214	167.773	0.683991	42	BF-left	109	FALSE
847.009	319758	1293382	1723.32	882.549	-62.6009	0.761428	42	BF-left	110	FALSE
976.269	349643	1765094	1562.36	886.979	-105.255	0.65084	42	BF-left	111	FALSE
1067.6	386451	1357991	1066.42	888.284	-135.378	0.619812	42	BF-left	112	FALSE
891.671	199055	1705766	1675.48	889.41	-94.6018	0.688987	42	BF-left	113	FALSE
1567.35	123844	108147	560.551	890.725	-7.82981	0.697244	42	BF-left	114	FALSE
927.124	208051	2200065	773.624	894.561	-13.9674	0.728659	42	BF-left	115	FALSE
863.617	180980	950842	404.536	892.947	21.5344	0.618242	42	BF-left	116	FALSE
937.429	364322	931804	446.785	892.742	162.2	0.587491	42	BF-left	117	FALSE
1017	212902	887840	615.485	895.801	71.9975	0.63441	42	BF-left	118	FALSE
830.545	238978	1240834	654.475	894.791	153.528	0.598972	42	BF-left	119	FALSE
972.954	223369	1431215	728.219	900.677	-31.9262	0.602499	42	BF-left	120	FALSE
903.57	278164	1538779	328.584	902.375	26.9705	0.588159	42	BF-left	121	FALSE
965.887	337982	689643	694.987	900.506	0.298367	0.704753	42	BF-left	122	FALSE
895.401	279064	1247293	368.32	901.036	-47.0172	0.636093	42	BF-left	123	FALSE
872.347	337897	862751	1769.56	899.968	-143.58	0.716166	42	BF-left	124	FALSE
809.905	165563	1197850	99.4496	899.932	-146.083	0.788478	42	BF-left	125	FALSE
878.877	325275	1007193	1520.42	901.842	106.891	0.805923	42	BF-left	126	FALSE
889.388	233019	1092168	580.643	905.587	-39.2055	0.663368	42	BF-left	127	FALSE
1203.87	192218	399686	504.711	906.358	-148.676	0.449166	42	BF-left	128	FALSE
1058.86	633489	1871008	1625.46	906.787	140.985	0.503986	42	BF-left	129	FALSE
964.426	507374	1524757	1104.29	909.318	46.2781	0.832308	42	BF-left	130	FALSE
830.592	211904	904515	58.9458	910.473	42.6286	0.900879	42	BF-left	131	FALSE
1063.87	282448	480871	998.294	912.263	17.6902	0.505084	42	BF-left	132	FALSE
925.721	209783	4935017	837.85	914.723	-137.661	0.895065	42	BF-left	133	FALSE
857.854	216489	1704556	540.744	918.706	40.2636	0.621112	42	BF-left	134	FALSE
1736.82	190490	230997	632.707	915.564	-155.366	0.872274	42	BF-left	135	FALSE
853.17	198017	491426	1701.86	915.085	28.9071	0.896846	42	BF-left	136	FALSE
993.281	526374	1705464	947.639	916.721	120.531	0.801964	42	BF-left	137	FALSE
1356.49	372753	485623	981.894	916.084	18.7394	0.624274	42	BF-left	138	FALSE
947.38	454216	946433	469.528	920.157	-127.952	0.720983	42	BF-left	139	FALSE
1411.46	196566	372625	680.288	919.034	113.289	0.520284	42	BF-left	140	FALSE
935.793	357309	858122	1066.67	922.899	-172.36	0.802572	42	BF-left	141	FALSE
725.892	123029	362946	391.148	924.498	164.504	0.874087	42	BF-left	142	FALSE
1047.93	761893	1295236	902.723	926.013	173.543	0.757502	42	BF-left	143	FALSE
909.221	411122	1586591	1585.67	926.894	27.4281	0.53737	42	BF-left	144	FALSE
831.229	299130	1258481	427.569	928.065	-103.535	0.807246	42	BF-left	145	FALSE
923.556	222475	1407500	1148.97	929.415	88.4532	0.738157	42	BF-left	146	FALSE
828.038	287903	1443271	1734.91	927.74	-50.1836	0.614805	42	BF-left	147	FALSE
826.059	242390	1342346	612.295	936.328	43.6653	0.589585	42	BF-left	148	FALSE
920.978	280267	1118067	746.513	937.308	-25.0005	0.720623	42	BF-left	149	FALSE
865.259	249316	1080708	504.756	938.368	28.7132	0.642989	42	BF-left	150	FALSE
908.181	287775	1814545	655.862	942.318	28.8754	0.561316	42	BF-left	151	FALSE
889.653	395821	1229500	1504.38	939.027	-1.26084	0.678585	42	BF-left	152	FALSE
1007.53	532836	1613052	1545.67	938.325	51.6423	0.835713	42	BF-left	153	FALSE
871.505	312853	1419681	1777.72	937.03	-81.5845	0.557075	42	BF-left	154	FALSE
874.551	316222	1908270	1669	938.984	-178.781	0.797364	42	BF-left	155	FALSE
957.91	228695	2273120	1025.04	941.011	-33.7093	0.770023	42	BF-left	156	FALSE
913.65	345633	973951	784.479	941.503	98.3659	0.693534	42	BF-left	157	FALSE
894.909	325108	755303	574.944	944.589	-96.9774	0.751511	42	BF-left	158	FALSE
983.593	668530	995396	1624.09	944.074	120.774	0.711615	42	BF-left	159	FALSE
833.888	206996	985656	1819.2	943.761	97.6881	0.700097	42	BF-left	160	FALSE
833.909	224294	946487	1187.05	946.956	163.444	0.857972	42	BF-left	161	FALSE
943.72	352976	1510896	976.23	951.41	-86.254	0.616871	42	BF-left	162	FALSE
871.094	322775	1166395	1114.03	951.199	174.061	0.717228	42	BF-left	163	FALSE
929.202	419259	1232122	931.555	955.229	146.651	0.769791	42	BF-left	164	FALSE
877.934	194028	2436268	703.57	952.952	2.54335	0.64941	42	BF-left	165	FALSE
899.123	535787	1509627	467.244	958.015	139.449	0.540921	42	BF-left	166	FALSE
891.909	187920	1279889	368.257	962.838	18.2993	0.712324	42	BF-left	167	FALSE
1166.21	450359	453655	812.172	962.83	47.9088	0.549602	42	BF-left	168	FALSE
879.085	379458	1683447	1067.2	963.78	-87.6921	0.615303	42	BF-left	169	FALSE
647.981	44120.8	168475	228.685	966.731	-162.526	0.821431	42	BF-left	170	FALSE
885.227	251180	1224269	545.306	970.939	1.71579	0.612869	42	BF-left	171	FALSE
1021.55	279382	1543569	888.855	968.804	-100.12	0.81348	42	BF-left	172	FALSE
897.476	350753	605796	1794.09	968.409	-89.3928	0.7861	42	BF-left	173	FALSE
848.205	251542	1783776	1714.75	971.712	137.064	0.597716	42	BF-left	174	FALSE
967.796	376787	2023661	420.796	973.277	129.636	0.584765	42	BF-left	175	FALSE
953.752	528128	1176930	1568.41	973.567	-142.33	0.729437	42	BF-left	176	FALSE
965.335	94002.7	394822	1150.41	977.254	-63.7171	0.689432	42	BF-left	177	FALSE
969.766	307976	1460467	750.448	980.106	103.65	0.585321	42	BF-left	178	FALSE
901.438	351819	1032147	1761.98	980.528	-2.60476	0.753055	42	BF-left	179	FALSE
942.128	386453	1822075	1523.69	981.916	9.39909	0.826954	42	BF-left	180	FALSE
927.975	264551	1078307	791.207	980.826	91.7751	0.683843	42	BF-left	181	FALSE
849.695	234854	1746972	844.547	981.222	23.328	0.733792	42	BF-left	182	FALSE
821.515	202874	1243774	506.199	985.124	-54.2805	0.624785	42	BF-left	183	FALSE
842.162	290673	1562210	584.141	982.445	-64.3037	0.436852	42	BF-left	184	FALSE
799.325	196579	1115858	1186.11	983.857	-172.2	0.562745	42	BF-left	185	FALSE
901.11	329187	1192169	1665.22	984.33	-84.4243	0.742264	42	BF-left	186	FALSE
880.97	288076	1921395	1616.92	984.855	100.752	0.612082	42	BF-left	187	FALSE
804.911	264448	1279809	1825.57	988.653	-1.8332	0.585867	42	BF-left	188	FALSE
859.724	195872	1277550	622.95	988.306	-40.3141	0.496003	42	BF-left	189	FALSE
811.474	247055	705982	921.766	989.948	50.2729	0.926564	42	BF-left	190	FALSE
856.016	227009	1260055	1117.63	989.728	122.881	0.641459	42	BF-left	191	FALSE
888.997	305625	915667	955.627	991.815	-50.7135	0.747651	42	BF-left	192	FALSE
988.075	477052	1544361	667.193	991.292	-178.401	0.653454	42	BF-left	193	FALSE
856.199	205778	1558282	241.475	1000.24	49.9553	0.650482	42	BF-left	194	FALSE
863.992	243506	2817477	1005.7	996.909	94.2224	0.845759	42	BF-left	195	FALSE
1077.83	247354	439755	1051.51	998.1	142.099	0.70673	42	BF-left	196	FALSE
1222.19	141223	285993	876.397	999.325	99.5116	0.888697	42	BF-left	197	FALSE
1468.74	332107	165968	1563.62	999.496	130.193	0.766303	42	BF-left	198	FALSE
929.856	145816	373802	531.358	1004.63	-79.316	0.705517	42	BF-left	199	FALSE
905.159	297007	1202051	1864.6	1003.44	-149.119	0.745179	42	BF-left	200	FALSE
810.2	220504	1556394	390.925	1007.49	85.1914	0.58486	42	BF-left	201	FALSE
827.375	241594	488151	1153.94	1005.88	67.5648	0.951635	42	BF-left	202	FALSE
946.765	494870	1295174	1786.73	1007.43	-89.2247	0.600323	42	BF-left	203	FALSE
1633.56	13822.5	14702	1172.67	1007.89	-139.399	0.517548	42	BF-left	204	FALSE
917.588	453951	913918	1692.77	1008.25	-60.0404	0.797756	42	BF-left	205	FALSE
906.577	269199	640950	898.455	1009.46	61.1496	0.746036	42	BF-left	206	FALSE
908.09	296385	1402999	1083.98	1011.22	36.6768	0.697106	42	BF-left	207	FALSE
948.998	410039	1164421	1586.54	1013.84	120.85	0.723954	42	BF-left	208	FALSE
1678.56	133929	261856	676.545	1017.38	-130.49	0.29668	42	BF-left	209	FALSE
908.379	272560	1721379	1740.4	1017.53	70.4127	0.65252	42	BF-left	210	FALSE
959.968	311137	2695590	450.33	1014.04	-117.453	0.390424	42	BF-left	211	FALSE
851.145	263761	2893043	718.672	1018.71	76.4546	0.820771	42	BF-left	212	FALSE
1055.67	396615	1108457	768.016	1020.95	-25.8442	0.441764	42	BF-left	213	FALSE
916.153	319996	1554712	808.825	1017.8	-157.525	0.556213	42	BF-left	214	FALSE
926.032	418489	1412199	1200.01	1023.3	127.916	0.506088	42	BF-left	215	FALSE
807.24	254807	942856	935.481	1027.18	27.2059	0.570127	42	BF-left	216	FALSE
837.806	259837	1227386	860.502	1025.27	176.333	0.619845	42	BF-left	217	FALSE
1389.7	510772	255704	1614.1	1024.54	-41.8425	0.454531	42	BF-left	218	FALSE
1009.23	490449	1352366	644.491	1026.38	161.652	0.725424	42	BF-left	219	FALSE
904.233	339635	1123961	552.216	1024.79	-30.0096	0.579478	42	BF-left	220	FALSE
948.923	375324	953668	587.136	1027.41	-34.6999	0.744506	42	BF-left	221	FALSE
1232.18	151079	335152	613.246	1025.75	3.68595	0.550929	42	BF-left	222	FALSE
885.562	370441	1594898	1546.16	1026.82	124.746	0.816564	42	BF-left	223	FALSE
846.433	291017	1199395	1642.76	1026.3	-88.7942	0.649447	42	BF-left	224	FALSE
939.068	397911	1414236	501.093	1027.49	-158.401	0.464957	42	BF-left	225	FALSE
928.077	375800	1019029	1049.39	1028.35	117.302	0.672242	42	BF-left	226	FALSE
855.128	338041	1133045	1129.78	1030.89	121.357	0.699584	42	BF-left	227	FALSE
789.568	80596.6	383730	1164.49	1032.21	58.3123	0.743574	42	BF-left	228	FALSE
842.472	85990.8	180289	677.738	1032.03	161.969	0.432237	42	BF-left	229	FALSE
857.174	308080	1224045	971.341	1033.61	27.7659	0.580202	42	BF-left	230	FALSE
1030.52	132778	189615	382.63	1036.37	127.676	0.563203	42	BF-left	231	FALSE
919.404	197444	880789	1824.31	1039.72	175.877	0.629042	42	BF-left	232	FALSE
863.234	250323	619802	1676.53	1042.03	43.6939	0.683767	42	BF-left	233	FALSE
867.456	203337	974153	902.245	1042.8	128.517	0.759943	42	BF-left	234	FALSE
851.37	290463	1126363	1709.9	1045.89	10.1276	0.606882	42	BF-left	235	FALSE
1662.28	121291	154592	1735.89	1050.27	43.0875	0.698752	42	BF-left	236	FALSE
886.139	352951	1857347	1779.26	1052.59	-158.379	0.784869	42	BF-left	237	FALSE
816.769	282573	1111623	405.184	1054.7	-89.4517	0.629408	42	BF-left	238	FALSE
852.507	325885	1552415	1013.65	1053.68	-158.615	0.644149	42	BF-left	239	FALSE
1643.47	261866	185712	930.566	1055.87	128.988	0.461774	42	BF-left	240	FALSE
873.276	256958	1234812	1093.44	1056.92	-44.0241	0.514535	42	BF-left	241	FALSE
809.187	160963	450717	438.844	1057.75	-22.5872	0.785612	42	BF-left	242	FALSE
827.144	406887	897451	471.679	1057.17	104.604	0.831231	42	BF-left	244	FALSE
928.343	450611	1507629	669.667	1059.05	-115.777	0.591956	42	BF-left	245	FALSE
989.857	345879	913638	780.499	1056.11	-88.9715	0.784317	42	BF-left	246	FALSE
885.371	221397	1716734	1602.64	1058.13	33.3512	0.840805	42	BF-left	247	FALSE
876.18	284138	1570990	621.738	1061.47	98.3413	0.449287	42	BF-left	248	FALSE
900.496	290724	1882037	821.918	1060.02	-90.0407	0.622167	42	BF-left	249	FALSE
1078.36	525638	777501	1565.45	1063.06	30.5918	0.719174	42	BF-left	251	FALSE
892.061	324569	668154	1058.34	1061.39	150.043	0.790297	42	BF-left	252	FALSE
1467.45	167440	64568	981.591	1063.2	145.911	0.746515	42	BF-left	253	FALSE
847.364	273691	1502377	1187.45	1065.52	10.2762	0.682127	42	BF-left	254	FALSE
865.105	306686	1182599	871.552	1064.3	122.493	0.562002	42	BF-left	255	FALSE
822.024	215995	1559380	514.166	1066.57	-88.3056	0.580416	42	BF-left	256	FALSE
1206.49	98695.3	283526	1156.28	1068.6	30.0803	0.625412	42	BF-left	257	FALSE
892.041	258277	1550367	571.808	1068.84	-117.326	0.697868	42	BF-left	259	FALSE
848.015	293443	1164324	1648.06	1068.26	-62.1598	0.645642	42	BF-left	260	FALSE
507.786	21339.6	102065	1856.37	1069.21	-89.2841	0.927392	42	BF-left	261	FALSE
992.653	577718	1796702	1530.56	1073.82	0.78356	0.812805	42	BF-left	262	FALSE
899.065	282795	1274874	955.269	1074.72	-9.58185	0.71298	42	BF-left	263	FALSE
855.294	183826	2008231	737.797	1074.93	-93.9413	0.836812	42	BF-left	264	FALSE
895.749	310926	1382141	1128.45	1076.4	19.6302	0.585518	42	BF-left	265	FALSE
973.803	394322	956275	1684.15	1079.4	168.615	0.729921	42	BF-left	266	FALSE
875.699	302293	1135781	918.166	1081.12	51.1727	0.673704	42	BF-left	267	FALSE
892.196	323502	1764763	1822.53	1079.45	-156.969	0.738463	42	BF-left	268	FALSE
1191.39	115576	166794	999.336	1081.34	128.824	0.834525	42	BF-left	269	FALSE
1425.68	72470.5	272305	856.654	1090.57	-21.3032	0.529336	42	BF-left	270	FALSE
832.667	306123	534572	1068.9	1090.43	-152.919	0.559774	42	BF-left	271	FALSE
880.272	251229	1951563	1731.26	1089.86	-68.9285	0.917049	42	BF-left	272	FALSE
881.88	305618	1312237	418.824	1090.94	-139.675	0.517109	42	BF-left	273	FALSE
943.023	324514	1074103	784.15	1091.39	165.411	0.680873	42	BF-left	274	FALSE
1028.41	378876	563567	1616.9	1092.64	-144.509	0.524363	42	BF-left	275	FALSE
995.952	194322	432243	1098.19	1093.52	-63.7754	0.570127	42	BF-left	276	FALSE
838.381	291918	1411834	1027.83	1093.04	-105.036	0.431082	42	BF-left	277	FALSE
822.073	203546	688897	538.943	1095.96	-69.6576	0.803162	42	BF-left	278	FALSE
873.535	274096	880523	1160.17	1098.94	-45.8427	0.645265	42	BF-left	279	FALSE
1475	235968	262550	510.736	1099.58	-148.882	0.453143	42	BF-left	280	FALSE
888.933	259900	1432071	1221.04	1098.56	-1.23281	0.670213	42	BF-left	281	FALSE
999.307	642903	1632867	1572.9	1098.22	-145.836	0.655236	42	BF-left	282	FALSE
827.995	138222	1087986	835.452	1105.83	37.5196	0.563411	42	BF-left	283	FALSE
922.967	327804	1924387	605.169	1103.23	139.619	0.688219	42	BF-left	284	FALSE
987.254	342682	2006100	688.164	1102.05	95.2251	0.641931	42	BF-left	285	FALSE
954.539	317558	2223122	469.954	1106.88	-173.25	0.494666	42	BF-left	286	FALSE
1002.93	445305	1069126	647.545	1103.27	16.2987	0.587162	42	BF-left	287	FALSE
903.059	258971	1201972	981.866	1106.39	-43.1049	0.783424	42	BF-left	288	FALSE
848.505	200142	1315183	879.708	1105.65	-89.5751	0.490828	42	BF-left	289	FALSE
875.897	334768	775169	1643.74	1108.17	-147.126	0.785501	42	BF-left	290	FALSE
1147.5	326064	379822	907.511	1114.01	-29.6798	0.436514	42	BF-left	291	FALSE
767.404	220421	709849	1116.72	1116.41	-61.5493	0.860159	42	BF-left	292	FALSE
862.274	264991	827783	562.358	1118.98	-120.116	0.723186	42	BF-left	293	FALSE
939.611	356736	771421	727.202	1120.62	17.3927	0.540708	42	BF-left	294	FALSE
844.123	292531	1256055	760.085	1122.88	26.5657	0.552874	42	BF-left	295	FALSE
913.996	356940	2032726	1687.98	1121.89	-39.947	0.93613	42	BF-left	296	FALSE
959.25	431000	1096423	1185.56	1123.11	-52.0611	0.806688	42	BF-left	297	FALSE
2177.84	230577	82758	1208.84	1126.61	-76.5693	0.603386	42	BF-left	298	FALSE
845.96	173059	1488890	1078.03	1129.03	-33.8519	0.516056	42	BF-left	299	FALSE
881.878	450109	1498310	1604.29	1127.14	-92.671	0.729169	42	BF-left	300	FALSE
1004.97	568075	426107	1008.68	1129.57	-13.1271	0.853878	42	BF-left	301	FALSE
901.637	338650	1588684	801.54	1130.57	-35.2638	0.759245	42	BF-left	302	FALSE
872.725	179811	2192284	937.862	1132.12	4.48902	0.664041	42	BF-left	303	FALSE
1002.4	301577	1865459	1443.98	1129.21	-79.2513	0.671613	42	BF-left	304	FALSE
958.63	312840	1111052	1484.78	1130.75	-14.4571	0.787707	42	BF-left	305	FALSE
882.438	298216	1155111	1041	1130.66	-37.2646	0.597388	42	BF-left	306	FALSE
832.913	197316	1732459	523.574	1136.1	52.6858	0.551856	42	BF-left	307	FALSE
936.878	251512	337276	587.125	1135.6	-2.83141	0.60993	42	BF-left	308	FALSE
946.661	398904	2269146	411.476	1133.18	-164.937	0.506709	42	BF-left	309	FALSE
876.169	182180	418809	852.236	1136.58	-99.1271	0.832929	42	BF-left	310	FALSE
937.586	334500	2022372	1556.4	1139.55	83.8361	0.571621	42	BF-left	311	FALSE
922.469	296859	1321898	1147.06	1143.24	118.666	0.699368	42	BF-left	312	FALSE
1000.65	505467	1773151	1732.36	1143.22	-158.822	0.713603	42	BF-left	313	FALSE
1495.27	146733	218309	449.075	1146.47	63.0523	0.473519	42	BF-left	314	FALSE
828.372	207491	1005644	616.927	1145.76	163.295	0.676306	42	BF-left	315	FALSE
879.831	283217	920303	706.181	1146.26	58.5997	0.74677	42	BF-left	316	FALSE
880.838	350723	1197940	478.663	1147.68	-175.481	0.696913	42	BF-left	317	FALSE
839.115	332052	1420622	885.347	1147.02	-101.22	0.409565	42	BF-left	318	FALSE
868.263	288112	1961406	664.531	1148.44	48.1673	0.707475	42	BF-left	319	FALSE
910.105	320491	1468909	1222.92	1149.23	-52.4474	0.822091	42	BF-left	320	FALSE
914.196	350509	2127335	1644.86	1151.92	-60.5501	0.910859	42	BF-left	321	FALSE
827.876	212867	1543988	982.184	1154.7	-2.52647	0.696052	42	BF-left	322	FALSE
966.301	360309	894795	1102	1157.72	-59.5551	0.489824	42	BF-left	323	FALSE
802.363	210100	1165031	562.646	1159.94	-51.0546	0.601651	42	BF-left	324	FALSE
1040.35	149016	583635	749.515	1160.57	-61.4839	0.70371	42	BF-left	325	FALSE
1088.56	87262.8	185056	727.418	1161.32	-68.7424	0.272601	42	BF-left	326	FALSE
857.775	252226	801162	434.476	1166.57	-155.975	0.644845	42	BF-left	327	FALSE
901.379	258741	1754984	833.266	1168.02	133.477	0.76608	42	BF-left	328	FALSE
890.674	278279	1146298	1023.05	1170.19	-99.7506	0.741125	42	BF-left	329	FALSE
1848.49	238529	142334	463.714	1170.49	133.875	0.264164	42	BF-left	330	FALSE
996.269	544175	1715575	1599.72	1174.79	117.613	0.596138	42	BF-left	331	FALSE
902.181	321278	1064573	909.28	1174.81	-83.3509	0.747971	42	BF-left	332	FALSE
882.155	223974	1819885	784.896	1178.18	62.9301	0.632061	42	BF-left	333	FALSE
937.819	301752	1464873	1066.16	1177.85	102.701	0.71646	42	BF-left	334	FALSE
921.69	289080	1129992	1169.35	1181.42	-17.624	0.723781	42	BF-left	335	FALSE
865.952	297476	1574300	502.723	1181.26	-141.261	0.54872	42	BF-left	336	FALSE
873.951	367985	1168472	949.761	1184.3	102.495	0.667523	42	BF-left	337	FALSE
976.912	396497	1478068	1710.06	1181.01	62.6647	0.720431	42	BF-left	338	FALSE
918.97	283437	1663335	595.724	1186.66	-33.3031	0.579798	42	BF-left	339	FALSE
897.155	369044	1328686	705.31	1185.76	112.687	0.806015	42	BF-left	340	FALSE
902.264	427509	1760317	1124.74	1187.52	-94.5297	0.617553	42	BF-left	341	FALSE
849.287	291810	726140	458.065	1190.76	-168.097	0.695085	42	BF-left	342	FALSE
871.469	333031	692818	666.369	1192.48	-134.663	0.771579	42	BF-left	343	FALSE
818.844	181395	997352	746.735	1195.17	62.4456	0.648518	42	BF-left	344	FALSE
983.388	327564	1555720	870.095	1197.9	-155.155	0.658681	42	BF-left	345	FALSE
832.651	325747	808504	989.481	1198.07	-153.043	0.780492	42	BF-left	346	FALSE
876.366	275017	1036741	552.042	1201.88	-114.243	0.673475	42	BF-left	347	FALSE
893.253	322957	1478334	416.851	1201.96	68.4706	0.841117	42	BF-left	348	FALSE
936.544	213081	487003	1020.36	1204.17	-62.2487	0.587757	42	BF-left	349	FALSE
1250.68	457884	340186	522.184	1205.24	-102.826	0.609222	42	BF-left	350	FALSE
845.61	211983	1314923	631.026	1205.37	-30.6823	0.517004	42	BF-left	351	FALSE
900.666	309925	1250125	819.21	1210.63	-126.369	0.595283	42	BF-left	352	FALSE
975.381	410846	1349927	1087.54	1219.23	-16.596	0.536227	42	BF-left	353	FALSE
971.108	353329	797280	777.923	1218.98	133.349	0.589428	42	BF-left	354	FALSE
910.076	359065	1351463	911.393	1215.22	-88.923	0.528595	42	BF-left	355	FALSE
903.954	218799	1508699	1047.66	1220.81	-31.6528	0.672192	42	BF-left	356	FALSE
914.655	369731	1232955	493.541	1226.11	-62.5852	0.619325	42	BF-left	357	FALSE
881.777	275683	1282986	684.101	1225.95	7.66246	0.698727	42	BF-left	358	FALSE
1858.49	346107	126377	755.588	1224.1	-12.4787	0.607553	42	BF-left	359	FALSE
1421.04	469645	244419	882.872	1228.21	32.9975	0.408478	42	BF-left	360	FALSE
804.337	163072	561427	528.802	1229.2	-73.5578	0.982299	42	BF-left	361	FALSE
883.823	225238	941272	574.78	1229.89	-28.4476	0.743607	42	BF-left	362	FALSE
857.52	304575	1689315	952.188	1231.43	33.7536	0.797889	42	BF-left	363	FALSE
921.087	305534	1772171	725.78	1232.75	32.8026	0.644435	42	BF-left	364	FALSE
809.874	189022	1444006	452.376	1232.84	-2.62591	0.706629	42	BF-left	365	FALSE
960.091	505289	1324926	851.116	1234.55	-167.355	0.545709	42	BF-left	366	FALSE
889.73	254003	1315910	999.594	1234.83	136.291	0.795109	42	BF-left	367	FALSE
975.307	427361	1600478	1121.06	1240.41	-57.2943	0.67169	42	BF-left	368	FALSE
979.47	472241	667019	803.815	1243.22	-167.29	0.745258	42	BF-left	369	FALSE
1437.98	196199	304852	915.127	1243.97	-148.056	0.197228	42	BF-left	370	FALSE
957.581	317203	910660	765.997	1247.48	175.589	0.786682	42	BF-left	371	FALSE
901.391	250078	1432311	608.262	1249.21	-90.2662	0.729401	42	BF-left	372	FALSE
978.96	348146	992665	548.864	1255.89	175.443	0.7292	42	BF-left	373	FALSE
948.488	273044	1631400	653.189	1254.61	68.2155	0.720329	42	BF-left	374	FALSE
916.834	405862	1218472	879.688	1259.55	-119.63	0.437593	42	BF-left	375	FALSE
878.606	297112	1274858	506.266	1263.32	-89.7554	0.698419	42	BF-left	376	FALSE
953.989	359078	1165774	1053.72	1264.15	100.353	0.720686	42	BF-left	377	FALSE
920.053	508278	1002858	974.142	1267.43	-156.608	0.479077	42	BF-left	378	FALSE
950.722	382618	1706546	700.139	1271.77	145.93	0.722877	42	BF-left	379	FALSE
829	229060	1643078	829.668	1275.05	0.917835	0.697209	42	BF-left	380	FALSE
817.329	256760	665306	465.301	1271.33	-113.399	0.616654	42	BF-left	381	FALSE
832.299	237807	1689566	924.964	1275.9	137.598	0.740376	42	BF-left	382	FALSE
900.699	415410	1029499	744.629	1278.94	7.04247	0.787858	42	BF-left	383	FALSE
910.999	418305	1497683	1014.94	1278.6	-47.6163	0.695858	42	BF-left	384	FALSE
972.449	417443	821719	579.891	1277.09	66.0561	0.650013	42	BF-left	385	FALSE
917.83	369805	1416211	784.935	1279.75	-65.3609	0.549383	42	BF-left	386	FALSE
930.284	357596	1274489	1110.08	1285.22	-88.6171	0.821869	42	BF-left	387	FALSE
882.461	355139	1513420	543.624	1293.07	129.117	0.530279	42	BF-left	388	FALSE
866.21	247646	1456966	616.776	1293.12	-68.9824	0.706654	42	BF-left	389	FALSE
924.736	375846	1137425	656.75	1299.26	-9.85581	0.884057	42	BF-left	390	FALSE
902.703	352799	1022763	976.028	1301.12	-179.734	0.728246	42	BF-left	391	FALSE
845.637	218730	1648993	874.639	1304.55	34.1872	0.6893	42	BF-left	392	FALSE
868.16	270819	1468926	487.138	1305.18	52.8032	0.827547	42	BF-left	393	FALSE
1179.94	354296	320944	580.162	1306.21	171.633	0.509766	42	BF-left	394	FALSE
881.954	173768	406581	693.764	1307.05	-86.2895	0.839982	42	BF-left	395	FALSE
749.024	290100	468889	1037.45	1306.57	-90.2364	0.889043	42	BF-left	396	FALSE
810.07	253021	648056	801.215	1311.37	-61.3136	0.550063	42	BF-left	397	FALSE
936.237	348862	719030	911.122	1314.17	-4.83359	0.645234	42	BF-left	398	FALSE
893.059	173831	1212774	720.845	1322.78	-6.54438	0.548699	42	BF-left	399	FALSE
869.541	197350	1321702	762.607	1324.99	-163.777	0.703345	42	BF-left	400	FALSE
950.102	419312	865543	525.098	1324.06	129.475	0.744566	42	BF-left	401	FALSE
885.77	300896	1480122	833.35	1326.38	-61.6812	0.798213	42	BF-left	402	FALSE
823.184	198123	479916	604.305	1327.91	155.847	0.666484	42	BF-left	403	FALSE
885.709	296528	1485334	944.243	1327.1	9.45664	0.571727	42	BF-left	404	FALSE
823.081	280201	1383599	1004.28	1329.18	-143.206	0.717799	42	BF-left	405	FALSE
959.594	329953	1549745	641.521	1339.79	-167.494	0.895921	42	BF-left	406	FALSE
947.151	360286	1575112	566.105	1338.68	-89.8199	0.645996	42	BF-left	407	FALSE
852.027	247135	1159609	684.874	1339.53	67.2762	0.610259	42	BF-left	408	FALSE
801.962	312379	437871	504.203	1344.89	97.7625	0.880468	42	BF-left	409	FALSE
1249.49	241457	269889	737.63	1349.85	-75.8787	0.777248	42	BF-left	410	FALSE
1000.41	290697	765312	798	1351.61	-145.651	0.619476	42	BF-left	411	FALSE
843.069	264381	1108636	870.129	1354.8	-16.9752	0.620393	42	BF-left	412	FALSE
792.326	275938	1217013	909.985	1354.26	74.6973	0.5454	42	BF-left	413	FALSE
657.448	52544.6	301111	968.749	1357.18	139.582	0.755456	42	BF-left	414	FALSE
1055.92	370467	1605004	606.274	1366.18	21.1691	0.592879	42	BF-left	415	FALSE
848.245	276374	783778	715.014	1366.04	-93.3367	0.771684	42	BF-left	416	FALSE
1583.17	348674	131403	691.084	1368.06	84.2606	0.554123	42	BF-left	417	FALSE
928.633	379847	1369734	531.205	1369.51	63.3145	0.716144	42	BF-left	418	FALSE
813.783	201230	1230440	760.243	1368.03	-67.9235	0.641159	42	BF-left	419	FALSE
846.199	390972	850430	835.383	1368.59	-30.8393	0.823522	42	BF-left	420	FALSE
992.639	498076	1014477	643.185	1379.89	-46.1561	0.768642	42	BF-left	421	FALSE
1016.31	495994	1314091	571.99	1383.1	71.1973	0.637163	42	BF-left	422	FALSE
877.207	350620	1502656	796.895	1388.34	-99.3304	0.598934	42	BF-left	423	FALSE
1440.76	87495.3	198825	623.283	1392.52	140.975	0.755227	42	BF-left	424	FALSE
963.773	243758	1548783	677.599	1393.35	5.88115	0.579685	42	BF-left	425	FALSE
838.714	235989	1309233	724.621	1403.21	-51.8861	0.668006	42	BF-left	426	FALSE
882.666	455220	786455	759.293	1411.7	-0.0819942	0.640162	42	BF-left	427	FALSE
722.375	21094.1	144475	712.315	1434.08	159.105	0.570327	42	BF-left	428	FALSE
Position 2
Mean	Variance	Total Intensity	Center of Mass X	Center of Mass Y	Cell Angle	Roundness	Time	Channel	Cell	Disappeared
832.669	128330	1233183	1081.17	633.121	25.7309	0.855507	42	BF-left	1	FALSE
879.972	192431	1514431	1131.48	638.394	-113.353	0.565805	42	BF-left	2	FALSE
837.128	217447	1125100	1182.32	637.656	150.327	0.63683	42	BF-left	3	FALSE
858.361	124175	522742	1048.52	645.003	47.2518	0.707663	42	BF-left	4	FALSE
914.358	251336	1425484	914.048	657.596	93.7847	0.783135	42	BF-left	5	FALSE
1013.19	366607	1557275	1016.88	660.757	-25.8151	0.810608	42	BF-left	6	FALSE
1212.55	173195	144293	1120.28	668.059	-179.286	0.286472	42	BF-left	7	FALSE
857.102	379534	1051664	1158.84	670.279	-131.165	0.62935	42	BF-left	8	FALSE
949.401	344897	1148775	980.026	673.932	100.136	0.683914	42	BF-left	9	FALSE
937.492	286214	1357489	1092.11	677.711	-3.74244	0.70694	42	BF-left	10	FALSE
833.41	242964	790073	1196.31	679.608	170.037	0.924748	42	BF-left	11	FALSE
1061.88	644287	606333	892.729	683.219	111.783	0.627756	42	BF-left	12	FALSE
947.074	336002	1413034	1053.03	683.405	42.8224	0.756807	42	BF-left	13	FALSE
984.052	341549	1041127	1126.76	695.059	1.46015	0.773045	42	BF-left	14	FALSE
809.866	166859	447046	1171.21	700.656	-176.632	0.865174	42	BF-left	15	FALSE
942.51	391832	1881250	926.842	705.097	35.604	0.835223	42	BF-left	16	FALSE
948.245	357291	1195737	967.224	710.73	-22.5571	0.636628	42	BF-left	17	FALSE
931.93	383576	1589872	1009.99	708.225	-80.6905	0.855511	42	BF-left	18	FALSE
1011.96	519275	1483536	882.396	716.23	14.4394	0.610469	42	BF-left	19	FALSE
911.168	318297	1411400	1215.29	716.993	61.3905	0.699947	42	BF-left	20	FALSE
905.983	333208	1851829	1095.03	727.257	-16.3064	0.747851	42	BF-left	21	FALSE
1079.54	396814	2174197	841.398	730.621	-76.1662	0.700369	42	BF-left	22	FALSE
888.695	138756	230172	805.548	733.278	171.55	0.584755	42	BF-left	23	FALSE
922.491	269105	1707530	1048.48	731.311	-42.2409	0.726223	42	BF-left	24	FALSE
965.422	326109	1010797	1136.57	734.013	22.8209	0.709445	42	BF-left	25	FALSE
852.96	193848	1555799	1175.3	739.198	-60.1511	0.681698	42	BF-left	26	FALSE
1099.26	200449	239638	871.046	749.601	8.54338	0.819747	42	BF-left	27	FALSE
927.321	325539	1825896	986.588	750.957	-174.318	0.755246	42	BF-left	28	FALSE
888.196	225513	398800	1250.85	753.443	0.394474	0.526038	42	BF-left	29	FALSE
918.207	384054	1778566	909.622	751.977	-124.148	0.600139	42	BF-left	30	FALSE
854.781	221092	1044542	1280.78	757.461	0.545904	0.870731	42	BF-left	31	FALSE
933.243	511189	1396132	1217.41	759.783	174.845	0.595745	42	BF-left	32	FALSE
895.2	289051	1246118	800.306	760.841	-118.567	0.754457	42	BF-left	33	FALSE
1178.17	275585	460664	1023.12	761.517	-10.8514	0.619929	42	BF-left	34	FALSE
944.185	511379	1021608	1075.82	768.441	51.4099	0.786122	42	BF-left	35	FALSE
937.167	243933	789095	944.607	770.068	-143.528	0.512112	42	BF-left	36	FALSE
871.459	203517	677995	1043.67	775.176	11.6985	0.754464	42	BF-left	37	FALSE
859.064	229927	1817779	1119.4	776.604	-44.5612	0.759604	42	BF-left	38	FALSE
1112.94	642157	836934	824.606	783.234	-24.4129	0.627893	42	BF-left	39	FALSE
945.312	297089	1841468	864.86	785.95	-161.786	0.770266	42	BF-left	40	FALSE
877.497	376414	713405	970.006	789.996	-6.37448	0.813225	42	BF-left	41	FALSE
942.911	213332	540288	903.939	791.267	-43.0152	0.707355	42	BF-left	42	FALSE
954.405	296167	1718884	1164.49	789.06	-97.4187	0.721698	42	BF-left	43	FALSE
884.014	345336	1415306	1005.29	795.22	-45.3274	0.658802	42	BF-left	44	FALSE
880.8	319499	1811805	1261.75	798.732	29.2417	0.725376	42	BF-left	45	FALSE
915.175	273500	1299548	933.991	805.827	-109.173	0.654035	42	BF-left	46	FALSE
914.966	346323	1655173	1205.82	804.181	-18.9823	0.548365	42	BF-left	47	FALSE
894.54	356214	1014408	1087.39	808.48	86.6857	0.762374	42	BF-left	48	FALSE
747.761	185272	824780	1590.58	814.762	-7.10057	0.718497	42	BF-left	49	FALSE
859.6	174547	1473355	1049.07	817.797	46.0671	0.683862	42	BF-left	50	FALSE
876.581	292840	731945	894.134	821.408	-110.105	0.774795	42	BF-left	51	FALSE
991.319	347247	1992552	814.972	823.292	68.5729	0.667831	42	BF-left	52	FALSE
954.408	418442	1535643	1129.15	824.314	-168.448	0.591413	42	BF-left	53	FALSE
909.801	357088	1116326	858.14	828.577	6.06862	0.875198	42	BF-left	54	FALSE
1046.08	458113	1937349	1300.3	830.508	-139.273	0.916405	42	BF-left	55	FALSE
907.1	295119	1684485	967.307	832.209	-92.8191	0.694479	42	BF-left	56	FALSE
957.726	357509	907924	1170.68	831.639	-2.74854	0.760307	42	BF-left	57	FALSE
880.372	146117	419057	1229.87	832.769	18.7051	0.895659	42	BF-left	58	FALSE
898.72	202955	515865	1005.41	834.261	-80.6214	0.563883	42	BF-left	59	FALSE
796.458	154192	1159643	516.347	838.216	21.5991	0.656726	42	BF-left	60	FALSE
888.165	245076	1126193	1525.51	842.368	25.8578	0.873736	42	BF-left	61	FALSE
936.26	366546	1176879	920.421	844.94	-143.08	0.668948	42	BF-left	62	FALSE
603.043	36570.9	181516	486.342	845.591	-24.0344	0.714327	42	BF-left	63	FALSE
957.242	487933	1252073	1085.25	847.785	-172.209	0.515011	42	BF-left	64	FALSE
1054.24	432797	462812	882.476	849.74	-137.243	0.470542	42	BF-left	65	FALSE
926.752	429775	1527288	1258.16	852.202	-70.4643	0.76218	42	BF-left	66	FALSE
1002.02	433212	1291601	1341.02	851.43	43.0844	0.618663	42	BF-left	67	FALSE
1043.71	152793	464449	1222.68	856.804	121.955	0.622641	42	BF-left	68	FALSE
902.149	348270	1730321	1576.6	858.912	7.60606	0.611809	42	BF-left	69	FALSE
879.923	165083	774332	1192.7	857.953	-48.6665	0.718416	42	BF-left	70	FALSE
1098.13	254506	162523	1316.31	857	-112.681	0.836343	42	BF-left	71	FALSE
917.406	258015	1703623	1036.09	860.149	131.424	0.573115	42	BF-left	72	FALSE
768.892	90075.5	542838	1624.34	860.506	111.936	0.904669	42	BF-left	73	FALSE
1007.11	485984	1591230	847.816	868.461	92.8702	0.499272	42	BF-left	74	FALSE
834.945	185185	1592241	991.748	874.776	38.557	0.687458	42	BF-left	75	FALSE
855.292	197809	2967862	1142.32	874.338	-165.202	0.782409	42	BF-left	76	FALSE
920.749	423662	1381124	944.639	880.098	3.78564	0.525556	42	BF-left	77	FALSE
879.698	250203	1731245	898.431	881.928	119.574	0.606154	42	BF-left	78	FALSE
954.928	427441	2008213	1082.22	887.785	-173.07	0.641424	42	BF-left	79	FALSE
880.875	257423	1891238	1542.56	890.08	66.4361	0.582751	42	BF-left	80	FALSE
818.515	177402	1741800	1215.43	892.111	-155.993	0.771047	42	BF-left	81	FALSE
897.462	494907	945027	1262.17	891.489	177.021	0.83193	42	BF-left	82	FALSE
974.322	417838	1843417	1610.09	896.081	-145.859	0.548921	42	BF-left	83	FALSE
917.474	271061	1724851	1665.72	899.28	75.3632	0.764955	42	BF-left	84	FALSE
948.152	412689	1929490	819.421	902.3	-132.208	0.682919	42	BF-left	85	FALSE
889.609	348493	1528349	1034.24	904.522	102.683	0.651092	42	BF-left	86	FALSE
963.511	588405	1134053	867.79	909.822	161.918	0.751304	42	BF-left	87	FALSE
917.408	382744	955939	973.528	911.644	91.4439	0.655254	42	BF-left	88	FALSE
908.674	318505	808720	1168.41	915.284	159.472	0.887138	42	BF-left	89	FALSE
982.406	277969	575690	1006.04	922.249	86.3443	0.509288	42	BF-left	90	FALSE
940.576	464329	1157849	1076.25	927.726	-170.432	0.572221	42	BF-left	91	FALSE
941.409	286641	2691488	1130.54	937.194	40.8828	0.63024	42	BF-left	92	FALSE
935.024	195494	2376831	939.952	944.848	-28.6073	0.566078	42	BF-left	93	FALSE
997.127	393576	1529593	896.177	936.542	-77.7648	0.556866	42	BF-left	94	FALSE
961.315	307136	1991845	1206.84	940.12	104.94	0.641249	42	BF-left	95	FALSE
936.454	490154	1748359	845.869	942.724	130.988	0.496132	42	BF-left	96	FALSE
975.63	259036	1772719	1254.82	942.518	4.80835	0.502973	42	BF-left	97	FALSE
931.208	288322	1432198	986.508	952.53	-149.985	0.696997	42	BF-left	98	FALSE
865.535	312581	1690389	1036.96	954.311	109.856	0.842125	42	BF-left	99	FALSE
1012.84	343871	1648911	800.811	960.009	-50.8752	0.67843	42	BF-left	100	FALSE
941.455	388836	1426304	1088.33	963.051	154.948	0.63604	42	BF-left	101	FALSE
822.713	244355	1341845	880.037	984.18	-6.10631	0.494701	42	BF-left	102	FALSE
1393.76	139037	262026	1141.2	977.824	127.787	0.722703	42	BF-left	103	FALSE
965.544	360395	2352064	1178.62	977.329	102.277	0.658678	42	BF-left	104	FALSE
965.961	468909	923459	1231.35	981.003	18.5516	0.79901	42	BF-left	105	FALSE
957.455	571322	1620014	835.505	984.993	-121.562	0.644789	42	BF-left	106	FALSE
745.373	149697	491946	1261.81	985.661	-17.7099	0.891029	42	BF-left	107	FALSE
866.336	217571	1333291	981.411	991.104	153.36	0.529687	42	BF-left	108	FALSE
984.105	272508	681001	1021.94	992.37	-149.893	0.743619	42	BF-left	109	FALSE
1017.48	614052	1404119	1061.25	994.033	133.468	0.679394	42	BF-left	110	FALSE
939.2	180762	2094416	915.823	1003.3	-8.55309	0.417539	42	BF-left	111	FALSE
900.573	252976	2028090	1115.19	1002.72	166.824	0.604186	42	BF-left	112	FALSE
2142.74	326259	158563	1184.11	1012.39	24.3386	0.425794	42	BF-left	113	FALSE
899.328	454820	1357985	1212.03	1015.33	-142.42	0.657989	42	BF-left	114	FALSE
952.882	496923	741342	854.897	1016.95	-54.6321	0.770756	42	BF-left	115	FALSE
895.7	324087	1142017	955.935	1020.76	76.6084	0.578482	42	BF-left	116	FALSE
1211.65	496490	518587	989.39	1021.62	-172.003	0.572133	42	BF-left	117	FALSE
931.044	424470	1671224	1029.89	1025.78	-155.362	0.55945	42	BF-left	118	FALSE
891.217	338040	1436641	818.495	1028.33	-6.41251	0.873345	42	BF-left	119	FALSE
931.287	537370	1496579	1079.12	1035.14	134.881	0.892485	42	BF-left	120	FALSE
998.812	466889	1861786	1165.94	1031.91	56.5021	0.568603	42	BF-left	121	FALSE
917.109	337229	1956194	1125.34	1054.4	38.1838	0.580407	42	BF-left	122	FALSE
913.722	258677	1145808	910.224	1055.27	-32.2323	0.953043	42	BF-left	123	FALSE
989.103	380650	931735	947.547	1055.22	-163.234	0.770398	42	BF-left	124	FALSE
971.105	419783	1776151	994.45	1056.08	154.96	0.562288	42	BF-left	125	FALSE
976.746	466001	1804050	1207.7	1057.5	-133.58	0.742233	42	BF-left	126	FALSE
1008.57	601728	1568324	1046.41	1066.41	-24.1153	0.749635	42	BF-left	127	FALSE
1012.51	520752	1668613	1164.37	1083.4	12.3901	0.611236	42	BF-left	128	FALSE
913.936	379648	1924749	1086.97	1084.58	-37.9642	0.667576	42	BF-left	129	FALSE
900.786	390822	1724104	963.694	1089.88	179.742	0.489604	42	BF-left	130	FALSE
1011.38	550757	1034639	1013.11	1090.94	-106.285	0.811131	42	BF-left	131	FALSE
912.399	363786	1363124	911.655	1095.23	-106.355	0.629219	42	BF-left	132	FALSE
926.021	408520	1542751	1202.59	1103.94	-26.7607	0.816261	42	BF-left	133	FALSE
917.834	446780	1557565	1045.11	1113.74	-114.7	0.816487	42	BF-left	134	FALSE
914.292	288532	307202	933.94	1114.91	-56.5343	0.47848	42	BF-left	135	FALSE
725.14	250947	348067	956.365	1123.3	-176.447	0.765278	42	BF-left	136	FALSE
911.499	417400	1512177	994.175	1125.7	133.413	0.734811	42	BF-left	137	FALSE
977.104	503335	1614175	1096.22	1132.45	117.329	0.743928	42	BF-left	138	FALSE
969.062	257743	1149307	1138.38	1140.44	112.947	0.940692	42	BF-left	139	FALSE
267.689	567.489	396447	1081.17	633.121	25.7309	0.855507	42	mCherry-left	1	FALSE
274.858	835.026	473030	1131.48	638.394	-113.353	0.565805	42	mCherry-left	2	FALSE
283.23	2307.92	380661	1182.32	637.656	150.327	0.63683	42	mCherry-left	3	FALSE
272.432	770.551	165911	1048.52	645.003	47.2518	0.707663	42	mCherry-left	4	FALSE
293.819	2687.51	458064	914.048	657.596	93.7847	0.783135	42	mCherry-left	5	FALSE
269.286	710.83	413892	1016.88	660.757	-25.8151	0.810608	42	mCherry-left	6	FALSE
267.151	477.658	31791	1120.28	668.059	-179.286	0.286472	42	mCherry-left	7	FALSE
271.156	771.88	332708	1158.84	670.279	-131.165	0.62935	42	mCherry-left	8	FALSE
273.736	809.745	331221	980.026	673.932	100.136	0.683914	42	mCherry-left	9	FALSE
268.928	599.259	389408	1092.11	677.711	-3.74244	0.70694	42	mCherry-left	10	FALSE
253.878	359.015	240676	1196.31	679.608	170.037	0.924748	42	mCherry-left	11	FALSE
255.926	375.816	146134	892.729	683.219	111.783	0.627756	42	mCherry-left	12	FALSE
274.316	839.738	409280	1053.03	683.405	42.8224	0.756807	42	mCherry-left	13	FALSE
275.9	759.636	291902	1126.76	695.059	1.46015	0.773045	42	mCherry-left	14	FALSE
258.676	452.426	142789	1171.21	700.656	-176.632	0.865174	42	mCherry-left	15	FALSE
302.179	2474.33	603150	926.842	705.097	35.604	0.835223	42	mCherry-left	16	FALSE
285.184	1030.61	359617	967.224	710.73	-22.5571	0.636628	42	mCherry-left	17	FALSE
278.241	863.175	474679	1009.99	708.225	-80.6905	0.855511	42	mCherry-left	18	FALSE
279.916	861.052	410357	882.396	716.23	14.4394	0.610469	42	mCherry-left	19	FALSE
260.237	460.936	403107	1215.29	716.993	61.3905	0.699947	42	mCherry-left	20	FALSE
287.808	1209.39	588279	1095.03	727.257	-16.3064	0.747851	42	mCherry-left	21	FALSE
266.444	753.582	536619	841.398	730.621	-76.1662	0.700369	42	mCherry-left	22	FALSE
252.9	425.426	65501	805.548	733.278	171.55	0.584755	42	mCherry-left	23	FALSE
297.157	1870.33	550038	1048.48	731.311	-42.2409	0.726223	42	mCherry-left	24	FALSE
265.558	463.219	278039	1136.57	734.013	22.8209	0.709445	42	mCherry-left	25	FALSE
271.78	563.58	495726	1175.3	739.198	-60.1511	0.681698	42	mCherry-left	26	FALSE
251.642	315	54858	871.046	749.601	8.54338	0.819747	42	mCherry-left	27	FALSE
278.688	631.538	548736	986.588	750.957	-174.318	0.755246	42	mCherry-left	28	FALSE
258.045	413.922	115862	1250.85	753.443	0.394474	0.526038	42	mCherry-left	29	FALSE
271.434	741.187	525767	909.622	751.977	-124.148	0.600139	42	mCherry-left	30	FALSE
262.282	590.659	320508	1280.78	757.461	0.545904	0.870731	42	mCherry-left	31	FALSE
267.708	483.235	400491	1217.41	759.783	174.845	0.595745	42	mCherry-left	32	FALSE
258.001	437.048	359137	800.306	760.841	-118.567	0.754457	42	mCherry-left	33	FALSE
275.841	521.525	107854	1023.12	761.517	-10.8514	0.619929	42	mCherry-left	34	FALSE
281.239	951.005	304301	1075.82	768.441	51.4099	0.786122	42	mCherry-left	35	FALSE
257.916	337.41	217165	944.607	770.068	-143.528	0.512112	42	mCherry-left	36	FALSE
261.125	393.05	203155	1043.67	775.176	11.6985	0.754464	42	mCherry-left	37	FALSE
282.112	709.63	596948	1119.4	776.604	-44.5612	0.759604	42	mCherry-left	38	FALSE
269.723	616.49	202832	824.606	783.234	-24.4129	0.627893	42	mCherry-left	39	FALSE
277.388	1043.06	540352	864.86	785.95	-161.786	0.770266	42	mCherry-left	40	FALSE
262.216	391.66	213182	970.006	789.996	-6.37448	0.813225	42	mCherry-left	41	FALSE
260.394	431.206	149206	903.939	791.267	-43.0152	0.707355	42	mCherry-left	42	FALSE
270.243	534.273	486708	1164.49	789.06	-97.4187	0.721698	42	mCherry-left	43	FALSE
366.228	13120.7	586331	1005.29	795.22	-45.3274	0.658802	42	mCherry-left	44	FALSE
281.638	1189.29	579329	1261.75	798.732	29.2417	0.725376	42	mCherry-left	45	FALSE
272.917	704.911	387542	933.991	805.827	-109.173	0.654035	42	mCherry-left	46	FALSE
265.4	466.315	480109	1205.82	804.181	-18.9823	0.548365	42	mCherry-left	47	FALSE
277.499	827.497	314684	1087.39	808.48	86.6857	0.762374	42	mCherry-left	48	FALSE
248.746	405.283	274367	1590.58	814.762	-7.10057	0.718497	42	mCherry-left	49	FALSE
281.991	966.008	483332	1049.07	817.797	46.0671	0.683862	42	mCherry-left	50	FALSE
266.735	704.916	222724	894.134	821.408	-110.105	0.774795	42	mCherry-left	51	FALSE
278.926	1155.64	560641	814.972	823.292	68.5729	0.667831	42	mCherry-left	52	FALSE
263.293	445.416	423638	1129.15	824.314	-168.448	0.591413	42	mCherry-left	53	FALSE
264.93	464.178	325069	858.14	828.577	6.06862	0.875198	42	mCherry-left	54	FALSE
269.881	543.956	499820	1300.3	830.508	-139.273	0.916405	42	mCherry-left	55	FALSE
278.6	588.062	517360	967.307	832.209	-92.8191	0.694479	42	mCherry-left	56	FALSE
262.718	379.721	249057	1170.68	831.639	-2.74854	0.760307	42	mCherry-left	57	FALSE
265.529	399.3	126392	1229.87	832.769	18.7051	0.895659	42	mCherry-left	58	FALSE
271.838	480.944	156035	1005.41	834.261	-80.6214	0.563883	42	mCherry-left	59	FALSE
266.312	801.025	387751	516.347	838.216	21.5991	0.656726	42	mCherry-left	60	FALSE
250.121	360.364	317154	1525.51	842.368	25.8578	0.873736	42	mCherry-left	61	FALSE
267.245	526.411	335927	920.421	844.94	-143.08	0.668948	42	mCherry-left	62	FALSE
245.96	367.746	74034	486.342	845.591	-24.0344	0.714327	42	mCherry-left	63	FALSE
260.136	419.962	340258	1085.25	847.785	-172.209	0.515011	42	mCherry-left	64	FALSE
260.228	414.85	114240	882.476	849.74	-137.243	0.470542	42	mCherry-left	65	FALSE
264.224	424.073	435441	1258.16	852.202	-70.4643	0.76218	42	mCherry-left	66	FALSE
258.721	489.038	333491	1341.02	851.43	43.0844	0.618663	42	mCherry-left	67	FALSE
267.153	433.024	118883	1222.68	856.804	121.955	0.622641	42	mCherry-left	68	FALSE
261.899	609.789	502323	1576.6	858.912	7.60606	0.611809	42	mCherry-left	69	FALSE
270.48	509.636	238022	1192.7	857.953	-48.6665	0.718416	42	mCherry-left	70	FALSE
255.682	354.23	37841	1316.31	857	-112.681	0.836343	42	mCherry-left	71	FALSE
276.236	638.177	512970	1036.09	860.149	131.424	0.573115	42	mCherry-left	72	FALSE
249.425	419.074	176094	1624.34	860.506	111.936	0.904669	42	mCherry-left	73	FALSE
264.242	554.905	417502	847.816	868.461	92.8702	0.499272	42	mCherry-left	74	FALSE
355.395	8718.35	677738	991.748	874.776	38.557	0.687458	42	mCherry-left	75	FALSE
274.814	618.371	953604	1142.32	874.338	-165.202	0.782409	42	mCherry-left	76	FALSE
258.286	391.071	387429	944.639	880.098	3.78564	0.525556	42	mCherry-left	77	FALSE
271.819	645.198	534939	898.431	881.928	119.574	0.606154	42	mCherry-left	78	FALSE
262.397	416.282	551820	1082.22	887.785	-173.07	0.641424	42	mCherry-left	79	FALSE
261.291	537.975	560992	1542.56	890.08	66.4361	0.582751	42	mCherry-left	80	FALSE
271.873	682.609	578546	1215.43	892.111	-155.993	0.771047	42	mCherry-left	81	FALSE
261.977	530.981	275862	1262.17	891.489	177.021	0.83193	42	mCherry-left	82	FALSE
261.406	678.324	494580	1610.09	896.081	-145.859	0.548921	42	mCherry-left	83	FALSE
261.464	784.184	491553	1665.72	899.28	75.3632	0.764955	42	mCherry-left	84	FALSE
264.063	502.109	537368	819.421	902.3	-132.208	0.682919	42	mCherry-left	85	FALSE
283.624	823.233	487266	1034.24	904.522	102.683	0.651092	42	mCherry-left	86	FALSE
265.444	472.42	312427	867.79	909.822	161.918	0.751304	42	mCherry-left	87	FALSE
270.615	442.463	281981	973.528	911.644	91.4439	0.655254	42	mCherry-left	88	FALSE
258.203	354.09	229801	1168.41	915.284	159.472	0.887138	42	mCherry-left	89	FALSE
267.478	463.386	156742	1006.04	922.249	86.3443	0.509288	42	mCherry-left	90	FALSE
271.918	641.295	334731	1076.25	927.726	-170.432	0.572221	42	mCherry-left	91	FALSE
268.128	557.762	766579	1130.54	937.194	40.8828	0.63024	42	mCherry-left	92	FALSE
276.906	680.731	703895	939.952	944.848	-28.6073	0.566078	42	mCherry-left	93	FALSE
260.887	477.99	400200	896.177	936.542	-77.7648	0.556866	42	mCherry-left	94	FALSE
268.735	522.051	556819	1206.84	940.12	104.94	0.641249	42	mCherry-left	95	FALSE
270.14	586.862	504352	845.869	942.724	130.988	0.496132	42	mCherry-left	96	FALSE
257.954	417.84	468702	1254.82	942.518	4.80835	0.502973	42	mCherry-left	97	FALSE
286.549	1174.22	440713	986.508	952.53	-149.985	0.696997	42	mCherry-left	98	FALSE
273.49	641.491	534126	1036.96	954.311	109.856	0.842125	42	mCherry-left	99	FALSE
260.526	507.037	424136	800.811	960.009	-50.8752	0.67843	42	mCherry-left	100	FALSE
268.928	506.7	407426	1088.33	963.051	154.948	0.63604	42	mCherry-left	101	FALSE
268.086	616.722	437248	880.037	984.18	-6.10631	0.494701	42	mCherry-left	102	FALSE
259.457	420.025	48778	1141.2	977.824	127.787	0.722703	42	mCherry-left	103	FALSE
262.106	388.305	638489	1178.62	977.329	102.277	0.658678	42	mCherry-left	104	FALSE
271.116	661.605	259187	1231.35	981.003	18.5516	0.79901	42	mCherry-left	105	FALSE
273.671	871.291	463051	835.505	984.993	-121.562	0.644789	42	mCherry-left	106	FALSE
250.038	353.852	165025	1261.81	985.661	-17.7099	0.891029	42	mCherry-left	107	FALSE
284.378	787.644	437657	981.411	991.104	153.36	0.529687	42	mCherry-left	108	FALSE
274.975	734.111	190283	1021.94	992.37	-149.893	0.743619	42	mCherry-left	109	FALSE
277.299	824.28	382672	1061.25	994.033	133.468	0.679394	42	mCherry-left	110	FALSE
271.183	592.34	604737	915.823	1003.3	-8.55309	0.417539	42	mCherry-left	111	FALSE
285.547	1170.71	643052	1115.19	1002.72	166.824	0.604186	42	mCherry-left	112	FALSE
263.243	318.644	19480	1184.11	1012.39	24.3386	0.425794	42	mCherry-left	113	FALSE
281.182	1076.78	424585	1212.03	1015.33	-142.42	0.657989	42	mCherry-left	114	FALSE
257.091	405.134	200017	854.897	1016.95	-54.6321	0.770756	42	mCherry-left	115	FALSE
281.411	933.409	358799	955.935	1020.76	76.6084	0.578482	42	mCherry-left	116	FALSE
276.904	424.119	118515	989.39	1021.62	-172.003	0.572133	42	mCherry-left	117	FALSE
279.96	591.817	502529	1029.89	1025.78	-155.362	0.55945	42	mCherry-left	118	FALSE
259.769	537.065	418747	818.495	1028.33	-6.41251	0.873345	42	mCherry-left	119	FALSE
265.198	476.505	426173	1079.12	1035.14	134.881	0.892485	42	mCherry-left	120	FALSE
275.464	852.045	513464	1165.94	1031.91	56.5021	0.568603	42	mCherry-left	121	FALSE
269.885	653.419	575664	1125.34	1054.4	38.1838	0.580407	42	mCherry-left	122	FALSE
258.867	378.745	324619	910.224	1055.27	-32.2323	0.953043	42	mCherry-left	123	FALSE
270.258	544.438	254583	947.547	1055.22	-163.234	0.770398	42	mCherry-left	124	FALSE
270.526	600.631	494792	994.45	1056.08	154.96	0.562288	42	mCherry-left	125	FALSE
271.603	731.272	501651	1207.7	1057.5	-133.58	0.742233	42	mCherry-left	126	FALSE
286.995	1246.17	446277	1046.41	1066.41	-24.1153	0.749635	42	mCherry-left	127	FALSE
259.845	458.105	428224	1164.37	1083.4	12.3901	0.611236	42	mCherry-left	128	FALSE
278.113	821.35	585707	1086.97	1084.58	-37.9642	0.667576	42	mCherry-left	129	FALSE
273.584	715.278	523640	963.694	1089.88	179.742	0.489604	42	mCherry-left	130	FALSE
267.069	514.888	273212	1013.11	1090.94	-106.285	0.811131	42	mCherry-left	131	FALSE
261.853	462.946	391208	911.655	1095.23	-106.355	0.629219	42	mCherry-left	132	FALSE
268.405	713.973	447162	1202.59	1103.94	-26.7607	0.816261	42	mCherry-left	133	FALSE
268.196	641.635	455128	1045.11	1113.74	-114.7	0.816487	42	mCherry-left	134	FALSE
257.628	392.936	86563	933.94	1114.91	-56.5343	0.47848	42	mCherry-left	135	FALSE
263.177	451.1	126325	956.365	1123.3	-176.447	0.765278	42	mCherry-left	136	FALSE
267.016	492.486	442980	994.175	1125.7	133.413	0.734811	42	mCherry-left	137	FALSE
267.613	575.599	442096	1096.22	1132.45	117.329	0.743928	42	mCherry-left	138	FALSE
256.311	376.27	303985	1138.38	1140.44	112.947	0.940692	42	mCherry-left	139	FALSE
799.332	26283.7	1183810	1081.17	633.121	25.7309	0.855507	42	YFP-left	1	FALSE
980.695	61771.5	1687776	1131.48	638.394	-113.353	0.565805	42	YFP-left	2	FALSE
808.03	48586.6	1085992	1182.32	637.656	150.327	0.63683	42	YFP-left	3	FALSE
767.938	19403.5	467674	1048.52	645.003	47.2518	0.707663	42	YFP-left	4	FALSE
738.055	44492.7	1150627	914.048	657.596	93.7847	0.783135	42	YFP-left	5	FALSE
836.662	33563.8	1285949	1016.88	660.757	-25.8151	0.810608	42	YFP-left	6	FALSE
613.756	6775.61	73037	1120.28	668.059	-179.286	0.286472	42	YFP-left	7	FALSE
719.896	12676.8	883312	1158.84	670.279	-131.165	0.62935	42	YFP-left	8	FALSE
703.925	26304.2	851749	980.026	673.932	100.136	0.683914	42	YFP-left	9	FALSE
909.043	24922.1	1316294	1092.11	677.711	-3.74244	0.70694	42	YFP-left	10	FALSE
646.947	18356.8	613306	1196.31	679.608	170.037	0.924748	42	YFP-left	11	FALSE
641.151	16637.5	366097	892.729	683.219	111.783	0.627756	42	YFP-left	12	FALSE
1237.18	115464	1845871	1053.03	683.405	42.8224	0.756807	42	YFP-left	13	FALSE
721.919	9459.17	763790	1126.76	695.059	1.46015	0.773045	42	YFP-left	14	FALSE
655.98	8724.39	362101	1171.21	700.656	-176.632	0.865174	42	YFP-left	15	FALSE
900.969	58657.3	1798334	926.842	705.097	35.604	0.835223	42	YFP-left	16	FALSE
1264.75	92637.1	1594844	967.224	710.73	-22.5571	0.636628	42	YFP-left	17	FALSE
928.73	32843.6	1584414	1009.99	708.225	-80.6905	0.855511	42	YFP-left	18	FALSE
[truncated: 1,392 more rows]

## Sheet: 4
Position 1
Mean	Variance	Total Intensity	Center of Mass X	Center of Mass Y	Cell Angle	Roundness	Time	Channel	Cell	Disappeared
873.055	316089	671379	1367.43	609.901	31.631	0.663509	0	BF-left	1	FALSE
911.884	325277	1282109	1401.62	615.233	42.0716	0.806954	0	BF-left	2	FALSE
915.056	439063	1623310	1343.19	636.384	161.113	0.529858	0	BF-left	3	FALSE
990.426	516023	1965006	1390.16	660.521	-1.19639	0.890966	0	BF-left	4	FALSE
902.039	285715	1462206	1253.06	683.689	56.2615	0.782777	0	BF-left	5	FALSE
932.576	578263	2273621	1349.17	685.993	63.3925	0.605101	0	BF-left	6	FALSE
976.563	379907	2093751	1297.23	692.16	-38.422	0.586156	0	BF-left	7	FALSE
1026.18	689859	1907661	1399.03	708.851	-161.968	0.791567	0	BF-left	8	FALSE
828.894	380440	815632	1257.52	725.408	-88.149	0.837266	0	BF-left	9	FALSE
911.41	554827	969740	1323.75	725.773	32.1847	0.873546	0	BF-left	10	FALSE
945.035	628586	1563088	1361.51	740.973	-44.4693	0.818403	0	BF-left	11	FALSE
919.089	399176	1688366	1291.17	751.321	127.17	0.698804	0	BF-left	12	FALSE
1255.8	269729	204696	1324.47	753.196	-125.779	0.755975	0	BF-left	13	FALSE
807.61	280984	828608	1336.56	776.819	-46.772	0.85388	0	BF-left	14	FALSE
916.773	507422	1575016	1290.05	795.619	-141.204	0.659057	0	BF-left	15	FALSE
758.791	81704	311863	1548.36	823.375	-125.065	0.596375	0	BF-left	16	FALSE
896.354	393986	1707555	1606.14	826.198	126.511	0.503499	0	BF-left	17	FALSE
720.404	85353.8	153446	1492.78	826.423	-140.414	0.819005	0	BF-left	18	FALSE
805.75	231583	647017	1648.7	832.762	38.7536	0.815781	0	BF-left	19	FALSE
884.586	355760	1357840	1516.9	847.126	66.2345	0.747276	0	BF-left	20	FALSE
1002.98	546611	2020996	1559.27	858.69	-24.1802	0.561438	0	BF-left	21	FALSE
1025.04	598716	1123439	1597.34	864.668	-8.72455	0.786203	0	BF-left	22	FALSE
867.929	403470	1721971	1636.19	874.618	-59.1752	0.628921	0	BF-left	23	FALSE
738.656	154977	446148	39.4967	874.207	151.422	0.904812	0	BF-left	24	FALSE
589.382	24031.7	52455	123.742	877.236	45.5012	0.614636	0	BF-left	25	FALSE
964.688	398753	2039351	1481.04	878.938	-88.3769	0.845329	0	BF-left	26	FALSE
887.659	350129	1493042	94.7194	884.412	156.792	0.6881	0	BF-left	27	FALSE
935.769	501233	1879959	1527.93	898.947	52.2406	0.517601	0	BF-left	28	FALSE
875.449	403661	1603823	53.5748	910.727	-15.1864	0.645123	0	BF-left	29	FALSE
921.224	268598	2350042	1589.18	909.855	-171.288	0.656792	0	BF-left	30	FALSE
923.104	331876	1516660	1447.2	913.717	11.4085	0.679191	0	BF-left	31	FALSE
985.162	712350	1627487	93.0847	929.28	-7.50393	0.758031	0	BF-left	32	FALSE
686.718	172836	464908	1520.49	939.391	-50.9778	0.879807	0	BF-left	33	FALSE
921.535	474786	2344384	54.2622	966.082	-87.9929	0.667833	0	BF-left	34	FALSE
977.196	577097	1945597	106.647	975.223	-87.2661	0.630162	0	BF-left	35	FALSE
913.643	219512	117860	40.5349	1001.88	174.663	0.534314	0	BF-left	36	FALSE
923.292	629560	1137496	70.1437	1008.32	-110.491	0.799324	0	BF-left	37	FALSE
302.363	882.236	232517	1367.43	609.901	31.631	0.663509	0	YFP-left	1	FALSE
314.262	1623.85	441853	1401.62	615.233	42.0716	0.806954	0	YFP-left	2	FALSE
328.018	1876.93	581904	1343.19	636.384	161.113	0.529858	0	YFP-left	3	FALSE
320.704	1545.67	636277	1390.16	660.521	-1.19639	0.890966	0	YFP-left	4	FALSE
289.381	1098.39	469087	1253.06	683.689	56.2615	0.782777	0	YFP-left	5	FALSE
291.348	760.556	710306	1349.17	685.993	63.3925	0.605101	0	YFP-left	6	FALSE
286.704	990.444	614693	1297.23	692.16	-38.422	0.586156	0	YFP-left	7	FALSE
286.617	975.315	532821	1399.03	708.851	-161.968	0.791567	0	YFP-left	8	FALSE
282.072	775.148	277559	1257.52	725.408	-88.149	0.837266	0	YFP-left	9	FALSE
312.408	732.151	332402	1323.75	725.773	32.1847	0.873546	0	YFP-left	10	FALSE
309.244	1442.82	511490	1361.51	740.973	-44.4693	0.818403	0	YFP-left	11	FALSE
380.24	3928.14	698501	1291.17	751.321	127.17	0.698804	0	YFP-left	12	FALSE
305.466	690.421	49791	1324.47	753.196	-125.779	0.755975	0	YFP-left	13	FALSE
282.769	758.439	290121	1336.56	776.819	-46.772	0.85388	0	YFP-left	14	FALSE
376.036	5621.69	646030	1290.05	795.619	-141.204	0.659057	0	YFP-left	15	FALSE
237.109	345.295	97452	1548.36	823.375	-125.065	0.596375	0	YFP-left	16	FALSE
262.869	619.304	500765	1606.14	826.198	126.511	0.503499	0	YFP-left	17	FALSE
240.991	448.526	51331	1492.78	826.423	-140.414	0.819005	0	YFP-left	18	FALSE
246.34	449.43	197811	1648.7	832.762	38.7536	0.815781	0	YFP-left	19	FALSE
278.599	676.741	427649	1516.9	847.126	66.2345	0.747276	0	YFP-left	20	FALSE
268.921	593.954	541875	1559.27	858.69	-24.1802	0.561438	0	YFP-left	21	FALSE
260.167	448.3	285143	1597.34	864.668	-8.72455	0.786203	0	YFP-left	22	FALSE
256.71	522.338	509312	1636.19	874.618	-59.1752	0.628921	0	YFP-left	23	FALSE
247.71	422.527	149617	39.4967	874.207	151.422	0.904812	0	YFP-left	24	FALSE
232.022	274.516	20650	123.742	877.236	45.5012	0.614636	0	YFP-left	25	FALSE
273.016	729.6	577155	1481.04	878.938	-88.3769	0.845329	0	YFP-left	26	FALSE
269.229	751.462	452844	94.7194	884.412	156.792	0.6881	0	YFP-left	27	FALSE
274.707	641.262	551886	1527.93	898.947	52.2406	0.517601	0	YFP-left	28	FALSE
272.963	792.155	500068	53.5748	910.727	-15.1864	0.645123	0	YFP-left	29	FALSE
253.379	472.854	646371	1589.18	909.855	-171.288	0.656792	0	YFP-left	30	FALSE
270.323	842.8	444140	1447.2	913.717	11.4085	0.679191	0	YFP-left	31	FALSE
284.712	798.498	470344	93.0847	929.28	-7.50393	0.758031	0	YFP-left	32	FALSE
249.597	464.306	168977	1520.49	939.391	-50.9778	0.879807	0	YFP-left	33	FALSE
274.069	690.413	697232	54.2622	966.082	-87.9929	0.667833	0	YFP-left	34	FALSE
271.954	761.991	541460	106.647	975.223	-87.2661	0.630162	0	YFP-left	35	FALSE
233.69	353.935	30146	40.5349	1001.88	174.663	0.534314	0	YFP-left	36	FALSE
269.148	705.641	331590	70.1437	1008.32	-110.491	0.799324	0	YFP-left	37	FALSE
Position 2
Mean	Variance	Total Intensity	Center of Mass X	Center of Mass Y	Cell Angle	Roundness	Time	Channel	Cell	Disappeared
803.239	162172	302821	1753.96	395.981	-56.0806	0.770764	0	BF-left	1	FALSE
851.444	274429	1617743	1724	410.901	35.6604	0.794979	0	BF-left	2	FALSE
864.925	278604	1437506	1775.96	423.537	108.538	0.590485	0	BF-left	3	FALSE
944.113	384284	1726783	1722.47	460.882	-42.8488	0.657234	0	BF-left	4	FALSE
857.318	297091	2115860	1772.58	470.53	161.257	0.827029	0	BF-left	5	FALSE
901.097	591889	326197	1740.92	491.807	29.7814	0.761972	0	BF-left	6	FALSE
880.711	335738	1369505	1701.33	504.406	33.4493	0.6306	0	BF-left	7	FALSE
617.893	22662.6	132229	1466.22	805.78	-69.0153	0.745922	0	BF-left	8	FALSE
917.009	298461	1055477	1518.32	812.516	37.806	0.736532	0	BF-left	9	FALSE
913.746	343662	1542403	1485.49	832.674	60.8721	0.701877	0	BF-left	10	FALSE
860.159	233837	1569791	1532.54	854.242	142.29	0.784806	0	BF-left	11	FALSE
703.997	76046.5	211903	1597.75	855.771	84.3291	0.919053	0	BF-left	12	FALSE
954.432	320732	923890	1573.38	865.015	10.7192	0.712368	0	BF-left	13	FALSE
955.668	413992	1358960	1467.16	876.404	-29.8458	0.895471	0	BF-left	14	FALSE
780.467	78254	404282	1374.34	881.338	132.774	0.843997	0	BF-left	15	FALSE
974.255	439157	1903694	1615.07	888.512	125.452	0.524527	0	BF-left	16	FALSE
889.972	301208	1512063	1409.09	897.41	106.065	0.694802	0	BF-left	17	FALSE
941.844	286754	1669890	1498.35	908.346	168.784	0.599875	0	BF-left	18	FALSE
922.133	190986	2391092	1565.15	911.043	-106.44	0.858564	0	BF-left	19	FALSE
975.208	13971.8	23405	1640.62	926.167	-9.93639	0.887201	0	BF-left	20	FALSE
894.631	435262	1011828	1386.73	928.762	120.166	0.796893	0	BF-left	21	FALSE
974.306	485230	1858001	1610.54	934.297	-138.372	0.710651	0	BF-left	22	FALSE
1085.11	28233.7	40149	1454.35	937.081	11.9085	0.425492	0	BF-left	23	FALSE
856.88	288029	1567234	1426.83	945.647	25.1701	0.639183	0	BF-left	24	FALSE
1579.44	61533.2	90028	1453.37	946.684	49.5438	0.512428	0	BF-left	25	FALSE
939.02	371049	1329653	1514.32	951.059	41.1833	0.803829	0	BF-left	26	FALSE
950.662	240413	1498243	1477.63	964.194	55.7431	0.535569	0	BF-left	27	FALSE
700.129	164908	369668	1535.19	979.318	-100.578	0.870245	0	BF-left	28	FALSE
883.715	225946	585019	1436.64	986.275	-98.8375	0.564	0	BF-left	29	FALSE
965.556	363206	2226571	1397.44	1005.02	-49.3633	0.856009	0	BF-left	30	FALSE
859.733	175655	2299787	1465.7	1014.86	-89.4909	0.828765	0	BF-left	31	FALSE
953.173	315325	1729056	1348.25	1028.14	-68.0133	0.655465	0	BF-left	32	FALSE
920.988	313100	1671593	1508.27	1037.21	-28.6293	0.556472	0	BF-left	33	FALSE
935.376	361670	1004594	1427.31	1045.74	150.586	0.81418	0	BF-left	34	FALSE
931.985	463428	1496768	1385.79	1052.65	105.66	0.802426	0	BF-left	35	FALSE
777.814	62842.9	75448	1331.94	1055.14	115.767	0.643692	0	BF-left	36	FALSE
864.632	209616	510133	1457.79	1058.96	-71.4571	0.765227	0	BF-left	37	FALSE
854.827	205981	1389949	1134.13	1651.08	-159.688	0.517477	0	BF-left	38	FALSE
1023.11	31224.3	101288	1088.88	1663.18	-148.27	0.490369	0	BF-left	39	FALSE
775.309	148393	969911	1171.02	1675.34	-74.9657	0.78446	0	BF-left	40	FALSE
764.687	159567	663748	1105.47	1680.94	-8.34537	0.797413	0	BF-left	41	FALSE
819.361	159433	1067628	1068.58	1685.12	74.7459	0.768711	0	BF-left	42	FALSE
852.626	168567	1907324	1145.17	1714.97	64.1531	0.830854	0	BF-left	43	FALSE
795.06	188648	1282432	1095.26	1722.45	128.466	0.672539	0	BF-left	44	FALSE
836.702	120147	230093	1108.74	1753.45	166.561	0.770397	0	BF-left	45	FALSE
823.629	175374	1377107	1143.74	1766.59	139.558	0.509361	0	BF-left	46	FALSE
835.051	214781	1454658	1078.21	1764.78	71.8564	0.576938	0	BF-left	47	FALSE
743.858	160958	715591	1090.76	1807.93	15.9222	0.890869	0	BF-left	48	FALSE
913.656	284968	1339419	1137.78	1807.31	-154.389	0.648099	0	BF-left	49	FALSE
255.464	434.795	96310	1753.96	395.981	-56.0806	0.770764	0	YFP-left	1	FALSE
272.736	816.397	518198	1724	410.901	35.6604	0.794979	0	YFP-left	2	FALSE
272.179	698.729	452361	1775.96	423.537	108.538	0.590485	0	YFP-left	3	FALSE
278.319	712.156	509046	1722.47	460.882	-42.8488	0.657234	0	YFP-left	4	FALSE
271.691	806.288	670534	1772.58	470.53	161.257	0.827029	0	YFP-left	5	FALSE
251.467	589.166	91031	1740.92	491.807	29.7814	0.761972	0	YFP-left	6	FALSE
266.951	818.952	415109	1701.33	504.406	33.4493	0.6306	0	YFP-left	7	FALSE
247.935	506.996	53058	1466.22	805.78	-69.0153	0.745922	0	YFP-left	8	FALSE
268.03	572.532	308503	1518.32	812.516	37.806	0.736532	0	YFP-left	9	FALSE
287.526	945.053	485344	1485.49	832.674	60.8721	0.701877	0	YFP-left	10	FALSE
278.073	652.238	507484	1532.54	854.242	142.29	0.784806	0	YFP-left	11	FALSE
253.714	432.151	76368	1597.75	855.771	84.3291	0.919053	0	YFP-left	12	FALSE
277.242	673.218	268370	1573.38	865.015	10.7192	0.712368	0	YFP-left	13	FALSE
273.141	613.708	388407	1467.16	876.404	-29.8458	0.895471	0	YFP-left	14	FALSE
252.842	509.203	130972	1374.34	881.338	132.774	0.843997	0	YFP-left	15	FALSE
289.727	1076.21	566127	1615.07	888.512	125.452	0.524527	0	YFP-left	16	FALSE
362.129	3250.79	615257	1409.09	897.41	106.065	0.694802	0	YFP-left	17	FALSE
294.625	1008.28	522371	1498.35	908.346	168.784	0.599875	0	YFP-left	18	FALSE
283.019	704.845	733869	1565.15	911.043	-106.44	0.858564	0	YFP-left	19	FALSE
241.083	287.076	5786	1640.62	926.167	-9.93639	0.887201	0	YFP-left	20	FALSE
306.382	1271.08	346518	1386.73	928.762	120.166	0.796893	0	YFP-left	21	FALSE
288.764	859.794	550673	1610.54	934.297	-138.372	0.710651	0	YFP-left	22	FALSE
254.703	292.533	9424	1454.35	937.081	11.9085	0.425492	0	YFP-left	23	FALSE
304.316	1025.24	556594	1426.83	945.647	25.1701	0.639183	0	YFP-left	24	FALSE
257.825	266.355	14696	1453.37	946.684	49.5438	0.512428	0	YFP-left	25	FALSE
284.756	633.126	403215	1514.32	951.059	41.1833	0.803829	0	YFP-left	26	FALSE
294.583	786.574	464263	1477.63	964.194	55.7431	0.535569	0	YFP-left	27	FALSE
258.53	540.87	136504	1535.19	979.318	-100.578	0.870245	0	YFP-left	28	FALSE
272.947	433.443	180691	1436.64	986.275	-98.8375	0.564	0	YFP-left	29	FALSE
299.565	1155.03	690796	1397.44	1005.02	-49.3633	0.856009	0	YFP-left	30	FALSE
290.683	658.547	777578	1465.7	1014.86	-89.4909	0.828765	0	YFP-left	31	FALSE
295.396	1122.91	535849	1348.25	1028.14	-68.0133	0.655465	0	YFP-left	32	FALSE
288.688	1007.45	523968	1508.27	1037.21	-28.6293	0.556472	0	YFP-left	33	FALSE
286.741	653.523	307960	1427.31	1045.74	150.586	0.81418	0	YFP-left	34	FALSE
288.055	754.362	462617	1385.79	1052.65	105.66	0.802426	0	YFP-left	35	FALSE
247.598	512.653	24017	1331.94	1055.14	115.767	0.643692	0	YFP-left	36	FALSE
254.495	393.562	150152	1457.79	1058.96	-71.4571	0.765227	0	YFP-left	37	FALSE
268.833	639.774	437122	1134.13	1651.08	-159.688	0.517477	0	YFP-left	38	FALSE
243.273	392.784	24084	1088.88	1663.18	-148.27	0.490369	0	YFP-left	39	FALSE
264.616	575.922	331034	1171.02	1675.34	-74.9657	0.78446	0	YFP-left	40	FALSE
269.705	480.996	234104	1105.47	1680.94	-8.34537	0.797413	0	YFP-left	41	FALSE
287.294	876.788	374344	1068.58	1685.12	74.7459	0.768711	0	YFP-left	42	FALSE
269.846	610.542	603646	1145.17	1714.97	64.1531	0.830854	0	YFP-left	43	FALSE
290.105	902.792	467940	1095.26	1722.45	128.466	0.672539	0	YFP-left	44	FALSE
260.331	382.338	71591	1108.74	1753.45	166.561	0.770397	0	YFP-left	45	FALSE
273.172	612.774	456744	1143.74	1766.59	139.558	0.509361	0	YFP-left	46	FALSE
329.071	2307.41	573241	1078.21	1764.78	71.8564	0.576938	0	YFP-left	47	FALSE
270.495	590.551	260216	1090.76	1807.93	15.9222	0.890869	0	YFP-left	48	FALSE
267.544	637.331	392219	1137.78	1807.31	-154.389	0.648099	0	YFP-left	49	FALSE
Position 3
Mean	Variance	Total Intensity	Center of Mass X	Center of Mass Y	Cell Angle	Roundness	Time	Channel	Cell	Disappeared
875.223	258174	936489	453.163	174.692	-69.2707	0.64941	0	BF-left	1	FALSE
497.44	12759.3	82575	510.355	181.319	-134.103	0.888804	0	BF-left	2	FALSE
839.623	306996	1481095	481.037	200.188	-105.514	0.634488	0	BF-left	3	FALSE
870.315	243744	1913823	427.293	214.221	-138.887	0.636312	0	BF-left	4	FALSE
879.917	383340	743530	479.831	237.653	-127.653	0.544264	0	BF-left	5	FALSE
837.945	395669	1547685	438.509	258.074	165.861	0.566141	0	BF-left	6	FALSE
972.224	314070	2879727	491.897	286.59	27.9698	0.645221	0	BF-left	7	FALSE
1088.64	663900	949293	447.558	292.872	-143.308	0.683448	0	BF-left	8	FALSE
753.851	155419	461357	367.482	305.614	-15.6639	0.644754	0	BF-left	9	FALSE
847.864	216905	2017069	404.732	309.105	-52.2994	0.616559	0	BF-left	10	FALSE
835.103	212702	1055570	1275.67	307.239	37.4529	0.945534	0	BF-left	11	FALSE
837.112	304593	1258179	460.039	327.752	-166.254	0.954473	0	BF-left	12	FALSE
886.213	286975	1838006	357.596	345.426	-127.134	0.581589	0	BF-left	13	FALSE
875.31	232531	1409249	1288.55	348.372	134.225	0.597406	0	BF-left	14	FALSE
825.507	63727.8	179135	1256.19	352.221	16.247	0.903741	0	BF-left	15	FALSE
865.393	336268	1732516	418.642	356.096	-176.674	0.464723	0	BF-left	16	FALSE
694.532	55819.9	65286	453.543	361.532	-19.0448	0.694237	0	BF-left	17	FALSE
888.146	241057	1635965	1362.89	380.351	40.7551	0.62114	0	BF-left	18	FALSE
1108.89	145743	185185	1331.61	381.359	39.7927	0.428585	0	BF-left	19	FALSE
889.838	239361	1447766	1265.15	385.096	47.3641	0.67078	0	BF-left	20	FALSE
843.685	257078	1392924	1306.2	393.305	6.33285	0.567236	0	BF-left	21	FALSE
796.819	192932	961760	1214.44	402.937	158.852	0.936554	0	BF-left	22	FALSE
737.117	106118	534410	1438.69	408.501	-94.0126	0.815451	0	BF-left	23	FALSE
684.821	45401.7	191065	1526.87	415.71	-144.208	0.8569	0	BF-left	24	FALSE
1145.27	324522	479870	1357.63	418.42	7.04934	0.720274	0	BF-left	25	FALSE
857.689	275723	1441775	1247.44	428.039	6.58984	0.648093	0	BF-left	26	FALSE
834.623	90193.9	2453791	1396.98	437.29	172.083	0.700061	0	BF-left	27	FALSE
786.249	172262	1444339	1518.34	451.9	8.92089	0.501474	0	BF-left	28	FALSE
890.995	231786	1638539	1287.43	447.268	-29.766	0.617237	0	BF-left	29	FALSE
887.246	235653	2196821	1332.79	450.373	-13.6731	0.591069	0	BF-left	30	FALSE
875.032	288055	1351049	1558.38	460.479	-86.3062	0.658542	0	BF-left	31	FALSE
991.512	471527	253827	1256.73	461.02	-117.443	0.786331	0	BF-left	32	FALSE
860.1	308201	1148234	1369.74	479.348	-155.247	0.74973	0	BF-left	33	FALSE
835.346	207938	1261372	1411.38	490.962	25.0489	0.566857	0	BF-left	34	FALSE
921.831	268759	1109884	1305.52	494.648	-113.647	0.855323	0	BF-left	35	FALSE
855.196	180810	1578692	1264.11	501.617	37.8481	0.611582	0	BF-left	36	FALSE
1018.92	650712	908873	1339.74	503.741	-55.673	0.797519	0	BF-left	37	FALSE
855.614	274843	1831013	1376.23	523.793	-142.959	0.672081	0	BF-left	38	FALSE
853.527	250798	1217130	1492.17	527.713	-86.9714	0.655229	0	BF-left	39	FALSE
902.784	308199	1623206	1443.72	528.675	-175.547	0.605525	0	BF-left	40	FALSE
1478.98	328008	294318	1408.91	534.94	-81.3403	0.761915	0	BF-left	41	FALSE
827.327	336160	1263328	1299.95	535.966	166.647	0.741878	0	BF-left	42	FALSE
686.25	102692	395280	1250.54	538.106	90.9487	0.967454	0	BF-left	43	FALSE
1333.61	325470	324067	1352.63	550.807	157.491	0.604554	0	BF-left	44	FALSE
906.734	317430	1459841	1409.06	564.194	137.627	0.64341	0	BF-left	45	FALSE
852.526	176902	1424571	1354.14	579.197	167.865	0.520505	0	BF-left	46	FALSE
814.874	266234	1201125	1401.91	605.309	-124.401	0.626514	0	BF-left	47	FALSE
819.065	243538	1062327	1320.7	608.167	-101.837	0.862738	0	BF-left	48	FALSE
844.081	240840	898946	745.519	611.198	138.105	0.786671	0	BF-left	49	FALSE
796.029	95676.6	1443201	1981.56	613.039	59.2781	0.638386	0	BF-left	50	FALSE
707.84	96139.7	583968	2025.12	622.32	178.32	0.757849	0	BF-left	51	FALSE
863.423	139371	1533440	1865.63	630.781	-48.936	0.561755	0	BF-left	52	FALSE
863.101	139851	1826322	1938.08	630.287	116.952	0.491531	0	BF-left	53	FALSE
958.679	493545	904993	735.825	645.126	17.1522	0.751704	0	BF-left	54	FALSE
886.987	240121	1520296	774.838	645.073	78.6466	0.749707	0	BF-left	55	FALSE
927.029	228234	547874	1907.98	653.54	7.47963	0.770409	0	BF-left	56	FALSE
914.415	281632	1549933	688.775	661.781	-139.674	0.63246	0	BF-left	57	FALSE
909.383	285997	1657806	1079.6	660.44	102.632	0.53104	0	BF-left	58	FALSE
790.011	72260.1	1952906	2005.88	666.617	82.9597	0.608778	0	BF-left	59	FALSE
808.731	123529	682569	1961.65	669.575	37.6793	0.897456	0	BF-left	60	FALSE
764.183	229259	463859	1045.08	669.713	21.4911	0.84027	0	BF-left	61	FALSE
730.865	120534	583961	1929.63	672.438	-30.988	0.629262	0	BF-left	62	FALSE
596.145	22040.6	78095	663.053	680.389	94.0943	0.481908	0	BF-left	63	FALSE
722.132	88021	1080310	1845.58	680.922	27.9677	0.416042	0	BF-left	64	FALSE
904.095	194084	1143680	1887.68	685.423	-95.4284	0.624554	0	BF-left	65	FALSE
923.899	296905	1738777	731.267	687.54	92.8159	0.625002	0	BF-left	66	FALSE
904.32	320237	1643149	1631.21	688.866	-164.673	0.584202	0	BF-left	67	FALSE
1003.72	403426	2286470	795.003	692.303	-45.8423	0.700863	0	BF-left	68	FALSE
822.698	140564	922244	1959.25	707.386	24.9692	0.718023	0	BF-left	69	FALSE
790.854	74770.6	340858	1598.02	708.343	83.1913	0.557835	0	BF-left	70	FALSE
952.62	243819	1226022	1995.24	716.343	10.9556	0.555334	0	BF-left	71	FALSE
786.568	100434	1587295	1914.17	717.58	-120.976	0.639171	0	BF-left	72	FALSE
934.634	525583	1521584	805.15	740.685	-75.9321	0.660986	0	BF-left	73	FALSE
827.211	154657	902487	1841.25	741.43	101.114	0.921114	0	BF-left	74	FALSE
816.466	144789	1408403	1962.97	758.354	25.3775	0.631846	0	BF-left	76	FALSE
905.499	197441	1542064	1877.53	767.959	177.181	0.672409	0	BF-left	77	FALSE
849.714	238802	1228686	1850.19	801.462	61.1759	0.655333	0	BF-left	78	FALSE
645.174	134666	409040	1872.12	832.35	164.382	0.916907	0	BF-left	79	FALSE
945.991	368839	1391553	133.685	976.254	142.678	0.674444	0	BF-left	80	FALSE
880.315	165411	1523825	185.586	991.645	151.582	0.523963	0	BF-left	81	FALSE
821.552	247166	717215	99.1317	992.942	-41.322	0.93867	0	BF-left	82	FALSE
905.363	222820	1332695	989.724	1007.78	-169.054	0.54596	0	BF-left	83	FALSE
865.793	375354	990467	146.58	1012.62	-152.47	0.81429	0	BF-left	84	FALSE
886.863	119767	2265935	1042.96	1023.53	140.928	0.773912	0	BF-left	85	FALSE
775.907	112290	1465688	1032.56	1078.7	-77.7257	0.752518	0	BF-left	86	FALSE
886.729	135026	1505666	1079.82	1081.96	71.707	0.905387	0	BF-left	87	FALSE
866.328	246017	1253576	980.247	1089.13	-140.152	0.540172	0	BF-left	88	FALSE
782.215	145096	1178016	1129.58	1092.03	170.795	0.668044	0	BF-left	89	FALSE
840.05	269221	987899	1175.79	1096.06	176.902	0.723499	0	BF-left	90	FALSE
1075.25	108295	147309	1070.9	1113.08	143.778	0.719138	0	BF-left	91	FALSE
869.148	198224	1361955	1015.64	1128.28	-80.4694	0.557246	0	BF-left	92	FALSE
990.959	362902	1612291	1099.04	1136.06	167.218	0.665902	0	BF-left	93	FALSE
859.767	282552	964659	143.736	1137.79	167.036	0.772851	0	BF-left	94	FALSE
867.943	239533	1632600	191.413	1144.24	160.432	0.549635	0	BF-left	95	FALSE
807.509	214476	996466	1002.43	1174.23	45.8693	0.785917	0	BF-left	96	FALSE
846.648	238240	1071010	865.247	1262.56	70.5684	0.725385	0	BF-left	97	FALSE
956.186	252934	1803367	905.706	1285.35	45.6872	0.737618	0	BF-left	98	FALSE
881.64	172574	1635442	826.32	1297.35	-49.4974	0.720219	0	BF-left	99	FALSE
855.763	179812	1240001	730.686	1303.26	134.006	0.649151	0	BF-left	100	FALSE
832.146	228212	1072636	870.181	1305.85	68.1679	0.703954	0	BF-left	101	FALSE
772.517	189844	842044	846.783	1336.26	74.2926	0.802707	0	BF-left	102	FALSE
865.688	212650	1365190	803.542	1341	59.0762	0.554496	0	BF-left	103	FALSE
721.418	192613	512928	881.945	1342.93	33.1934	0.802442	0	BF-left	104	FALSE
854.869	156083	1472085	759.975	1343.07	-19.4752	0.676402	0	BF-left	105	FALSE
822.987	160154	985939	705.728	1367.13	126.369	0.719278	0	BF-left	106	FALSE
970.5	73063.4	112578	753.095	1376.72	0.758819	0.758682	0	BF-left	107	FALSE
802.177	82277	1276264	851.327	1381.64	-58.6902	0.523243	0	BF-left	108	FALSE
888.764	100353	2084151	785.499	1387.81	-160.023	0.736056	0	BF-left	109	FALSE
797.273	71133.2	1685435	734.022	1414.34	106.433	0.518547	0	BF-left	110	FALSE
1033.27	185885	257285	807.639	1416.73	-58.2883	0.79229	0	BF-left	111	FALSE
925.509	245859	1590025	676.486	1420.91	45.488	0.656639	0	BF-left	112	FALSE
809.513	99910.7	757704	833.444	1425.57	-124.209	0.603915	0	BF-left	113	FALSE
764.581	122588	246195	707.643	1435.98	29.7475	0.653353	0	BF-left	114	FALSE
823.348	170541	901566	766.929	1451.92	-94.3772	0.912158	0	BF-left	115	FALSE
878.143	238303	1316336	811.637	1460.72	136.721	0.641812	0	BF-left	116	FALSE
1000.25	320192	1627411	866.211	1469.02	-152.573	0.613689	0	BF-left	117	FALSE
873.903	228177	1515348	730.133	1479.8	179.653	0.538926	0	BF-left	118	FALSE
1048.84	55097.3	123763	826.907	1485.72	-109.873	0.777402	0	BF-left	119	FALSE
786.891	224945	862433	847.422	1507.81	-40.1359	0.889731	0	BF-left	120	FALSE
276.469	786.03	295822	453.163	174.692	-69.2707	0.64941	0	YFP-left	1	FALSE
239.12	338.6	39694	510.355	181.319	-134.103	0.888804	0	YFP-left	2	FALSE
291.61	897.476	514400	481.037	200.188	-105.514	0.634488	0	YFP-left	3	FALSE
293.66	1217.84	645759	427.293	214.221	-138.887	0.636312	0	YFP-left	4	FALSE
251.247	391.152	212304	479.831	237.653	-127.653	0.544264	0	YFP-left	5	FALSE
263.749	504.741	487145	438.509	258.074	165.861	0.566141	0	YFP-left	6	FALSE
250.839	454.579	742985	491.897	286.59	27.9698	0.645221	0	YFP-left	7	FALSE
279.331	654.137	243577	447.558	292.872	-143.308	0.683448	0	YFP-left	8	FALSE
254.618	496.194	155826	367.482	305.614	-15.6639	0.644754	0	YFP-left	9	FALSE
282.191	872.708	671332	404.732	309.105	-52.2994	0.616559	0	YFP-left	10	FALSE
263.447	616.961	332997	1275.67	307.239	37.4529	0.945534	0	YFP-left	11	FALSE
260.767	480.875	391933	460.039	327.752	-166.254	0.954473	0	YFP-left	12	FALSE
282.094	916.619	585063	357.596	345.426	-127.134	0.581589	0	YFP-left	13	FALSE
277.007	661.001	445981	1288.55	348.372	134.225	0.597406	0	YFP-left	14	FALSE
261.645	414.312	56777	1256.19	352.221	16.247	0.903741	0	YFP-left	15	FALSE
268.759	592.582	538056	418.642	356.096	-176.674	0.464723	0	YFP-left	16	FALSE
240.074	319.346	22567	453.543	361.532	-19.0448	0.694237	0	YFP-left	17	FALSE
305.413	1278.32	562570	1362.89	380.351	40.7551	0.62114	0	YFP-left	18	FALSE
256.599	320.492	42852	1331.61	381.359	39.7927	0.428585	0	YFP-left	19	FALSE
304.776	1209.75	495870	1265.15	385.096	47.3641	0.67078	0	YFP-left	20	FALSE
276.452	633.304	456422	1306.2	393.305	6.33285	0.567236	0	YFP-left	21	FALSE
259.751	492.877	313519	1214.44	402.937	158.852	0.936554	0	YFP-left	22	FALSE
260.505	507.472	188866	1438.69	408.501	-94.0126	0.815451	0	YFP-left	23	FALSE
279.315	610.452	77929	1526.87	415.71	-144.208	0.8569	0	YFP-left	24	FALSE
302.224	600.527	126632	1357.63	418.42	7.04934	0.720274	0	YFP-left	25	FALSE
281.541	630.979	473271	1247.44	428.039	6.58984	0.648093	0	YFP-left	26	FALSE
290.845	742.691	855083	1396.98	437.29	172.083	0.700061	0	YFP-left	27	FALSE
331.847	2236.08	609603	1518.34	451.9	8.92089	0.501474	0	YFP-left	28	FALSE
284.093	587.389	522447	1287.43	447.268	-29.766	0.617237	0	YFP-left	29	FALSE
284.341	604.092	704028	1332.79	450.373	-13.6731	0.591069	0	YFP-left	30	FALSE
346.813	2848.23	535479	1558.38	460.479	-86.3062	0.658542	0	YFP-left	31	FALSE
260.566	452.378	66705	1256.73	461.02	-117.443	0.786331	0	YFP-left	32	FALSE
285.182	538.852	380718	1369.74	479.348	-155.247	0.74973	0	YFP-left	33	FALSE
299.347	824.784	452014	1411.38	490.962	25.0489	0.566857	0	YFP-left	34	FALSE
300.193	671.863	361432	1305.52	494.648	-113.647	0.855323	0	YFP-left	35	FALSE
300.235	967.08	554234	1264.11	501.617	37.8481	0.611582	0	YFP-left	36	FALSE
284.812	506.691	254052	1339.74	503.741	-55.673	0.797519	0	YFP-left	37	FALSE
298.601	720.13	639007	1376.23	523.793	-142.959	0.672081	0	YFP-left	38	FALSE
298.443	1078	425580	1492.17	527.713	-86.9714	0.655229	0	YFP-left	39	FALSE
315.805	1238.33	567817	1443.72	528.675	-175.547	0.605525	0	YFP-left	40	FALSE
282.653	448.649	56248	1408.91	534.94	-81.3403	0.761915	0	YFP-left	41	FALSE
353.465	2423.53	539741	1299.95	535.966	166.647	0.741878	0	YFP-left	42	FALSE
258.896	439.232	149124	1250.54	538.106	90.9487	0.967454	0	YFP-left	43	FALSE
280.148	437.83	68076	1352.63	550.807	157.491	0.604554	0	YFP-left	44	FALSE
307.942	1140.99	495786	1409.06	564.194	137.627	0.64341	0	YFP-left	45	FALSE
294.723	765.395	492482	1354.14	579.197	167.865	0.520505	0	YFP-left	46	FALSE
284.656	895.686	419583	1401.91	605.309	-124.401	0.626514	0	YFP-left	47	FALSE
274.908	779.616	356556	1320.7	608.167	-101.837	0.862738	0	YFP-left	48	FALSE
279.943	783.265	298139	745.519	611.198	138.105	0.786671	0	YFP-left	49	FALSE
271.179	609.397	491647	1981.56	613.039	59.2781	0.638386	0	YFP-left	50	FALSE
258.505	513.726	213267	2025.12	622.32	178.32	0.757849	0	YFP-left	51	FALSE
296.976	1058.99	527429	1865.63	630.781	-48.936	0.561755	0	YFP-left	52	FALSE
297.089	995.714	628640	1938.08	630.287	116.952	0.491531	0	YFP-left	53	FALSE
274.227	568.603	258870	735.825	645.126	17.1522	0.751704	0	YFP-left	54	FALSE
289.439	838.402	496099	774.838	645.073	78.6466	0.749707	0	YFP-left	55	FALSE
292.11	632.731	172637	1907.98	653.54	7.47963	0.770409	0	YFP-left	56	FALSE
266.14	612.541	451108	688.775	661.781	-139.674	0.63246	0	YFP-left	57	FALSE
274.946	794.943	501226	1079.6	660.44	102.632	0.53104	0	YFP-left	58	FALSE
262.91	464.706	649914	2005.88	666.617	82.9597	0.608778	0	YFP-left	59	FALSE
318.456	970.099	268777	1961.65	669.575	37.6793	0.897456	0	YFP-left	60	FALSE
253.974	525.265	154162	1045.08	669.713	21.4911	0.84027	0	YFP-left	61	FALSE
299.723	562.28	239479	1929.63	672.438	-30.988	0.629262	0	YFP-left	62	FALSE
236.473	248.494	30978	663.053	680.389	94.0943	0.481908	0	YFP-left	63	FALSE
295.776	884.523	442481	1845.58	680.922	27.9677	0.416042	0	YFP-left	64	FALSE
307.949	855.814	389556	1887.68	685.423	-95.4284	0.624554	0	YFP-left	65	FALSE
274.596	687.687	516790	731.267	687.54	92.8159	0.625002	0	YFP-left	66	FALSE
289.757	979.395	526489	1631.21	688.866	-164.673	0.584202	0	YFP-left	67	FALSE
299.175	1216.97	681521	795.003	692.303	-45.8423	0.700863	0	YFP-left	68	FALSE
428.317	3802.93	480143	1959.25	707.386	24.9692	0.718023	0	YFP-left	69	FALSE
244.949	393.264	105573	1598.02	708.343	83.1913	0.557835	0	YFP-left	70	FALSE
290.757	770.501	374204	1995.24	716.343	10.9556	0.555334	0	YFP-left	71	FALSE
312.209	1076.24	630038	1914.17	717.58	-120.976	0.639171	0	YFP-left	72	FALSE
282.852	834.172	460483	805.15	740.685	-75.9321	0.660986	0	YFP-left	73	FALSE
274.712	592.084	299711	1841.25	741.43	101.114	0.921114	0	YFP-left	74	FALSE
438.224	6907.44	755937	1962.97	758.354	25.3775	0.631846	0	YFP-left	76	FALSE
281.19	701.712	478867	1877.53	767.959	177.181	0.672409	0	YFP-left	77	FALSE
272.75	756.511	394397	1850.19	801.462	61.1759	0.655333	0	YFP-left	78	FALSE
256.858	563.936	162848	1872.12	832.35	164.382	0.916907	0	YFP-left	79	FALSE
251.625	477.625	370141	133.685	976.254	142.678	0.674444	0	YFP-left	80	FALSE
252.301	495.704	436733	185.586	991.645	151.582	0.523963	0	YFP-left	81	FALSE
235.285	399.597	205404	99.1317	992.942	-41.322	0.93867	0	YFP-left	82	FALSE
291.367	959.482	428892	989.724	1007.78	-169.054	0.54596	0	YFP-left	83	FALSE
254.111	543.517	290703	146.58	1012.62	-152.47	0.81429	0	YFP-left	84	FALSE
282.796	630.433	722544	1042.96	1023.53	140.928	0.773912	0	YFP-left	85	FALSE
291.706	624.937	551033	1032.56	1078.7	-77.7257	0.752518	0	YFP-left	86	FALSE
291.388	660.201	494776	1079.82	1081.96	71.707	0.905387	0	YFP-left	87	FALSE
281.541	780.082	407390	980.247	1089.13	-140.152	0.540172	0	YFP-left	88	FALSE
282.784	650.583	425872	1129.58	1092.03	170.795	0.668044	0	YFP-left	89	FALSE
266.251	635.843	313111	1175.79	1096.06	176.902	0.723499	0	YFP-left	90	FALSE
260.212	363.992	35649	1070.9	1113.08	143.778	0.719138	0	YFP-left	91	FALSE
276.291	741.478	432948	1015.64	1128.28	-80.4694	0.557246	0	YFP-left	92	FALSE
288.409	868.481	469241	1099.04	1136.06	167.218	0.665902	0	YFP-left	93	FALSE
247.723	456.222	277945	143.736	1137.79	167.036	0.772851	0	YFP-left	94	FALSE
251.071	522.513	472265	191.413	1144.24	160.432	0.549635	0	YFP-left	95	FALSE
273.118	733.511	337027	1002.43	1174.23	45.8693	0.785917	0	YFP-left	96	FALSE
275.891	584.349	349002	865.247	1262.56	70.5684	0.725385	0	YFP-left	97	FALSE
286.847	847.627	540994	905.706	1285.35	45.6872	0.737618	0	YFP-left	98	FALSE
281.858	627.969	522847	826.32	1297.35	-49.4974	0.720219	0	YFP-left	99	FALSE
260.086	485.935	376864	730.686	1303.26	134.006	0.649151	0	YFP-left	100	FALSE
286.873	654.788	369779	870.181	1305.85	68.1679	0.703954	0	YFP-left	101	FALSE
299.074	676.427	325991	846.783	1336.26	74.2926	0.802707	0	YFP-left	102	FALSE
325.814	1227.71	513809	803.542	1341	59.0762	0.554496	0	YFP-left	103	FALSE
268.752	504.434	191083	881.945	1342.93	33.1934	0.802442	0	YFP-left	104	FALSE
272.856	474.705	469858	759.975	1343.07	-19.4752	0.676402	0	YFP-left	105	FALSE
298.654	831.759	357787	705.728	1367.13	126.369	0.719278	0	YFP-left	106	FALSE
266.397	381.36	30902	753.095	1376.72	0.758819	0.758682	0	YFP-left	107	FALSE
357.989	2096.86	569560	851.327	1381.64	-58.6902	0.523243	0	YFP-left	108	FALSE
306.601	888.961	718979	785.499	1387.81	-160.023	0.736056	0	YFP-left	109	FALSE
292.191	559.452	617691	734.022	1414.34	106.433	0.518547	0	YFP-left	110	FALSE
299.811	585.43	74653	807.639	1416.73	-58.2883	0.79229	0	YFP-left	111	FALSE
274.197	650.38	471070	676.486	1420.91	45.488	0.656639	0	YFP-left	112	FALSE
329.548	1232.19	308457	833.444	1425.57	-124.209	0.603915	0	YFP-left	113	FALSE
274.553	562.694	88406	707.643	1435.98	29.7475	0.653353	0	YFP-left	114	FALSE
325.901	1157.52	356862	766.929	1451.92	-94.3772	0.912158	0	YFP-left	115	FALSE
300.603	921.71	450604	811.637	1460.72	136.721	0.641812	0	YFP-left	116	FALSE
287.406	907.796	467609	866.211	1469.02	-152.573	0.613689	0	YFP-left	117	FALSE
302.367	1049.09	524305	730.133	1479.8	179.653	0.538926	0	YFP-left	118	FALSE
252.203	319.45	29760	826.907	1485.72	-109.873	0.777402	0	YFP-left	119	FALSE
266.971	587.027	292600	847.422	1507.81	-40.1359	0.889731	0	YFP-left	120	FALSE
Position 4
Mean	Variance	Total Intensity	Center of Mass X	Center of Mass Y	Cell Angle	Roundness	Time	Channel	Cell	Disappeared
787.191	117187	1444496	208.521	581.204	-149.842	0.598591	0	BF-left	1	FALSE
770.869	148135	1004442	159.47	584.251	-175.771	0.863322	0	BF-left	2	FALSE
857.488	238317	1058998	1837.26	630.379	172.443	0.959901	0	BF-left	3	FALSE
882.288	303209	650246	1911.32	636.904	123.396	0.77062	0	BF-left	4	FALSE
903.852	304186	1684780	1952.6	647.538	141.711	0.577878	0	BF-left	5	FALSE
747.108	136256	262235	1642.28	651.048	-55.1968	0.818434	0	BF-left	6	FALSE
954.931	274454	2540117	1603.2	663.702	144.43	0.859616	0	BF-left	7	FALSE
941.589	319695	1914250	1547.26	667.569	108.57	0.729151	0	BF-left	8	FALSE
900.429	307847	1474902	1852.92	667.329	-110.496	0.706802	0	BF-left	9	FALSE
649.526	87678.6	342300	1509.27	671.472	49.1794	0.88974	0	BF-left	10	FALSE
855.806	286448	1620041	1900.99	671.699	-160.668	0.668768	0	BF-left	11	FALSE
519.829	21780.2	67058	1689.26	688.349	20.3989	0.717022	0	BF-left	12	FALSE
1013.02	501962	2082765	1655.07	688.23	167.62	0.703867	0	BF-left	13	FALSE
879.387	225321	2504495	1974.53	695.992	-113.724	0.851516	0	BF-left	14	FALSE
808.914	200010	1346033	39.9231	698.645	-160.798	0.68228	0	BF-left	15	FALSE
573.639	10735.4	41302	9.66667	701.611	15.7496	0.625594	0	BF-left	16	FALSE
852.764	161017	282265	1893.92	705.103	126.024	0.796468	0	BF-left	17	FALSE
944.554	495982	1070180	1924.92	704.999	-86.1566	0.945458	0	BF-left	18	FALSE
849.452	379106	1737979	1953.07	745.505	80.9573	0.638079	0	BF-left	19	FALSE
889.296	420617	1510024	1942.48	792.658	-122.758	0.650684	0	BF-left	20	FALSE
883.225	224359	1096966	1026.85	1219.9	-6.77096	0.924202	0	BF-left	21	FALSE
894.454	137560	1721824	976.796	1243.89	176.289	0.766601	0	BF-left	22	FALSE
868.761	184069	1101589	930.266	1250.98	114.957	0.7439	0	BF-left	23	FALSE
886.844	145017	2298699	1029.96	1267.91	152.555	0.773367	0	BF-left	24	FALSE
908.095	238318	1333084	1097.86	1284.93	-26.2215	0.729388	0	BF-left	25	FALSE
1357.28	54168.7	130299	1071.81	1284.67	15.3511	0.878912	0	BF-left	26	FALSE
912.369	210906	1669636	948.622	1308.8	139.561	0.555185	0	BF-left	27	FALSE
898.55	278646	1586840	1057.54	1310.09	-168.537	0.660883	0	BF-left	28	FALSE
863.618	128285	1550194	752.809	1311.88	170.325	0.670036	0	BF-left	29	FALSE
932.686	257967	1061397	996.051	1312	169.47	0.754555	0	BF-left	30	FALSE
734.716	132601	785411	707.889	1320.11	-155.062	0.793622	0	BF-left	31	FALSE
871.771	183560	1196942	47.6759	1329.73	-18.5158	0.809343	0	BF-left	32	FALSE
727.991	120850	493578	911.131	1333.48	-87.491	0.859604	0	BF-left	33	FALSE
846.572	227212	1296948	1743.62	1346.94	20.722	0.753881	0	BF-left	34	FALSE
867.512	307787	1584076	945.853	1352.4	172.991	0.707846	0	BF-left	35	FALSE
917.256	372445	1534570	994.264	1354.32	-65.7067	0.789708	0	BF-left	36	FALSE
802.75	40191.7	89908	1023.06	1354.19	-27.1398	0.622458	0	BF-left	37	FALSE
850.903	192944	2027701	785.772	1354.04	100.57	0.531087	0	BF-left	38	FALSE
730.019	44054.2	155494	822.469	1361.42	-3.2382	0.797594	0	BF-left	39	FALSE
1300.76	16579.8	49429	719.553	1362.13	-99.0568	0.364264	0	BF-left	40	FALSE
875.772	275478	1850506	36.7506	1379.85	37.2361	0.629538	0	BF-left	41	FALSE
912.745	229655	1487775	743.773	1378.25	173.14	0.687071	0	BF-left	42	FALSE
809.828	197796	1085980	696.743	1380.45	123.351	0.616495	0	BF-left	43	FALSE
903.899	251037	999712	78.3029	1387.21	-46.3621	0.898935	0	BF-left	44	FALSE
759.83	127153	1481669	1748.16	1397.94	-14.6198	0.634735	0	BF-left	45	FALSE
980.563	400782	1472805	805.298	1401.65	123.044	0.703253	0	BF-left	46	FALSE
907.672	156005	2610465	856.288	1403.52	-35.0582	0.692823	0	BF-left	47	FALSE
876.356	192330	1353093	1672.53	1417.19	-133.322	0.573847	0	BF-left	48	FALSE
979.315	457460	1652105	25.0053	1430.19	29.0816	0.624464	0	BF-left	49	FALSE
823.462	205748	1353772	75.0596	1428.95	-103.418	0.696849	0	BF-left	50	FALSE
881.597	182445	1027942	1793.97	1429.14	-115.608	0.828964	0	BF-left	51	FALSE
909.76	256978	1612094	757.713	1442.51	84.7356	0.586016	0	BF-left	52	FALSE
871.922	286317	1120420	887.74	1442.99	97.1315	0.793016	0	BF-left	53	FALSE
771.221	69486.7	1976639	1716.27	1444.26	127.868	0.854903	0	BF-left	54	FALSE
902.972	344742	1727385	808.689	1444.66	-137.281	0.560801	0	BF-left	55	FALSE
910.132	225447	1626405	1098.86	1447	-72.973	0.625752	0	BF-left	56	FALSE
918.538	236329	1304324	1054.33	1454.62	94.7099	0.614661	0	BF-left	57	FALSE
[truncated: 1,069 more rows]

## Sheet: 5
Position 1
[truncated: 871 more rows]

## Sheet: 6
Position 1
[truncated: 421 more rows]

## Sheet: 7
Position 1
[truncated: 765 more rows]

## Sheet: 8
Position 1
[truncated: 7,035 more rows]

[truncated: 10 more sheets: 9, 10, 11, 12, 13, 14, 15, 16, 17, 18]
