# Supplementary material for: Multidimensional characterization of inducible promoters and a highly light-sensitive LOV-transcription factor
Source: Nat Commun. 2023 Jun 27;14:3810. doi: 10.1038/s41467-023-38959-8 (PMC10300134; doi:10.1038/s41467-023-38959-8)
Supplement: Supplementary file 3 — Source Data [file 41467_2023_38959_MOESM3_ESM.zip › Source_data_Figure_6.xlsx]

## Sheet: Readme
Readme
Source data for Figure 6.
Each sheet contains source data for a different experiment.
Due to a limit in the length of a sheet name we provide the details of the experiments here.
Sheet number	Condition	Reference to the Figure
1	-ARG -MET	Blue violin in panel A
2	+ARG-MET	Orange violin in panel A
3	-ARG+MET	Yellow violin in panel A
4	+ARG+MET	Purple violin in panel A
5	Single cell data for the switch from +ARG-MET to -ARG+MET	Panel B
6	Single cell data for expression of ARG3-yEVenus-PEST, aligned in time with respect to budding moment (0)	Panel C
Different positions in the sheet refer to different field of views on the microscope.

## Sheet: 1
Postion 1
Mean	Variance	Total Intensity	Center of Mass X	Center of Mass Y	Cell Angle	Roundness	Time	Channel	Cell	Disappeared
970.43	79960.3	2093217	1223.95	768.988	-106.583	0.694316	45	YFP-left	1	FALSE
610.57	25836.6	689944	1062.7	772.719	-72.3159	0.763294	45	YFP-left	2	FALSE
950.393	48961.6	1536786	1098.46	787.717	-102.386	0.760356	45	YFP-left	3	FALSE
603.743	17519.3	912859	1154.02	787.464	33.0629	0.63664	45	YFP-left	4	FALSE
902.879	70611.4	1394045	1289.5	786.045	78.7193	0.671259	45	YFP-left	5	FALSE
1097.2	22215.3	676972	1233.81	806.77	9.73758	0.69688	45	YFP-left	6	FALSE
508.944	14516.5	136397	1311.54	807.929	-62.7876	0.798591	45	YFP-left	7	FALSE
1326.64	169018	1422159	1265.56	810.86	68.672	0.503412	45	YFP-left	8	FALSE
1219.47	97484.9	1263366	1076.47	822.576	93.2772	0.595185	45	YFP-left	9	FALSE
1242.79	128206	3284682	1125.31	828.189	-96.7408	0.898395	45	YFP-left	10	FALSE
1482.3	131566	3103937	1248.39	851.949	7.05143	0.487414	45	YFP-left	12	FALSE
747.175	45603	255534	1150.58	860.594	52.8071	0.528733	45	YFP-left	13	FALSE
645.918	30374.1	244803	1307.81	862.544	62.1295	0.683526	45	YFP-left	14	FALSE
1197.35	132846	2173184	1070.89	863.089	31.7946	0.891378	45	YFP-left	15	FALSE
495.453	9302.19	31709	1110.19	870.781	138.048	0.372014	45	YFP-left	16	FALSE
1029.9	101998	1535584	1281.19	881.942	-119.066	0.73757	45	YFP-left	17	FALSE
1403.81	157778	2490352	1217.04	886.392	27.8903	0.657086	45	YFP-left	18	FALSE
833.28	86496.9	1614896	1101.95	899.279	-177.957	0.889588	45	YFP-left	19	FALSE
1182.17	19161.4	349922	1249.19	899.601	-46.5596	0.753386	45	YFP-left	20	FALSE
711.954	62111.7	1197506	1239.29	930.001	171.239	0.629778	45	YFP-left	21	FALSE
756.333	39684.3	152023	1259.95	908.95	-79.9591	0.660097	45	YFP-left	22	FALSE
892.789	274442	1925745	1223.95	768.988	-106.583	0.694316	45	BF-left	1	FALSE
998.041	362276	1127786	1062.7	772.719	-72.3159	0.763294	45	BF-left	2	FALSE
956.518	393319	1546690	1098.46	787.717	-102.386	0.760356	45	BF-left	3	FALSE
978.033	320426	1478786	1154.02	787.464	33.0629	0.63664	45	BF-left	4	FALSE
990.902	360329	1529952	1289.5	786.045	78.7193	0.671259	45	BF-left	5	FALSE
1081.63	457813	667363	1233.81	806.77	9.73758	0.69688	45	BF-left	6	FALSE
671.317	104165	179913	1311.54	807.929	-62.7876	0.798591	45	BF-left	7	FALSE
1077.6	557106	1155188	1265.56	810.86	68.672	0.503412	45	BF-left	8	FALSE
1140.67	801799	1181738	1076.47	822.576	93.2772	0.595185	45	BF-left	9	FALSE
998.014	563529	2637751	1125.31	828.189	-96.7408	0.898395	45	BF-left	10	FALSE
846.274	311037	1772097	1248.39	851.949	7.05143	0.487414	45	BF-left	12	FALSE
877.439	193851	300084	1150.58	860.594	52.8071	0.528733	45	BF-left	13	FALSE
705.512	140594	267389	1307.81	862.544	62.1295	0.683526	45	BF-left	14	FALSE
847.234	318512	1537730	1070.89	863.089	31.7946	0.891378	45	BF-left	15	FALSE
1004.86	70600.1	64311	1110.19	870.781	138.048	0.372014	45	BF-left	16	FALSE
1052.68	648175	1569550	1281.19	881.942	-119.066	0.73757	45	BF-left	17	FALSE
1001.68	813840	1776988	1217.04	886.392	27.8903	0.657086	45	BF-left	18	FALSE
905.908	294776	1755650	1101.95	899.279	-177.957	0.889588	45	BF-left	19	FALSE
1535.64	1.02992e+06	454548	1249.19	899.601	-46.5596	0.753386	45	BF-left	20	FALSE
860.654	414236	1447620	1239.29	930.001	171.239	0.629778	45	BF-left	21	FALSE
1351.56	348277	271664	1259.95	908.95	-79.9591	0.660097	45	BF-left	22	FALSE
Position 2
Mean	Variance	Total Intensity	Center of Mass X	Center of Mass Y	Cell Angle	Roundness	Time	Channel	Cell	Disappeared
642.864	31884.8	1330729	1217.45	811.329	82.144	0.562216	45	YFP-left	1	FALSE
670.699	7760.22	189137	1196.58	833.255	101.662	0.516854	45	YFP-left	2	FALSE
531.15	18523.5	708554	1033.36	834.886	154.491	0.906932	45	YFP-left	3	FALSE
591.358	18210.6	1261957	1081.65	839.342	-138.413	0.746696	45	YFP-left	4	FALSE
764.847	30145.1	3759989	1148.04	844.074	-109.04	0.854862	45	YFP-left	5	FALSE
824.093	43883	2020675	1217.62	863.661	170.472	0.685885	45	YFP-left	6	FALSE
439.973	13044.4	246825	1260.36	877.275	113.185	0.649178	45	YFP-left	7	FALSE
739.439	39937.6	1416765	1100.39	886.397	149.744	0.64774	45	YFP-left	8	FALSE
451.247	4995.56	34746	1070.13	889.416	3.59079	0.595294	45	YFP-left	9	FALSE
974.895	127846	1730439	1176.53	895.374	-169.551	0.615964	45	YFP-left	10	FALSE
857.982	113632	1123956	1138.16	918.595	-21.0693	0.776053	45	YFP-left	11	FALSE
853.163	323394	1766047	1217.45	811.329	82.144	0.562216	45	BF-left	1	FALSE
1613.34	1.01125e+06	454963	1196.58	833.255	101.662	0.516854	45	BF-left	2	FALSE
950.679	363786	1268206	1033.36	834.886	154.491	0.906932	45	BF-left	3	FALSE
956.541	283072	2041258	1081.65	839.342	-138.413	0.746696	45	BF-left	4	FALSE
914.107	216477	4493750	1148.04	844.074	-109.04	0.854862	45	BF-left	5	FALSE
937.385	564465	2298468	1217.62	863.661	170.472	0.685885	45	BF-left	6	FALSE
712.991	172626	399988	1260.36	877.275	113.185	0.649178	45	BF-left	7	FALSE
1188.62	1.21469e+06	2277396	1100.39	886.397	149.744	0.64774	45	BF-left	8	FALSE
584.351	9945.47	44995	1070.13	889.416	3.59079	0.595294	45	BF-left	9	FALSE
894.876	456081	1588405	1176.53	895.374	-169.551	0.615964	45	BF-left	10	FALSE
1111.04	669773	1455465	1138.16	918.595	-21.0693	0.776053	45	BF-left	11	FALSE
Position 3
Mean	Variance	Total Intensity	Center of Mass X	Center of Mass Y	Cell Angle	Roundness	Time	Channel	Cell	Disappeared
534.098	25585	935740	111.035	125.092	-3.5232	0.426222	45	YFP-left	1	FALSE
511.6	14236.8	613920	40.6933	132.608	-24.659	0.585723	45	YFP-left	2	FALSE
607.162	27662.9	1344864	74.7251	158.847	-15.3564	0.750436	45	YFP-left	3	FALSE
866.635	74360	1944728	1190.54	961.451	-28.1228	0.589394	45	YFP-left	5	FALSE
820.786	44173.1	2517350	1181.81	1023.09	4.32099	0.867832	45	YFP-left	6	FALSE
559.482	21179.2	900207	75.808	1039.13	20.517	0.726485	45	YFP-left	7	FALSE
1031.16	48716	1791121	1149.05	1066.62	-143.546	0.92165	45	YFP-left	8	FALSE
802.887	46440	3270157	1211.63	1083.81	124.408	0.760957	45	YFP-left	9	FALSE
548.303	16641.9	1507833	99.9513	1090.6	31.6252	0.595469	45	YFP-left	10	FALSE
860.54	64581.2	1951705	1273.18	1110.78	111.405	0.563842	45	YFP-left	11	FALSE
1115.67	102220	2296055	1162.81	1114	56.1428	0.709699	45	YFP-left	12	FALSE
1018.55	86992.2	752707	1248.41	1135.89	95.0868	0.628616	45	YFP-left	13	FALSE
1286.35	158712	2508387	1210.33	1141.67	81.5614	0.74346	45	YFP-left	14	FALSE
473.794	22890.4	3426481	154.431	1147.32	-139.642	0.924944	45	YFP-left	15	FALSE
874.489	66654.2	566669	1177.7	1155.42	45.3706	0.607771	45	YFP-left	16	FALSE
857.467	53933.1	2645286	222.2	1186.27	115.658	0.820329	45	YFP-left	17	FALSE
514.594	18376.6	1303982	117.285	1216.34	-17.0852	0.545712	45	YFP-left	18	FALSE
832.104	75001.2	1932145	245.132	1241.22	9.96914	0.730003	45	YFP-left	19	FALSE
863.461	225797	1512783	111.035	125.092	-3.5232	0.426222	45	BF-left	1	FALSE
883.302	196607	1059962	40.6933	132.608	-24.659	0.585723	45	BF-left	2	FALSE
918.816	215502	2035177	74.7251	158.847	-15.3564	0.750436	45	BF-left	3	FALSE
830.132	243251	1862816	1190.54	961.451	-28.1228	0.589394	45	BF-left	5	FALSE
825.889	240623	2533003	1181.81	1023.09	4.32099	0.867832	45	BF-left	6	FALSE
761.346	164448	1225005	75.808	1039.13	20.517	0.726485	45	BF-left	7	FALSE
1085.03	520077	1884700	1149.05	1066.62	-143.546	0.92165	45	BF-left	8	FALSE
889.63	356963	3623462	1211.63	1083.81	124.408	0.760957	45	BF-left	9	FALSE
827.599	252264	2275898	99.9513	1090.6	31.6252	0.595469	45	BF-left	10	FALSE
995.706	450961	2258261	1273.18	1110.78	111.405	0.563842	45	BF-left	11	FALSE
909.756	426589	1872278	1162.81	1114	56.1428	0.709699	45	BF-left	12	FALSE
1017.63	740679	752027	1248.41	1135.89	95.0868	0.628616	45	BF-left	13	FALSE
941.384	537195	1835699	1210.33	1141.67	81.5614	0.74346	45	BF-left	14	FALSE
885.171	180186	6401554	154.431	1147.32	-139.642	0.924944	45	BF-left	15	FALSE
943.418	502626	611335	1177.7	1155.42	45.3706	0.607771	45	BF-left	16	FALSE
895.181	272868	2761633	222.2	1186.27	115.658	0.820329	45	BF-left	17	FALSE
954.3	391209	2418195	117.285	1216.34	-17.0852	0.545712	45	BF-left	18	FALSE
884.446	337123	2053684	245.132	1241.22	9.96914	0.730003	45	BF-left	19	FALSE
Position 16
Mean	Variance	Total Intensity	Center of Mass X	Center of Mass Y	Cell Angle	Roundness	Time	Channel	Cell	Disappeared
1235.92	106141	1158056	1168.19	618.598	17.5166	0.770225	45	YFP-left	1	FALSE
1355.98	78692.5	2016342	1205.69	632.079	65.5972	0.623405	45	YFP-left	2	FALSE
936.682	61467.3	1289811	1073.86	639.939	-165.207	0.960841	45	YFP-left	3	FALSE
1093.68	66158.8	989777	1107.81	647.335	-37.6471	0.752325	45	YFP-left	4	FALSE
726.625	10174.9	994750	1245.17	649.222	-33.3855	0.697759	45	YFP-left	5	FALSE
1071.93	29692	877910	1179.62	654.453	94.5133	0.665561	45	YFP-left	6	FALSE
650.973	22641.7	238907	1046.03	655.447	18.1275	0.841068	45	YFP-left	7	FALSE
1325.5	126197	1609161	1320.96	659.315	87.2588	0.566836	45	YFP-left	8	FALSE
1012.31	55885.1	1910228	1283.17	667.103	3.48485	0.403324	45	YFP-left	9	FALSE
1052.83	165647	970708	1356.83	665.432	109.839	0.814095	45	YFP-left	10	FALSE
1079.47	41891.3	1576019	1140.62	668.982	43.8036	0.69927	45	YFP-left	11	FALSE
1419.44	48957.5	901346	1070.92	673.809	120.181	0.557167	45	YFP-left	12	FALSE
1069.74	19583.9	1220578	1215.18	674.886	127.141	0.567385	45	YFP-left	13	FALSE
1447.61	124441	1870306	1103.02	686.591	-15.5948	0.629956	45	YFP-left	14	FALSE
1012.27	23602.4	1110455	1178.74	688.843	-160.45	0.587204	45	YFP-left	15	FALSE
908.947	15558.2	951668	1253.3	691.67	10.5741	0.609947	45	YFP-left	16	FALSE
1381.16	99567.3	1524796	1312.21	697.687	-48.1163	0.577167	45	YFP-left	17	FALSE
528.956	22068.3	179845	1381.83	704.676	50.5226	0.692371	45	YFP-left	18	FALSE
1092.14	68786.6	1897048	1064.4	705.287	134.215	0.413158	45	YFP-left	19	FALSE
1370.24	142020	1438756	1340.42	710.253	-45.1126	0.554664	45	YFP-left	20	FALSE
1560.3	150904	2805419	1223.48	716.206	97.5728	0.59479	45	YFP-left	21	FALSE
923.478	39095.2	2241282	1137.38	718.187	-173.104	0.840903	45	YFP-left	22	FALSE
1167.73	33655.2	944697	1184.98	719.305	68.8033	0.908627	45	YFP-left	23	FALSE
629.217	25725.8	447373	1028.06	718.634	-16.7409	0.835989	45	YFP-left	24	FALSE
1265.52	46455.1	2933475	1280.28	730.428	21.8982	0.667177	45	YFP-left	25	FALSE
983.59	49716.8	1371124	1366.83	733.684	-73.9563	0.604381	45	YFP-left	26	FALSE
1150.94	28737	1169354	1063.58	742.719	94.2658	0.794609	45	YFP-left	27	FALSE
845.509	11699.9	1124527	1100.45	743.177	56.6301	0.489117	45	YFP-left	28	FALSE
646.549	14015.2	733187	997.715	746.997	1.31375	0.80445	45	YFP-left	29	FALSE
947.111	6680.01	196999	1147.23	749.279	-137.307	0.560423	45	YFP-left	30	FALSE
1466	29725.1	903057	1204.01	748.604	22.7704	0.381767	45	YFP-left	31	FALSE
1386.02	129578	2909266	1326.13	754.926	39.141	0.51944	45	YFP-left	32	FALSE
1267.8	53547.9	1769851	1250	762.15	35.289	0.492659	45	YFP-left	33	FALSE
1219.74	73425.3	2367509	1176.17	762.459	31.5666	0.525452	45	YFP-left	34	FALSE
788.874	64156.8	960060	1378.09	769.237	-111.993	0.821357	45	YFP-left	35	FALSE
724.421	25706.4	1460432	1032.97	772.514	12.0905	0.873906	45	YFP-left	36	FALSE
1183.52	37021.9	1718475	1288.39	782.096	-37.3164	0.688705	45	YFP-left	37	FALSE
826.994	30769.4	1101556	980.232	781.077	134.532	0.771213	45	YFP-left	38	FALSE
1278.03	70203	1823754	1215.09	786.324	-75.8913	0.491048	45	YFP-left	39	FALSE
958.519	49048.2	2662767	1133.25	789.75	-3.59875	0.434868	45	YFP-left	40	FALSE
951.251	80212.1	2562669	1082.79	790.069	26.6062	0.651856	45	YFP-left	41	FALSE
1093.79	27781	707682	1011.12	803.21	90.7786	0.678444	45	YFP-left	42	FALSE
779.809	60636.2	1331134	1355.04	804.597	39.3041	0.460397	45	YFP-left	43	FALSE
810.124	27900.4	1185212	1177.03	809.424	125.772	0.780148	45	YFP-left	44	FALSE
1362.27	90989.1	1978019	1319	809.364	32.0671	0.526264	45	YFP-left	45	FALSE
989.879	43342.5	1943132	1044.3	825.134	-153.915	0.771368	45	YFP-left	46	FALSE
501.684	13918.1	760051	992.67	829.422	106.731	0.5812	45	YFP-left	47	FALSE
827.896	15550.2	143226	1077.27	833.462	-123.881	0.786799	45	YFP-left	48	FALSE
1310.71	72704.2	1846793	1106.98	838.455	31.4186	0.737464	45	YFP-left	49	FALSE
819.622	69983.5	5172632	1237.73	835.592	-90.3358	0.502523	45	YFP-left	50	FALSE
1104.67	181355	1177579	1332.22	852.162	-8.56466	0.74928	45	YFP-left	51	FALSE
1005.09	52907.9	2779076	1158.83	851.534	115.6	0.682301	45	YFP-left	52	FALSE
1363.47	117360	2553770	1294.96	851.077	-5.94469	0.47947	45	YFP-left	53	FALSE
1113.86	41211.6	1986009	1074.75	863.664	132.936	0.615733	45	YFP-left	54	FALSE
601.065	9507.02	783789	1023.71	864.275	-156.839	0.646358	45	YFP-left	55	FALSE
1427.49	147097	1350403	1124.75	876.95	91.56	0.533528	45	YFP-left	56	FALSE
1035.61	27218.3	728032	1195.77	886.063	22.3528	0.583771	45	YFP-left	57	FALSE
712.897	23907.1	1106416	1045.85	897.258	-168.33	0.799963	45	YFP-left	58	FALSE
1183.47	100234	1053287	1297.02	896.017	39.6609	0.753079	45	YFP-left	59	FALSE
1171.55	48668.6	1362517	1169.82	901.057	27.4742	0.58266	45	YFP-left	60	FALSE
1548.3	146989	2827189	1098.47	903.727	147.293	0.662096	45	YFP-left	61	FALSE
900.755	66861.9	2478877	1235.51	909.656	167.948	0.688342	45	YFP-left	62	FALSE
1129.86	70862.6	2275528	1142.03	927.655	23.0029	0.561276	45	YFP-left	63	FALSE
1103.5	88876.8	1606693	1066.07	935.385	-52.2158	0.754787	45	YFP-left	64	FALSE
1393.16	173636	2520231	1286.32	936.591	35.4145	0.732378	45	YFP-left	65	FALSE
1041.02	120150	651680	1101.59	943.949	36.996	0.432372	45	YFP-left	66	FALSE
1097.96	57010.5	2211294	1192.6	941.682	-0.478615	0.527551	45	YFP-left	67	FALSE
1546.96	126906	1133924	1249.32	948.72	-157.503	0.57492	45	YFP-left	68	FALSE
986.083	74516.2	582775	1318.76	958.871	69.2345	0.758904	45	YFP-left	69	FALSE
713.442	48489.8	403808	1086.74	962.102	71.1156	0.813586	45	YFP-left	70	FALSE
865.648	65390.9	1070807	1131.97	976.288	-16.6845	0.565856	45	YFP-left	71	FALSE
720.372	19558.1	945849	1167.39	982.435	-106.139	0.592482	45	YFP-left	72	FALSE
1114.23	70514.5	1664663	1259.14	982.826	70.0532	0.810875	45	YFP-left	73	FALSE
1274.7	113878	2174646	1218.58	985.432	0.0679726	0.541429	45	YFP-left	74	FALSE
1145.78	174528	1718663	1302.66	989.231	-147.472	0.880705	45	YFP-left	75	FALSE
798.918	13920.9	933136	1187.13	1011.09	175.972	0.76905	45	YFP-left	76	FALSE
531.19	28480.7	131204	1279.86	1011.71	70.5528	0.583221	45	YFP-left	77	FALSE
876.64	109717	772320	1241.45	1021.94	52.0476	0.771064	45	YFP-left	78	FALSE
566.201	15889.6	804571	1211.98	1044.07	53.4089	0.927401	45	YFP-left	79	FALSE
700.589	34816.6	951400	1170.66	1046.77	59.8409	0.75252	45	YFP-left	80	FALSE
1403.09	11556	523354	1221.87	751.094	-34.3617	0.525873	45	YFP-left	81	FALSE
783.36	289073	734008	1168.19	618.598	17.5166	0.770225	45	BF-left	1	FALSE
844.783	258876	1256192	1205.69	632.079	65.5972	0.623405	45	BF-left	2	FALSE
1055.83	524942	1453874	1073.86	639.939	-165.207	0.960841	45	BF-left	3	FALSE
1022.63	539890	925477	1107.81	647.335	-37.6471	0.752325	45	BF-left	4	FALSE
891.687	261324	1220720	1245.17	649.222	-33.3855	0.697759	45	BF-left	5	FALSE
951.88	739268	779590	1179.62	654.453	94.5133	0.665561	45	BF-left	6	FALSE
746.368	173998	273917	1046.03	655.447	18.1275	0.841068	45	BF-left	7	FALSE
879.282	266775	1067448	1320.96	659.315	87.2588	0.566836	45	BF-left	8	FALSE
997.48	506614	1882244	1283.17	667.103	3.48485	0.403324	45	BF-left	9	FALSE
843.066	168178	777307	1356.83	665.432	109.839	0.814095	45	BF-left	10	FALSE
971.97	395215	1419076	1140.62	668.982	43.8036	0.69927	45	BF-left	11	FALSE
961.808	532816	610748	1070.92	673.809	120.181	0.557167	45	BF-left	12	FALSE
854.074	369037	974499	1215.18	674.886	127.141	0.567385	45	BF-left	13	FALSE
978.556	542370	1264294	1103.02	686.591	-15.5948	0.629956	45	BF-left	14	FALSE
1074.9	807133	1179163	1178.74	688.843	-160.45	0.587204	45	BF-left	15	FALSE
1010.17	630981	1057650	1253.3	691.67	10.5741	0.609947	45	BF-left	16	FALSE
1055.41	790840	1165172	1312.21	697.687	-48.1163	0.577167	45	BF-left	17	FALSE
773.256	154147	262907	1381.83	704.676	50.5226	0.692371	45	BF-left	18	FALSE
981.044	524158	1704073	1064.4	705.287	134.215	0.413158	45	BF-left	19	FALSE
1067.68	571627	1121059	1340.42	710.253	-45.1126	0.554664	45	BF-left	20	FALSE
867.111	391303	1559065	1223.48	716.206	97.5728	0.59479	45	BF-left	21	FALSE
896.388	327042	2175534	1137.38	718.187	-173.104	0.840903	45	BF-left	22	FALSE
1138.75	808409	921248	1184.98	719.305	68.8033	0.908627	45	BF-left	23	FALSE
956.295	397278	679926	1028.06	718.634	-16.7409	0.835989	45	BF-left	24	FALSE
967.379	552912	2242385	1280.28	730.428	21.8982	0.667177	45	BF-left	25	FALSE
987.522	529858	1376605	1366.83	733.684	-73.9563	0.604381	45	BF-left	26	FALSE
890.118	413689	904360	1063.58	742.719	94.2658	0.794609	45	BF-left	27	FALSE
1113.05	744076	1480353	1100.45	743.177	56.6301	0.489117	45	BF-left	28	FALSE
928.707	297833	1053154	997.715	746.997	1.31375	0.80445	45	BF-left	29	FALSE
1586.5	519356	329991	1147.23	749.279	-137.307	0.560423	45	BF-left	30	FALSE
1119.5	694902	689612	1204.01	748.604	22.7704	0.381767	45	BF-left	31	FALSE
938.586	417026	1970093	1326.13	754.926	39.141	0.51944	45	BF-left	32	FALSE
1093.71	928810	1526822	1250	762.15	35.289	0.492659	45	BF-left	33	FALSE
1035.31	601179	2009537	1176.17	762.459	31.5666	0.525452	45	BF-left	34	FALSE
1009.94	634267	1229095	1378.09	769.237	-111.993	0.821357	45	BF-left	35	FALSE
1101.75	613054	2221118	1032.97	772.514	12.0905	0.873906	45	BF-left	36	FALSE
1049.76	628107	1524253	1288.39	782.096	-37.3164	0.688705	45	BF-left	37	FALSE
884.701	406057	1178422	980.232	781.077	134.532	0.771213	45	BF-left	38	FALSE
959.257	458362	1368860	1215.09	786.324	-75.8913	0.491048	45	BF-left	39	FALSE
975.675	370848	2710426	1133.25	789.75	-3.59875	0.434868	45	BF-left	40	FALSE
901.621	290345	2428966	1082.79	790.069	26.6062	0.651856	45	BF-left	41	FALSE
1051.15	567545	680096	1011.12	803.21	90.7786	0.678444	45	BF-left	42	FALSE
872.533	311994	1489413	1355.04	804.597	39.3041	0.460397	45	BF-left	43	FALSE
1021.15	553115	1493946	1177.03	809.424	125.772	0.780148	45	BF-left	44	FALSE
988.674	443787	1435554	1319	809.364	32.0671	0.526264	45	BF-left	45	FALSE
979.147	640237	1922066	1044.3	825.134	-153.915	0.771368	45	BF-left	46	FALSE
1074.52	626328	1627892	992.67	829.422	106.731	0.5812	45	BF-left	47	FALSE
1663.15	756998	287725	1077.27	833.462	-123.881	0.786799	45	BF-left	48	FALSE
1007.6	597594	1419710	1106.98	838.455	31.4186	0.737464	45	BF-left	49	FALSE
959.11	391111	6052945	1237.73	835.592	-90.3358	0.502523	45	BF-left	50	FALSE
994.721	463386	1060373	1332.22	852.162	-8.56466	0.74928	45	BF-left	51	FALSE
962.308	385877	2660781	1158.83	851.534	115.6	0.682301	45	BF-left	52	FALSE
1039.56	495694	1947091	1294.96	851.077	-5.94469	0.47947	45	BF-left	53	FALSE
991.153	422399	1767226	1074.75	863.664	132.936	0.615733	45	BF-left	54	FALSE
982.428	610814	1281086	1023.71	864.275	-156.839	0.646358	45	BF-left	55	FALSE
1059.29	753422	1002092	1124.75	876.95	91.56	0.533528	45	BF-left	56	FALSE
1292.49	845421	908622	1195.77	886.063	22.3528	0.583771	45	BF-left	57	FALSE
896.175	455186	1390863	1045.85	897.258	-168.33	0.799963	45	BF-left	58	FALSE
868.635	439281	773085	1297.02	896.017	39.6609	0.753079	45	BF-left	59	FALSE
1064.86	687716	1238433	1169.82	901.057	27.4742	0.58266	45	BF-left	60	FALSE
971.988	410240	1774850	1098.47	903.727	147.293	0.662096	45	BF-left	61	FALSE
1042	818641	2867593	1235.51	909.656	167.948	0.688342	45	BF-left	62	FALSE
1034.21	558003	2082902	1142.03	927.655	23.0029	0.561276	45	BF-left	63	FALSE
916.984	453517	1335129	1066.07	935.385	-52.2158	0.754787	45	BF-left	64	FALSE
1009.28	612808	1825792	1286.32	936.591	35.4145	0.732378	45	BF-left	65	FALSE
1272.51	804268	796593	1101.59	943.949	36.996	0.432372	45	BF-left	66	FALSE
1035.31	670779	2085121	1192.6	941.682	-0.478615	0.527551	45	BF-left	67	FALSE
978.636	400192	717340	1249.32	948.72	-157.503	0.57492	45	BF-left	68	FALSE
909.677	443006	537619	1318.76	958.871	69.2345	0.758904	45	BF-left	69	FALSE
908.712	366530	514331	1086.74	962.102	71.1156	0.813586	45	BF-left	70	FALSE
935.31	437340	1156979	1131.97	976.288	-16.6845	0.565856	45	BF-left	71	FALSE
1260.64	884323	1655221	1167.39	982.435	-106.139	0.592482	45	BF-left	72	FALSE
1096.43	649696	1638068	1259.14	982.826	70.0532	0.810875	45	BF-left	73	FALSE
1140	840542	1944838	1218.58	985.432	0.0679726	0.541429	45	BF-left	74	FALSE
1016.8	499002	1525206	1302.66	989.231	-147.472	0.880705	45	BF-left	75	FALSE
1022.54	656370	1194322	1187.13	1011.09	175.972	0.76905	45	BF-left	76	FALSE
950.854	144485	234861	1279.86	1011.71	70.5528	0.583221	45	BF-left	77	FALSE
992.511	493154	874402	1241.45	1021.94	52.0476	0.771064	45	BF-left	78	FALSE
1014.05	474574	1440958	1211.98	1044.07	53.4089	0.927401	45	BF-left	79	FALSE
915.76	474027	1243602	1170.66	1046.77	59.8409	0.75252	45	BF-left	80	FALSE
1449.57	563683	540689	1221.87	751.094	-34.3617	0.525873	45	BF-left	81	FALSE

## Sheet: 2
Position 4
Mean	Variance	Total Intensity	Center of Mass X	Center of Mass Y	Cell Angle	Roundness	Time	Channel	Cell	Disappeared
417.23	10853.1	639614	1211.45	683.652	-39.2044	0.662138	45	YFP-left	1	FALSE
300.73	1696.14	34584	1228.16	699.287	-62.935	0.553781	45	YFP-left	2	FALSE
563.943	16265.4	1180332	1168.2	700.963	-161.347	0.768971	45	YFP-left	3	FALSE
437.145	5781.68	831450	1102.26	715.293	113.735	0.500998	45	YFP-left	4	FALSE
469.376	13178.3	836898	1057.91	722.922	20.8492	0.558408	45	YFP-left	5	FALSE
492.905	19275.3	578178	1204.64	733.124	28.4361	0.634649	45	YFP-left	6	FALSE
729.401	25837.8	1599576	1091.69	763.537	-1.90116	0.882657	45	YFP-left	7	FALSE
379.323	8985.11	2115865	1157.01	764.468	44.6508	0.792885	45	YFP-left	8	FALSE
573.857	30045.2	1190180	1219.17	793.17	45.8973	0.548081	45	YFP-left	9	FALSE
448.416	13202.8	341693	1117.61	800.362	107.942	0.608773	45	YFP-left	10	FALSE
580.431	29637.7	947264	1082.73	810.501	114.119	0.553558	45	YFP-left	11	FALSE
553.899	35836.8	758288	1260.55	815.072	42.2262	0.910286	45	YFP-left	12	FALSE
323.965	1948.7	230339	1057.05	835.827	-18.4222	0.851401	45	YFP-left	13	FALSE
1138.63	571788	1745523	1211.45	683.652	-39.2044	0.662138	45	BF-left	1	FALSE
720.452	95426	82852	1228.16	699.287	-62.935	0.553781	45	BF-left	2	FALSE
1037.09	478286	2170628	1168.2	700.963	-161.347	0.768971	45	BF-left	3	FALSE
1037.38	437009	1973096	1102.26	715.293	113.735	0.500998	45	BF-left	4	FALSE
1044.08	532601	1861592	1057.91	722.922	20.8492	0.558408	45	BF-left	5	FALSE
1144.21	695454	1342157	1204.64	733.124	28.4361	0.634649	45	BF-left	6	FALSE
980.363	686571	2149936	1091.69	763.537	-1.90116	0.882657	45	BF-left	7	FALSE
959.108	257736	5349904	1157.01	764.468	44.6508	0.792885	45	BF-left	8	FALSE
1026.1	432039	2128138	1219.17	793.17	45.8973	0.548081	45	BF-left	9	FALSE
1157.09	472398	881700	1117.61	800.362	107.942	0.608773	45	BF-left	10	FALSE
1007.59	526153	1644390	1082.73	810.501	114.119	0.553558	45	BF-left	11	FALSE
997.073	415859	1364993	1260.55	815.072	42.2262	0.910286	45	BF-left	12	FALSE
1051.14	589791	747364	1057.05	835.827	-18.4222	0.851401	45	BF-left	13	FALSE
Position 5
Mean	Variance	Total Intensity	Center of Mass X	Center of Mass Y	Cell Angle	Roundness	Time	Channel	Cell	Disappeared
864.677	33762	521400	1145.18	761.579	-84.4536	0.767564	45	YFP-left	1	FALSE
622.698	18462.9	280214	1189.97	762.969	-29.443	0.83805	45	YFP-left	2	FALSE
1057.97	111028	1904348	1110.2	771.511	135.989	0.649651	45	YFP-left	3	FALSE
1033.1	46689.8	1541389	1165.02	787.698	-63.5067	0.586318	45	YFP-left	4	FALSE
912.9	22843.1	394373	1097.3	798.97	119.391	0.381318	45	YFP-left	5	FALSE
618.692	40261.6	1041259	1232.18	801.406	15.0461	0.895697	45	YFP-left	6	FALSE
995.679	42556	2039151	1128.08	824.444	-8.93784	0.596694	45	YFP-left	7	FALSE
551.642	8939.05	1302979	1082.77	832.817	54.8289	0.575938	45	YFP-left	8	FALSE
597.618	20989.3	2392266	1187.09	837.358	51.5758	0.963713	45	YFP-left	9	FALSE
503.491	10300.6	614763	1034.67	840.559	-133.541	0.697478	45	YFP-left	10	FALSE
907.786	18290.1	258719	1143.74	857.021	-66.9038	0.855021	45	YFP-left	11	FALSE
766.904	56375.2	1546846	1235.69	868.209	-63.7618	0.661511	45	YFP-left	12	FALSE
399.326	4551.81	754326	1056.72	877.758	14.0592	0.796164	45	YFP-left	13	FALSE
387.99	5744.32	76046	1087.83	888.179	-31.8584	0.63288	45	YFP-left	14	FALSE
983.149	70940.9	1909276	1164.61	887.889	120.815	0.597155	45	YFP-left	15	FALSE
710.945	38446.5	1155285	1118.12	888.571	-46.6977	0.759363	45	YFP-left	16	FALSE
351.588	6627.86	474644	1019.08	904.588	-161.859	0.83356	45	YFP-left	17	FALSE
638.69	40540.3	787505	1213.64	907.105	57.9122	0.585891	45	YFP-left	18	FALSE
418.617	11056.3	131027	1115.54	938.671	-84.9587	0.758975	45	YFP-left	19	FALSE
539.941	14643.9	1303418	1175.17	936.989	111.276	0.772784	45	YFP-left	20	FALSE
610.202	42153.6	1055040	1138.74	964.413	77.7896	0.711654	45	YFP-left	21	FALSE
797.441	232795	480857	1145.18	761.579	-84.4536	0.767564	45	BF-left	1	FALSE
686.936	82656.1	309121	1189.97	762.969	-29.443	0.83805	45	BF-left	2	FALSE
949.141	370939	1708453	1110.2	771.511	135.989	0.649651	45	BF-left	3	FALSE
891.396	333588	1329963	1165.02	787.698	-63.5067	0.586318	45	BF-left	4	FALSE
1067.97	348330	461364	1097.3	798.97	119.391	0.381318	45	BF-left	5	FALSE
933.434	312862	1570969	1232.18	801.406	15.0461	0.895697	45	BF-left	6	FALSE
980.101	466462	2007247	1128.08	824.444	-8.93784	0.596694	45	BF-left	7	FALSE
818.36	159828	1932967	1082.77	832.817	54.8289	0.575938	45	BF-left	8	FALSE
916.889	303115	3670307	1187.09	837.358	51.5758	0.963713	45	BF-left	9	FALSE
873.888	310559	1067017	1034.67	840.559	-133.541	0.697478	45	BF-left	10	FALSE
1100.86	310569	313744	1143.74	857.021	-66.9038	0.855021	45	BF-left	11	FALSE
989.1	412182	1995015	1235.69	868.209	-63.7618	0.661511	45	BF-left	12	FALSE
939.508	395345	1774730	1056.72	877.758	14.0592	0.796164	45	BF-left	13	FALSE
1104.94	355458	216569	1087.83	888.179	-31.8584	0.63288	45	BF-left	14	FALSE
838.021	188499	1627437	1164.61	887.889	120.815	0.597155	45	BF-left	15	FALSE
1113.84	441464	1809995	1118.12	888.571	-46.6977	0.759363	45	BF-left	16	FALSE
1001.08	453800	1351458	1019.08	904.588	-161.859	0.83356	45	BF-left	17	FALSE
996.831	457638	1229093	1213.64	907.105	57.9122	0.585891	45	BF-left	18	FALSE
787.093	131564	246360	1115.54	938.671	-84.9587	0.758975	45	BF-left	19	FALSE
927.133	306740	2238099	1175.17	936.989	111.276	0.772784	45	BF-left	20	FALSE
1026.37	427911	1774593	1138.74	964.413	77.7896	0.711654	45	BF-left	21	FALSE
Position 6
Mean	Variance	Total Intensity	Center of Mass X	Center of Mass Y	Cell Angle	Roundness	Time	Channel	Cell	Disappeared
640.936	26744.4	649268	1135.01	690.794	10.5726	0.88229	45	YFP-left	1	FALSE
785.954	33773.3	1222944	1154.77	727.657	48.4859	0.668048	45	YFP-left	2	FALSE
409.398	1695.29	133873	1082.13	741.291	59.9752	0.726021	45	YFP-left	3	FALSE
439.053	15881	200208	1274.82	743.331	106.028	0.880243	45	YFP-left	4	FALSE
809.871	44347	1498261	1236.91	745.96	178.48	0.662932	45	YFP-left	5	FALSE
492.497	15753.6	1527725	1121.18	762.977	51.0909	0.8235	45	YFP-left	6	FALSE
545.492	15764.1	1107895	1070.71	776.961	49.8775	0.60823	45	YFP-left	7	FALSE
767.134	20347.9	3058563	1187.74	780.024	58.2715	0.851244	45	YFP-left	8	FALSE
747.874	57923.2	1140508	1246.74	786.889	-178.958	0.631961	45	YFP-left	9	FALSE
545.536	16939.7	934503	1026.68	799.698	10.9336	0.955024	45	YFP-left	10	FALSE
559.642	5003.68	757195	1142.96	812.606	-15.6898	0.493132	45	YFP-left	11	FALSE
439.894	4963.66	475085	1062.15	821.468	-93.3896	0.626547	45	YFP-left	12	FALSE
775.663	34809.4	1544345	1103.87	833.521	46.4098	0.875578	45	YFP-left	13	FALSE
781.814	29907.7	1562847	1174.46	841.308	-34.0321	0.586916	45	YFP-left	14	FALSE
675.803	45233.1	942069	1219.33	840.651	-173.508	0.8475	45	YFP-left	15	FALSE
340.391	4887.4	390088	1023.43	842.794	61.0586	0.693545	45	YFP-left	16	FALSE
688.436	18885.7	430961	1067.77	852.115	-131.498	0.663135	45	YFP-left	17	FALSE
489.694	3824.6	576370	1136.54	862.124	-52.0881	0.64192	45	YFP-left	18	FALSE
560.082	11229.2	1043433	1096.07	880.741	144.338	0.604497	45	YFP-left	19	FALSE
516.208	17843.3	892523	1201.33	881.787	89.456	0.816161	45	YFP-left	20	FALSE
353.441	4024.06	71395	1064.96	887.144	159.145	0.852606	45	YFP-left	21	FALSE
605.705	22757	1097537	1160.81	897.035	101.563	0.70304	45	YFP-left	22	FALSE
579.305	27887.1	840572	1112.05	921.103	-67.4485	0.779938	45	YFP-left	23	FALSE
431.595	13906.3	391457	1149.15	934.706	-72.4748	0.850894	45	YFP-left	24	FALSE
593.258	37239.9	708943	1081.16	950.17	-67.186	0.709429	45	YFP-left	25	FALSE
782.295	212142	792465	1135.01	690.794	10.5726	0.88229	45	BF-left	1	FALSE
932.776	368458	1451400	1154.77	727.657	48.4859	0.668048	45	BF-left	2	FALSE
757.878	84851.7	247826	1082.13	741.291	59.9752	0.726021	45	BF-left	3	FALSE
755.107	234874	344329	1274.82	743.331	106.028	0.880243	45	BF-left	4	FALSE
1016.22	417786	1880002	1236.91	745.96	178.48	0.662932	45	BF-left	5	FALSE
956.74	303947	2967808	1121.18	762.977	51.0909	0.8235	45	BF-left	6	FALSE
979.894	342914	1990164	1070.71	776.961	49.8775	0.60823	45	BF-left	7	FALSE
878.25	251976	3501581	1187.74	780.024	58.2715	0.851244	45	BF-left	8	FALSE
965.984	529291	1473126	1246.74	786.889	-178.958	0.631961	45	BF-left	9	FALSE
1166.88	614001	1998868	1026.68	799.698	10.9336	0.955024	45	BF-left	10	FALSE
1039.99	548690	1407106	1142.96	812.606	-15.6898	0.493132	45	BF-left	11	FALSE
1115.78	1.00062e+06	1205044	1062.15	821.468	-93.3896	0.626547	45	BF-left	12	FALSE
1114.26	715029	2218498	1103.87	833.521	46.4098	0.875578	45	BF-left	13	FALSE
988.57	601058	1976151	1174.46	841.308	-34.0321	0.586916	45	BF-left	14	FALSE
1089.56	591619	1518845	1219.33	840.651	-173.508	0.8475	45	BF-left	15	FALSE
1046.9	585720	1199743	1023.43	842.794	61.0586	0.693545	45	BF-left	16	FALSE
1059.11	621026	663001	1067.77	852.115	-131.498	0.663135	45	BF-left	17	FALSE
1088.81	789014	1281529	1136.54	862.124	-52.0881	0.64192	45	BF-left	18	FALSE
987.768	726452	1840212	1096.07	880.741	144.338	0.604497	45	BF-left	19	FALSE
1071.56	704598	1852724	1201.33	881.787	89.456	0.816161	45	BF-left	20	FALSE
794.198	65508.7	160428	1064.96	887.144	159.145	0.852606	45	BF-left	21	FALSE
1046.07	813077	1895477	1160.81	897.035	101.563	0.70304	45	BF-left	22	FALSE
980.61	594941	1422865	1112.05	921.103	-67.4485	0.779938	45	BF-left	23	FALSE
992.342	608540	900054	1149.15	934.706	-72.4748	0.850894	45	BF-left	24	FALSE
903.575	329871	1079772	1081.16	950.17	-67.186	0.709429	45	BF-left	25	FALSE
Position 15
Mean	Variance	Total Intensity	Center of Mass X	Center of Mass Y	Cell Angle	Roundness	Time	Channel	Cell	Disappeared
378.078	3892.91	646136	1133.74	887.454	-71.9031	0.806089	45	YFP-left	1	FALSE
401.883	10798.1	302216	1279.2	890.174	29.1144	0.774293	45	YFP-left	2	FALSE
333.069	4235.09	566217	1186.09	892.151	62.1785	0.819721	45	YFP-left	3	FALSE
628.628	18618.2	795843	1229.89	911.472	15.0496	0.575282	45	YFP-left	4	FALSE
524.21	17455.6	730225	1264.28	924.916	5.06636	0.57163	45	YFP-left	5	FALSE
586.825	14941.5	1473517	1101.56	927.9	125.139	0.791103	45	YFP-left	6	FALSE
901.56	67071	2133992	1157.7	932.124	-165.422	0.906429	45	YFP-left	7	FALSE
719.881	26790.9	772432	1202.06	938.91	-25.5691	0.704781	45	YFP-left	8	FALSE
702.922	17422.8	1190750	1233.4	960.612	-67.5337	0.654167	45	YFP-left	9	FALSE
537.202	11346.8	504970	1086.64	968.698	0.619135	0.642077	45	YFP-left	10	FALSE
754.174	36431.2	1349972	1123.52	976.987	-90.0992	0.566778	45	YFP-left	11	FALSE
598.165	37816.8	752491	1282.32	986.149	-139.152	0.792003	45	YFP-left	12	FALSE
637.668	17619.9	3025099	1179.1	994.889	-37.9005	0.838918	45	YFP-left	13	FALSE
815.862	31493.3	1236847	1239.98	1001.97	-98.7272	0.470811	45	YFP-left	14	FALSE
612.876	29042.8	158735	1266.81	1016.36	-106.352	0.762026	45	YFP-left	15	FALSE
898.489	123484	2086292	1250.15	1048.49	42.5036	0.904018	45	YFP-left	16	FALSE
866.989	38559.6	1604797	1204.21	1049.55	-24.1136	0.599207	45	YFP-left	17	FALSE
654.778	39292.3	1211339	1186.99	1094.84	64.3252	0.543876	45	YFP-left	18	FALSE
316.017	4515.35	407346	170.32	1913.87	-22.6303	0.657488	45	YFP-left	19	FALSE
301.52	4365.82	564144	196.699	1947.75	-131.021	0.760178	45	YFP-left	20	FALSE
923.483	333398	1578233	1133.74	887.454	-71.9031	0.806089	45	BF-left	1	FALSE
785.073	256411	590375	1279.2	890.174	29.1144	0.774293	45	BF-left	2	FALSE
997.264	399297	1695348	1186.09	892.151	62.1785	0.819721	45	BF-left	3	FALSE
1024.29	390232	1296753	1229.89	911.472	15.0496	0.575282	45	BF-left	4	FALSE
980.563	442646	1365924	1264.28	924.916	5.06636	0.57163	45	BF-left	5	FALSE
1086.41	688851	2727965	1101.56	927.9	125.139	0.791103	45	BF-left	6	FALSE
1169.26	1.08452e+06	2767635	1157.7	932.124	-165.422	0.906429	45	BF-left	7	FALSE
1302.2	1.25916e+06	1397258	1202.06	938.91	-25.5691	0.704781	45	BF-left	8	FALSE
898.971	368435	1522857	1233.4	960.612	-67.5337	0.654167	45	BF-left	9	FALSE
936.003	467407	879843	1086.64	968.698	0.619135	0.642077	45	BF-left	10	FALSE
1132.73	766095	2027585	1123.52	976.987	-90.0992	0.566778	45	BF-left	11	FALSE
972.574	407841	1223498	1282.32	986.149	-139.152	0.792003	45	BF-left	12	FALSE
983.768	429627	4666995	1179.1	994.889	-37.9005	0.838918	45	BF-left	13	FALSE
1055.44	550845	1600044	1239.98	1001.97	-98.7272	0.470811	45	BF-left	14	FALSE
1159.14	492670	300218	1266.81	1016.36	-106.352	0.762026	45	BF-left	15	FALSE
883.118	256265	2050601	1250.15	1048.49	42.5036	0.904018	45	BF-left	16	FALSE
905.674	237851	1676402	1204.21	1049.55	-24.1136	0.599207	45	BF-left	17	FALSE
980.211	418480	1813391	1186.99	1094.84	64.3252	0.543876	45	BF-left	18	FALSE
886.08	225954	1142157	170.32	1913.87	-22.6303	0.657488	45	BF-left	19	FALSE
938.386	319330	1755721	196.699	1947.75	-131.021	0.760178	45	BF-left	20	FALSE

## Sheet: 3
Position 7
Mean	Variance	Total Intensity	Center of Mass X	Center of Mass Y	Cell Angle	Roundness	Time	Channel	Cell	Disappeared
629.951	26183.5	774840	1247.77	728.372	141.583	0.662023	45	YFP-left	1	FALSE
814.36	30615.6	1449561	1212	743.235	102.93	0.65745	45	YFP-left	2	FALSE
714.638	23813.9	1441425	1166.88	749.557	59.9252	0.494487	45	YFP-left	3	FALSE
756.486	31192.1	1241394	1119.38	751.267	-172.299	0.795058	45	YFP-left	4	FALSE
830.807	33600.8	1559425	1256.4	769.062	-96.2991	0.528852	45	YFP-left	5	FALSE
830.859	26964.2	1188959	1091.68	780.275	68.6377	0.412144	45	YFP-left	6	FALSE
1262.49	188725	2201787	1028.15	784.708	44.9194	0.658704	45	YFP-left	7	FALSE
1221.08	77124.6	2510537	1139.25	791.108	-124.74	0.606504	45	YFP-left	8	FALSE
831.233	32492.2	2277579	1208.06	794.133	72.3884	0.689391	45	YFP-left	9	FALSE
961.692	102104	1053053	1285.07	794.244	-98.8779	0.914783	45	YFP-left	10	FALSE
1311.75	121675	1209429	1063.68	799.572	-23.0372	0.742385	45	YFP-left	11	FALSE
884.912	10222.4	1261884	1174.72	821.832	102.126	0.569126	45	YFP-left	12	FALSE
1057.4	65145	2011179	1088.34	832.65	-11.5351	0.540393	45	YFP-left	13	FALSE
871.973	79574.6	1636693	1266.1	835.193	-12.4785	0.531927	45	YFP-left	14	FALSE
1033.12	22924.1	1540380	1131.32	835.648	-151.38	0.892466	45	YFP-left	15	FALSE
635.91	31401.7	1105848	1046.23	844.289	77.5711	0.787293	45	YFP-left	16	FALSE
1099.38	23995.4	1546834	1167.58	860.276	110.953	0.631032	45	YFP-left	17	FALSE
995.571	21474	3348104	1219.08	859.151	-24.7705	0.889167	45	YFP-left	18	FALSE
878.37	56586.8	2176602	1116.51	881.465	53.6371	0.882567	45	YFP-left	20	FALSE
958.426	104332	2013652	1262.26	898.21	-26.5843	0.674037	45	YFP-left	21	FALSE
837.935	79553.3	2789486	1167.4	912.969	-12.6509	0.863995	45	YFP-left	22	FALSE
1367.63	106360	2334538	1218.42	914.969	37.2483	0.73865	45	YFP-left	23	FALSE
1156.58	189292	1481580	1239.44	954.075	11.5943	0.900447	45	YFP-left	24	FALSE
968.755	6582.75	106563	1114.56	815.564	-146.574	0.533476	45	YFP-left	25	FALSE
949.438	403278	1167809	1247.77	728.372	141.583	0.662023	45	BF-left	1	FALSE
1064.89	530952	1895506	1212	743.235	102.93	0.65745	45	BF-left	2	FALSE
899.751	344961	1814797	1166.88	749.557	59.9252	0.494487	45	BF-left	3	FALSE
1012.26	576450	1661113	1119.38	751.267	-172.299	0.795058	45	BF-left	4	FALSE
996.148	552802	1869769	1256.4	769.062	-96.2991	0.528852	45	BF-left	5	FALSE
1186.44	888859	1697791	1091.68	780.275	68.6377	0.412144	45	BF-left	6	FALSE
945.841	313613	1649547	1028.15	784.708	44.9194	0.658704	45	BF-left	7	FALSE
945.685	558330	1944329	1139.25	791.108	-124.74	0.606504	45	BF-left	8	FALSE
980.296	420414	2686011	1208.06	794.133	72.3884	0.689391	45	BF-left	9	FALSE
853.957	378240	935083	1285.07	794.244	-98.8779	0.914783	45	BF-left	10	FALSE
1120.06	728677	1032691	1063.68	799.572	-23.0372	0.742385	45	BF-left	11	FALSE
1079.27	757258	1539040	1174.72	821.832	102.126	0.569126	45	BF-left	12	FALSE
985.336	505921	1874110	1088.34	832.65	-11.5351	0.540393	45	BF-left	13	FALSE
998.557	418466	1874292	1266.1	835.193	-12.4785	0.531927	45	BF-left	14	FALSE
1159.15	659982	1728287	1131.32	835.648	-151.38	0.892466	45	BF-left	15	FALSE
1097.49	557192	1908530	1046.23	844.289	77.5711	0.787293	45	BF-left	16	FALSE
993.542	514008	1397914	1167.58	860.276	110.953	0.631032	45	BF-left	17	FALSE
914.24	434984	3074589	1219.08	859.151	-24.7705	0.889167	45	BF-left	18	FALSE
912.832	407334	2261998	1116.51	881.465	53.6371	0.882567	45	BF-left	20	FALSE
972.695	495143	2043632	1262.26	898.21	-26.5843	0.674037	45	BF-left	21	FALSE
991.616	363032	3301089	1167.4	912.969	-12.6509	0.863995	45	BF-left	22	FALSE
1016.08	511448	1734441	1218.42	914.969	37.2483	0.73865	45	BF-left	23	FALSE
897.148	411295	1149246	1239.44	954.075	11.5943	0.900447	45	BF-left	24	FALSE
1841.45	446874	202560	1114.56	815.564	-146.574	0.533476	45	BF-left	25	FALSE
Position 8
Mean	Variance	Total Intensity	Center of Mass X	Center of Mass Y	Cell Angle	Roundness	Time	Channel	Cell	Disappeared
938.921	64111.8	2210221	944.797	728.681	-4.28816	0.616502	45	YFP-left	1	FALSE
1344.52	144377	2131059	864.341	785.751	30.7442	0.828935	45	YFP-left	2	FALSE
684.889	79316.3	5155156	959.811	807.923	91.1624	0.75078	45	YFP-left	3	FALSE
1257.85	159951	3428893	892.795	830.85	1.79151	0.459713	45	YFP-left	4	FALSE
1399.02	118624	2231441	928.21	869.151	19.3755	0.57904	45	YFP-left	5	FALSE
1088.25	79985	1986049	893.892	892.3	68.4481	0.501093	45	YFP-left	6	FALSE
831.072	45988.6	2504021	993.315	890.507	41.3019	0.363136	45	YFP-left	7	FALSE
1272.44	148659	1249539	957.198	901.863	54.8485	0.413086	45	YFP-left	8	FALSE
610.901	44848.3	259022	884.844	925.858	9.14643	0.814528	45	YFP-left	9	FALSE
644.254	16695.3	1023075	930.77	927.6	6.42087	0.897394	45	YFP-left	10	FALSE
757.235	56618.9	1737098	967.389	952.187	-69.4267	0.432014	45	YFP-left	11	FALSE
808.196	29528.7	2280729	1194.23	985.053	145.21	0.708605	45	YFP-left	12	FALSE
1135.23	100269	2089962	1140.17	999.298	-62.1616	0.722583	45	YFP-left	13	FALSE
795.192	65631.4	4361630	1283.46	1017.33	-124.927	0.889343	45	YFP-left	14	FALSE
974.428	44322.7	1513287	1223.22	1027.23	-30.4201	0.672971	45	YFP-left	15	FALSE
1491.29	149980	2395017	1175.83	1030.28	43.673	0.777038	45	YFP-left	16	FALSE
916.333	74260.2	1076691	1116.99	1039.01	-9.14867	0.79162	45	YFP-left	17	FALSE
1255.42	113533	1320703	1355.29	1043.76	-86.3371	0.649684	45	YFP-left	18	FALSE
1016.9	13811.8	455572	1145.88	1040.17	15.3139	0.563519	45	YFP-left	19	FALSE
719.869	58646.5	571576	1401.58	1052.12	-17.857	0.971681	45	YFP-left	20	FALSE
1397.91	27660	613684	1200.04	1057.18	42.6224	0.796274	45	YFP-left	21	FALSE
955.339	66439.5	1776930	1232.79	1072.09	-54.7985	0.584457	45	YFP-left	22	FALSE
1216.18	148101	2804508	1316.06	1072.42	153.192	0.658906	45	YFP-left	23	FALSE
882.141	91128.7	1406132	1369.31	1077.42	-125.282	0.609909	45	YFP-left	24	FALSE
1016.21	102026	1829179	1150.13	1079.18	31.1822	0.763947	45	YFP-left	25	FALSE
825.613	64880.7	1008074	1191.68	1088.86	-42.7715	0.833272	45	YFP-left	26	FALSE
818.122	53760.5	1583884	1269.95	1091.43	7.98223	0.536887	45	YFP-left	27	FALSE
832.788	185500	1960382	944.797	728.681	-4.28816	0.616502	45	BF-left	1	FALSE
868.826	282158	1377090	864.341	785.751	30.7442	0.828935	45	BF-left	2	FALSE
957.842	221276	7209679	959.811	807.923	91.1624	0.75078	45	BF-left	3	FALSE
971.244	412914	2647612	892.795	830.85	1.79151	0.459713	45	BF-left	4	FALSE
1025.63	553380	1635883	928.21	869.151	19.3755	0.57904	45	BF-left	5	FALSE
1032.43	675727	1884179	893.892	892.3	68.4481	0.501093	45	BF-left	6	FALSE
928.855	300673	2798641	993.315	890.507	41.3019	0.363136	45	BF-left	7	FALSE
1252.15	1.02097e+06	1229611	957.198	901.863	54.8485	0.413086	45	BF-left	8	FALSE
861.377	314354	365224	884.844	925.858	9.14643	0.814528	45	BF-left	9	FALSE
1170.17	797312	1858230	930.77	927.6	6.42087	0.897394	45	BF-left	10	FALSE
996.359	581304	2285648	967.389	952.187	-69.4267	0.432014	45	BF-left	11	FALSE
952.536	270825	2688058	1194.23	985.053	145.21	0.708605	45	BF-left	12	FALSE
836.11	220223	1539279	1140.17	999.298	-62.1616	0.722583	45	BF-left	13	FALSE
850.583	169333	4665450	1283.46	1017.33	-124.927	0.889343	45	BF-left	14	FALSE
1124.66	635745	1746595	1223.22	1027.23	-30.4201	0.672971	45	BF-left	15	FALSE
977.365	371833	1569648	1175.83	1030.28	43.673	0.777038	45	BF-left	16	FALSE
911.221	362165	1070685	1116.99	1039.01	-9.14867	0.79162	45	BF-left	17	FALSE
924.822	309329	972913	1355.29	1043.76	-86.3371	0.649684	45	BF-left	18	FALSE
1272.19	570304	569942	1145.88	1040.17	15.3139	0.563519	45	BF-left	19	FALSE
782.858	251596	621589	1401.58	1052.12	-17.857	0.971681	45	BF-left	20	FALSE
1239.33	677120	544068	1200.04	1057.18	42.6224	0.796274	45	BF-left	21	FALSE
928.896	538068	1727747	1232.79	1072.09	-54.7985	0.584457	45	BF-left	22	FALSE
1075.91	604807	2481057	1316.06	1072.42	153.192	0.658906	45	BF-left	23	FALSE
984.781	519750	1569741	1369.31	1077.42	-125.282	0.609909	45	BF-left	24	FALSE
945.775	341814	1702395	1150.13	1079.18	31.1822	0.763947	45	BF-left	25	FALSE
1050.23	477933	1282333	1191.68	1088.86	-42.7715	0.833272	45	BF-left	26	FALSE
984.732	435036	1906442	1269.95	1091.43	7.98223	0.536887	45	BF-left	27	FALSE
Position 9
Mean	Variance	Total Intensity	Center of Mass X	Center of Mass Y	Cell Angle	Roundness	Time	Channel	Cell	Disappeared
1036.06	92441.6	2350830	1182.81	908.706	14.8439	0.529541	45	YFP-left	1	FALSE
905.091	82160.8	5827884	1159.4	982.72	-15.1561	0.919974	45	YFP-left	2	FALSE
719.304	38421.5	2854200	1240.12	998.971	131.64	0.74696	45	YFP-left	3	FALSE
639.284	42141.9	1756112	1309.55	1002.95	168.268	0.658759	45	YFP-left	4	FALSE
743.914	43991.7	528179	1119.74	1027.02	-47.2948	0.816734	45	YFP-left	5	FALSE
739.462	58247.2	825240	305.998	1830.47	-63.3288	0.747562	45	YFP-left	6	FALSE
755.485	32953.6	1539679	273.335	1868.44	-60.4855	0.493648	45	YFP-left	7	FALSE
482.643	15551	928606	299.157	1902.95	-144.861	0.549658	45	YFP-left	8	FALSE
1140.69	74803.7	759700	115.529	1920.87	89.4361	0.803901	45	YFP-left	9	FALSE
483.501	16158.9	2400099	236.287	1932.27	-14.9924	0.917254	45	YFP-left	10	FALSE
375.047	5386.76	80635	283.223	1932.67	171.505	0.826535	45	YFP-left	11	FALSE
1086.12	122295	1648730	117.642	1958.91	88.5508	0.693756	45	YFP-left	12	FALSE
704.464	45145.8	1761864	170.744	1971.37	-122.429	0.497251	45	YFP-left	13	FALSE
711.392	71011.9	969627	130.754	2003.96	-30.482	0.807742	45	YFP-left	14	FALSE
877.868	267913	1991882	1182.81	908.706	14.8439	0.529541	45	BF-left	1	FALSE
926.591	250711	5966322	1159.4	982.72	-15.1561	0.919974	45	BF-left	2	FALSE
983.002	317200	3900550	1240.12	998.971	131.64	0.74696	45	BF-left	3	FALSE
931.69	341993	2559352	1309.55	1002.95	168.268	0.658759	45	BF-left	4	FALSE
805.552	316034	571942	1119.74	1027.02	-47.2948	0.816734	45	BF-left	5	FALSE
797.681	189543	890212	305.998	1830.47	-63.3288	0.747562	45	BF-left	6	FALSE
906.706	418469	1847866	273.335	1868.44	-60.4855	0.493648	45	BF-left	7	FALSE
1080.91	806459	2079675	299.157	1902.95	-144.861	0.549658	45	BF-left	8	FALSE
686.872	95801.8	457457	115.529	1920.87	89.4361	0.803901	45	BF-left	9	FALSE
897.733	182355	4456348	236.287	1932.27	-14.9924	0.917254	45	BF-left	10	FALSE
1000.55	470573	215119	283.223	1932.67	171.505	0.826535	45	BF-left	11	FALSE
859.551	289493	1304799	117.642	1958.91	88.5508	0.693756	45	BF-left	12	FALSE
887.949	261264	2220760	170.744	1971.37	-122.429	0.497251	45	BF-left	13	FALSE
967.8	556124	1319111	130.754	2003.96	-30.482	0.807742	45	BF-left	14	FALSE
Position 14
Mean	Variance	Total Intensity	Center of Mass X	Center of Mass Y	Cell Angle	Roundness	Time	Channel	Cell	Disappeared
1161.87	183514	1854344	1236.51	844.643	147.933	0.845148	45	YFP-left	53	FALSE
619.166	20809.9	1146695	1128.98	862.644	129.345	0.574519	45	YFP-left	54	FALSE
1165.42	98604	2637345	1189.73	865.131	-61.3672	0.513072	45	YFP-left	55	FALSE
957.065	50958	1973468	1223.93	894.457	-60.3198	0.606037	45	YFP-left	56	FALSE
869.573	25879.1	3753078	1170.05	928.731	-36.1821	0.941901	45	YFP-left	57	FALSE
657.55	32502.6	2822861	1099.29	934.129	-178.734	0.933503	45	YFP-left	58	FALSE
1200.22	150305	5657846	1255.48	948.887	79.6005	0.768998	45	YFP-left	59	FALSE
1130.6	66157.1	1456210	1201.69	970.804	-59.1522	0.601916	45	YFP-left	60	FALSE
931.589	26762.9	1541780	1133.76	982.75	-38.7966	0.535477	45	YFP-left	61	FALSE
506.891	14135	835864	1043.09	987.665	147.175	0.937255	45	YFP-left	62	FALSE
1113.2	91783	2491344	1088.9	995.553	35.4908	0.669742	45	YFP-left	63	FALSE
1451.78	129523	1264498	1226.54	994.42	6.54315	0.898058	45	YFP-left	64	FALSE
788.293	63008.6	1858795	1169.19	1008.56	-87.7246	0.715765	45	YFP-left	65	FALSE
530.169	17877	901288	1267.38	1009.91	-28.1896	0.855231	45	YFP-left	66	FALSE
427.315	9281.45	102983	1123.16	1021.32	-8.893	0.637755	45	YFP-left	67	FALSE
627.762	43295.7	224111	1104.87	1030.68	-19.7747	0.764406	45	YFP-left	68	FALSE
1185.45	197789	2589020	1232.5	1039.28	101.411	0.613561	45	YFP-left	69	FALSE
825.488	6171.66	333497	1122.96	895.371	109.386	0.149834	45	YFP-left	70	FALSE
1047.11	684272	1671194	1236.51	844.643	147.933	0.845148	45	BF-left	53	FALSE
883.49	220321	1636223	1128.98	862.644	129.345	0.574519	45	BF-left	54	FALSE
957.602	342239	2167053	1189.73	865.131	-61.3672	0.513072	45	BF-left	55	FALSE
920.617	273732	1898313	1223.93	894.457	-60.3198	0.606037	45	BF-left	56	FALSE
1064.96	457100	4596363	1170.05	928.731	-36.1821	0.941901	45	BF-left	57	FALSE
972.204	238017	4173670	1099.29	934.129	-178.734	0.933503	45	BF-left	58	FALSE
946.927	343468	4463815	1255.48	948.887	79.6005	0.768998	45	BF-left	59	FALSE
1032.85	634490	1330305	1201.69	970.804	-59.1522	0.601916	45	BF-left	60	FALSE
1062.19	797010	1757922	1133.76	982.75	-38.7966	0.535477	45	BF-left	61	FALSE
1061.03	362266	1749632	1043.09	987.665	147.175	0.937255	45	BF-left	62	FALSE
1026.82	471826	2298032	1088.9	995.553	35.4908	0.669742	45	BF-left	63	FALSE
1027.14	489070	894640	1226.54	994.42	6.54315	0.898058	45	BF-left	64	FALSE
1065.31	642786	2512008	1169.19	1008.56	-87.7246	0.715765	45	BF-left	65	FALSE
966.933	437637	1643786	1267.38	1009.91	-28.1896	0.855231	45	BF-left	66	FALSE
962.017	209837	231846	1123.16	1021.32	-8.893	0.637755	45	BF-left	67	FALSE
801.91	197174	286282	1104.87	1030.68	-19.7747	0.764406	45	BF-left	68	FALSE
933.897	358426	2039632	1232.5	1039.28	101.411	0.613561	45	BF-left	69	FALSE
873.517	120816	352901	1122.96	895.371	109.386	0.149834	45	BF-left	70	FALSE

## Sheet: 4
Position 10
Mean	Variance	Total Intensity	Center of Mass X	Center of Mass Y	Cell Angle	Roundness	Time	Channel	Cell	Disappeared
760.502	51455	892069	321.555	259.059	78.5808	0.764215	45	YFP-left	1	FALSE
736.751	48068	1474239	318.36	301.526	-172.821	0.697659	45	YFP-left	2	FALSE
757.324	49796.8	1184454	1134.86	768.059	67.7542	0.542813	45	YFP-left	3	FALSE
1204.26	155139	1204258	1220.33	789.443	30.2607	0.813754	45	YFP-left	4	FALSE
839.21	56267	1074189	998.846	789.631	16.2696	0.604897	45	YFP-left	5	FALSE
743.318	41344.2	332263	1162.54	796.201	43.0199	0.866697	45	YFP-left	6	FALSE
904.932	49095.3	1849680	1116.76	806.624	126.335	0.605258	45	YFP-left	7	FALSE
1193.86	114485	1883917	1254.64	809.915	-16.9416	0.746624	45	YFP-left	8	FALSE
1008.29	60411.8	1475128	1032.93	811.107	-137.466	0.606746	45	YFP-left	9	FALSE
792.433	79040.2	664059	1289.1	823.868	16.0556	0.784915	45	YFP-left	10	FALSE
1441.8	133661	2325616	1176.51	830.43	30.3655	0.51512	45	YFP-left	11	FALSE
1673.67	105212	2778286	1217.18	831.467	79.7473	0.708637	45	YFP-left	12	FALSE
921.699	23755.7	1278396	1092.07	839.504	134.158	0.576844	45	YFP-left	13	FALSE
1417.17	78301	2427611	1044.49	847.668	-145.595	0.635533	45	YFP-left	14	FALSE
1314.64	175187	1919374	1729.23	848.948	95.7632	0.747958	45	YFP-left	15	FALSE
1044.24	138933	1798188	1253.16	859.403	-111.615	0.59006	45	YFP-left	16	FALSE
1111.59	198002	1371699	1769.75	856.937	-5.64465	0.919907	45	YFP-left	17	FALSE
1221.24	26997.1	461628	1077.45	864.146	115.928	0.679367	45	YFP-left	18	FALSE
1299	138231	3185139	1149.17	870.134	8.0081	0.55971	45	YFP-left	19	FALSE
977.435	51653.6	1240365	1011.49	874.69	86.323	0.462298	45	YFP-left	20	FALSE
1344	81766.6	2713537	1201.32	875.791	-167.495	0.587249	45	YFP-left	22	FALSE
1063.68	26264.2	1559356	1103.57	879.51	-75.0237	0.396061	45	YFP-left	24	FALSE
1186.58	58038.7	2148900	1056.23	890.55	166.185	0.806293	45	YFP-left	25	FALSE
1055.34	86503.7	1464805	988.469	902.182	68.041	0.764004	45	YFP-left	26	FALSE
1225.18	34296	826997	1119.55	904.49	-95.8131	0.568324	45	YFP-left	27	FALSE
1177.69	131413	2802911	1206.04	922.154	98.42	0.492888	45	YFP-left	29	FALSE
1069.54	48937.8	2200050	1026.91	929.837	36.008	0.714976	45	YFP-left	30	FALSE
1061.58	52177.1	3975627	1082.58	941.887	8.28989	0.812401	45	YFP-left	31	FALSE
1049.41	51627.9	4341403	1149.6	939.647	-84.7332	0.774538	45	YFP-left	32	FALSE
781.831	39402.3	1924086	996.613	966.705	63.3509	0.476253	45	YFP-left	33	FALSE
890.543	4699.57	155845	1108.51	977.051	-86.3537	0.743369	45	YFP-left	34	FALSE
1644.62	135703	3382992	1184.17	983.953	-106.632	0.708852	45	YFP-left	35	FALSE
894.488	8560.76	359584	1097.03	991.692	-168.066	0.57319	45	YFP-left	36	FALSE
958.62	60904.2	1708260	1230.79	996.286	36.2222	0.543782	45	YFP-left	37	FALSE
795.369	64438	1282931	1273.9	996.16	60.9183	0.843538	45	YFP-left	38	FALSE
819.589	53049.2	2874298	1051.79	999.236	32.9735	0.767952	45	YFP-left	39	FALSE
1190.05	42248.8	2309887	1135.46	999.461	65.547	0.671406	45	YFP-left	40	FALSE
866.157	47107.2	1198761	1170.36	1033.49	71.5715	0.569815	45	YFP-left	41	FALSE
1206.89	47979.7	2324476	1100.17	1029.31	-37.6149	0.877172	45	YFP-left	42	FALSE
1407.91	316387	1823245	1205.21	1027.41	43.6682	0.599971	45	YFP-left	43	FALSE
733.99	33363.4	1070891	1142.27	1056.28	70.3321	0.559528	45	YFP-left	44	FALSE
764.726	42228.3	657664	1072.86	1080.27	55.2355	0.727973	45	YFP-left	45	FALSE
982.936	100273	1685735	1110.38	1078.97	46.9564	0.703321	45	YFP-left	46	FALSE
648.834	24879	323768	72.8617	1172.41	63.5344	0.667924	45	YFP-left	47	FALSE
1032.59	118506	2116807	109.038	1192.65	92.9001	0.51651	45	YFP-left	48	FALSE
608.916	36357	1078391	124.016	1243.79	64.4042	0.594693	45	YFP-left	49	FALSE
805.467	55294.2	364071	899.799	1770.21	-154.382	0.885377	45	YFP-left	50	FALSE
725.846	52185.3	908033	955.861	1786.57	-99.7727	0.843757	45	YFP-left	51	FALSE
1132.08	101840	2606056	866.907	1798.37	-74.3742	0.728409	45	YFP-left	52	FALSE
813.687	71601.6	1342584	914.973	1800.76	-74.1469	0.81972	45	YFP-left	53	FALSE
501.013	12442	779577	827.581	1831.16	175.066	0.732319	45	YFP-left	54	FALSE
848.872	285169	995727	321.555	259.059	78.5808	0.764215	45	BF-left	1	FALSE
862.244	393396	1725350	318.36	301.526	-172.821	0.697659	45	BF-left	2	FALSE
935.707	284766	1463445	1134.86	768.059	67.7542	0.542813	45	BF-left	3	FALSE
864.338	332314	864338	1220.33	789.443	30.2607	0.813754	45	BF-left	4	FALSE
925.361	333734	1184462	998.846	789.631	16.2696	0.604897	45	BF-left	5	FALSE
891.289	342615	398406	1162.54	796.201	43.0199	0.866697	45	BF-left	6	FALSE
893.386	287272	1826080	1116.76	806.624	126.335	0.605258	45	BF-left	7	FALSE
1041.83	510370	1644001	1254.64	809.915	-16.9416	0.746624	45	BF-left	8	FALSE
943.755	395014	1380713	1032.93	811.107	-137.466	0.606746	45	BF-left	9	FALSE
945.291	393939	792154	1289.1	823.868	16.0556	0.784915	45	BF-left	10	FALSE
1091.18	599153	1760072	1176.51	830.43	30.3655	0.51512	45	BF-left	11	FALSE
1006.82	493192	1671323	1217.18	831.467	79.7473	0.708637	45	BF-left	12	FALSE
980.965	522649	1360598	1092.07	839.504	134.158	0.576844	45	BF-left	13	FALSE
923.301	474819	1581614	1044.49	847.668	-145.595	0.635533	45	BF-left	14	FALSE
907.347	312396	1324727	1729.23	848.948	95.7632	0.747958	45	BF-left	15	FALSE
1162.73	1.05348e+06	2002229	1253.16	859.403	-111.615	0.59006	45	BF-left	16	FALSE
973.694	404258	1201538	1769.75	856.937	-5.64465	0.919907	45	BF-left	17	FALSE
1344.88	486019	508366	1077.45	864.146	115.928	0.679367	45	BF-left	18	FALSE
1016.67	450988	2492871	1149.17	870.134	8.0081	0.55971	45	BF-left	19	FALSE
1124.66	735465	1427197	1011.49	874.69	86.323	0.462298	45	BF-left	20	FALSE
1025.83	682199	2071147	1201.32	875.791	-167.495	0.587249	45	BF-left	22	FALSE
1131.2	660348	1658339	1103.57	879.51	-75.0237	0.396061	45	BF-left	24	FALSE
961.038	390483	1740440	1056.23	890.55	166.185	0.806293	45	BF-left	25	FALSE
975.445	424819	1353918	988.469	902.182	68.041	0.764004	45	BF-left	26	FALSE
1250.11	704453	843821	1119.55	904.49	-95.8131	0.568324	45	BF-left	27	FALSE
1185.35	667990	2821143	1206.04	922.154	98.42	0.492888	45	BF-left	29	FALSE
1086.28	602236	2234472	1026.91	929.837	36.008	0.714976	45	BF-left	30	FALSE
1046.27	581051	3918295	1082.58	941.887	8.28989	0.812401	45	BF-left	31	FALSE
1002.13	385404	4145805	1149.6	939.647	-84.7332	0.774538	45	BF-left	32	FALSE
1054.01	506781	2593917	996.613	966.705	63.3509	0.476253	45	BF-left	33	FALSE
2137.9	725091	374133	1108.51	977.051	-86.3537	0.743369	45	BF-left	34	FALSE
1079.48	610142	2220488	1184.17	983.953	-106.632	0.708852	45	BF-left	35	FALSE
1249.33	1.02696e+06	502232	1097.03	991.692	-168.066	0.57319	45	BF-left	36	FALSE
1065.06	365567	1897940	1230.79	996.286	36.2222	0.543782	45	BF-left	37	FALSE
1030.97	372212	1662952	1273.9	996.16	60.9183	0.843538	45	BF-left	38	FALSE
1082.05	573461	3794738	1051.79	999.236	32.9735	0.767952	45	BF-left	39	FALSE
1081.81	497779	2099798	1135.46	999.461	65.547	0.671406	45	BF-left	40	FALSE
1245.52	827885	1723798	1170.36	1033.49	71.5715	0.569815	45	BF-left	41	FALSE
1005.42	555409	1936438	1100.17	1029.31	-37.6149	0.877172	45	BF-left	42	FALSE
1010.3	479494	1308340	1205.21	1027.41	43.6682	0.599971	45	BF-left	43	FALSE
1148.48	718842	1675627	1142.27	1056.28	70.3321	0.559528	45	BF-left	44	FALSE
941.122	386377	809365	1072.86	1080.27	55.2355	0.727973	45	BF-left	45	FALSE
1038.43	523400	1780916	1110.38	1078.97	46.9564	0.703321	45	BF-left	46	FALSE
674.335	102046	336493	72.8617	1172.41	63.5344	0.667924	45	BF-left	47	FALSE
875.364	233114	1794497	109.038	1192.65	92.9001	0.51651	45	BF-left	48	FALSE
876.628	298198	1552508	124.016	1243.79	64.4042	0.594693	45	BF-left	49	FALSE
804.65	180114	363702	899.799	1770.21	-154.382	0.885377	45	BF-left	50	FALSE
843.62	211398	1055369	955.861	1786.57	-99.7727	0.843757	45	BF-left	51	FALSE
984.241	281049	2265723	866.907	1798.37	-74.3742	0.728409	45	BF-left	52	FALSE
945.488	313550	1560055	914.973	1800.76	-74.1469	0.81972	45	BF-left	53	FALSE
997.19	414880	1551627	827.581	1831.16	175.066	0.732319	45	BF-left	54	FALSE
Position 11
Mean	Variance	Total Intensity	Center of Mass X	Center of Mass Y	Cell Angle	Roundness	Time	Channel	Cell	Disappeared
582.289	20474.4	86761	1242.62	708.631	-131.602	0.83197	45	YFP-left	1	FALSE
675.534	6942.71	229006	1179.17	725.212	34.2278	0.548056	45	YFP-left	2	FALSE
1128.57	123401	2177012	1259.09	740.331	56.7856	0.410965	45	YFP-left	3	FALSE
694.437	18020.4	1399290	1151.19	742.615	110.385	0.674664	45	YFP-left	4	FALSE
1004.39	73521.8	2111238	1206.83	752.442	147.763	0.80951	45	YFP-left	5	FALSE
920.166	73794.2	1725311	1126	784.947	-45.7697	0.883423	45	YFP-left	6	FALSE
816.509	28463.5	2212740	1177.58	794.08	122.846	0.828124	45	YFP-left	7	FALSE
839.451	62916.5	1105557	1081.41	796.066	-112.017	0.93738	45	YFP-left	8	FALSE
1181.8	111299	4658667	1245.31	799.457	12.4574	0.90497	45	YFP-left	9	FALSE
969.671	39921.1	512956	1203.36	825.966	-114.093	0.665176	45	YFP-left	10	FALSE
1050.05	139902	1620226	1117.06	835.334	-19.2764	0.713266	45	YFP-left	11	FALSE
1041.61	122496	1859271	1288.88	839.957	45.3556	0.614974	45	YFP-left	12	FALSE
1258.68	78768.7	2581549	1220.51	859.358	-38.4861	0.592711	45	YFP-left	13	FALSE
1028.43	125678	834057	1089.33	860.143	53.0215	0.854968	45	YFP-left	14	FALSE
1036.15	91772.2	1315908	1261.33	871.74	99.6297	0.863771	45	YFP-left	15	FALSE
1065.23	120838	1549908	1244.77	906.987	56.3002	0.577923	45	YFP-left	16	FALSE
1218.36	93016.4	1928659	1208.52	912.951	19.1595	0.48217	45	YFP-left	17	FALSE
977.853	151006	1054125	1230.16	951.849	81.9158	0.899618	45	YFP-left	18	FALSE
719.47	65003.3	107201	1242.62	708.631	-131.602	0.83197	45	BF-left	1	FALSE
750.566	82845.8	254442	1179.17	725.212	34.2278	0.548056	45	BF-left	2	FALSE
840.495	202871	1621314	1259.09	740.331	56.7856	0.410965	45	BF-left	3	FALSE
923.008	310454	1859862	1151.19	742.615	110.385	0.674664	45	BF-left	4	FALSE
958.569	376722	2014913	1206.83	752.442	147.763	0.80951	45	BF-left	5	FALSE
1049.65	617088	1968099	1126	784.947	-45.7697	0.883423	45	BF-left	6	FALSE
1000.08	550095	2710205	1177.58	794.08	122.846	0.828124	45	BF-left	7	FALSE
989.683	359109	1303412	1081.41	796.066	-112.017	0.93738	45	BF-left	8	FALSE
1000.78	511435	3945078	1245.31	799.457	12.4574	0.90497	45	BF-left	9	FALSE
1166.82	654562	617249	1203.36	825.966	-114.093	0.665176	45	BF-left	10	FALSE
1010.26	630732	1558834	1117.06	835.334	-19.2764	0.713266	45	BF-left	11	FALSE
908.606	408736	1621862	1288.88	839.957	45.3556	0.614974	45	BF-left	12	FALSE
911.108	418068	1868682	1220.51	859.358	-38.4861	0.592711	45	BF-left	13	FALSE
865.236	315643	701706	1089.33	860.143	53.0215	0.854968	45	BF-left	14	FALSE
1166.27	742330	1481167	1261.33	871.74	99.6297	0.863771	45	BF-left	15	FALSE
1102.34	714488	1603908	1244.77	906.987	56.3002	0.577923	45	BF-left	16	FALSE
883.343	410480	1398332	1208.52	912.951	19.1595	0.48217	45	BF-left	17	FALSE
887.791	355396	957039	1230.16	951.849	81.9158	0.899618	45	BF-left	18	FALSE
Position 12
Mean	Variance	Total Intensity	Center of Mass X	Center of Mass Y	Cell Angle	Roundness	Time	Channel	Cell	Disappeared
1173.41	106335	2191930	1125.01	774.236	86.2355	0.707949	45	YFP-left	1	FALSE
635.636	24336.5	1099015	1061.08	796.877	-131.225	0.65784	45	YFP-left	3	FALSE
1213.08	32343.6	834600	1190.69	805.161	-75.8799	0.820947	45	YFP-left	4	FALSE
806.499	29373.7	302437	1216.79	805.869	-20.2962	0.510123	45	YFP-left	5	FALSE
1207.89	72744.4	1328684	1106.07	813.347	22.574	0.623977	45	YFP-left	6	FALSE
1401.82	115572	3301282	1150.51	821.672	179.966	0.786047	45	YFP-left	7	FALSE
1358.51	144002	2135579	1080.27	838.369	82.468	0.496633	45	YFP-left	8	FALSE
1186.25	33660.1	3921745	1208.29	853.296	49.2055	0.575856	45	YFP-left	9	FALSE
1437.1	63981.9	2697438	1261.99	847.67	-57.2596	0.659112	45	YFP-left	10	FALSE
1291.83	213699	1340921	1301.79	848.711	14.5762	0.735829	45	YFP-left	11	FALSE
1137.42	32103.4	1706132	1156.8	866.698	-65.3461	0.695712	45	YFP-left	12	FALSE
1314.3	212457	1453617	1077.87	878.802	54.6423	0.78018	45	YFP-left	13	FALSE
746.019	26736.4	1137679	1119.56	884.394	88.9629	0.791386	45	YFP-left	14	FALSE
1754.11	107489	1754112	1245.71	891.388	-23.3292	0.633562	45	YFP-left	15	FALSE
1310.91	232825	2671638	1285.15	895.763	13.1106	0.518903	45	YFP-left	16	FALSE
1017.45	49465.8	2069499	1183.41	902.251	-72.0679	0.919255	45	YFP-left	17	FALSE
616.189	22019.7	1037046	1133	929.014	13.0336	0.674147	45	YFP-left	18	FALSE
886.014	50300.6	1580649	1219.63	927.05	-15.2876	0.390879	45	YFP-left	19	FALSE
862.857	65943.8	1185565	1258.45	933.753	10.1728	0.648996	45	YFP-left	20	FALSE
558.238	35015.2	674352	1170.75	944.636	174.559	0.824138	45	YFP-left	21	FALSE
380.901	7287.76	96368	1240.91	958.134	-121.317	0.90287	45	YFP-left	22	FALSE
774.633	164292	1447014	1125.01	774.236	86.2355	0.707949	45	BF-left	1	FALSE
825.015	176195	1426451	1061.08	796.877	-131.225	0.65784	45	BF-left	3	FALSE
778.18	257125	535388	1190.69	805.161	-75.8799	0.820947	45	BF-left	4	FALSE
634.813	58553.9	238055	1216.79	805.869	-20.2962	0.510123	45	BF-left	5	FALSE
1018.4	594165	1120238	1106.07	813.347	22.574	0.623977	45	BF-left	6	FALSE
884.148	353841	2082169	1150.51	821.672	179.966	0.786047	45	BF-left	7	FALSE
853.66	307729	1341953	1080.27	838.369	82.468	0.496633	45	BF-left	8	FALSE
849.487	320938	2808403	1208.29	853.296	49.2055	0.575856	45	BF-left	9	FALSE
887.046	378049	1664986	1261.99	847.67	-57.2596	0.659112	45	BF-left	10	FALSE
796.221	278716	826477	1301.79	848.711	14.5762	0.735829	45	BF-left	11	FALSE
964.677	428976	1447016	1156.8	866.698	-65.3461	0.695712	45	BF-left	12	FALSE
857.048	292310	947895	1077.87	878.802	54.6423	0.78018	45	BF-left	13	FALSE
1096.12	511804	1671584	1119.56	884.394	88.9629	0.791386	45	BF-left	14	FALSE
934.593	595721	934593	1245.71	891.388	-23.3292	0.633562	45	BF-left	15	FALSE
804.073	208256	1638700	1285.15	895.763	13.1106	0.518903	45	BF-left	16	FALSE
892.524	313058	1815393	1183.41	902.251	-72.0679	0.919255	45	BF-left	17	FALSE
905.314	283168	1523644	1133	929.014	13.0336	0.674147	45	BF-left	18	FALSE
935.907	451131	1669658	1219.63	927.05	-15.2876	0.390879	45	BF-left	19	FALSE
900.718	380853	1237587	1258.45	933.753	10.1728	0.648996	45	BF-left	20	FALSE
937.783	487900	1132842	1170.75	944.636	174.559	0.824138	45	BF-left	21	FALSE
890.415	128122	225275	1240.91	958.134	-121.317	0.90287	45	BF-left	22	FALSE
Position 13
Mean	Variance	Total Intensity	Center of Mass X	Center of Mass Y	Cell Angle	Roundness	Time	Channel	Cell	Disappeared
1554.42	147342	1221771	1198.17	829.216	-60.8763	0.879201	45	YFP-left	1	FALSE
1424.33	193296	1803199	1218.98	858.492	-12.9254	0.860864	45	YFP-left	2	FALSE
1045.17	92707.4	2069439	1137.73	886.541	162.706	0.376625	45	YFP-left	3	FALSE
1402.42	142754	2820270	1192.23	901.601	-78.9846	0.485536	45	YFP-left	4	FALSE
928.695	110683	1774737	1242.19	899.817	110.456	0.851069	45	YFP-left	5	FALSE
919.063	6155.63	363949	1156.06	915.093	41.2229	0.841602	45	YFP-left	6	FALSE
1213.89	74417.9	1436030	1131.25	927.441	55.5021	0.437934	45	YFP-left	7	FALSE
819.578	90432.9	372908	1212.75	927.347	-72.7155	0.793692	45	YFP-left	8	FALSE
1202.88	60522.9	1664782	1100.65	941.819	102.89	0.684075	45	YFP-left	9	FALSE
1009.28	76232.8	4395427	1178.09	964.834	61.0663	0.776925	45	YFP-left	10	FALSE
1649.1	126675	1466048	1083.96	973.985	31.702	0.759779	45	YFP-left	11	FALSE
1161.52	25557.3	2743508	1121.94	986.205	-41.3163	0.589161	45	YFP-left	12	FALSE
1382.43	167783	1885635	1034.07	992.294	84.1364	0.930932	45	YFP-left	13	FALSE
1291.87	84663.8	1356467	1155.64	1014.81	-104.846	0.792654	45	YFP-left	14	FALSE
1211.48	113401	2161287	1078.4	1013.63	93.5417	0.581893	45	YFP-left	15	FALSE
1384.27	240339	1357969	1045.58	1031.82	52.6719	0.714943	45	YFP-left	16	FALSE
991.964	101896	2194224	1186.51	1034.98	-64.5316	0.4318	45	YFP-left	17	FALSE
1182.95	125446	2383643	1122.53	1042.82	3.3156	0.832648	45	YFP-left	18	FALSE
743.475	64339.7	433446	1188.13	1077.19	20.1146	0.770709	45	YFP-left	19	FALSE
1052.8	115293	1545508	1157.55	1081.67	22.9291	0.525393	45	YFP-left	20	FALSE
632.765	77195.1	497353	1198.17	829.216	-60.8763	0.879201	45	BF-left	1	FALSE
832.568	336031	1054031	1218.98	858.492	-12.9254	0.860864	45	BF-left	2	FALSE
976.218	513126	1932912	1137.73	886.541	162.706	0.376625	45	BF-left	3	FALSE
963.815	546147	1938232	1192.23	901.601	-78.9846	0.485536	45	BF-left	4	FALSE
1120.65	867385	2141568	1242.19	899.817	110.456	0.851069	45	BF-left	5	FALSE
1249.43	713739	494773	1156.06	915.093	41.2229	0.841602	45	BF-left	6	FALSE
999.614	834118	1182543	1131.25	927.441	55.5021	0.437934	45	BF-left	7	FALSE
1027.28	675172	467413	1212.75	927.347	-72.7155	0.793692	45	BF-left	8	FALSE
979.667	383678	1355859	1100.65	941.819	102.89	0.684075	45	BF-left	9	FALSE
892	340439	3884661	1178.09	964.834	61.0663	0.776925	45	BF-left	10	FALSE
875.712	423728	778508	1083.96	973.985	31.702	0.759779	45	BF-left	11	FALSE
959.263	401126	2265780	1121.94	986.205	-41.3163	0.589161	45	BF-left	12	FALSE
791.6	185051	1079743	1034.07	992.294	84.1364	0.930932	45	BF-left	13	FALSE
997.601	611707	1047481	1155.64	1014.81	-104.846	0.792654	45	BF-left	14	FALSE
1045.69	562091	1865519	1078.4	1013.63	93.5417	0.581893	45	BF-left	15	FALSE
886.301	445261	869461	1045.58	1031.82	52.6719	0.714943	45	BF-left	16	FALSE
979.161	775288	2165904	1186.51	1034.98	-64.5316	0.4318	45	BF-left	17	FALSE
895.843	390658	1805123	1122.53	1042.82	3.3156	0.832648	45	BF-left	18	FALSE
909.918	419594	530482	1188.13	1077.19	20.1146	0.770709	45	BF-left	19	FALSE
1005.24	592652	1475686	1157.55	1081.67	22.9291	0.525393	45	BF-left	20	FALSE

## Sheet: 5
Position 6	NaN means that the cell is still not born.
Cell id\Time [min]	-240	-230	-220	-210	-200	-190	-180	-170	-160	-150	-140	-130	-120	-110	-100	-90	-80	-70	-60	-50	-40	-30	-20	-10	0	10	20	30	40	50	60	70	80	90	100	110	120	130	140	150	160	170	180	190	200	210	220
1	NaN	160.66	159.84	182.9	179.39	201.35	270.8	290.95	305.77	259.71	191.83	146.1	157.02	179.31	225.41	267.08	308.87	366.59	461.13	533.99	606.82	584.95	490.93	469.25	551.02	617.21	674.07	746.06	824.8	950.14	1064.3	1177.8	1227.1	1198.1	1081	845.44	747.26	687.54	661.93	649.1	650.57	677.18	739.22	818.1	917.94	1010.4	1074.8
2	NaN	188.31	199.79	217.17	237.42	244.33	259.31	266.39	277.89	234.55	197.37	209.56	246.92	267.61	273.85	295.21	315.42	314.97	269.84	246.25	255.21	291.5	308.04	333.08	360.6	387.53	405.99	413.24	373.83	365.89	390.57	419.46	475.57	552.77	613.33	646.4	668.89	660.88	582.15	501.29	522.89	579.86	635.75	675.25	681.78	687.43	650.52
3	NaN	134.41	129.2	139.43	146.13	165.1	194.45	225.13	261.73	276.84	294.6	315.91	316.24	330.32	344.34	291.78	252.03	251.29	271.12	304.85	326.95	344.49	370.04	389.68	418.9	386.78	342.47	350.95	395.34	437.18	500.29	558.06	649.99	758.42	859.78	948.42	972.36	976.76	900.49	793.27	763.04	813.69	912.61	969.66	1052.5	1094.4	1073.5
4	NaN	147.08	141.36	126.55	120.84	132.48	158.6	182.32	206.34	233.83	240.53	249.34	268.41	241.93	259.89	291.4	346.56	427.34	505.18	545.43	565.33	566.13	438.46	402.59	418.26	473.09	502.32	532.73	564.65	581.06	619.95	691.37	731.39	733.72	721.61	714.78	683.81	683.37	662.61	626.98	632.78	647.92	673.53	681.01	669.45	664.67	643.3
5	NaN	173.12	171.23	165.43	174.32	192.3	221.82	244.68	263.29	277.64	301.57	328.58	328.78	277.48	263.89	278.97	336.34	387.18	420.42	458.77	516.55	574.66	638.77	699.49	647.79	645.32	560.22	529.44	544.66	536.33	546.39	596	684.78	801.87	926.53	1020.6	1046.1	1003.1	987.91	935.22	831.53	733.51	692.65	723.7	768.18	821.8	838.76
6	NaN	93.321	78.054	73.24	80.038	82.627	94.969	110.42	136.54	153.15	179.62	220.63	277.38	308.65	328.7	315.76	331.48	295.04	255.53	257.49	287.49	344.54	389.02	434.56	527.64	615.84	683.19	761.95	881.3	1028.1	1079	928.6	915.09	982.75	1065.1	1122.3	1109.8	1211.3	1262.4	1331.5	1272	1316.6	1280.3	1118	1016.5	1056.9	1125.7
7	NaN	176.68	191.71	200.09	208.14	220.7	234.23	234.22	232.95	234.88	203.76	183.67	181.17	199.31	255.56	315.62	370.33	446.49	528.74	559.69	601.02	580.81	488.23	463.89	516.25	612.53	695.25	809.18	912.46	993.54	1033.6	1079.2	1034.1	914.84	839.75	802.12	818.57	879.52	930.85	1008.8	1043.8	1036.2	1055.3	990.48	937.68	752.89	693.32
8	NaN	135.38	120.34	116.43	114.95	78.349	80.541	82.633	75.81	74.697	79.767	90.794	99.178	108.43	113.59	127.49	156.19	202.97	244.9	286.88	339.88	404.7	438.42	495.45	538.08	563.12	598.47	644.03	695.51	802.5	936.81	1016.6	1086.8	1066.1	1034.1	1088.3	1079.4	1019.7	1048.1	1043.4	1012.3	989.64	996.79	976.68	981.39	967.82	994.17
9	NaN	136.03	145.93	149.9	177.71	174.4	180.81	151.01	136.66	170.51	221.44	265.21	312.6	347.76	379.38	389.12	399.3	410.24	323.41	310.65	331.19	359.08	362.17	386.68	384.36	405.61	425.51	366.04	370.25	426.02	509.59	588.49	722.36	820.2	896.36	919.7	890.4	788.41	643.74	622.87	686.9	776.57	857.79	926.87	1018.5	1076.2	1099.5
10	NaN	39.063	54.33	68.477	88.306	131.03	162.95	121.65	101.35	96.194	101.27	127.93	169.09	225.17	278.71	316.5	350.32	377.32	381.26	389.14	358.01	378.31	405.49	408.24	311.96	277.55	228.27	233.8	263.12	304.67	301.14	283.7	291.39	287.8	279.6	292.43	315.85	338.47	374.27	420.56	531.05	609.32	602.08	688.68	753.72	761.31	688.61
11	NaN	NaN	NaN	93.658	102.28	150.44	177.86	200.97	198.14	191.5	181.41	155.62	148.76	141.08	141.84	159.42	177.42	183.3	222.75	223.32	242.67	315.21	385.02	461.74	524.7	580.79	619.4	649.63	722.82	741	793.5	784.45	706.69	646.15	605.78	615.52	620.3	631.13	659.76	746.38	776.6	854.89	894.17	949.94	918.63	900.52	915.22
12	NaN	NaN	NaN	NaN	NaN	NaN	NaN	57.273	92.307	141.47	181.21	235.61	291.26	281.62	265.28	282.99	270.98	296.8	351.21	412.4	531.49	608.87	635.99	686.6	664.3	698.26	616.89	490.2	462.76	536.63	644.16	740.63	785.39	847.41	921.3	928.98	851.87	695.91	680.56	779.55	884.04	1002.5	1135.9	1195.5	1221.6	1266	1308.9
13	NaN	NaN	NaN	NaN	NaN	NaN	NaN	NaN	125.13	120.8	197.1	275.34	309.54	264.01	205.48	181.29	170.37	180.49	182.84	208.23	228.29	238.89	264.51	334.08	426.86	530.57	624.82	737.59	852.88	1052.5	1198.7	1278.1	1315.1	1286.1	1225.6	1124.4	958.94	823.67	789.62	772.68	742.39	762.75	733.13	727.21	719.24	724.58	703.57
14	NaN	NaN	NaN	NaN	NaN	NaN	NaN	NaN	NaN	180.09	220.96	106.6	161.55	227.65	296.18	360.73	419.44	455.84	381.03	332.56	303.16	288.69	282.11	292.3	321.56	383.3	430.46	480.02	586.44	751.74	854.86	937.7	998.31	1024.9	1042.5	1020.9	866.55	835.52	884.48	921.87	951.18	941.93	947.31	945.73	956.19	964.05	1001
15	NaN	NaN	NaN	NaN	NaN	NaN	NaN	NaN	NaN	NaN	NaN	248.49	284.65	309.67	328.88	308.35	231.56	196.61	NaN	NaN	NaN	NaN	NaN	NaN	NaN	NaN	NaN	NaN	NaN	NaN	NaN	NaN	NaN	NaN	NaN	NaN	NaN	NaN	NaN	NaN	NaN	NaN	NaN	NaN	NaN	NaN	NaN
16	NaN	NaN	NaN	NaN	NaN	NaN	NaN	NaN	NaN	NaN	NaN	NaN	116.45	150.49	161.31	210.44	260.71	263.26	194.92	180.32	149.79	139.39	139.57	149.88	160.46	193.77	235.48	278.02	296.97	345.14	481.72	594.85	716.61	759.07	837.73	974.44	1012.4	1008.6	1003.7	974.33	945.31	831.58	764.25	705.1	657.69	586.17	533.45
17	NaN	NaN	NaN	NaN	NaN	NaN	NaN	NaN	NaN	NaN	NaN	NaN	NaN	NaN	NaN	NaN	NaN	NaN	NaN	NaN	NaN	NaN	NaN	NaN	NaN	NaN	NaN	NaN	NaN	NaN	NaN	NaN	NaN	NaN	NaN	NaN	NaN	NaN	NaN	NaN	NaN	NaN	NaN	NaN	NaN	NaN	NaN
18	NaN	NaN	NaN	NaN	NaN	NaN	NaN	NaN	NaN	NaN	NaN	NaN	NaN	NaN	85.787	91.034	127.85	162.53	219.53	338.01	448.96	439.94	386.04	395.25	373.57	357.1	320.42	298.41	280.26	343.19	397.12	459.7	526.39	615.65	731.05	672.07	664.71	668.88	708.93	730.69	682.28	727.24	808.49	902.77	1067.7	1241.2	1277.5
19	NaN	NaN	NaN	NaN	NaN	NaN	NaN	NaN	NaN	NaN	NaN	NaN	NaN	NaN	225.95	273.63	353.06	443.4	428	371.66	343.81	358.64	403.68	490.2	599.02	717.45	791.58	865.07	873.36	969.74	1026.2	854.03	798.67	807.57	817.6	813.82	765.03	721.71	689.17	648.26	649.84	641.89	662.44	706.42	771.03	831.47	855.69
20	NaN	NaN	NaN	NaN	NaN	NaN	NaN	NaN	NaN	NaN	NaN	NaN	NaN	NaN	93.207	161.65	209.6	242.05	283.32	330.79	368.33	392.26	455.57	467.17	349.63	326.19	261.36	236.62	230.75	231.69	238.33	249.46	264.64	290.62	300.18	287.42	275.48	292.62	284.21	281.76	317.81	378.88	458.76	538.27	667.69	775.87	803.1
21	NaN	NaN	NaN	NaN	NaN	NaN	NaN	NaN	NaN	NaN	NaN	NaN	NaN	NaN	NaN	NaN	135.57	195.82	252.75	336.74	497.03	546.87	496.05	434.47	378.24	361.51	324.63	287.68	277.68	272.66	308.25	371.97	449.75	560.55	664.74	752.49	770.69	788.19	700.11	622.82	646.62	750.14	832.78	937.55	1058.5	1112.6	1133
22	NaN	NaN	NaN	NaN	NaN	NaN	NaN	NaN	NaN	NaN	NaN	NaN	NaN	NaN	NaN	NaN	143.03	186.47	305.84	384.23	463.03	474.8	391.25	376.71	318.63	322.41	305.34	340.98	389.15	437.48	528.17	631.25	695.75	800.9	873.47	930.52	1006.3	959.48	911.25	899.33	965.36	968.79	933.12	873.05	871.29	848.66	831.31
23	NaN	NaN	NaN	NaN	NaN	NaN	NaN	NaN	NaN	NaN	NaN	NaN	NaN	NaN	NaN	NaN	NaN	74.192	77.652	126.33	165.35	230.6	278.7	341.17	390.69	404.22	449.73	468.97	516.55	615.37	742.81	876.07	886.1	925.65	943.17	984.85	997.88	996.32	975.31	986.08	1000.7	977.11	966.99	975.73	983.78	976.07	980.42
24	NaN	NaN	NaN	NaN	NaN	NaN	NaN	NaN	NaN	NaN	NaN	NaN	NaN	NaN	NaN	NaN	NaN	NaN	NaN	NaN	NaN	152.44	175.28	203.86	243.7	305.31	390.54	345.42	302.88	283.49	260.47	258.33	328.77	424.09	505.52	609.5	736.17	859.36	926.52	974.77	1078.8	1146.7	1164.5	1020.2	915.17	867.33	922.9
25	NaN	NaN	NaN	NaN	NaN	NaN	NaN	NaN	NaN	NaN	NaN	NaN	NaN	NaN	NaN	NaN	NaN	NaN	NaN	309.66	395.86	487.44	585.27	695.93	714.55	655.62	584.97	528.52	487.95	477.64	565.79	599.6	681	752.14	868.81	932.9	932.67	916.64	878.78	891.7	933.56	882.67	853.8	856.17	930.41	1004.9	1098.6
26	NaN	NaN	NaN	NaN	NaN	NaN	NaN	NaN	NaN	NaN	NaN	NaN	NaN	NaN	NaN	NaN	NaN	NaN	NaN	NaN	200.33	238.05	330.41	367.07	422.65	471.05	449.68	344.28	290.31	277.65	285.07	336.77	400.3	469.81	561.89	669.07	743.12	745.04	795.28	753.42	793.14	798.08	832.9	865.46	928	972.82	993.31
27	NaN	NaN	NaN	NaN	NaN	NaN	NaN	NaN	NaN	NaN	NaN	NaN	NaN	NaN	NaN	NaN	NaN	NaN	NaN	NaN	NaN	208.4	243.07	239.87	288.3	344.6	339.68	390.89	305	278.95	260.56	249.19	273.05	270.95	319.43	365.05	434.63	498.55	545.36	584.82	639.12	694.22	769.25	799.53	851.07	936.18	1020.8
28	NaN	NaN	NaN	NaN	NaN	NaN	NaN	NaN	NaN	NaN	NaN	NaN	NaN	NaN	NaN	NaN	NaN	NaN	NaN	NaN	NaN	NaN	NaN	336.62	381.87	350.24	295	274.55	284.27	286.12	295.66	295.9	360.83	382.05	393.31	428.35	457.1	450.29	467.8	471.9	500.46	575.74	667.12	694.84	739.51	799.65	665.87
29	NaN	NaN	NaN	NaN	NaN	NaN	NaN	NaN	NaN	NaN	NaN	NaN	NaN	NaN	NaN	NaN	NaN	NaN	NaN	NaN	NaN	NaN	NaN	240.34	360.12	459.47	465.54	535.54	708.05	883.21	1021.1	831.3	649.9	536.53	508.94	514.62	566.44	577.25	679	788.75	862.88	967.83	1061.2	1075.4	1056.5	1005	500.75
30	NaN	NaN	NaN	NaN	NaN	NaN	NaN	NaN	NaN	NaN	NaN	NaN	NaN	NaN	NaN	NaN	NaN	NaN	NaN	NaN	NaN	NaN	NaN	199.4	199.57	274.68	348.27	415.69	520	627.01	745.3	804.02	718.39	613.96	526.54	449.3	404.9	362.63	338.2	361.01	367.65	400.75	404.34	430.6	482.19	530.21	650.11
31	NaN	NaN	NaN	NaN	NaN	NaN	NaN	NaN	NaN	NaN	NaN	NaN	NaN	NaN	NaN	NaN	NaN	NaN	NaN	NaN	NaN	NaN	NaN	NaN	NaN	452.4	529.33	551.67	692.93	852.3	838.9	779.66	761.14	652.81	627.14	649.4	565.72	546.58	553.94	531.57	524.16	523.24	500.25	502.96	517.45	555.63	596.08
32	NaN	NaN	NaN	NaN	NaN	NaN	NaN	NaN	NaN	NaN	NaN	NaN	NaN	NaN	NaN	NaN	NaN	NaN	NaN	NaN	NaN	NaN	NaN	NaN	NaN	NaN	NaN	314.34	425.64	532.86	748.23	860.74	1018.7	1179.2	1269.3	1015.6	812.64	626.89	582.57	601.33	594.89	557.17	598.64	706.39	830.27	966.39	1061.2
33	NaN	NaN	NaN	NaN	NaN	NaN	NaN	NaN	NaN	NaN	NaN	NaN	NaN	NaN	NaN	NaN	NaN	NaN	NaN	NaN	NaN	NaN	NaN	NaN	NaN	NaN	NaN	NaN	605.47	724.15	796.23	1014.3	1062.4	1025.8	910.76	826.52	774.08	718.86	659	642.17	656.74	715.81	746.13	861.04	903.69	900.75	929.87
34	NaN	NaN	NaN	NaN	NaN	NaN	NaN	NaN	NaN	NaN	NaN	NaN	NaN	NaN	NaN	NaN	NaN	NaN	NaN	NaN	NaN	NaN	NaN	NaN	NaN	NaN	NaN	NaN	NaN	470.4	668.76	820.59	856.12	1057.1	1191.7	1162.6	979.19	816.76	767.92	745.23	774.01	797.2	851.41	866.83	947.6	1007.4	1025
35	NaN	NaN	NaN	NaN	NaN	NaN	NaN	NaN	NaN	NaN	NaN	NaN	NaN	NaN	NaN	NaN	NaN	NaN	NaN	NaN	NaN	NaN	NaN	NaN	NaN	NaN	NaN	NaN	NaN	854.19	689.39	705.34	783.28	894.74	992.71	1061.8	913.68	809.23	775.41	689.38	625.61	577.9	572.14	554.89	554.81	546.95	554.02
36	NaN	NaN	NaN	NaN	NaN	NaN	NaN	NaN	NaN	NaN	NaN	NaN	NaN	NaN	NaN	NaN	NaN	NaN	NaN	NaN	NaN	NaN	NaN	NaN	NaN	NaN	NaN	NaN	NaN	709.6	802.04	778.19	856.03	860	890.47	872.86	844.67	812.54	807.07	771.7	768.12	747.18	753.86	723.36	726.11	689.86	676.83
37	NaN	NaN	NaN	NaN	NaN	NaN	NaN	NaN	NaN	NaN	NaN	NaN	NaN	NaN	NaN	NaN	NaN	NaN	NaN	NaN	NaN	NaN	NaN	NaN	NaN	NaN	NaN	NaN	NaN	NaN	NaN	NaN	265.49	443.28	718.26	775.6	774.97	650.85	537.41	420.88	385.54	375.49	404.79	387.63	378.12	440.26	547.44
38	NaN	NaN	NaN	NaN	NaN	NaN	NaN	NaN	NaN	NaN	NaN	NaN	NaN	NaN	NaN	NaN	NaN	NaN	NaN	NaN	NaN	NaN	NaN	NaN	NaN	NaN	NaN	NaN	NaN	NaN	NaN	142.77	208.31	314.93	448.13	523.15	524.32	578.43	597.88	501.64	404.57	343.63	313.24	318.65	310.37	327.72	365.85
39	NaN	NaN	NaN	NaN	NaN	NaN	NaN	NaN	NaN	NaN	NaN	NaN	NaN	NaN	NaN	NaN	NaN	NaN	NaN	NaN	NaN	NaN	NaN	NaN	NaN	NaN	NaN	NaN	NaN	NaN	NaN	NaN	NaN	NaN	NaN	NaN	NaN	NaN	NaN	NaN	NaN	NaN	NaN	NaN	NaN	NaN	NaN
40	NaN	NaN	NaN	NaN	NaN	NaN	NaN	NaN	NaN	NaN	NaN	NaN	NaN	NaN	NaN	NaN	NaN	NaN	NaN	NaN	NaN	NaN	NaN	NaN	NaN	NaN	NaN	NaN	NaN	NaN	NaN	NaN	NaN	NaN	NaN	NaN	NaN	NaN	NaN	NaN	NaN	NaN	NaN	NaN	NaN	NaN	NaN
41	NaN	NaN	NaN	NaN	NaN	NaN	NaN	NaN	NaN	NaN	NaN	NaN	NaN	NaN	NaN	NaN	NaN	NaN	NaN	NaN	NaN	NaN	NaN	NaN	NaN	NaN	NaN	NaN	NaN	NaN	NaN	429.75	470.07	628.21	827.98	954.64	1105.6	1197.3	1261.2	1076.5	895.72	852.33	837.63	788.88	751.85	654.42	907.08
42	NaN	NaN	NaN	NaN	NaN	NaN	NaN	NaN	NaN	NaN	NaN	NaN	NaN	NaN	NaN	NaN	NaN	NaN	NaN	NaN	NaN	NaN	NaN	NaN	NaN	NaN	NaN	NaN	NaN	NaN	NaN	NaN	431.6	495.82	626.47	781.6	893.96	901.97	686.85	594.94	577.66	530.2	509.84	465.55	506.71	517.74	561.35
43	NaN	NaN	NaN	NaN	NaN	NaN	NaN	NaN	NaN	NaN	NaN	NaN	NaN	NaN	NaN	NaN	NaN	NaN	NaN	NaN	NaN	NaN	NaN	NaN	NaN	NaN	NaN	NaN	NaN	NaN	NaN	NaN	256.19	375.93	502.06	606.34	730.86	724.58	572.26	502.65	470.24	470.98	438.61	387.36	403.09	413.49	407.55
44	NaN	NaN	NaN	NaN	NaN	NaN	NaN	NaN	NaN	NaN	NaN	NaN	NaN	NaN	NaN	NaN	NaN	NaN	NaN	NaN	NaN	NaN	NaN	NaN	NaN	NaN	NaN	NaN	NaN	NaN	NaN	NaN	209.92	310.91	350.52	373.41	458.11	556.99	575.77	602.43	550.66	502.67	459.6	415	412.96	432.94	549.34
45	NaN	NaN	NaN	NaN	NaN	NaN	NaN	NaN	NaN	NaN	NaN	NaN	NaN	NaN	NaN	NaN	NaN	NaN	NaN	NaN	NaN	NaN	NaN	NaN	NaN	NaN	NaN	NaN	NaN	NaN	NaN	NaN	NaN	NaN	681.21	603.09	648.69	648.05	633.93	673.69	765.28	861.4	966.83	997.06	1001.4	1145.6	1208.1
46	NaN	NaN	NaN	NaN	NaN	NaN	NaN	NaN	NaN	NaN	NaN	NaN	NaN	NaN	NaN	NaN	NaN	NaN	NaN	NaN	NaN	NaN	NaN	NaN	NaN	NaN	NaN	NaN	NaN	NaN	NaN	NaN	NaN	NaN	NaN	692.05	762.84	835.12	824.13	695.73	659.46	728.73	831.89	900.45	949.14	1021.2	1115.4
47	NaN	NaN	NaN	NaN	NaN	NaN	NaN	NaN	NaN	NaN	NaN	NaN	NaN	NaN	NaN	NaN	NaN	NaN	NaN	NaN	NaN	NaN	NaN	NaN	NaN	NaN	NaN	NaN	NaN	NaN	NaN	NaN	NaN	NaN	593.79	641.29	701.05	710.72	808.02	913.24	974.05	935.67	819.64	855.29	791.88	685.03	584.72
48	NaN	NaN	NaN	NaN	NaN	NaN	NaN	NaN	NaN	NaN	NaN	NaN	NaN	NaN	NaN	NaN	NaN	NaN	NaN	NaN	NaN	NaN	NaN	NaN	NaN	NaN	NaN	NaN	NaN	NaN	NaN	NaN	NaN	NaN	NaN	NaN	NaN	226.3	290.45	412.28	516.64	596.5	690.42	676.08	630.86	615.22	811.33
49	NaN	NaN	NaN	NaN	NaN	NaN	NaN	NaN	NaN	NaN	NaN	NaN	NaN	NaN	NaN	NaN	NaN	NaN	NaN	NaN	NaN	NaN	NaN	NaN	NaN	NaN	NaN	NaN	NaN	NaN	NaN	NaN	NaN	NaN	NaN	NaN	726.63	815.32	997.3	1155.8	1314.5	1400.9	1423	1207.7	999.53	862.25	744.52
50	NaN	NaN	NaN	NaN	NaN	NaN	NaN	NaN	NaN	NaN	NaN	NaN	NaN	NaN	NaN	NaN	NaN	NaN	NaN	NaN	NaN	NaN	NaN	NaN	NaN	NaN	NaN	NaN	NaN	NaN	NaN	NaN	NaN	NaN	NaN	NaN	916.46	1042.2	1126.5	1192.3	1213.3	947.46	753.33	662.64	619.79	581.67	602.7
51	NaN	NaN	NaN	NaN	NaN	NaN	NaN	NaN	NaN	NaN	NaN	NaN	NaN	NaN	NaN	NaN	NaN	NaN	NaN	NaN	NaN	NaN	NaN	NaN	NaN	NaN	NaN	NaN	NaN	NaN	NaN	NaN	NaN	NaN	NaN	NaN	NaN	NaN	NaN	NaN	302.52	241.63	672.87	691.29	776.37	921.15	874.79
52	NaN	NaN	NaN	NaN	NaN	NaN	NaN	NaN	NaN	NaN	NaN	NaN	NaN	NaN	NaN	NaN	NaN	NaN	NaN	NaN	NaN	NaN	NaN	NaN	NaN	NaN	NaN	NaN	NaN	NaN	NaN	NaN	NaN	NaN	NaN	NaN	363.13	452.75	363.34	418.15	534.76	649.18	734.62	663.11	634.7	583.49	582.92
53	NaN	NaN	NaN	NaN	NaN	NaN	NaN	NaN	NaN	NaN	NaN	NaN	NaN	NaN	NaN	NaN	NaN	NaN	NaN	NaN	NaN	NaN	NaN	NaN	NaN	NaN	NaN	NaN	NaN	NaN	NaN	NaN	NaN	NaN	NaN	NaN	NaN	NaN	NaN	825.66	958.41	1022.3	1170	1224.1	1163.5	1028.5	906.15
54	NaN	NaN	NaN	NaN	NaN	NaN	NaN	NaN	NaN	NaN	NaN	NaN	NaN	NaN	NaN	NaN	NaN	NaN	NaN	NaN	NaN	NaN	NaN	NaN	NaN	NaN	NaN	NaN	NaN	NaN	NaN	NaN	NaN	NaN	NaN	NaN	NaN	NaN	NaN	241.71	390.98	516.9	737.44	883.65	1085.4	1165.4	1117.4
55	NaN	NaN	NaN	NaN	NaN	NaN	NaN	NaN	NaN	NaN	NaN	NaN	NaN	NaN	NaN	NaN	NaN	NaN	NaN	NaN	NaN	NaN	NaN	NaN	NaN	NaN	NaN	NaN	NaN	NaN	NaN	NaN	NaN	NaN	NaN	NaN	NaN	NaN	NaN	287.36	391.14	503.84	618.85	691.24	719.94	738.12	615.94
56	NaN	NaN	NaN	NaN	NaN	NaN	NaN	NaN	NaN	NaN	NaN	NaN	NaN	NaN	NaN	NaN	NaN	NaN	NaN	NaN	NaN	NaN	NaN	NaN	NaN	NaN	NaN	NaN	NaN	NaN	NaN	NaN	NaN	NaN	NaN	NaN	NaN	NaN	NaN	900.68	991.11	912.29	921.43	953.45	988.54	1068.8	1237.9
57	NaN	NaN	NaN	NaN	NaN	NaN	NaN	NaN	NaN	NaN	NaN	NaN	NaN	NaN	NaN	NaN	NaN	NaN	NaN	NaN	NaN	NaN	NaN	NaN	NaN	NaN	NaN	NaN	NaN	NaN	NaN	NaN	NaN	NaN	NaN	NaN	NaN	NaN	NaN	NaN	NaN	NaN	742.6	804.56	842.55	919.29	947.5
58	NaN	NaN	NaN	NaN	NaN	NaN	NaN	NaN	NaN	NaN	NaN	NaN	NaN	NaN	NaN	NaN	NaN	NaN	NaN	NaN	NaN	NaN	NaN	NaN	NaN	NaN	NaN	NaN	NaN	NaN	NaN	NaN	NaN	NaN	NaN	NaN	NaN	NaN	NaN	NaN	NaN	602.76	NaN	975.75	1145.1	1333.2	1390.7
59	NaN	NaN	NaN	NaN	NaN	NaN	NaN	NaN	NaN	NaN	NaN	NaN	NaN	NaN	NaN	NaN	NaN	NaN	NaN	NaN	NaN	NaN	NaN	NaN	NaN	NaN	NaN	NaN	NaN	NaN	NaN	NaN	NaN	NaN	NaN	NaN	NaN	NaN	NaN	NaN	NaN	743.55	NaN	NaN	NaN	NaN	NaN
60	NaN	NaN	NaN	NaN	NaN	NaN	NaN	NaN	NaN	NaN	NaN	NaN	NaN	NaN	NaN	NaN	NaN	NaN	NaN	NaN	NaN	NaN	NaN	NaN	NaN	NaN	NaN	NaN	NaN	NaN	NaN	NaN	NaN	NaN	NaN	NaN	NaN	NaN	NaN	NaN	NaN	NaN	NaN	NaN	NaN	NaN	NaN
61	NaN	NaN	NaN	NaN	NaN	NaN	NaN	NaN	NaN	NaN	NaN	NaN	NaN	NaN	NaN	NaN	NaN	NaN	NaN	NaN	NaN	NaN	NaN	NaN	NaN	NaN	NaN	NaN	NaN	NaN	NaN	NaN	NaN	NaN	NaN	NaN	NaN	NaN	NaN	NaN	NaN	391.62	421.97	NaN	NaN	NaN	NaN
62	NaN	NaN	NaN	NaN	NaN	NaN	NaN	NaN	NaN	NaN	NaN	NaN	NaN	NaN	NaN	NaN	NaN	NaN	NaN	NaN	NaN	NaN	NaN	NaN	NaN	NaN	NaN	NaN	NaN	NaN	NaN	NaN	NaN	NaN	NaN	NaN	NaN	NaN	NaN	NaN	NaN	558.55	578.82	663.38	788.64	868.22	956.68
63	NaN	NaN	NaN	NaN	NaN	NaN	NaN	NaN	NaN	NaN	NaN	NaN	NaN	NaN	NaN	NaN	NaN	NaN	NaN	NaN	NaN	NaN	NaN	NaN	NaN	NaN	NaN	NaN	NaN	NaN	NaN	NaN	NaN	NaN	450.28	564.09	783.43	865.92	933.11	1089	960.52	815	736.9	680.75	643.06	607.55	535.43
64	NaN	NaN	NaN	NaN	NaN	NaN	NaN	NaN	NaN	NaN	NaN	NaN	NaN	NaN	NaN	NaN	NaN	NaN	NaN	NaN	NaN	NaN	NaN	NaN	NaN	NaN	NaN	NaN	NaN	NaN	NaN	NaN	NaN	NaN	NaN	NaN	NaN	NaN	NaN	NaN	NaN	668.66	627.65	712.68	836.45	1012.1	1112.6
65	NaN	NaN	NaN	NaN	NaN	NaN	NaN	NaN	NaN	NaN	NaN	NaN	NaN	NaN	NaN	NaN	NaN	NaN	NaN	NaN	NaN	NaN	NaN	NaN	NaN	NaN	NaN	NaN	NaN	NaN	NaN	NaN	NaN	NaN	NaN	NaN	NaN	NaN	NaN	NaN	NaN	NaN	NaN	NaN	NaN	NaN	NaN
66	NaN	NaN	NaN	NaN	NaN	NaN	NaN	NaN	NaN	NaN	NaN	NaN	NaN	NaN	NaN	NaN	NaN	NaN	NaN	NaN	NaN	NaN	NaN	NaN	NaN	NaN	NaN	NaN	NaN	NaN	NaN	NaN	NaN	NaN	NaN	NaN	NaN	NaN	NaN	NaN	NaN	NaN	NaN	NaN	NaN	NaN	NaN
67	NaN	NaN	NaN	NaN	NaN	NaN	NaN	NaN	NaN	NaN	NaN	NaN	NaN	NaN	NaN	NaN	NaN	NaN	NaN	NaN	NaN	NaN	NaN	NaN	NaN	NaN	NaN	NaN	NaN	NaN	NaN	NaN	NaN	NaN	NaN	NaN	NaN	NaN	NaN	NaN	NaN	NaN	NaN	NaN	NaN	NaN	NaN
68	NaN	NaN	NaN	NaN	NaN	NaN	NaN	NaN	NaN	NaN	NaN	NaN	NaN	NaN	NaN	NaN	NaN	NaN	NaN	NaN	NaN	NaN	NaN	NaN	NaN	NaN	NaN	NaN	NaN	NaN	NaN	NaN	NaN	NaN	NaN	NaN	NaN	NaN	NaN	NaN	NaN	NaN	210.64	315	478.82	562.53	551.74
69	NaN	NaN	NaN	NaN	NaN	NaN	NaN	NaN	NaN	NaN	NaN	NaN	NaN	NaN	NaN	NaN	NaN	NaN	NaN	NaN	NaN	NaN	NaN	NaN	NaN	NaN	NaN	NaN	NaN	NaN	NaN	NaN	NaN	NaN	NaN	NaN	NaN	NaN	NaN	NaN	NaN	NaN	NaN	NaN	530.15	445.34	487.29
70	NaN	NaN	NaN	NaN	NaN	NaN	NaN	NaN	NaN	NaN	NaN	NaN	NaN	NaN	NaN	NaN	NaN	NaN	NaN	NaN	NaN	NaN	NaN	NaN	NaN	NaN	NaN	NaN	NaN	NaN	NaN	NaN	NaN	NaN	NaN	NaN	NaN	NaN	NaN	NaN	NaN	NaN	NaN	NaN	583.07	NaN	737.36
71	NaN	NaN	NaN	NaN	NaN	NaN	NaN	NaN	NaN	NaN	NaN	NaN	NaN	NaN	NaN	NaN	NaN	NaN	NaN	NaN	NaN	NaN	NaN	NaN	NaN	NaN	NaN	NaN	NaN	NaN	NaN	NaN	NaN	NaN	NaN	NaN	NaN	NaN	NaN	NaN	NaN	NaN	NaN	NaN	493.27	455.15	780.35
72	NaN	NaN	NaN	NaN	NaN	NaN	NaN	NaN	NaN	NaN	NaN	NaN	NaN	NaN	NaN	NaN	NaN	NaN	NaN	NaN	NaN	NaN	NaN	NaN	NaN	NaN	NaN	NaN	NaN	NaN	NaN	NaN	NaN	NaN	NaN	NaN	NaN	NaN	NaN	NaN	NaN	NaN	NaN	NaN	NaN	762.85	785.71
73	NaN	NaN	NaN	NaN	NaN	NaN	NaN	NaN	NaN	NaN	NaN	NaN	NaN	NaN	NaN	NaN	NaN	NaN	NaN	NaN	NaN	NaN	NaN	NaN	NaN	NaN	NaN	NaN	NaN	NaN	NaN	NaN	NaN	NaN	NaN	NaN	NaN	NaN	NaN	NaN	NaN	NaN	NaN	NaN	527.61	603.14	648.55
74	NaN	NaN	NaN	NaN	NaN	NaN	NaN	NaN	NaN	NaN	NaN	NaN	NaN	NaN	NaN	NaN	NaN	NaN	NaN	NaN	NaN	NaN	NaN	NaN	NaN	NaN	NaN	NaN	NaN	NaN	NaN	NaN	NaN	NaN	NaN	NaN	NaN	NaN	NaN	NaN	NaN	NaN	NaN	NaN	NaN	943.31	954.9
75	NaN	NaN	NaN	NaN	NaN	NaN	NaN	NaN	NaN	NaN	NaN	NaN	NaN	NaN	NaN	NaN	NaN	NaN	NaN	NaN	NaN	NaN	NaN	NaN	NaN	NaN	NaN	NaN	NaN	NaN	NaN	NaN	NaN	NaN	NaN	NaN	NaN	NaN	NaN	NaN	NaN	NaN	NaN	NaN	NaN	NaN	861.6
76	NaN	NaN	NaN	NaN	NaN	NaN	NaN	NaN	NaN	NaN	NaN	NaN	NaN	NaN	NaN	NaN	NaN	NaN	NaN	NaN	NaN	NaN	NaN	NaN	NaN	NaN	NaN	NaN	NaN	NaN	NaN	NaN	NaN	NaN	NaN	NaN	NaN	NaN	NaN	NaN	NaN	NaN	NaN	NaN	NaN	753.15	850.34
77	NaN	NaN	NaN	NaN	NaN	NaN	NaN	NaN	NaN	NaN	NaN	NaN	NaN	NaN	NaN	NaN	NaN	NaN	NaN	NaN	NaN	NaN	NaN	NaN	NaN	NaN	NaN	NaN	NaN	NaN	NaN	NaN	NaN	NaN	NaN	NaN	NaN	NaN	NaN	NaN	NaN	NaN	NaN	NaN	NaN	990.61	1062.1
78	NaN	NaN	NaN	NaN	NaN	NaN	NaN	NaN	NaN	NaN	NaN	NaN	NaN	NaN	NaN	NaN	NaN	NaN	NaN	NaN	NaN	NaN	NaN	NaN	NaN	NaN	NaN	NaN	NaN	NaN	NaN	NaN	NaN	NaN	NaN	NaN	NaN	NaN	NaN	NaN	NaN	NaN	NaN	NaN	NaN	836.74	769.71
79	NaN	NaN	NaN	NaN	NaN	NaN	NaN	NaN	NaN	NaN	NaN	NaN	NaN	NaN	NaN	NaN	NaN	NaN	NaN	NaN	NaN	NaN	NaN	NaN	NaN	NaN	NaN	NaN	NaN	NaN	NaN	NaN	NaN	NaN	NaN	NaN	NaN	NaN	NaN	NaN	NaN	NaN	NaN	NaN	NaN	629.52	NaN
80	NaN	NaN	NaN	NaN	NaN	NaN	NaN	NaN	NaN	NaN	NaN	NaN	NaN	NaN	NaN	NaN	NaN	NaN	NaN	NaN	NaN	NaN	NaN	NaN	NaN	NaN	NaN	NaN	NaN	NaN	NaN	NaN	NaN	NaN	NaN	NaN	NaN	NaN	NaN	NaN	NaN	NaN	NaN	NaN	NaN	NaN	179.26
81	NaN	NaN	NaN	NaN	NaN	NaN	NaN	NaN	NaN	NaN	NaN	NaN	NaN	NaN	NaN	NaN	NaN	NaN	NaN	NaN	NaN	NaN	NaN	NaN	NaN	NaN	NaN	NaN	NaN	NaN	NaN	NaN	NaN	NaN	NaN	NaN	NaN	NaN	NaN	NaN	NaN	NaN	NaN	NaN	NaN	NaN	240.4
82	NaN	NaN	NaN	NaN	NaN	NaN	NaN	NaN	NaN	NaN	NaN	NaN	NaN	NaN	NaN	NaN	NaN	NaN	NaN	NaN	NaN	NaN	NaN	NaN	NaN	NaN	NaN	NaN	NaN	NaN	NaN	NaN	NaN	NaN	NaN	NaN	NaN	NaN	NaN	NaN	NaN	NaN	NaN	NaN	NaN	NaN	743.94
Position 15
Cell id\Time [min]	-240	-230	-220	-210	-200	-190	-180	-170	-160	-150	-140	-130	-120	-110	-100	-90	-80	-70	-60	-50	-40	-30	-20	-10	0	10	20	30	40	50	60	70	80	90	100	110	120	130	140	150	160	170	180	190	200	210	220
1	NaN	54.154	80.132	105.96	129.96	149.69	193.35	214.89	242.86	258.87	192.16	160.4	145.27	127.6	131.39	131.29	132.23	159.7	167.03	154.75	139.43	132.07	142.98	175.82	201.6	241.36	271.85	333.78	353.95	418.57	496.41	548.12	630.33	729.01	736.7	706.37	554.07	476.84	449.09	467.56	490.9	505.83	552.33	654.95	751.27	841.7	907.32
2	NaN	196.46	213.8	225.42	236.67	243.13	261.22	272.83	265.75	275.21	203.08	161.22	146.54	135.6	126.37	130.53	138.57	130.23	133.52	139.07	152.53	177.08	202.72	237.36	257.8	310.45	321.43	381.03	431.8	480.76	552.41	545.38	495.15	410.26	449.7	540.41	640.13	739.25	803.45	840.69	918.86	976.06	971.82	902.08	675.36	598.07	577.98
3	NaN	319	349.43	380.96	408.76	451.06	448.12	459.55	496.3	469.98	483.08	487.11	487.68	455.68	400.45	369.17	386.39	436.52	468.98	542.7	632.16	700.56	811.71	762.15	656.25	668.95	711.06	765.04	960.95	1078.1	1170.9	1230.5	1104.6	1125.1	1179.3	1282.3	1389.2	1501.9	1557.2	1576.7	1578.6	1538.5	1261.6	1132.2	1125.6	1120.9	1129.3
4	NaN	296.83	333.16	375.16	424.4	470.62	544.71	577.04	589.04	485.2	401.67	403.84	420.97	438.29	451.22	453.66	466.19	483.77	506.08	534.47	470.83	501.92	536.08	546.56	546.03	601.57	606.98	648.5	706.32	864.82	978.83	993.12	852.66	856.53	933.92	974.49	1031.9	1039.5	1093	1067.7	1038.5	899.39	840.1	894.48	1055.3	1086.3	1166.3
5	NaN	296.98	300.31	315.86	307.28	316.03	315.03	330	339.45	333.66	362.96	376.86	383.2	321.34	283.3	280.67	300.52	317.25	328.84	349.06	364.07	385.82	400.01	338.56	350.01	430.48	478.51	557.93	623.29	721.58	821.9	898.28	960.11	1034.4	1034	900.66	891.62	957.21	1058.6	1102.1	1199.6	1246.3	1223.2	1181.9	1116.2	920.13	762.62
6	NaN	351.05	377.68	396.7	394.67	382.53	376.96	341.08	336.78	365.09	393.51	421.45	446.09	484.32	517.94	577.02	596.01	570.48	491.05	471.93	459.14	436.67	424.03	417.02	389.99	92.167	109.4	133.17	203.43	249.19	225.58	215.89	204.67	209.53	225.54	255.4	317.75	392.01	491.32	535.62	272.78	291.48	337.24	323.08	293.23	292.44	327.38
7	NaN	312.67	403.33	514.73	564.87	550.62	520.83	453.6	394.33	348.86	328.07	346.18	363.01	390.45	401.81	405.06	392.14	425.03	467.68	560.57	673.22	697.49	768.83	818.18	842.36	902.06	904.11	907.66	881.42	781.95	671.3	606.06	623.32	661.43	692.02	706.49	742.03	801.83	844.81	804.7	831.3	688.47	581.9	566.4	578.54	631.25	657.29
8	NaN	489.29	573.31	653.6	646.02	647.89	702.53	766.47	842.33	897.7	964.89	1035.9	1057.9	1064.4	1052.6	1038.2	999.83	931.11	724.06	633.84	627.94	665.99	683.85	735.57	681.68	727.61	748.59	793.48	796.83	820.8	725.03	651.26	677.72	734.67	801.31	820.57	851.64	900.86	921.02	937.77	937.79	879.43	808.19	736.78	723.08	743.48	725.66
9	NaN	NaN	NaN	NaN	NaN	NaN	NaN	NaN	NaN	NaN	NaN	NaN	NaN	NaN	NaN	NaN	NaN	NaN	NaN	NaN	NaN	NaN	NaN	NaN	NaN	NaN	NaN	NaN	NaN	NaN	NaN	NaN	NaN	NaN	NaN	NaN	NaN	NaN	NaN	NaN	NaN	NaN	NaN	NaN	NaN	NaN	NaN
10	NaN	NaN	NaN	416.62	447.1	469.9	475.88	439.47	397.98	339.64	307.92	296.25	284.54	282.63	302.45	332.04	356.55	363.46	413.81	493.94	572.52	614.86	584.39	521.5	477.01	411.88	425.43	441.96	508.51	567.85	588.4	633.53	666.79	693.56	670.83	566.73	498.67	524.18	561.01	636.71	707.59	745.44	787.6	834.18	822.62	853.79	846.43
11	NaN	NaN	NaN	134.57	161.49	201.8	327.82	413.74	484.56	415.15	338.14	263.98	205.51	197.19	187.5	200.56	225.46	253.11	261.12	272.02	270.19	323.21	357.45	381.47	391.03	404.78	353.46	347.63	350.12	369.9	394.86	421.66	439.39	460.46	482.64	524.09	532.46	554.72	562.47	526.7	521.49	511.5	523.12	570.05	628.57	700.97	758.03
12	NaN	NaN	NaN	NaN	NaN	NaN	NaN	NaN	341.25	399.4	515.73	658.33	805.41	916.8	964.41	978.22	967.68	904.71	776.59	606.79	490.1	453.78	452.69	482.07	525.57	584.13	605.32	722.54	818.62	876.05	921.72	963.23	1061	1144.3	973.51	806.28	778.19	757.59	859.5	935.88	987.23	1032.1	1068.3	1086.1	973.6	894.93	734.72
13	NaN	NaN	NaN	NaN	NaN	NaN	NaN	NaN	106.27	123.55	139.65	144.22	147.67	149.64	158.56	160.22	167.71	180.13	191.98	146.93	116.92	100.52	81.775	72.154	75.857	89.65	101.61	105.55	135.03	187.55	253.64	335.36	404.13	488.75	515.89	542.62	565.38	568.02	579.88	552.09	447.11	389.86	357.68	331.6	354.63	382.25	415.74
14	NaN	NaN	NaN	NaN	NaN	NaN	NaN	NaN	NaN	NaN	NaN	66.157	85.512	108.45	122.89	172.62	203.36	235.72	251.99	188.8	144.67	115.02	88.602	79.32	70.408	71.655	65.916	84.606	106.81	141.4	181.55	216.54	267.68	335.91	417.61	503.48	572.77	624.12	644.27	660.89	654.2	573.39	537.01	461.57	412.15	414.24	448.25
15	NaN	NaN	NaN	NaN	NaN	NaN	NaN	NaN	NaN	NaN	NaN	NaN	NaN	233.1	253.69	348.67	404.57	444.65	587.74	616.11	528.77	427.63	380.8	347.86	348.88	396.65	399.42	457.06	532.07	672.56	790.73	931.64	1042.4	1046.2	986.77	996.7	932.86	826.96	679.47	590.97	596.14	662.66	743.35	772.44	827.28	950.37	1068.8
16	NaN	NaN	NaN	NaN	NaN	NaN	NaN	NaN	NaN	NaN	NaN	NaN	NaN	393.23	554.09	661.8	745.4	828.02	736.33	603.03	547.37	553.17	570.96	605.88	591.72	567.63	566.74	565.57	549.66	582.68	455.21	397.45	399.36	386.37	404.73	425.33	419.43	466.81	537.51	601.43	619.81	588.26	577.32	574.48	600.68	615.72	617.48
17	NaN	NaN	NaN	NaN	NaN	NaN	NaN	NaN	NaN	NaN	NaN	NaN	NaN	NaN	NaN	95.742	103.93	116.22	164.69	264.09	330.5	397.16	396.83	359.61	313.94	352.21	311.4	302.47	335.09	350.28	344.37	330.71	337.86	353.99	411.9	464.9	528.55	525.11	575.29	597.51	597.92	566.81	560.75	596.61	675.79	690.5	669.99
18	NaN	NaN	NaN	NaN	NaN	NaN	NaN	NaN	NaN	NaN	NaN	NaN	NaN	NaN	NaN	NaN	79.154	87.868	94.875	111.2	152.6	200.88	281.68	345.33	361.06	404.21	293.1	287.3	278.28	309.43	337.73	323.77	359.37	375.78	416.98	480.38	548.81	615.35	684.18	737.11	806.67	843.62	812.59	807.82	723.7	682.43	707.29
19	NaN	NaN	NaN	NaN	NaN	NaN	NaN	NaN	NaN	NaN	NaN	NaN	NaN	NaN	NaN	NaN	NaN	283.29	256.16	255.88	282.11	336.2	397.28	391.55	317	284.26	244.94	217.61	222.85	226.14	233.29	254.17	300.51	348.2	358.05	370.18	363.74	369.55	375.8	380.04	409.39	449.87	434.81	444.67	457.39	466.78	460.12
20	NaN	NaN	NaN	NaN	NaN	NaN	NaN	NaN	NaN	NaN	NaN	NaN	NaN	NaN	NaN	NaN	NaN	NaN	300.88	358.37	480.14	518.88	636.93	690.04	607.33	624.55	551.55	558.33	617.75	725.61	816.27	915.56	992.38	1022.1	1084.6	1125.7	1094.3	930.7	894.67	963.99	1103.5	1214.8	1342.3	1432.6	1464.6	1416.8	1546.5
21	NaN	NaN	NaN	NaN	NaN	NaN	NaN	NaN	NaN	NaN	NaN	NaN	NaN	NaN	NaN	NaN	NaN	NaN	NaN	NaN	393.88	411.88	460.67	545.78	613.71	714.53	792.43	789.89	861.13	827.97	697.33	593.85	517.84	497.3	516.04	550.36	569.03	601.45	667.68	704.36	721.69	698.04	548.09	502.17	503.7	549.56	588.28
22	NaN	NaN	NaN	NaN	NaN	NaN	NaN	NaN	NaN	NaN	NaN	NaN	NaN	NaN	NaN	NaN	NaN	NaN	NaN	NaN	NaN	NaN	NaN	NaN	447.53	417.07	333.06	371.29	535.73	699.59	881.27	1009.7	866.65	732.43	708.27	775.84	889.77	991.49	1181.4	1265.2	1429.5	1489	1481.6	1556.8	1520.4	1233	1029.1
23	NaN	NaN	NaN	NaN	NaN	NaN	NaN	NaN	NaN	NaN	NaN	NaN	NaN	NaN	NaN	NaN	NaN	NaN	NaN	NaN	NaN	NaN	NaN	NaN	168.76	235.51	256.08	293.41	388.64	472.49	364.01	281.4	215.85	221.09	175.53	175.23	157.43	162.38	191.91	319.29	480.09	590.33	638.1	637.27	714.56	735.83	728.06
24	NaN	NaN	NaN	NaN	NaN	NaN	NaN	NaN	NaN	NaN	NaN	NaN	NaN	NaN	NaN	NaN	NaN	NaN	NaN	NaN	NaN	NaN	NaN	NaN	NaN	304.46	326.26	325.75	329.27	426.12	541.42	603.66	539.5	438.87	355.84	350.13	356.67	365.73	393.02	438.76	488.07	578.5	712.21	828.65	900.61	910.27	932.91
25	NaN	NaN	NaN	NaN	NaN	NaN	NaN	NaN	NaN	NaN	NaN	NaN	NaN	NaN	NaN	NaN	NaN	NaN	NaN	NaN	NaN	NaN	NaN	NaN	589.18	592.25	638.71	693.27	850.41	979.21	900.92	775.31	680.66	635.26	615.64	566.58	552.28	541.33	517.39	470.99	514.61	530.04	506.04	493.04	497.92	543	531.48
26	NaN	NaN	NaN	NaN	NaN	NaN	NaN	NaN	NaN	NaN	NaN	NaN	NaN	NaN	NaN	NaN	NaN	NaN	NaN	NaN	NaN	NaN	NaN	NaN	NaN	NaN	NaN	570.99	676.97	848.13	1048.7	1199.5	1108.4	1086.1	915.94	849.36	848.49	844.16	871.75	897.25	905.54	891.47	902.37	906.77	911.1	788.89	747.44
27	NaN	NaN	NaN	NaN	NaN	NaN	NaN	NaN	NaN	NaN	NaN	NaN	NaN	NaN	NaN	NaN	NaN	NaN	NaN	NaN	NaN	NaN	NaN	NaN	NaN	NaN	NaN	300.19	356.11	478.05	582.19	726.49	828.27	907.99	991.7	1042.9	1076	1116.1	1011.3	833.64	716.4	696.41	703.51	724.19	774.26	821.9	910.69
28	NaN	NaN	NaN	NaN	NaN	NaN	NaN	NaN	NaN	NaN	NaN	NaN	NaN	NaN	NaN	NaN	NaN	NaN	NaN	NaN	NaN	NaN	NaN	NaN	NaN	NaN	NaN	287.52	404.69	464.65	605.01	733.68	837.65	938.39	911.11	813.54	722.63	607.35	514.1	479.29	498.44	506.31	565.7	623.21	641.95	662.01	674.56
29	NaN	NaN	NaN	NaN	NaN	NaN	NaN	NaN	NaN	NaN	NaN	NaN	NaN	NaN	NaN	NaN	NaN	NaN	NaN	NaN	NaN	NaN	NaN	NaN	NaN	NaN	NaN	NaN	526.29	552.56	635.65	786.72	939.33	1064.2	1108.4	982.78	812.33	683.52	606.89	605.07	635.76	675.95	713.69	719.68	718.2	730.35	778.27
30	NaN	NaN	NaN	NaN	NaN	NaN	NaN	NaN	NaN	NaN	NaN	NaN	NaN	NaN	NaN	NaN	NaN	NaN	NaN	NaN	NaN	NaN	NaN	NaN	NaN	NaN	NaN	NaN	NaN	NaN	498.65	518.63	657.23	774.97	865.27	915.69	899.48	881.13	763.37	659.71	592.98	533.91	488.98	493.2	500.1	536.9	613.31
31	NaN	NaN	NaN	NaN	NaN	NaN	NaN	NaN	NaN	NaN	NaN	NaN	NaN	NaN	NaN	NaN	NaN	NaN	NaN	NaN	NaN	NaN	NaN	NaN	NaN	NaN	NaN	NaN	NaN	447.28	620.44	696.43	799.91	950.79	1012.8	1081.9	935.77	830.79	748.63	702.72	651.86	622.77	596.98	602.85	611.31	622.73	690.22
32	NaN	NaN	NaN	NaN	NaN	NaN	NaN	NaN	NaN	NaN	NaN	NaN	NaN	NaN	NaN	NaN	NaN	NaN	NaN	NaN	NaN	NaN	NaN	NaN	NaN	NaN	NaN	NaN	NaN	635.96	594.68	632.26	672.52	722.73	766.35	608.81	563.71	605.65	413.86	423.89	476.2	431.69	403	396.8	396.69	425.91	559.09
33	NaN	NaN	NaN	NaN	NaN	NaN	NaN	NaN	NaN	NaN	NaN	NaN	NaN	NaN	NaN	NaN	NaN	NaN	NaN	NaN	NaN	NaN	NaN	NaN	NaN	NaN	NaN	NaN	NaN	NaN	NaN	526.54	659.01	791.8	892.58	998.81	1059.9	907.28	843.13	865.91	798.96	676.05	543.08	565.58	562.44	587.78	657.88
34	NaN	NaN	NaN	NaN	NaN	NaN	NaN	NaN	NaN	NaN	NaN	NaN	NaN	NaN	NaN	NaN	NaN	NaN	NaN	NaN	NaN	NaN	NaN	NaN	NaN	NaN	NaN	NaN	NaN	NaN	NaN	NaN	446.08	550.91	721.9	831.71	900.36	938.39	1006.4	843.6	777.02	650.25	566.98	487.61	440.41	432.59	460.38
35	NaN	NaN	NaN	NaN	NaN	NaN	NaN	NaN	NaN	NaN	NaN	NaN	NaN	NaN	NaN	NaN	NaN	NaN	NaN	NaN	NaN	NaN	NaN	NaN	NaN	NaN	NaN	NaN	NaN	NaN	NaN	NaN	NaN	402.42	432.68	566.95	688.33	711.87	766.39	762.08	648.74	532.79	471.44	434.39	433.29	449.72	475.15
36	NaN	NaN	NaN	NaN	NaN	NaN	NaN	NaN	NaN	NaN	NaN	NaN	NaN	NaN	NaN	NaN	NaN	NaN	NaN	NaN	NaN	NaN	NaN	NaN	NaN	NaN	NaN	NaN	NaN	NaN	NaN	NaN	NaN	NaN	180.92	360.79	449.53	494.37	722.86	698	674.32	649	658.35	644.39	601.79	531.78	462.24
37	NaN	NaN	NaN	NaN	NaN	NaN	NaN	NaN	NaN	NaN	NaN	NaN	NaN	NaN	NaN	NaN	NaN	NaN	NaN	NaN	NaN	NaN	NaN	NaN	NaN	NaN	NaN	NaN	NaN	NaN	NaN	NaN	NaN	NaN	692.22	717.58	681.84	828.74	926.81	977.69	1019.6	995.54	920.48	830.18	800.02	766.53	740.96
38	NaN	NaN	NaN	NaN	NaN	NaN	NaN	NaN	NaN	NaN	NaN	NaN	NaN	NaN	NaN	NaN	NaN	NaN	NaN	NaN	NaN	NaN	NaN	NaN	NaN	NaN	NaN	NaN	NaN	NaN	NaN	NaN	NaN	NaN	NaN	778.48	329.15	293.88	362.94	519.52	582.88	628.47	456.16	348.32	296.91	251.22	223.11
39	NaN	NaN	NaN	NaN	NaN	NaN	NaN	NaN	NaN	NaN	NaN	NaN	NaN	NaN	NaN	NaN	NaN	NaN	NaN	NaN	NaN	NaN	NaN	NaN	NaN	NaN	NaN	NaN	NaN	NaN	NaN	NaN	NaN	NaN	NaN	383.58	190.02	239.11	1013.5	1125.1	1160.4	1007	867.8	788.36	729.16	676.09	647.79
40	NaN	NaN	NaN	NaN	NaN	NaN	NaN	NaN	NaN	NaN	NaN	NaN	NaN	NaN	NaN	NaN	NaN	NaN	NaN	NaN	NaN	NaN	NaN	NaN	NaN	NaN	NaN	NaN	NaN	NaN	NaN	NaN	NaN	NaN	NaN	NaN	NaN	NaN	NaN	NaN	NaN	NaN	NaN	NaN	NaN	NaN	NaN
41	NaN	NaN	NaN	NaN	NaN	NaN	NaN	NaN	NaN	NaN	NaN	NaN	NaN	NaN	NaN	NaN	NaN	NaN	NaN	NaN	NaN	NaN	NaN	NaN	NaN	NaN	NaN	NaN	NaN	NaN	NaN	NaN	NaN	NaN	NaN	NaN	308.52	358.23	416.61	450.74	496	529.33	543.53	491.88	424.95	379.76	336.54
42	NaN	NaN	NaN	NaN	NaN	NaN	NaN	NaN	NaN	NaN	NaN	NaN	NaN	NaN	NaN	NaN	NaN	NaN	NaN	NaN	NaN	NaN	NaN	NaN	NaN	NaN	NaN	NaN	NaN	NaN	NaN	NaN	NaN	NaN	NaN	NaN	NaN	432.88	578.53	622.72	679.14	798.85	795.46	864.63	735.23	667.74	591.52
43	NaN	NaN	NaN	NaN	NaN	NaN	NaN	NaN	NaN	NaN	NaN	NaN	NaN	NaN	NaN	NaN	NaN	NaN	NaN	NaN	NaN	NaN	NaN	NaN	NaN	NaN	NaN	NaN	NaN	NaN	NaN	NaN	NaN	NaN	NaN	NaN	NaN	544.73	696.53	854.23	1071.4	1270.6	1277.1	1251.4	1022.6	857.27	751.83
44	NaN	NaN	NaN	NaN	NaN	NaN	NaN	NaN	NaN	NaN	NaN	NaN	NaN	NaN	NaN	NaN	NaN	NaN	NaN	NaN	NaN	NaN	NaN	NaN	NaN	NaN	NaN	NaN	NaN	NaN	NaN	NaN	NaN	NaN	NaN	NaN	NaN	973.46	1131.6	1207.4	1296.1	1145.8	1082.5	1071.7	1124.2	1125.2	1091.9
45	NaN	NaN	NaN	NaN	NaN	NaN	NaN	NaN	NaN	NaN	NaN	NaN	NaN	NaN	NaN	NaN	NaN	NaN	NaN	NaN	NaN	NaN	NaN	NaN	NaN	NaN	NaN	NaN	NaN	NaN	NaN	NaN	NaN	NaN	NaN	NaN	NaN	NaN	NaN	1392.9	1485.4	265.78	332.15	NaN	322.16	247.12	282.06
46	NaN	NaN	NaN	NaN	NaN	NaN	NaN	NaN	NaN	NaN	NaN	NaN	NaN	NaN	NaN	NaN	NaN	NaN	NaN	NaN	NaN	NaN	NaN	NaN	NaN	NaN	NaN	NaN	NaN	NaN	NaN	NaN	NaN	NaN	NaN	NaN	NaN	NaN	NaN	391.92	426.36	467.13	475.79	485.19	565.7	572.83	584.31
47	NaN	NaN	NaN	NaN	NaN	NaN	NaN	NaN	NaN	NaN	NaN	NaN	NaN	NaN	NaN	NaN	NaN	NaN	NaN	NaN	NaN	NaN	NaN	NaN	NaN	NaN	NaN	NaN	NaN	NaN	NaN	NaN	NaN	NaN	NaN	NaN	NaN	NaN	NaN	159.31	271.18	415.54	444.2	484.71	552.19	616.22	637.33
48	NaN	NaN	NaN	NaN	NaN	NaN	NaN	NaN	NaN	NaN	NaN	NaN	NaN	NaN	NaN	NaN	NaN	NaN	NaN	NaN	NaN	NaN	NaN	NaN	NaN	NaN	NaN	NaN	NaN	NaN	NaN	NaN	NaN	NaN	NaN	NaN	NaN	NaN	NaN	377.3	500.67	552.31	728.23	874.91	852.28	822.62	685.01
49	NaN	NaN	NaN	NaN	NaN	NaN	NaN	NaN	NaN	NaN	NaN	NaN	NaN	NaN	NaN	NaN	NaN	NaN	NaN	NaN	NaN	NaN	NaN	NaN	NaN	NaN	NaN	NaN	NaN	NaN	NaN	NaN	NaN	NaN	NaN	NaN	NaN	NaN	NaN	NaN	NaN	522.68	501.41	629.48	686.52	584.24	489.88
50	NaN	NaN	NaN	NaN	NaN	NaN	NaN	NaN	NaN	NaN	NaN	NaN	NaN	NaN	NaN	NaN	NaN	NaN	NaN	NaN	NaN	NaN	NaN	NaN	NaN	NaN	NaN	NaN	NaN	NaN	NaN	NaN	NaN	NaN	NaN	NaN	NaN	NaN	NaN	NaN	1232.1	1582.3	1546.7	1630.4	1678.4	1462.5	1258.6
51	NaN	NaN	NaN	NaN	NaN	NaN	NaN	NaN	NaN	NaN	NaN	NaN	NaN	NaN	NaN	NaN	NaN	NaN	NaN	NaN	NaN	NaN	NaN	NaN	NaN	NaN	NaN	NaN	NaN	NaN	NaN	NaN	NaN	NaN	NaN	NaN	NaN	NaN	NaN	NaN	235.27	892.31	572.39	682.83	744.11	830.55	922.85
52	NaN	NaN	NaN	NaN	NaN	NaN	NaN	NaN	NaN	NaN	NaN	NaN	NaN	NaN	NaN	NaN	NaN	NaN	NaN	NaN	NaN	NaN	NaN	NaN	NaN	NaN	NaN	NaN	NaN	NaN	NaN	NaN	NaN	NaN	NaN	NaN	NaN	NaN	NaN	NaN	NaN	1477.8	315.91	480.23	629.04	625.4	680.62
53	NaN	NaN	NaN	NaN	NaN	NaN	NaN	NaN	NaN	NaN	NaN	NaN	NaN	NaN	NaN	NaN	NaN	NaN	NaN	NaN	NaN	NaN	NaN	NaN	NaN	NaN	NaN	NaN	NaN	NaN	NaN	NaN	NaN	NaN	NaN	NaN	NaN	NaN	NaN	NaN	NaN	NaN	NaN	1249.3	1445.5	1462.1	1285.8
54	NaN	NaN	NaN	NaN	NaN	NaN	NaN	NaN	NaN	NaN	NaN	NaN	NaN	NaN	NaN	NaN	NaN	NaN	NaN	NaN	NaN	NaN	NaN	NaN	NaN	NaN	NaN	NaN	NaN	NaN	NaN	NaN	NaN	NaN	NaN	NaN	NaN	NaN	NaN	NaN	NaN	NaN	641.27	729.53	1196.5	1281.4	1468.2
55	NaN	NaN	NaN	NaN	NaN	NaN	NaN	NaN	NaN	NaN	NaN	NaN	NaN	NaN	NaN	NaN	NaN	NaN	NaN	NaN	NaN	NaN	NaN	NaN	NaN	NaN	NaN	NaN	NaN	NaN	NaN	NaN	NaN	NaN	NaN	NaN	NaN	NaN	NaN	NaN	NaN	NaN	1034.7	304.82	343.23	415.19	540.27
56	NaN	NaN	NaN	NaN	NaN	NaN	NaN	NaN	NaN	NaN	NaN	NaN	NaN	NaN	NaN	NaN	NaN	NaN	NaN	NaN	NaN	NaN	NaN	NaN	NaN	NaN	NaN	NaN	NaN	NaN	NaN	NaN	NaN	NaN	NaN	NaN	NaN	NaN	NaN	NaN	NaN	NaN	1401.9	458.98	501.07	568.64	579.44
57	NaN	NaN	NaN	NaN	NaN	NaN	NaN	NaN	NaN	NaN	NaN	NaN	NaN	NaN	NaN	NaN	NaN	NaN	NaN	NaN	NaN	NaN	NaN	NaN	NaN	NaN	NaN	NaN	NaN	NaN	NaN	NaN	NaN	NaN	NaN	NaN	NaN	NaN	NaN	NaN	NaN	NaN	NaN	1160.2	994.28	818.6	783.72
58	NaN	NaN	NaN	NaN	NaN	NaN	NaN	NaN	NaN	NaN	NaN	NaN	NaN	NaN	NaN	NaN	NaN	NaN	NaN	NaN	NaN	NaN	NaN	NaN	NaN	NaN	NaN	NaN	NaN	NaN	NaN	NaN	NaN	NaN	NaN	NaN	NaN	NaN	NaN	NaN	NaN	NaN	NaN	NaN	NaN	NaN	NaN
59	NaN	NaN	NaN	NaN	NaN	NaN	NaN	NaN	NaN	NaN	NaN	NaN	NaN	NaN	NaN	NaN	NaN	NaN	NaN	NaN	NaN	NaN	NaN	NaN	NaN	NaN	NaN	NaN	NaN	NaN	NaN	NaN	NaN	NaN	NaN	NaN	NaN	NaN	NaN	NaN	NaN	NaN	NaN	NaN	496.39	600.94	757.35
60	NaN	NaN	NaN	NaN	NaN	NaN	NaN	NaN	NaN	NaN	NaN	NaN	NaN	NaN	NaN	NaN	NaN	NaN	NaN	NaN	NaN	NaN	NaN	NaN	NaN	NaN	NaN	NaN	NaN	NaN	NaN	NaN	NaN	NaN	NaN	NaN	NaN	NaN	NaN	NaN	NaN	NaN	NaN	NaN	NaN	NaN	NaN
61	NaN	NaN	NaN	NaN	NaN	NaN	NaN	NaN	NaN	NaN	NaN	NaN	NaN	NaN	NaN	NaN	NaN	NaN	NaN	NaN	NaN	NaN	NaN	NaN	NaN	NaN	NaN	NaN	NaN	NaN	NaN	NaN	NaN	NaN	NaN	NaN	NaN	NaN	NaN	NaN	NaN	NaN	NaN	NaN	NaN	NaN	NaN
62	NaN	NaN	NaN	NaN	NaN	NaN	NaN	NaN	NaN	NaN	NaN	NaN	NaN	NaN	NaN	NaN	NaN	NaN	NaN	NaN	NaN	NaN	NaN	NaN	NaN	NaN	NaN	NaN	NaN	NaN	NaN	NaN	NaN	NaN	NaN	NaN	NaN	NaN	NaN	NaN	NaN	NaN	NaN	NaN	439.48	712.13	843.72
63	NaN	NaN	NaN	NaN	NaN	NaN	NaN	NaN	NaN	NaN	NaN	NaN	NaN	NaN	NaN	NaN	NaN	NaN	NaN	NaN	NaN	NaN	NaN	NaN	NaN	NaN	NaN	NaN	NaN	NaN	NaN	NaN	NaN	NaN	NaN	NaN	NaN	NaN	NaN	NaN	NaN	NaN	NaN	NaN	NaN	NaN	NaN
64	NaN	NaN	NaN	NaN	NaN	NaN	NaN	NaN	NaN	NaN	NaN	NaN	NaN	NaN	NaN	NaN	NaN	NaN	NaN	NaN	NaN	NaN	NaN	NaN	NaN	NaN	NaN	NaN	NaN	NaN	NaN	NaN	NaN	NaN	NaN	NaN	NaN	NaN	NaN	NaN	NaN	NaN	NaN	NaN	NaN	NaN	218.63
65	NaN	NaN	NaN	NaN	NaN	NaN	NaN	NaN	NaN	NaN	NaN	NaN	NaN	NaN	NaN	NaN	NaN	NaN	NaN	NaN	NaN	NaN	NaN	NaN	NaN	NaN	NaN	NaN	NaN	NaN	NaN	NaN	NaN	NaN	NaN	NaN	NaN	NaN	NaN	NaN	NaN	NaN	NaN	NaN	NaN	NaN	798
66	NaN	NaN	NaN	NaN	NaN	NaN	NaN	NaN	NaN	NaN	NaN	NaN	NaN	NaN	NaN	NaN	NaN	NaN	NaN	NaN	NaN	NaN	NaN	NaN	NaN	NaN	NaN	NaN	NaN	NaN	NaN	NaN	NaN	NaN	NaN	NaN	NaN	NaN	NaN	NaN	NaN	NaN	NaN	NaN	NaN	NaN	802.19
67	NaN	NaN	NaN	NaN	NaN	NaN	NaN	NaN	NaN	NaN	NaN	NaN	NaN	NaN	NaN	NaN	NaN	NaN	NaN	NaN	NaN	NaN	NaN	NaN	NaN	NaN	NaN	NaN	NaN	NaN	NaN	NaN	NaN	NaN	NaN	NaN	NaN	NaN	NaN	NaN	NaN	NaN	NaN	NaN	NaN	NaN	1110.8
68	NaN	NaN	NaN	NaN	NaN	NaN	NaN	NaN	NaN	NaN	NaN	NaN	NaN	NaN	NaN	NaN	NaN	NaN	NaN	NaN	NaN	NaN	NaN	NaN	NaN	NaN	NaN	NaN	NaN	NaN	NaN	NaN	NaN	NaN	NaN	NaN	NaN	NaN	NaN	NaN	NaN	NaN	NaN	NaN	NaN	NaN	480.86

## Sheet: 6
Position 1
Cell id\time
	305.69	428.93	590.52	718.74	790.95	864.33	908.24	956.24	956.88	847.12	684.68	643.68
	591.93	684.31	771.65	840.55	897.48	929.83	923.88	843.65	712.88	NaN	NaN	NaN
	546.79	618.4	717.47	827.06	930.08	1002.8	1094.2	1150.9	1068.3	957.95	980.57	1030.6
	451.9	491.8	516.44	532.11	549	615.82	698.33	716.66	750.04	678.82	661.9	749.53
Position 16
Cell id\time
	225.37	265.17	328.76	412.94	496.99	600.84	684.23	765.35	826.23	753.65	736.83	789.66	874.5	NaN	NaN	NaN	NaN
	335.85	379.01	445.85	480.51	522.98	519.73	607.33	622.24	626.33	726.01	666.2	588.09	557.74	564.77	NaN	NaN	NaN
	748.94	794.89	824.66	846.65	904.6	925.47	921.14	890.86	777.96	728.23	686.84	669.69	NaN	NaN	NaN	NaN	NaN
	734.73	759.67	762.81	793.25	815.63	870.19	847.38	842.03	736.85	667.14	688.01	707.89	742.92	NaN	NaN	NaN	NaN
	405.91	479.94	570.49	633.54	663.05	775	802.64	807.81	800.84	662.83	580.71	554.44	539.76	602.59	NaN	NaN	NaN
	734.67	758.65	763.02	757	752.46	737.08	611.5	557.54	582.57	675.04	NaN	NaN	NaN	NaN	NaN	NaN	NaN
	539.7	592.18	635	713.37	766.84	792.86	818.33	813.13	836.77	828.23	640.54	565.81	570.96	674.81	763.67	NaN	NaN
	418.22	474.62	530.6	574.45	608.12	617.63	630.4	685	754.76	798.29	682.49	633.77	660.97	693.96	NaN	NaN	NaN
	457.86	512.55	593	614.09	667.6	725.64	769.43	817.16	826.61	848.1	762.3	669.51	618.64	568.93	527.28	533.53	581.27
	732.41	832.63	962.13	1089.3	1188.1	1258.9	1326.4	1401.4	1366	1152.8	973.01	938.08	960.8	NaN	NaN	NaN	NaN
	876.9	703.03	794.1	776.79	844.27	841.13	817.24	621.3	563.56	559.82	644.84	756.26	NaN	NaN	NaN	NaN	NaN
NaN means that the cell has finished the cycle.
Images are taken 10 minutes apart.
