# Supplementary material for: Multidimensional characterization of inducible promoters and a highly light-sensitive LOV-transcription factor
Source: Nat Commun. 2023 Jun 27;14:3810. doi: 10.1038/s41467-023-38959-8 (PMC10300134; doi:10.1038/s41467-023-38959-8)
Supplement: Supplementary file 3 — Source Data [file 41467_2023_38959_MOESM3_ESM.zip › Source_data_Figure_7.xlsx]

## Sheet: Readme
Readme
Source data for Figure 7.
Each sheet contains source data for a different experiment.
Due to a limit in the length of a sheet name we provide the details of the experiments here.
Data in the sheets are provided as a YeaZ output files.
Sheet number	Genotype and condition	Reference to the Figure
1	El222, LIP-ymScarletI-PEST; 20% light	Blue curve in panel A
2	strongLOV, LIP-ymScarletI-PEST; 20% light	Orange curve in panel A
3	AQTrip, LIP-ymScarletI-PEST; 20% light	Yellow curve in panel A
4	El222, LIP-yEVenus; no light	Blue violin in panel A
5	strongLOV, LIP-yEVenus; no light	Orange violin in panel A
6	AQTrip, LIP-yEVenus; no light	Yellow violin in panel A
Different positions in the sheet refer to different field of views on the microscope.

## Sheet: 1
Position 2
Cell	Time	Channel	Area	Mean	Variance	Total Intensity	Center of Mass X	Center of Mass Y	Angle of Major Axis	Length Major Axis	Length Minor Axis	Disappeared in video
1	0	Brightfield20%	1488	51462	3.16355e+07	76575459	1025.66	1008.57	-155.798	46.0489	41.2768	TRUE
1	0	mCherry-left	1488	208.402	261.777	310102	1025.66	1008.57	-155.798	46.0489	41.2768	TRUE
1	0	new_far_red_(set4)	1488	375.03	619.891	558045	1025.66	1008.57	-155.798	46.0489	41.2768	TRUE
1	1	Brightfield20%	1532	51357.1	2.91879e+07	78679040	1024.31	1013.16	-179.063	46.57	41.9753	TRUE
1	1	mCherry-left	1532	207.034	292.945	317176	1024.31	1013.16	-179.063	46.57	41.9753	TRUE
1	1	new_far_red_(set4)	1532	372.772	656.84	571087	1024.31	1013.16	-179.063	46.57	41.9753	TRUE
1	2	Brightfield20%	1594	51474.7	2.55173e+07	82050648	1025.48	1017.16	149.587	48.3219	42.1114	TRUE
1	2	mCherry-left	1594	204.959	290.779	326704	1025.48	1017.16	149.587	48.3219	42.1114	TRUE
1	2	new_far_red_(set4)	1594	372.491	684.552	593750	1025.48	1017.16	149.587	48.3219	42.1114	TRUE
1	3	Brightfield20%	1629	50896.3	2.63094e+07	82910009	1024.03	1023.66	-174.136	48.5718	42.8298	TRUE
1	3	mCherry-left	1629	205.584	279.81	334896	1024.03	1023.66	-174.136	48.5718	42.8298	TRUE
1	3	new_far_red_(set4)	1629	372.753	614.111	607215	1024.03	1023.66	-174.136	48.5718	42.8298	TRUE
1	4	Brightfield20%	1023	51775.6	1.16021e+07	52966401	1044.94	996.384	-30.711	36.7453	35.6563	TRUE
1	4	mCherry-left	1023	220.656	380.8	225731	1044.94	996.384	-30.711	36.7453	35.6563	TRUE
1	4	new_far_red_(set4)	1023	373.005	680.359	381584	1044.94	996.384	-30.711	36.7453	35.6563	TRUE
1	5	Brightfield20%	1246	51411.1	1.15036e+07	64058285	1046.95	993.579	-17.1846	40.7052	39.2151	TRUE
1	5	mCherry-left	1246	231.029	499.33	287862	1046.95	993.579	-17.1846	40.7052	39.2151	TRUE
1	5	new_far_red_(set4)	1246	371.912	666.734	463402	1046.95	993.579	-17.1846	40.7052	39.2151	TRUE
1	6	Brightfield20%	1419	51524	9.50529e+06	73112547	1051.42	984.067	-24.7454	46.502	39.0079	TRUE
1	6	mCherry-left	1419	240.846	673.431	341761	1051.42	984.067	-24.7454	46.502	39.0079	TRUE
1	6	new_far_red_(set4)	1419	370.831	682.084	526209	1051.42	984.067	-24.7454	46.502	39.0079	TRUE
1	7	Brightfield20%	1589	51719.3	1.09698e+07	82182022	1054.02	981.371	-38.5734	50.0038	40.7152	TRUE
1	7	mCherry-left	1589	256.375	1023.1	407380	1054.02	981.371	-38.5734	50.0038	40.7152	TRUE
1	7	new_far_red_(set4)	1589	368.991	597.853	586327	1054.02	981.371	-38.5734	50.0038	40.7152	TRUE
1	8	Brightfield20%	1701	51805.2	1.09709e+07	88120717	1057.02	980.727	-37.4318	51.2332	42.4756	TRUE
1	8	mCherry-left	1701	278.102	1529.84	473052	1057.02	980.727	-37.4318	51.2332	42.4756	TRUE
1	8	new_far_red_(set4)	1701	370.032	626.429	629425	1057.02	980.727	-37.4318	51.2332	42.4756	TRUE
1	9	Brightfield20%	1696	51794.4	2.7155e+07	87843369	1065.6	978.976	-47.9067	51.5167	42.1245	TRUE
1	9	mCherry-left	1696	316.772	2793.15	537245	1065.6	978.976	-47.9067	51.5167	42.1245	TRUE
1	9	new_far_red_(set4)	1696	370.067	647.812	627633	1065.6	978.976	-47.9067	51.5167	42.1245	TRUE
1	10	Brightfield20%	1619	51703.5	3.46668e+07	83707973	1077.32	977.599	-86.3505	50.9427	40.7789	TRUE
1	10	mCherry-left	1619	370.679	5065.08	600129	1077.32	977.599	-86.3505	50.9427	40.7789	TRUE
1	10	new_far_red_(set4)	1619	371.382	595.128	601267	1077.32	977.599	-86.3505	50.9427	40.7789	TRUE
1	11	Brightfield20%	1523	51270.9	2.90781e+07	78085625	1079.25	976.474	-92.0734	49.1315	39.6978	TRUE
1	11	mCherry-left	1523	427.322	6683.02	650811	1079.25	976.474	-92.0734	49.1315	39.6978	TRUE
1	11	new_far_red_(set4)	1523	371.62	625.15	565977	1079.25	976.474	-92.0734	49.1315	39.6978	TRUE
1	12	Brightfield20%	1499	51235.5	2.53104e+07	76802033	1078.09	976.697	-93.1928	48.609	39.4855	TRUE
1	12	mCherry-left	1499	456.77	9105.3	684698	1078.09	976.697	-93.1928	48.609	39.4855	TRUE
1	12	new_far_red_(set4)	1499	371.857	614.2	557413	1078.09	976.697	-93.1928	48.609	39.4855	TRUE
1	13	Brightfield20%	1593	51549.1	1.34691e+07	82117786	1071.46	974.93	-85.959	49.8503	40.9182	TRUE
1	13	mCherry-left	1593	451.068	8302.05	718551	1071.46	974.93	-85.959	49.8503	40.9182	TRUE
1	13	new_far_red_(set4)	1593	372.484	647.038	593367	1071.46	974.93	-85.959	49.8503	40.9182	TRUE
1	14	Brightfield20%	1668	51648.1	1.47119e+07	86148972	1068.83	973.043	-49.7559	51.4215	41.5676	TRUE
1	14	mCherry-left	1668	374.434	4249.48	624556	1068.83	973.043	-49.7559	51.4215	41.5676	TRUE
1	14	new_far_red_(set4)	1668	372.79	651.65	621814	1068.83	973.043	-49.7559	51.4215	41.5676	TRUE
2	0	Brightfield20%	2442	51607.9	4.93198e+07	126026549	1076	1011.57	-62.4436	56.6593	54.9901	FALSE
2	0	mCherry-left	2442	222.855	461.054	544213	1076	1011.57	-62.4436	56.6593	54.9901	FALSE
2	0	new_far_red_(set4)	2442	389.473	831.881	951093	1076	1011.57	-62.4436	56.6593	54.9901	FALSE
2	1	Brightfield20%	2368	51677.6	4.3536e+07	122372502	1075.73	1013.87	-77.078	56.5687	53.4301	FALSE
2	1	mCherry-left	2368	221.293	431.237	524022	1075.73	1013.87	-77.078	56.5687	53.4301	FALSE
2	1	new_far_red_(set4)	2368	387.126	762.039	916714	1075.73	1013.87	-77.078	56.5687	53.4301	FALSE
2	2	Brightfield20%	2349	51881.9	3.78948e+07	121870697	1077.98	1016.64	-71.6827	57.0191	52.6179	FALSE
2	2	mCherry-left	2349	219.668	467.142	516001	1077.98	1016.64	-71.6827	57.0191	52.6179	FALSE
2	2	new_far_red_(set4)	2349	386.494	818.116	907874	1077.98	1016.64	-71.6827	57.0191	52.6179	FALSE
2	3	Brightfield20%	2404	51781.8	3.41574e+07	124483358	1080.41	1019.76	-78.8774	57.4173	53.6418	FALSE
2	3	mCherry-left	2404	221.708	441.91	532985	1080.41	1019.76	-78.8774	57.4173	53.6418	FALSE
2	3	new_far_red_(set4)	2404	383.7	767.892	922416	1080.41	1019.76	-78.8774	57.4173	53.6418	FALSE
2	4	Brightfield20%	2359	51580.9	3.68049e+07	121679458	1081.5	1020.55	-118.395	56.7563	53.0725	FALSE
2	4	mCherry-left	2359	233.483	472.502	550787	1081.5	1020.55	-118.395	56.7563	53.0725	FALSE
2	4	new_far_red_(set4)	2359	383.735	747.387	905230	1081.5	1020.55	-118.395	56.7563	53.0725	FALSE
2	5	Brightfield20%	2387	51412.2	4.50038e+07	122721036	1084.97	1019.16	-122.51	57.0578	53.3999	FALSE
2	5	mCherry-left	2387	243.838	499.373	582041	1084.97	1019.16	-122.51	57.0578	53.3999	FALSE
2	5	new_far_red_(set4)	2387	381.489	735.83	910614	1084.97	1019.16	-122.51	57.0578	53.3999	FALSE
2	6	Brightfield20%	2503	51325	3.96179e+07	128466523	1082.88	1019.28	-144.626	59.1152	54.0241	FALSE
2	6	mCherry-left	2503	253.57	627.283	634686	1082.88	1019.28	-144.626	59.1152	54.0241	FALSE
2	6	new_far_red_(set4)	2503	379.588	694.833	950110	1082.88	1019.28	-144.626	59.1152	54.0241	FALSE
2	7	Brightfield20%	2574	51100.8	4.45424e+07	131533520	1083.8	1018.98	-147.224	60.5752	54.2469	FALSE
2	7	mCherry-left	2574	267.445	970.257	688403	1083.8	1018.98	-147.224	60.5752	54.2469	FALSE
2	7	new_far_red_(set4)	2574	377.34	691.409	971273	1083.8	1018.98	-147.224	60.5752	54.2469	FALSE
2	8	Brightfield20%	2539	51280.1	3.92867e+07	130200184	1087.14	1019.51	-147.261	59.8452	54.167	FALSE
2	8	mCherry-left	2539	306.711	1946.85	778739	1087.14	1019.51	-147.261	59.8452	54.167	FALSE
2	8	new_far_red_(set4)	2539	378.224	668.023	960312	1087.14	1019.51	-147.261	59.8452	54.167	FALSE
2	9	Brightfield20%	2468	51559.5	3.70438e+07	127248737	1092.69	1020.02	-156.595	58.1055	54.2171	FALSE
2	9	mCherry-left	2468	352.058	4057.79	868879	1092.69	1020.02	-156.595	58.1055	54.2171	FALSE
2	9	new_far_red_(set4)	2468	379.744	731.655	937209	1092.69	1020.02	-156.595	58.1055	54.2171	FALSE
2	10	Brightfield20%	2411	51660.5	3.72164e+07	124553438	1095.26	1020.87	-171.31	57.4811	53.5727	FALSE
2	10	mCherry-left	2411	389.369	5001.15	938769	1095.26	1020.87	-171.31	57.4811	53.5727	FALSE
2	10	new_far_red_(set4)	2411	379.134	690.367	914092	1095.26	1020.87	-171.31	57.4811	53.5727	FALSE
2	11	Brightfield20%	2366	51941.7	3.00171e+07	122894138	1095.42	1019.63	-99.9881	56.8026	53.3461	FALSE
2	11	mCherry-left	2366	407.894	5075.53	965077	1095.42	1019.63	-99.9881	56.8026	53.3461	FALSE
2	11	new_far_red_(set4)	2366	379.592	669.859	898114	1095.42	1019.63	-99.9881	56.8026	53.3461	FALSE
2	12	Brightfield20%	2335	51905	2.53655e+07	121198262	1093.47	1019.65	-130.585	56.9202	52.3589	FALSE
2	12	mCherry-left	2335	375.332	2661.28	876401	1093.47	1019.65	-130.585	56.9202	52.3589	FALSE
2	12	new_far_red_(set4)	2335	380.573	661.741	888637	1093.47	1019.65	-130.585	56.9202	52.3589	FALSE
2	13	Brightfield20%	2455	51516.6	2.79154e+07	126473241	1090.12	1018.1	-138.969	57.8539	54.194	FALSE
2	13	mCherry-left	2455	357.74	2670.97	878252	1090.12	1018.1	-138.969	57.8539	54.194	FALSE
2	13	new_far_red_(set4)	2455	377.838	672.656	927593	1090.12	1018.1	-138.969	57.8539	54.194	FALSE
2	14	Brightfield20%	2427	51795.5	2.34137e+07	125707596	1089.8	1016.85	-109.382	57.6394	53.8181	FALSE
2	14	mCherry-left	2427	355.586	2596.15	863008	1089.8	1016.85	-109.382	57.6394	53.8181	FALSE
2	14	new_far_red_(set4)	2427	378.572	661.947	918794	1089.8	1016.85	-109.382	57.6394	53.8181	FALSE
2	15	Brightfield20%	2607	51308.3	3.2947e+07	133760862	1087.87	1011.63	-35.6496	58.8052	56.7204	FALSE
2	15	mCherry-left	2607	343.152	3673.61	894597	1087.87	1011.63	-35.6496	58.8052	56.7204	FALSE
2	15	new_far_red_(set4)	2607	377.353	651.598	983759	1087.87	1011.63	-35.6496	58.8052	56.7204	FALSE
2	16	Brightfield20%	2660	51348.3	3.23308e+07	136586525	1085.33	1008.29	64.3397	59.3289	57.2899	FALSE
2	16	mCherry-left	2660	332.69	3055.03	884955	1085.33	1008.29	64.3397	59.3289	57.2899	FALSE
2	16	new_far_red_(set4)	2660	376.601	654.832	1001759	1085.33	1008.29	64.3397	59.3289	57.2899	FALSE
2	17	Brightfield20%	2646	51413.8	3.57149e+07	136040951	1084.51	1001.83	143.109	59.9122	56.3905	FALSE
2	17	mCherry-left	2646	318.74	2380.37	843385	1084.51	1001.83	143.109	59.9122	56.3905	FALSE
2	17	new_far_red_(set4)	2646	376.161	662.539	995321	1084.51	1001.83	143.109	59.9122	56.3905	FALSE
2	18	Brightfield20%	2593	51016	4.51889e+07	132284552	1085.35	1001.8	169.677	59.0718	56.0016	FALSE
2	18	mCherry-left	2593	299.026	1762.57	775375	1085.35	1001.8	169.677	59.0718	56.0016	FALSE
2	18	new_far_red_(set4)	2593	376.263	644.944	975649	1085.35	1001.8	169.677	59.0718	56.0016	FALSE
2	19	Brightfield20%	2680	50916.5	4.19826e+07	136456339	1084.88	1001.18	-158.59	60.4122	56.5418	FALSE
2	19	mCherry-left	2680	280.325	1259.64	751270	1084.88	1001.18	-158.59	60.4122	56.5418	FALSE
2	19	new_far_red_(set4)	2680	374.838	649.173	1004565	1084.88	1001.18	-158.59	60.4122	56.5418	FALSE
2	20	Brightfield20%	2679	50813.3	4.34331e+07	136128812	1086.07	1000.32	-153.45	60.8217	56.1443	FALSE
2	20	mCherry-left	2679	253.675	729.142	679594	1086.07	1000.32	-153.45	60.8217	56.1443	FALSE
2	20	new_far_red_(set4)	2679	374.751	659.641	1003957	1086.07	1000.32	-153.45	60.8217	56.1443	FALSE
2	21	Brightfield20%	2750	51078.2	4.02866e+07	140464955	1085.56	1006.02	-136.108	61.2161	57.3226	FALSE
2	21	mCherry-left	2750	250.597	755.502	689142	1085.56	1006.02	-136.108	61.2161	57.3226	FALSE
2	21	new_far_red_(set4)	2750	375.606	674.521	1032917	1085.56	1006.02	-136.108	61.2161	57.3226	FALSE
2	22	Brightfield20%	2783	50631.4	4.23058e+07	140907291	1087.34	1012.19	-173.754	60.8135	58.3304	FALSE
2	22	mCherry-left	2783	242.229	601.738	674123	1087.34	1012.19	-173.754	60.8135	58.3304	FALSE
2	22	new_far_red_(set4)	2783	376.165	641.601	1046867	1087.34	1012.19	-173.754	60.8135	58.3304	FALSE
2	23	Brightfield20%	2782	50747.3	3.91654e+07	141179081	1089.35	1017.93	-112.431	61.3479	57.8083	FALSE
2	23	mCherry-left	2782	240.73	590.133	669712	1089.35	1017.93	-112.431	61.3479	57.8083	FALSE
2	23	new_far_red_(set4)	2782	376.134	680.624	1046404	1089.35	1017.93	-112.431	61.3479	57.8083	FALSE
2	24	Brightfield20%	2688	50508.7	4.95472e+07	135767352	1090.69	1017.64	-141.054	60.2546	56.8571	FALSE
2	24	mCherry-left	2688	235.452	534.716	632895	1090.69	1017.64	-141.054	60.2546	56.8571	FALSE
2	24	new_far_red_(set4)	2688	376.41	684.601	1011791	1090.69	1017.64	-141.054	60.2546	56.8571	FALSE
2	25	Brightfield20%	2713	50467.6	5.11392e+07	136918651	1093.27	1018.42	-167.724	60.648	57.0053	FALSE
2	25	mCherry-left	2713	230.44	464.393	625183	1093.27	1018.42	-167.724	60.648	57.0053	FALSE
2	25	new_far_red_(set4)	2713	375.853	675.23	1019688	1093.27	1018.42	-167.724	60.648	57.0053	FALSE
2	26	Brightfield20%	2699	50574.6	4.28415e+07	136500933	1093.71	1018.99	-176.883	60.7351	56.6339	FALSE
2	26	mCherry-left	2699	226.428	469.83	611130	1093.71	1018.99	-176.883	60.7351	56.6339	FALSE
2	26	new_far_red_(set4)	2699	376.846	698.647	1017108	1093.71	1018.99	-176.883	60.7351	56.6339	FALSE
2	27	Brightfield20%	2766	50551.9	3.79876e+07	139826626	1093.59	1019.84	-179.369	61.984	56.875	FALSE
2	27	mCherry-left	2766	219.964	413.393	608421	1093.59	1019.84	-179.369	61.984	56.875	FALSE
2	27	new_far_red_(set4)	2766	378.434	693.821	1046749	1093.59	1019.84	-179.369	61.984	56.875	FALSE
2	28	Brightfield20%	2823	50639.6	3.93565e+07	142955667	1092.73	1015.24	-170.406	62.2954	57.7478	FALSE
2	28	mCherry-left	2823	216.038	359.372	609874	1092.73	1015.24	-170.406	62.2954	57.7478	FALSE
2	28	new_far_red_(set4)	2823	377.549	683.388	1065821	1092.73	1015.24	-170.406	62.2954	57.7478	FALSE
2	29	Brightfield20%	2866	50785.8	2.89934e+07	145552060	1092.18	1012.94	169.574	62.9008	58.0812	FALSE
2	29	mCherry-left	2866	215.13	345.2	616563	1092.18	1012.94	169.574	62.9008	58.0812	FALSE
2	29	new_far_red_(set4)	2866	377.361	693.325	1081518	1092.18	1012.94	169.574	62.9008	58.0812	FALSE
2	30	Brightfield20%	2819	51195.9	2.53444e+07	144321129	1091.86	1011.29	174.706	62.0749	57.9651	FALSE
2	30	mCherry-left	2819	216.787	406.837	611122	1091.86	1011.29	174.706	62.0749	57.9651	FALSE
2	30	new_far_red_(set4)	2819	378.903	662.466	1068127	1091.86	1011.29	174.706	62.0749	57.9651	FALSE
2	31	Brightfield20%	2816	51091.4	2.73151e+07	143873497	1089.9	1009.05	174.407	62.5859	57.6087	FALSE
2	31	mCherry-left	2816	216.022	379.035	608318	1089.9	1009.05	174.407	62.5859	57.6087	FALSE
2	31	new_far_red_(set4)	2816	378.84	679.761	1066814	1089.9	1009.05	174.407	62.5859	57.6087	FALSE
2	32	Brightfield20%	2776	50739.4	3.68664e+07	140852502	1090.45	1007.94	-156.88	61.9241	57.3106	FALSE
2	32	mCherry-left	2776	214.201	390.064	594623	1090.45	1007.94	-156.88	61.9241	57.3106	FALSE
2	32	new_far_red_(set4)	2776	379.689	715.083	1054018	1090.45	1007.94	-156.88	61.9241	57.3106	FALSE
2	33	Brightfield20%	2725	50819.6	3.17677e+07	138483356	1090.45	1008.75	-151.632	61.2227	56.8767	FALSE
2	33	mCherry-left	2725	215.094	396.98	586132	1090.45	1008.75	-151.632	61.2227	56.8767	FALSE
2	33	new_far_red_(set4)	2725	381.009	719.213	1038250	1090.45	1008.75	-151.632	61.2227	56.8767	FALSE
2	34	Brightfield20%	2695	51049	2.64595e+07	137577174	1090.51	1008.2	-150.318	60.3492	57.0193	FALSE
2	34	mCherry-left	2695	216.29	429.28	582901	1090.51	1008.2	-150.318	60.3492	57.0193	FALSE
2	34	new_far_red_(set4)	2695	382.272	735.433	1030224	1090.51	1008.2	-150.318	60.3492	57.0193	FALSE
2	35	Brightfield20%	2883	51147.5	2.57975e+07	147458124	1090.05	1008.42	-121.8	62.4842	58.9948	FALSE
2	35	mCherry-left	2883	216.263	458.006	623486	1090.05	1008.42	-121.8	62.4842	58.9948	FALSE
2	35	new_far_red_(set4)	2883	382.57	801.648	1102950	1090.05	1008.42	-121.8	62.4842	58.9948	FALSE
2	36	Brightfield20%	2812	51368.1	2.57261e+07	144447194	1092.03	1012.13	-111.988	62.7948	57.2196	FALSE
2	36	mCherry-left	2812	216.571	434.12	608997	1092.03	1012.13	-111.988	62.7948	57.2196	FALSE
2	36	new_far_red_(set4)	2812	384.315	765.456	1080695	1092.03	1012.13	-111.988	62.7948	57.2196	FALSE
2	37	Brightfield20%	2933	51641.9	2.42374e+07	151465608	1092.26	1011.78	-122.627	65.3638	57.414	FALSE
2	37	mCherry-left	2933	219.042	495.162	642451	1092.26	1011.78	-122.627	65.3638	57.414	FALSE
2	37	new_far_red_(set4)	2933	385.315	781.599	1130128	1092.26	1011.78	-122.627	65.3638	57.414	FALSE
2	38	Brightfield20%	3016	51462.1	2.48302e+07	155209720	1093.3	1012.77	-153.06	64.762	59.4217	FALSE
2	38	mCherry-left	3016	218.641	476.466	659421	1093.3	1012.77	-153.06	64.762	59.4217	FALSE
2	38	new_far_red_(set4)	3016	384.861	780.633	1160742	1093.3	1012.77	-153.06	64.762	59.4217	FALSE
2	39	Brightfield20%	2883	51363.2	2.51341e+07	148080028	1093.66	1011.85	-156.157	62.9241	58.4941	FALSE
2	39	mCherry-left	2883	220.347	508.273	635260	1093.66	1011.85	-156.157	62.9241	58.4941	FALSE
2	39	new_far_red_(set4)	2883	386.203	778.813	1113422	1093.66	1011.85	-156.157	62.9241	58.4941	FALSE
3	0	Brightfield20%	1972	51609	3.6006e+07	101772986	1123.05	1029.3	-94.1252	55.0659	45.7395	FALSE
3	0	mCherry-left	1972	220.298	427.008	434428	1123.05	1029.3	-94.1252	55.0659	45.7395	FALSE
3	0	new_far_red_(set4)	1972	392.532	840.744	774074	1123.05	1029.3	-94.1252	55.0659	45.7395	FALSE
3	1	Brightfield20%	2002	51896.2	3.24348e+07	103896094	1122.81	1030.92	-84.4114	54.8356	46.6351	FALSE
3	1	mCherry-left	2002	217.238	382.528	434911	1122.81	1030.92	-84.4114	54.8356	46.6351	FALSE
3	1	new_far_red_(set4)	2002	388.15	776.08	777076	1122.81	1030.92	-84.4114	54.8356	46.6351	FALSE
3	2	Brightfield20%	2006	51858.8	2.80285e+07	104028751	1125.05	1031.51	-84.5316	55.9838	45.803	FALSE
3	2	mCherry-left	2006	216.212	352.239	433721	1125.05	1031.51	-84.5316	55.9838	45.803	FALSE
3	2	new_far_red_(set4)	2006	384.965	747.578	772240	1125.05	1031.51	-84.5316	55.9838	45.803	FALSE
3	3	Brightfield20%	2016	51675.4	2.31402e+07	104177532	1125.84	1038.28	-82.2803	57.3316	45.0151	FALSE
3	3	mCherry-left	2016	223.543	404.177	450662	1125.84	1038.28	-82.2803	57.3316	45.0151	FALSE
3	3	new_far_red_(set4)	2016	384.818	702.71	775793	1125.84	1038.28	-82.2803	57.3316	45.0151	FALSE
3	4	Brightfield20%	2036	51664.3	2.45085e+07	105188557	1126.58	1040.89	-86.918	57.407	45.4069	FALSE
3	4	mCherry-left	2036	249.357	645.575	507690	1126.58	1040.89	-86.918	57.407	45.4069	FALSE
3	4	new_far_red_(set4)	2036	381.071	675.068	775860	1126.58	1040.89	-86.918	57.407	45.4069	FALSE
3	5	Brightfield20%	1965	51710.5	2.44816e+07	101611067	1130.15	1040.12	-81.9119	55.9447	44.8578	FALSE
3	5	mCherry-left	1965	284.848	1055.27	559727	1130.15	1040.12	-81.9119	55.9447	44.8578	FALSE
3	5	new_far_red_(set4)	1965	382.177	713.843	750977	1130.15	1040.12	-81.9119	55.9447	44.8578	FALSE
3	6	Brightfield20%	1939	51867.8	2.09037e+07	100571632	1132.86	1042.93	-86.0697	53.6889	46.1305	FALSE
3	6	mCherry-left	1939	308.613	1769.15	598400	1132.86	1042.93	-86.0697	53.6889	46.1305	FALSE
3	6	new_far_red_(set4)	1939	381.046	713.996	738848	1132.86	1042.93	-86.0697	53.6889	46.1305	FALSE
3	7	Brightfield20%	2165	50469.5	3.28369e+07	109266399	1143.93	1051.98	-93.3719	56.5314	48.8795	FALSE
3	7	mCherry-left	2165	279.482	1123.12	605078	1143.93	1051.98	-93.3719	56.5314	48.8795	FALSE
3	7	new_far_red_(set4)	2165	380.347	732.411	823452	1143.93	1051.98	-93.3719	56.5314	48.8795	FALSE
3	8	Brightfield20%	2258	50674.1	3.11895e+07	114422006	1145.79	1052.54	-87.7865	57.2651	50.3317	FALSE
3	8	mCherry-left	2258	262.728	795.48	593239	1145.79	1052.54	-87.7865	57.2651	50.3317	FALSE
3	8	new_far_red_(set4)	2258	379.311	681.71	856485	1145.79	1052.54	-87.7865	57.2651	50.3317	FALSE
3	9	Brightfield20%	2260	50865	2.92693e+07	114954971	1145.4	1053.16	-84.0794	58.2534	49.5398	FALSE
3	9	mCherry-left	2260	265.637	768.785	600339	1145.4	1053.16	-84.0794	58.2534	49.5398	FALSE
3	9	new_far_red_(set4)	2260	378.875	682.021	856257	1145.4	1053.16	-84.0794	58.2534	49.5398	FALSE
3	10	Brightfield20%	2230	50627.3	3.26959e+07	112898833	1143.74	1050.86	-89.55	58.0445	49.0675	FALSE
3	10	mCherry-left	2230	272.354	752.319	607349	1143.74	1050.86	-89.55	58.0445	49.0675	FALSE
3	10	new_far_red_(set4)	2230	378.705	703.75	844512	1143.74	1050.86	-89.55	58.0445	49.0675	FALSE
3	11	Brightfield20%	2213	50671.4	3.10788e+07	112135823	1140.28	1042.61	-102.136	59.1877	47.7284	FALSE
3	11	mCherry-left	2213	282.079	915.743	624240	1140.28	1042.61	-102.136	59.1877	47.7284	FALSE
3	11	new_far_red_(set4)	2213	378.69	679.717	838041	1140.28	1042.61	-102.136	59.1877	47.7284	FALSE
3	12	Brightfield20%	2170	51035.2	2.65304e+07	110746283	1138.69	1043.05	-80.3707	57.6815	47.981	FALSE
3	12	mCherry-left	2170	280.494	807.141	608673	1138.69	1043.05	-80.3707	57.6815	47.981	FALSE
3	12	new_far_red_(set4)	2170	379.152	673.581	822759	1138.69	1043.05	-80.3707	57.6815	47.981	FALSE
3	13	Brightfield20%	2220	51381.4	2.43012e+07	114066722	1137.71	1039.95	-31.6158	57.9559	49.0271	FALSE
3	13	mCherry-left	2220	271.345	712.135	602387	1137.71	1039.95	-31.6158	57.9559	49.0271	FALSE
3	13	new_far_red_(set4)	2220	378.213	637.769	839633	1137.71	1039.95	-31.6158	57.9559	49.0271	FALSE
3	14	Brightfield20%	2198	51362	2.58237e+07	112893749	1136.23	1040.77	-9.74567	57.3154	49.0299	FALSE
3	14	mCherry-left	2198	261.312	606.308	574364	1136.23	1040.77	-9.74567	57.3154	49.0299	FALSE
3	14	new_far_red_(set4)	2198	378.192	635.183	831266	1136.23	1040.77	-9.74567	57.3154	49.0299	FALSE
3	15	Brightfield20%	2360	51304.2	2.76408e+07	121078006	1133.37	1039.09	-12.5312	59.3042	50.9404	FALSE
3	15	mCherry-left	2360	251.203	501.184	592838	1133.37	1039.09	-12.5312	59.3042	50.9404	FALSE
3	15	new_far_red_(set4)	2360	376.425	649.665	888364	1133.37	1039.09	-12.5312	59.3042	50.9404	FALSE
3	16	Brightfield20%	2468	50619.1	3.44875e+07	124927864	1137.6	1035.2	43.538	60.3404	52.15	FALSE
3	16	mCherry-left	2468	243.461	436.727	600862	1137.6	1035.2	43.538	60.3404	52.15	FALSE
3	16	new_far_red_(set4)	2468	374.427	667.918	924086	1137.6	1035.2	43.538	60.3404	52.15	FALSE
3	17	Brightfield20%	2480	50848.8	3.5052e+07	126104917	1142.2	1028.85	57.4748	61.4707	51.4376	FALSE
3	17	mCherry-left	2480	242.38	475.924	601103	1142.2	1028.85	57.4748	61.4707	51.4376	FALSE
3	17	new_far_red_(set4)	2480	376.248	655.44	933096	1142.2	1028.85	57.4748	61.4707	51.4376	FALSE
3	18	Brightfield20%	2308	50786.3	3.8329e+07	117214686	1149.8	1028	56.4266	60.6334	48.5444	FALSE
3	18	mCherry-left	2308	241.36	453.42	557059	1149.8	1028	56.4266	60.6334	48.5444	FALSE
3	18	new_far_red_(set4)	2308	377.185	669.115	870544	1149.8	1028	56.4266	60.6334	48.5444	FALSE
3	19	Brightfield20%	2317	50956.7	3.162e+07	118066656	1153.5	1026.86	49.4314	60.3699	48.9691	FALSE
3	19	mCherry-left	2317	243.292	489.676	563708	1153.5	1026.86	49.4314	60.3699	48.9691	FALSE
3	19	new_far_red_(set4)	2317	377.308	637.157	874223	1153.5	1026.86	49.4314	60.3699	48.9691	FALSE
3	20	Brightfield20%	2293	50989.1	2.93332e+07	116918095	1155.68	1026.23	45.1352	59.7016	48.9829	FALSE
3	20	mCherry-left	2293	243.144	483.871	557530	1155.68	1026.23	45.1352	59.7016	48.9829	FALSE
3	20	new_far_red_(set4)	2293	376.657	662.383	863675	1155.68	1026.23	45.1352	59.7016	48.9829	FALSE
3	21	Brightfield20%	2348	50817.9	3.2695e+07	119320521	1155.49	1025.82	50.6107	59.7281	50.1248	FALSE
3	21	mCherry-left	2348	240.823	480.683	565452	1155.49	1025.82	50.6107	59.7281	50.1248	FALSE
3	21	new_far_red_(set4)	2348	378.422	650.056	888534	1155.49	1025.82	50.6107	59.7281	50.1248	FALSE
3	22	Brightfield20%	2454	50842.2	3.48659e+07	124766727	1156.25	1025.12	55.2317	60.7812	51.4909	FALSE
3	22	mCherry-left	2454	225.559	386.076	553522	1156.25	1025.12	55.2317	60.7812	51.4909	FALSE
3	22	new_far_red_(set4)	2454	375.566	649.92	921639	1156.25	1025.12	55.2317	60.7812	51.4909	FALSE
3	23	Brightfield20%	2477	50490.4	3.31915e+07	125064735	1158.18	1027.08	57.351	61.8924	51.0592	FALSE
3	23	mCherry-left	2477	221.106	347.474	547680	1158.18	1027.08	57.351	61.8924	51.0592	FALSE
3	23	new_far_red_(set4)	2477	375.636	651.115	930450	1158.18	1027.08	57.351	61.8924	51.0592	FALSE
3	24	Brightfield20%	2547	50699.2	4.39259e+07	129130773	1164.47	1023.29	53.4268	62.3326	52.2092	FALSE
3	24	mCherry-left	2547	216.511	342.414	551453	1164.47	1023.29	53.4268	62.3326	52.2092	FALSE
3	24	new_far_red_(set4)	2547	375.866	678.494	957331	1164.47	1023.29	53.4268	62.3326	52.2092	FALSE
3	25	Brightfield20%	2549	50761.3	4.37764e+07	129390485	1169.12	1020.94	66.6599	61.7829	52.6224	FALSE
3	25	mCherry-left	2549	217.653	356.578	554798	1169.12	1020.94	66.6599	61.7829	52.6224	FALSE
3	25	new_far_red_(set4)	2549	376.071	678.322	958604	1169.12	1020.94	66.6599	61.7829	52.6224	FALSE
3	26	Brightfield20%	2577	51312.1	3.43799e+07	132231242	1170.77	1019.24	77.6785	62.1116	52.8952	FALSE
3	26	mCherry-left	2577	216.733	353.617	558521	1170.77	1019.24	77.6785	62.1116	52.8952	FALSE
3	26	new_far_red_(set4)	2577	376.602	671.672	970503	1170.77	1019.24	77.6785	62.1116	52.8952	FALSE
3	27	Brightfield20%	2539	51310.5	2.73928e+07	130277371	1171.43	1018.35	69.7187	61.5987	52.5787	FALSE
3	27	mCherry-left	2539	215.031	354.751	545964	1171.43	1018.35	69.7187	61.5987	52.5787	FALSE
3	27	new_far_red_(set4)	2539	377.327	677.023	958034	1171.43	1018.35	69.7187	61.5987	52.5787	FALSE
3	28	Brightfield20%	2564	51293.3	2.83562e+07	131516096	1172.96	1017.11	70.772	61.7053	53.0101	FALSE
3	28	mCherry-left	2564	213.433	333.393	547241	1172.96	1017.11	70.772	61.7053	53.0101	FALSE
3	28	new_far_red_(set4)	2564	376.598	660.155	965596	1172.96	1017.11	70.772	61.7053	53.0101	FALSE
3	29	Brightfield20%	2696	51263.7	2.14579e+07	138206844	1175.29	1016.77	72.1324	65.0683	52.8942	FALSE
3	29	mCherry-left	2696	210.459	321.226	567397	1175.29	1016.77	72.1324	65.0683	52.8942	FALSE
3	29	new_far_red_(set4)	2696	375.146	631.665	1011393	1175.29	1016.77	72.1324	65.0683	52.8942	FALSE
3	30	Brightfield20%	2790	51245.1	2.26211e+07	142973826	1175.71	1016.83	65.4106	66.1288	53.8187	FALSE
3	30	mCherry-left	2790	207.846	325.898	579889	1175.71	1016.83	65.4106	66.1288	53.8187	FALSE
3	30	new_far_red_(set4)	2790	374.192	651.223	1043996	1175.71	1016.83	65.4106	66.1288	53.8187	FALSE
3	31	Brightfield20%	2713	51207.2	2.14148e+07	138925246	1176.34	1015.23	64.2498	64.855	53.3723	FALSE
3	31	mCherry-left	2713	206.352	312.232	559833	1176.34	1015.23	64.2498	64.855	53.3723	FALSE
3	31	new_far_red_(set4)	2713	374.101	658.848	1014937	1176.34	1015.23	64.2498	64.855	53.3723	FALSE
3	32	Brightfield20%	2731	51372.3	2.69617e+07	140297800	1177.36	1014.26	65.9515	64.188	54.3042	FALSE
3	32	mCherry-left	2731	203.963	284.546	557022	1177.36	1014.26	65.9515	64.188	54.3042	FALSE
3	32	new_far_red_(set4)	2731	374.648	662.948	1023164	1177.36	1014.26	65.9515	64.188	54.3042	FALSE
3	33	Brightfield20%	2752	51288.6	2.50639e+07	141146362	1177.75	1014.89	77.2135	64.5485	54.4056	FALSE
3	33	mCherry-left	2752	203.414	269.561	559794	1177.75	1014.89	77.2135	64.5485	54.4056	FALSE
3	33	new_far_red_(set4)	2752	373.626	654.361	1028219	1177.75	1014.89	77.2135	64.5485	54.4056	FALSE
3	34	Brightfield20%	2759	50991.7	2.3664e+07	140686000	1179.67	1015.14	65.8509	64.4931	54.567	FALSE
3	34	mCherry-left	2759	202.598	273.412	558968	1179.67	1015.14	65.8509	64.4931	54.567	FALSE
3	34	new_far_red_(set4)	2759	374.652	667.715	1033664	1179.67	1015.14	65.8509	64.4931	54.567	FALSE
3	35	Brightfield20%	2787	51407.1	2.19602e+07	143271528	1179.29	1014.91	43.5362	65.3392	54.4383	FALSE
3	35	mCherry-left	2787	202.907	265.161	565502	1179.29	1014.91	43.5362	65.3392	54.4383	FALSE
3	35	new_far_red_(set4)	2787	373.521	660.529	1041003	1179.29	1014.91	43.5362	65.3392	54.4383	FALSE
3	36	Brightfield20%	2705	51127.7	2.50517e+07	138300508	1178.63	1016.79	43.5974	64.7767	53.2915	FALSE
3	36	mCherry-left	2705	203.34	283.41	550034	1178.63	1016.79	43.5974	64.7767	53.2915	FALSE
3	36	new_far_red_(set4)	2705	375.142	623.293	1014759	1178.63	1016.79	43.5974	64.7767	53.2915	FALSE
3	37	Brightfield20%	2914	50956.7	2.56941e+07	148487905	1178.01	1018.9	65.8267	67.6743	54.9449	FALSE
3	37	mCherry-left	2914	203.256	299.707	592287	1178.01	1018.9	65.8267	67.6743	54.9449	FALSE
3	37	new_far_red_(set4)	2914	375.719	652.274	1094845	1178.01	1018.9	65.8267	67.6743	54.9449	FALSE
3	38	Brightfield20%	2875	50916.3	2.25304e+07	146384287	1174.43	1020.83	77.8932	66.4684	55.1449	FALSE
3	38	mCherry-left	2875	203.789	290.835	585893	1174.43	1020.83	77.8932	66.4684	55.1449	FALSE
3	38	new_far_red_(set4)	2875	375.707	653.017	1080159	1174.43	1020.83	77.8932	66.4684	55.1449	FALSE
3	39	Brightfield20%	2759	51324.9	1.99706e+07	141605310	1172.4	1020.81	91.2781	64.2364	54.7432	FALSE
3	39	mCherry-left	2759	203.895	285.569	562545	1172.4	1020.81	91.2781	64.2364	54.7432	FALSE
3	39	new_far_red_(set4)	2759	375.503	653.291	1036013	1172.4	1020.81	91.2781	64.2364	54.7432	FALSE
4	0	Brightfield20%	1415	51461.3	2.80822e+07	72817803	1047.85	1049.99	160.562	45.8021	39.5917	FALSE
4	0	mCherry-left	1415	208.347	278.976	294811	1047.85	1049.99	160.562	45.8021	39.5917	FALSE
4	0	new_far_red_(set4)	1415	377.937	650.832	534781	1047.85	1049.99	160.562	45.8021	39.5917	FALSE
4	1	Brightfield20%	1541	51484.1	2.55317e+07	79336977	1047.18	1052.41	164.957	48.8745	40.3434	FALSE
4	1	mCherry-left	1541	207.245	260.62	319364	1047.18	1052.41	164.957	48.8745	40.3434	FALSE
4	1	new_far_red_(set4)	1541	375.04	618.368	577936	1047.18	1052.41	164.957	48.8745	40.3434	FALSE
4	2	Brightfield20%	1615	51483.1	2.08929e+07	83145270	1049.15	1056.58	177.333	49.4106	41.781	FALSE
4	2	mCherry-left	1615	204.607	260.367	330441	1049.15	1056.58	177.333	49.4106	41.781	FALSE
4	2	new_far_red_(set4)	1615	374.681	661.152	605110	1049.15	1056.58	177.333	49.4106	41.781	FALSE
4	3	Brightfield20%	1596	51183.2	1.92078e+07	81688393	1054.42	1062.06	-154.648	49.0786	41.6584	FALSE
4	3	mCherry-left	1596	205.65	263.132	328217	1054.42	1062.06	-154.648	49.0786	41.6584	FALSE
4	3	new_far_red_(set4)	1596	374.619	670.931	597892	1054.42	1062.06	-154.648	49.0786	41.6584	FALSE
4	4	Brightfield20%	1509	51099.2	2.74285e+07	77108756	1053.96	1060.18	178.625	46.9635	41.1202	FALSE
4	4	mCherry-left	1509	209.053	280.063	315461	1053.96	1060.18	178.625	46.9635	41.1202	FALSE
4	4	new_far_red_(set4)	1509	373.071	631.606	562964	1053.96	1060.18	178.625	46.9635	41.1202	FALSE
4	5	Brightfield20%	1536	50565.9	3.37873e+07	77669181	1058	1059.25	164.778	47.6742	41.1628	FALSE
4	5	mCherry-left	1536	211.413	288.642	324731	1058	1059.25	164.778	47.6742	41.1628	FALSE
4	5	new_far_red_(set4)	1536	372.809	633.071	572634	1058	1059.25	164.778	47.6742	41.1628	FALSE
4	6	Brightfield20%	1457	50383.1	2.76608e+07	73408179	1057.92	1061.81	160.565	45.1294	41.1993	FALSE
4	6	mCherry-left	1457	212.523	290.974	309646	1057.92	1061.81	160.565	45.1294	41.1993	FALSE
4	6	new_far_red_(set4)	1457	371.222	601.831	540871	1057.92	1061.81	160.565	45.1294	41.1993	FALSE
4	7	Brightfield20%	1476	50395.2	3.06145e+07	74383270	1060.1	1062.88	172.224	45.058	41.796	FALSE
4	7	mCherry-left	1476	210.93	313.823	311332	1060.1	1062.88	172.224	45.058	41.796	FALSE
4	7	new_far_red_(set4)	1476	370.346	601.968	546631	1060.1	1062.88	172.224	45.058	41.796	FALSE
4	8	Brightfield20%	1562	50354.1	2.97425e+07	78653140	1060.34	1062.06	170.59	46.8835	42.5316	FALSE
4	8	mCherry-left	1562	214.439	301.897	334953	1060.34	1062.06	170.59	46.8835	42.5316	FALSE
4	8	new_far_red_(set4)	1562	371.029	625.908	579547	1060.34	1062.06	170.59	46.8835	42.5316	FALSE
4	9	Brightfield20%	1646	51130.7	2.92005e+07	84161082	1058.78	1057.37	145.288	49.5491	42.394	FALSE
4	9	mCherry-left	1646	222.108	474.911	365590	1058.78	1057.37	145.288	49.5491	42.394	FALSE
4	9	new_far_red_(set4)	1646	370.491	609.161	609828	1058.78	1057.37	145.288	49.5491	42.394	FALSE
4	10	Brightfield20%	1601	51030.1	2.75968e+07	81699245	1060.07	1056.39	134.149	47.9135	42.6424	FALSE
4	10	mCherry-left	1601	233.092	571.689	373180	1060.07	1056.39	134.149	47.9135	42.6424	FALSE
4	10	new_far_red_(set4)	1601	371.859	619.275	595347	1060.07	1056.39	134.149	47.9135	42.6424	FALSE
4	11	Brightfield20%	1607	51089.5	2.39625e+07	82100779	1061.86	1055.82	178.798	49.185	41.9846	FALSE
4	11	mCherry-left	1607	239.987	676.804	385659	1061.86	1055.82	178.798	49.185	41.9846	FALSE
4	11	new_far_red_(set4)	1607	373.136	643.553	599630	1061.86	1055.82	178.798	49.185	41.9846	FALSE
4	12	Brightfield20%	1671	51041.4	2.12496e+07	85290251	1064.19	1060.26	160.439	49.8122	42.773	FALSE
4	12	mCherry-left	1671	237.804	559.972	397371	1064.19	1060.26	160.439	49.8122	42.773	FALSE
4	12	new_far_red_(set4)	1671	372.762	626.789	622886	1064.19	1060.26	160.439	49.8122	42.773	FALSE
4	13	Brightfield20%	1520	51135.5	2.08155e+07	77726017	1062.06	1059.23	-163.108	47.8847	40.5161	FALSE
4	13	mCherry-left	1520	240.553	528.302	365640	1062.06	1059.23	-163.108	47.8847	40.5161	FALSE
4	13	new_far_red_(set4)	1520	373.871	617.694	568284	1062.06	1059.23	-163.108	47.8847	40.5161	FALSE
4	14	Brightfield20%	1623	51795.8	1.41753e+07	84064649	1063.39	1061.34	-138.795	49.8185	41.697	FALSE
4	14	mCherry-left	1623	237.241	588.348	385042	1063.39	1061.34	-138.795	49.8185	41.697	FALSE
4	14	new_far_red_(set4)	1623	373.916	650.831	606865	1063.39	1061.34	-138.795	49.8185	41.697	FALSE
4	15	Brightfield20%	1641	51121.9	2.79943e+07	83891083	1057.8	1054.56	-144.254	50.1745	41.8425	FALSE
4	15	mCherry-left	1641	237.09	741.579	389065	1057.8	1054.56	-144.254	50.1745	41.8425	FALSE
4	15	new_far_red_(set4)	1641	373.034	674.148	612149	1057.8	1054.56	-144.254	50.1745	41.8425	FALSE
4	16	Brightfield20%	1726	51473.2	2.63485e+07	88842759	1048.75	1043.25	150.594	50.5764	43.5713	FALSE
4	16	mCherry-left	1726	235.608	697.397	406660	1048.75	1043.25	150.594	50.5764	43.5713	FALSE
4	16	new_far_red_(set4)	1726	374.239	678.794	645936	1048.75	1043.25	150.594	50.5764	43.5713	FALSE
4	17	Brightfield20%	1712	51543.7	2.2388e+07	88242811	1044.36	1031.73	130.527	50.4765	43.356	FALSE
4	17	mCherry-left	1712	239.296	614.362	409674	1044.36	1031.73	130.527	50.4765	43.356	FALSE
4	17	new_far_red_(set4)	1712	375.401	678.867	642686	1044.36	1031.73	130.527	50.4765	43.356	FALSE
4	18	Brightfield20%	1766	51169.5	2.66072e+07	90365370	1041.86	1027.56	103.936	51.6793	43.6236	FALSE
4	18	mCherry-left	1766	227.409	432.288	401605	1041.86	1027.56	103.936	51.6793	43.6236	FALSE
4	18	new_far_red_(set4)	1766	375.381	693.679	662923	1041.86	1027.56	103.936	51.6793	43.6236	FALSE
4	19	Brightfield20%	1825	51020.1	2.4115e+07	93111683	1040.86	1032.4	57.9793	52.7674	44.1372	FALSE
4	19	mCherry-left	1825	229.942	402.294	419645	1040.86	1032.4	57.9793	52.7674	44.1372	FALSE
4	19	new_far_red_(set4)	1825	375.483	671.416	685257	1040.86	1032.4	57.9793	52.7674	44.1372	FALSE
4	20	Brightfield20%	1822	51257.4	2.27991e+07	93391073	1041.76	1031.83	54.6556	52.7206	44.1156	FALSE
4	20	mCherry-left	1822	232.281	424.328	423216	1041.76	1031.83	54.6556	52.7206	44.1156	FALSE
4	20	new_far_red_(set4)	1822	375.176	665.191	683571	1041.76	1031.83	54.6556	52.7206	44.1156	FALSE
4	21	Brightfield20%	1790	51648.1	2.01864e+07	92450170	1040.48	1031.08	49.522	53.2583	42.8764	FALSE
4	21	mCherry-left	1790	230.598	414.561	412770	1040.48	1031.08	49.522	53.2583	42.8764	FALSE
4	21	new_far_red_(set4)	1790	376.151	671.506	673310	1040.48	1031.08	49.522	53.2583	42.8764	FALSE
4	22	Brightfield20%	1807	51496.4	2.13761e+07	93053977	1032.89	1022.27	2.80556	52.2865	44.0916	FALSE
4	22	mCherry-left	1807	225.091	401.95	406739	1032.89	1022.27	2.80556	52.2865	44.0916	FALSE
4	22	new_far_red_(set4)	1807	376.499	696.766	680334	1032.89	1022.27	2.80556	52.2865	44.0916	FALSE
4	23	Brightfield20%	1860	51439	2.18719e+07	95676537	1035.58	1026.36	7.07531	52.3917	45.302	FALSE
4	23	mCherry-left	1860	220.657	370.737	410422	1035.58	1026.36	7.07531	52.3917	45.302	FALSE
4	23	new_far_red_(set4)	1860	378.558	680.429	704118	1035.58	1026.36	7.07531	52.3917	45.302	FALSE
4	24	Brightfield20%	1984	50756.2	3.24597e+07	100700295	1032.93	1027.65	13.4848	56.0253	45.1675	FALSE
4	24	mCherry-left	1984	214.794	361.81	426152	1032.93	1027.65	13.4848	56.0253	45.1675	FALSE
4	24	new_far_red_(set4)	1984	378.575	691.375	751092	1032.93	1027.65	13.4848	56.0253	45.1675	FALSE
4	25	Brightfield20%	1985	50731.2	3.31976e+07	100701500	1034.15	1027.17	15.9087	55.9185	45.2865	FALSE
4	25	mCherry-left	1985	215.603	382.006	427971	1034.15	1027.17	15.9087	55.9185	45.2865	FALSE
4	25	new_far_red_(set4)	1985	379.917	714.211	754136	1034.15	1027.17	15.9087	55.9185	45.2865	FALSE
4	26	Brightfield20%	1969	50817.8	2.6827e+07	100060219	1033.57	1026.5	11.2653	54.9704	45.7547	FALSE
4	26	mCherry-left	1969	216.872	421.109	427020	1033.57	1026.5	11.2653	54.9704	45.7547	FALSE
4	26	new_far_red_(set4)	1969	383.863	837.211	755827	1033.57	1026.5	11.2653	54.9704	45.7547	FALSE
4	27	Brightfield20%	1924	51082	2.28918e+07	98281812	1031.16	1025.87	-1.16362	53.6673	45.8178	FALSE
4	27	mCherry-left	1924	217.799	439.439	419045	1031.16	1025.87	-1.16362	53.6673	45.8178	FALSE
4	27	new_far_red_(set4)	1924	383.564	857.778	737977	1031.16	1025.87	-1.16362	53.6673	45.8178	FALSE
4	28	Brightfield20%	1912	51259	2.29354e+07	98007210	1028.98	1024.59	-7.95801	53.3022	45.8728	FALSE
4	28	mCherry-left	1912	215.233	445.269	411526	1028.98	1024.59	-7.95801	53.3022	45.8728	FALSE
4	28	new_far_red_(set4)	1912	383.924	877.541	734062	1028.98	1024.59	-7.95801	53.3022	45.8728	FALSE
4	29	Brightfield20%	1836	52020.8	1.73946e+07	95510254	1028.47	1023.83	-24.1508	51.6263	45.5433	FALSE
4	29	mCherry-left	1836	214.73	424.139	394245	1028.47	1023.83	-24.1508	51.6263	45.5433	FALSE
4	29	new_far_red_(set4)	1836	382.838	820.477	702891	1028.47	1023.83	-24.1508	51.6263	45.5433	FALSE
4	30	Brightfield20%	1801	52787.2	1.4575e+07	95069740	1027.82	1023.74	-44.9259	52.6146	43.8465	FALSE
4	30	mCherry-left	1801	214.914	390.492	387060	1027.82	1023.74	-44.9259	52.6146	43.8465	FALSE
4	30	new_far_red_(set4)	1801	382.135	762.299	688225	1027.82	1023.74	-44.9259	52.6146	43.8465	FALSE
4	31	Brightfield20%	1746	52536.3	1.51262e+07	91728391	1026.49	1021.91	-55.7287	52.5258	42.7311	FALSE
4	31	mCherry-left	1746	211.601	330.916	369455	1026.49	1021.91	-55.7287	52.5258	42.7311	FALSE
4	31	new_far_red_(set4)	1746	379.42	729.293	662468	1026.49	1021.91	-55.7287	52.5258	42.7311	FALSE
4	32	Brightfield20%	1544	51071.4	2.53147e+07	78854240	1064.04	1048.79	-178.695	50.1855	39.6259	FALSE
4	32	mCherry-left	1544	205.415	281.492	317161	1064.04	1048.79	-178.695	50.1855	39.6259	FALSE
4	32	new_far_red_(set4)	1544	372.582	638.308	575267	1064.04	1048.79	-178.695	50.1855	39.6259	FALSE
4	33	Brightfield20%	1515	50870.6	2.35859e+07	77068895	1065.29	1051.48	-161.684	50.1691	38.801	FALSE
4	33	mCherry-left	1515	205.57	299.033	311438	1065.29	1051.48	-161.684	50.1691	38.801	FALSE
4	33	new_far_red_(set4)	1515	374.055	612.795	566693	1065.29	1051.48	-161.684	50.1691	38.801	FALSE
4	34	Brightfield20%	1522	51062.6	2.10217e+07	77717297	1065.65	1052.23	-149.886	50.379	38.6875	FALSE
4	34	mCherry-left	1522	206.853	282.911	314831	1065.65	1052.23	-149.886	50.379	38.6875	FALSE
4	34	new_far_red_(set4)	1522	374.289	645.227	569668	1065.65	1052.23	-149.886	50.379	38.6875	FALSE
4	35	Brightfield20%	1507	51726.3	1.36013e+07	77951531	1066.3	1052.93	-150.757	49.7945	38.9699	FALSE
4	35	mCherry-left	1507	206.407	294.095	311056	1066.3	1052.93	-150.757	49.7945	38.9699	FALSE
4	35	new_far_red_(set4)	1507	375.429	632.508	565771	1066.3	1052.93	-150.757	49.7945	38.9699	FALSE
4	36	Brightfield20%	1559	51895.5	1.18107e+07	80905122	1069.29	1057.19	-156.129	51.1404	39.3499	FALSE
4	36	mCherry-left	1559	205.082	303.12	319723	1069.29	1057.19	-156.129	51.1404	39.3499	FALSE
4	36	new_far_red_(set4)	1559	375.99	652.085	586168	1069.29	1057.19	-156.129	51.1404	39.3499	FALSE
4	37	Brightfield20%	1634	51836.2	1.31431e+07	84700389	1069.95	1057.83	-157.353	51.8859	40.5137	FALSE
4	37	mCherry-left	1634	206.281	296.272	337063	1069.95	1057.83	-157.353	51.8859	40.5137	FALSE
4	37	new_far_red_(set4)	1634	374.738	678.993	612322	1069.95	1057.83	-157.353	51.8859	40.5137	FALSE
4	38	Brightfield20%	1631	51599.4	1.71243e+07	84158596	1072.19	1060.65	-131.942	50.7786	41.353	FALSE
4	38	mCherry-left	1631	205.741	293.807	335564	1072.19	1060.65	-131.942	50.7786	41.353	FALSE
4	38	new_far_red_(set4)	1631	375.63	690.952	612652	1072.19	1060.65	-131.942	50.7786	41.353	FALSE
4	39	Brightfield20%	1629	51848	1.47565e+07	84460405	1072.93	1060.74	-124.605	52.0066	40.3621	FALSE
4	39	mCherry-left	1629	205.17	297.591	334222	1072.93	1060.74	-124.605	52.0066	40.3621	FALSE
4	39	new_far_red_(set4)	1629	376.227	674.921	612874	1072.93	1060.74	-124.605	52.0066	40.3621	FALSE
5	0	Brightfield20%	816	51026.5	1.84291e+07	41637623	1404.08	1051.1	-37.8919	32.617	32.0054	FALSE
5	0	mCherry-left	816	201.239	235.091	164211	1404.08	1051.1	-37.8919	32.617	32.0054	FALSE
5	0	new_far_red_(set4)	816	376.129	620.627	306921	1404.08	1051.1	-37.8919	32.617	32.0054	FALSE
5	1	Brightfield20%	982	50699.5	3.29292e+07	49786904	1398.16	1057.7	20.0525	35.5667	35.2688	FALSE
5	1	mCherry-left	982	198.883	234.869	195303	1398.16	1057.7	20.0525	35.5667	35.2688	FALSE
5	1	new_far_red_(set4)	982	372.974	623.282	366260	1398.16	1057.7	20.0525	35.5667	35.2688	FALSE
5	2	Brightfield20%	1079	50505.4	1.37142e+07	54495379	1405.93	1049.14	-70.9488	38.6343	35.7257	FALSE
5	2	mCherry-left	1079	198.58	243.636	214268	1405.93	1049.14	-70.9488	38.6343	35.7257	FALSE
5	2	new_far_red_(set4)	1079	373.994	588.037	403540	1405.93	1049.14	-70.9488	38.6343	35.7257	FALSE
5	3	Brightfield20%	1076	50241.1	1.60604e+07	54059443	1408.68	1053.73	-62.552	39.0581	35.1952	FALSE
5	3	mCherry-left	1076	199.226	230.762	214367	1408.68	1053.73	-62.552	39.0581	35.1952	FALSE
5	3	new_far_red_(set4)	1076	374.875	586.546	403366	1408.68	1053.73	-62.552	39.0581	35.1952	FALSE
5	4	Brightfield20%	1127	49978.8	1.70036e+07	56326117	1408.89	1052.47	-69.3379	39.6484	36.252	FALSE
5	4	mCherry-left	1127	201.686	266.762	227300	1408.89	1052.47	-69.3379	39.6484	36.252	FALSE
5	4	new_far_red_(set4)	1127	374.894	648.203	422505	1408.89	1052.47	-69.3379	39.6484	36.252	FALSE
5	5	Brightfield20%	1201	49904.6	2.1216e+07	59935402	1408.55	1065.49	-21.7568	40.5992	37.7307	FALSE
5	5	mCherry-left	1201	207.092	290.063	248717	1408.55	1065.49	-21.7568	40.5992	37.7307	FALSE
5	5	new_far_red_(set4)	1201	374.502	621.362	449777	1408.55	1065.49	-21.7568	40.5992	37.7307	FALSE
5	6	Brightfield20%	1299	49984.6	1.89388e+07	64930017	1407.26	1063.94	-35.8248	42.3924	39.0893	FALSE
5	6	mCherry-left	1299	210.875	308.873	273927	1407.26	1063.94	-35.8248	42.3924	39.0893	FALSE
5	6	new_far_red_(set4)	1299	373.055	667.28	484598	1407.26	1063.94	-35.8248	42.3924	39.0893	FALSE
5	7	Brightfield20%	1344	50402	1.69305e+07	67740304	1411.74	1075.19	-50.3172	43.4291	39.5738	FALSE
5	7	mCherry-left	1344	218.961	370.593	294283	1411.74	1075.19	-50.3172	43.4291	39.5738	FALSE
5	7	new_far_red_(set4)	1344	375.236	665.525	504317	1411.74	1075.19	-50.3172	43.4291	39.5738	FALSE
5	8	Brightfield20%	1347	50109.6	2.00767e+07	67497572	1403.61	1066.51	-51.7896	44.8018	38.4913	FALSE
5	8	mCherry-left	1347	219.228	327.824	295300	1403.61	1066.51	-51.7896	44.8018	38.4913	FALSE
5	8	new_far_red_(set4)	1347	374.557	666.072	504528	1403.61	1066.51	-51.7896	44.8018	38.4913	FALSE
5	9	Brightfield20%	1383	50226.6	2.02727e+07	69463339	1399.46	1057.67	-22.9104	44.5011	39.6929	FALSE
5	9	mCherry-left	1383	217.259	377.308	300469	1399.46	1057.67	-22.9104	44.5011	39.6929	FALSE
5	9	new_far_red_(set4)	1383	372.921	621.645	515750	1399.46	1057.67	-22.9104	44.5011	39.6929	FALSE
5	10	Brightfield20%	1315	50178.4	1.96679e+07	65984600	1398.04	1051.7	-35.6955	43.4233	38.7355	FALSE
5	10	mCherry-left	1315	226.288	428.076	297569	1398.04	1051.7	-35.6955	43.4233	38.7355	FALSE
5	10	new_far_red_(set4)	1315	374.916	580.758	493015	1398.04	1051.7	-35.6955	43.4233	38.7355	FALSE
5	11	Brightfield20%	1178	49981.9	3.37998e+07	58878721	1401.96	1038.29	-124.973	40.0782	37.5799	FALSE
5	11	mCherry-left	1178	233.89	485.442	275523	1401.96	1038.29	-124.973	40.0782	37.5799	FALSE
5	11	new_far_red_(set4)	1178	376.025	665.808	442958	1401.96	1038.29	-124.973	40.0782	37.5799	FALSE
5	12	Brightfield20%	1167	50405.1	3.00798e+07	58822728	1392.58	1045.11	-169.642	39.5299	37.7986	FALSE
5	12	mCherry-left	1167	238.157	520.386	277929	1392.58	1045.11	-169.642	39.5299	37.7986	FALSE
5	12	new_far_red_(set4)	1167	377.417	679.433	440446	1392.58	1045.11	-169.642	39.5299	37.7986	FALSE
5	13	Brightfield20%	1166	50215.7	2.89782e+07	58551467	1397.42	1046.05	-151.935	40.4351	36.8434	FALSE
5	13	mCherry-left	1166	237.877	502.407	277364	1397.42	1046.05	-151.935	40.4351	36.8434	FALSE
5	13	new_far_red_(set4)	1166	377.744	734.502	440450	1397.42	1046.05	-151.935	40.4351	36.8434	FALSE
5	14	Brightfield20%	1209	50520.2	1.9549e+07	61078868	1396.22	1053.66	-137.607	40.6052	38.0783	FALSE
5	14	mCherry-left	1209	236.542	531.984	285979	1396.22	1053.66	-137.607	40.6052	38.0783	FALSE
5	14	new_far_red_(set4)	1209	380.188	772.976	459647	1396.22	1053.66	-137.607	40.6052	38.0783	FALSE
5	15	Brightfield20%	913	50908.1	8.71207e+06	46479061	1423.89	1035.21	-103.527	36.6391	31.8945	FALSE
5	15	mCherry-left	913	211.604	341.635	193194	1423.89	1035.21	-103.527	36.6391	31.8945	FALSE
5	15	new_far_red_(set4)	913	374.491	663.853	341910	1423.89	1035.21	-103.527	36.6391	31.8945	FALSE
5	16	Brightfield20%	1049	50815.8	1.04613e+07	53305735	1422.73	1034.61	-79.8688	37.1348	36.1593	FALSE
5	16	mCherry-left	1049	211.966	319.438	222352	1422.73	1034.61	-79.8688	37.1348	36.1593	FALSE
5	16	new_far_red_(set4)	1049	373.987	723.767	392312	1422.73	1034.61	-79.8688	37.1348	36.1593	FALSE
5	17	Brightfield20%	1245	50453.4	1.05867e+07	62814482	1422.62	1030.85	-118.127	42.7903	37.2495	FALSE
5	17	mCherry-left	1245	206.211	286.965	256733	1422.62	1030.85	-118.127	42.7903	37.2495	FALSE
5	17	new_far_red_(set4)	1245	374.996	611.087	466870	1422.62	1030.85	-118.127	42.7903	37.2495	FALSE
5	18	Brightfield20%	1246	50542.6	1.46563e+07	62976018	1397.14	1034.48	-143.512	42.3678	37.7903	FALSE
5	18	mCherry-left	1246	205.015	275.432	255449	1397.14	1034.48	-143.512	42.3678	37.7903	FALSE
5	18	new_far_red_(set4)	1246	374.148	652.49	466188	1397.14	1034.48	-143.512	42.3678	37.7903	FALSE
5	19	Brightfield20%	201	51867.6	9.7365e+06	10425391	1437.83	1051.59	6.0138	17.9114	14.6403	FALSE
5	19	mCherry-left	201	199.98	221.134	40196	1437.83	1051.59	6.0138	17.9114	14.6403	FALSE
5	19	new_far_red_(set4)	201	371.468	673.343	74665	1437.83	1051.59	6.0138	17.9114	14.6403	FALSE
5	20	Brightfield20%	252	52535.3	1.65884e+07	13238890	1440.6	1046.78	-102.913	20.5547	16.0354	FALSE
5	20	mCherry-left	252	202.841	259.895	51116	1440.6	1046.78	-102.913	20.5547	16.0354	FALSE
5	20	new_far_red_(set4)	252	368.317	609.629	92816	1440.6	1046.78	-102.913	20.5547	16.0354	FALSE
5	21	Brightfield20%	541	52359.8	1.03854e+07	28326635	1441.67	1041.8	-166.864	29.6897	23.5409	FALSE
5	21	mCherry-left	541	203.902	288.425	110311	1441.67	1041.8	-166.864	29.6897	23.5409	FALSE
5	21	new_far_red_(set4)	541	373.708	647.212	202176	1441.67	1041.8	-166.864	29.6897	23.5409	FALSE
5	22	Brightfield20%	833	51731.3	1.196e+07	43092211	1442.72	1039.52	-147.596	36.1006	29.6958	FALSE
5	22	mCherry-left	833	202.98	276.306	169082	1442.72	1039.52	-147.596	36.1006	29.6958	FALSE
5	22	new_far_red_(set4)	833	372.174	634.024	310021	1442.72	1039.52	-147.596	36.1006	29.6958	FALSE
5	23	Brightfield20%	1055	51283.7	1.06546e+07	54104309	1444.38	1039.39	-139.468	40.9139	33.1558	FALSE
5	23	mCherry-left	1055	205.001	280.374	216276	1444.38	1039.39	-139.468	40.9139	33.1558	FALSE
5	23	new_far_red_(set4)	1055	373.936	635.348	394502	1444.38	1039.39	-139.468	40.9139	33.1558	FALSE
5	24	Brightfield20%	1320	50959.4	8.99239e+06	67266453	1445.44	1036.71	-125.915	46.0919	36.9912	FALSE
5	24	mCherry-left	1320	204.307	287.548	269685	1445.44	1036.71	-125.915	46.0919	36.9912	FALSE
5	24	new_far_red_(set4)	1320	370.526	613.671	489094	1445.44	1036.71	-125.915	46.0919	36.9912	FALSE
5	25	Brightfield20%	1465	50843.7	1.00356e+07	74486001	1447.06	1035.53	-123.208	47.5854	39.6504	FALSE
5	25	mCherry-left	1465	200.887	263.263	294300	1447.06	1035.53	-123.208	47.5854	39.6504	FALSE
5	25	new_far_red_(set4)	1465	371.448	595.928	544172	1447.06	1035.53	-123.208	47.5854	39.6504	FALSE
5	26	Brightfield20%	1708	50590.6	1.65567e+07	86408794	1437.71	1018.93	2.35842	52.159	42.0657	FALSE
5	26	mCherry-left	1708	198.709	271.674	339395	1437.71	1018.93	2.35842	52.159	42.0657	FALSE
5	26	new_far_red_(set4)	1708	371.951	596.235	635293	1437.71	1018.93	2.35842	52.159	42.0657	FALSE
5	27	Brightfield20%	1831	50571.1	1.36963e+07	92595721	1439.96	1017.36	14.7944	55.017	42.6833	FALSE
5	27	mCherry-left	1831	198.326	264.417	363134	1439.96	1017.36	14.7944	55.017	42.6833	FALSE
5	27	new_far_red_(set4)	1831	372.611	691.764	682251	1439.96	1017.36	14.7944	55.017	42.6833	FALSE
5	28	Brightfield20%	1750	50479.2	1.75108e+07	88338550	1435.56	1016.25	67.2529	52.6211	42.6731	FALSE
5	28	mCherry-left	1750	198.623	268.923	347590	1435.56	1016.25	67.2529	52.6211	42.6731	FALSE
5	28	new_far_red_(set4)	1750	373.083	628.102	652895	1435.56	1016.25	67.2529	52.6211	42.6731	FALSE
5	29	Brightfield20%	947	50506	7.89151e+06	47829160	1282.18	1047.67	-110.301	35.7743	33.9563	FALSE
5	29	mCherry-left	947	196.075	249.818	185683	1282.18	1047.67	-110.301	35.7743	33.9563	FALSE
5	29	new_far_red_(set4)	947	368.347	605.038	348825	1282.18	1047.67	-110.301	35.7743	33.9563	FALSE
5	30	Brightfield20%	540	51283.4	3.78069e+06	27693038	1238.71	1030.34	-179.764	27.3608	25.2503	FALSE
5	30	mCherry-left	540	196.024	252.809	105853	1238.71	1030.34	-179.764	27.3608	25.2503	FALSE
5	30	new_far_red_(set4)	540	368.957	626.319	199237	1238.71	1030.34	-179.764	27.3608	25.2503	FALSE
5	31	Brightfield20%	892	51074.7	4.31824e+06	45558665	1239.4	1025.82	-3.08146	36.1542	31.5029	FALSE
5	31	mCherry-left	892	197.092	232.689	175806	1239.4	1025.82	-3.08146	36.1542	31.5029	FALSE
5	31	new_far_red_(set4)	892	369.194	594.273	329321	1239.4	1025.82	-3.08146	36.1542	31.5029	FALSE
5	32	Brightfield20%	1156	51194.6	2.70138e+07	59180983	1373.72	1005.27	130.777	41.5167	35.5836	FALSE
5	32	mCherry-left	1156	195.218	243.869	225672	1373.72	1005.27	130.777	41.5167	35.5836	FALSE
5	32	new_far_red_(set4)	1156	368.308	636.289	425764	1373.72	1005.27	130.777	41.5167	35.5836	FALSE
5	33	Brightfield20%	1158	50073.8	2.50425e+07	57985448	1360.54	1016.94	159.252	41.9357	35.2183	FALSE
5	33	mCherry-left	1158	194.026	220.034	224682	1360.54	1016.94	159.252	41.9357	35.2183	FALSE
5	33	new_far_red_(set4)	1158	369.704	600.545	428117	1360.54	1016.94	159.252	41.9357	35.2183	FALSE
5	34	Brightfield20%	1265	50157.3	2.47481e+07	63448931	1351.05	1027.66	-167.081	44.4823	36.2617	FALSE
5	34	mCherry-left	1265	194.172	239.864	245628	1351.05	1027.66	-167.081	44.4823	36.2617	FALSE
5	34	new_far_red_(set4)	1265	370.754	611.295	469004	1351.05	1027.66	-167.081	44.4823	36.2617	FALSE
5	35	Brightfield20%	1334	50196.7	1.55932e+07	66962388	1361.06	1055.28	-3.38036	47.4741	35.9499	FALSE
5	35	mCherry-left	1334	195.541	244.005	260852	1361.06	1055.28	-3.38036	47.4741	35.9499	FALSE
5	35	new_far_red_(set4)	1334	373.448	681.685	498179	1361.06	1055.28	-3.38036	47.4741	35.9499	FALSE
5	36	Brightfield20%	1393	50312.5	1.69664e+07	70085246	1361.42	1057.69	-7.04081	49.5696	35.9685	FALSE
5	36	mCherry-left	1393	195.075	227.735	271740	1361.42	1057.69	-7.04081	49.5696	35.9685	FALSE
5	36	new_far_red_(set4)	1393	373.94	618.583	520899	1361.42	1057.69	-7.04081	49.5696	35.9685	FALSE
5	37	Brightfield20%	1449	50602.6	1.26552e+07	73323101	1359.87	1047.49	-27.6166	49.9159	37.1191	FALSE
5	37	mCherry-left	1449	195.98	243.285	283975	1359.87	1047.49	-27.6166	49.9159	37.1191	FALSE
5	37	new_far_red_(set4)	1449	372.114	642.583	539193	1359.87	1047.49	-27.6166	49.9159	37.1191	FALSE
5	38	Brightfield20%	1444	50557.6	1.22898e+07	73005174	1359.92	1041.38	-39.9698	49.772	37.0613	FALSE
5	38	mCherry-left	1444	196.616	238.458	283914	1359.92	1041.38	-39.9698	49.772	37.0613	FALSE
5	38	new_far_red_(set4)	1444	373.045	664.982	538677	1359.92	1041.38	-39.9698	49.772	37.0613	FALSE
5	39	Brightfield20%	1467	50704.2	1.19175e+07	74383127	1359.68	1038.27	-47.2155	50.2031	37.3361	FALSE
5	39	mCherry-left	1467	196.741	247.209	288619	1359.68	1038.27	-47.2155	50.2031	37.3361	FALSE
5	39	new_far_red_(set4)	1467	373.457	668.361	547862	1359.68	1038.27	-47.2155	50.2031	37.3361	FALSE
6	0	Brightfield20%	1658	50998.9	2.72093e+07	84556178	1162.74	1050.62	21.3206	50.6788	41.8798	FALSE
6	0	mCherry-left	1658	223.163	647.72	370004	1162.74	1050.62	21.3206	50.6788	41.8798	FALSE
6	0	new_far_red_(set4)	1658	398.071	1169.09	660002	1162.74	1050.62	21.3206	50.6788	41.8798	FALSE
6	1	Brightfield20%	1677	51195.2	2.44201e+07	85854348	1163.31	1050.57	19.4622	50.192	42.9175	FALSE
6	1	mCherry-left	1677	217.871	516.945	365369	1163.31	1050.57	19.4622	50.192	42.9175	FALSE
6	1	new_far_red_(set4)	1677	391.371	929.022	656329	1163.31	1050.57	19.4622	50.192	42.9175	FALSE
6	2	Brightfield20%	1596	50888.2	2.70837e+07	81217610	1169.92	1044	60.9651	48.5151	42.0338	FALSE
6	2	mCherry-left	1596	214.97	472.627	343092	1169.92	1044	60.9651	48.5151	42.0338	FALSE
6	2	new_far_red_(set4)	1596	388.524	896.188	620085	1169.92	1044	60.9651	48.5151	42.0338	FALSE
6	3	Brightfield20%	1588	51024.5	2.24773e+07	81026917	1171.43	1046.25	55.8473	48.384	42.0079	FALSE
6	3	mCherry-left	1588	211.419	342.908	335734	1171.43	1046.25	55.8473	48.384	42.0079	FALSE
6	3	new_far_red_(set4)	1588	381.441	765.289	605728	1171.43	1046.25	55.8473	48.384	42.0079	FALSE
6	4	Brightfield20%	1584	51186	2.3002e+07	81078599	1172.54	1046.32	49.7229	48.6379	41.7022	FALSE
6	4	mCherry-left	1584	216.444	315.436	342847	1172.54	1046.32	49.7229	48.6379	41.7022	FALSE
6	4	new_far_red_(set4)	1584	376.473	675.778	596334	1172.54	1046.32	49.7229	48.6379	41.7022	FALSE
6	5	Brightfield20%	1544	51187.7	2.35979e+07	79033835	1175.11	1043.62	50.1149	48.2636	40.9607	FALSE
6	5	mCherry-left	1544	234.354	452.297	361842	1175.11	1043.62	50.1149	48.2636	40.9607	FALSE
6	5	new_far_red_(set4)	1544	378.437	704.56	584307	1175.11	1043.62	50.1149	48.2636	40.9607	FALSE
6	6	Brightfield20%	1612	51287.3	2.41469e+07	82675190	1178.86	1042.1	48.9666	48.6571	42.3623	FALSE
6	6	mCherry-left	1612	237.35	465.904	382609	1178.86	1042.1	48.9666	48.6571	42.3623	FALSE
6	6	new_far_red_(set4)	1612	378.736	684.123	610523	1178.86	1042.1	48.9666	48.6571	42.3623	FALSE
6	7	Brightfield20%	1942	51089.3	2.19157e+07	99215331	1193.02	1037.98	-80.6249	55.0348	45.1896	FALSE
6	7	mCherry-left	1942	229.15	478.237	445010	1193.02	1037.98	-80.6249	55.0348	45.1896	FALSE
6	7	new_far_red_(set4)	1942	379.152	674.874	736313	1193.02	1037.98	-80.6249	55.0348	45.1896	FALSE
6	8	Brightfield20%	1945	51115.6	1.89265e+07	99419915	1194.91	1039.36	-59.832	54.0968	45.9833	FALSE
6	8	mCherry-left	1945	239.497	602.128	465821	1194.91	1039.36	-59.832	54.0968	45.9833	FALSE
6	8	new_far_red_(set4)	1945	378.568	708.932	736314	1194.91	1039.36	-59.832	54.0968	45.9833	FALSE
6	9	Brightfield20%	1930	50988.9	2.13747e+07	98408514	1195.05	1039.81	-64.4692	54.4078	45.3646	FALSE
6	9	mCherry-left	1930	259.889	865.2	501586	1195.05	1039.81	-64.4692	54.4078	45.3646	FALSE
6	9	new_far_red_(set4)	1930	378.336	666.227	730189	1195.05	1039.81	-64.4692	54.4078	45.3646	FALSE
6	10	Brightfield20%	1913	50622.5	2.36204e+07	96840773	1195.6	1039.98	-78.5113	54.506	44.7772	FALSE
6	10	mCherry-left	1913	283.321	1236.81	541993	1195.6	1039.98	-78.5113	54.506	44.7772	FALSE
6	10	new_far_red_(set4)	1913	377.469	702.385	722098	1195.6	1039.98	-78.5113	54.506	44.7772	FALSE
6	11	Brightfield20%	1886	50657.1	2.16935e+07	95539363	1197.32	1038.85	-112.368	53.1795	45.2484	FALSE
6	11	mCherry-left	1886	304.786	1774.3	574826	1197.32	1038.85	-112.368	53.1795	45.2484	FALSE
6	11	new_far_red_(set4)	1886	376.883	644.182	710801	1197.32	1038.85	-112.368	53.1795	45.2484	FALSE
6	12	Brightfield20%	1897	50870.6	1.88946e+07	96501531	1196.9	1039.42	-120.761	53.1694	45.5155	FALSE
6	12	mCherry-left	1897	314.13	2167.21	595905	1196.9	1039.42	-120.761	53.1694	45.5155	FALSE
6	12	new_far_red_(set4)	1897	374.658	656.942	710727	1196.9	1039.42	-120.761	53.1694	45.5155	FALSE
6	13	Brightfield20%	1914	50972.3	1.81967e+07	97561026	1198.25	1039.48	-119.537	53.3277	45.8153	FALSE
6	13	mCherry-left	1914	299.572	1301.55	573381	1198.25	1039.48	-119.537	53.3277	45.8153	FALSE
6	13	new_far_red_(set4)	1914	376.699	620.292	721001	1198.25	1039.48	-119.537	53.3277	45.8153	FALSE
6	14	Brightfield20%	2020	50860.2	1.53495e+07	102737596	1199.75	1044.15	-124.341	55.8507	46.1415	FALSE
6	14	mCherry-left	2020	278.518	940.109	562606	1199.75	1044.15	-124.341	55.8507	46.1415	FALSE
6	14	new_far_red_(set4)	2020	375.439	649.972	758387	1199.75	1044.15	-124.341	55.8507	46.1415	FALSE
6	15	Brightfield20%	2106	50884.4	1.89782e+07	107162560	1195.46	1041	-121.155	57.1048	47.0428	FALSE
6	15	mCherry-left	2106	267.463	861.889	563278	1195.46	1041	-121.155	57.1048	47.0428	FALSE
6	15	new_far_red_(set4)	2106	374.19	648.864	788044	1195.46	1041	-121.155	57.1048	47.0428	FALSE
6	16	Brightfield20%	2105	50883	1.74528e+07	107108636	1194.25	1040.91	-116.929	55.9214	48.0015	FALSE
6	16	mCherry-left	2105	262.603	831.97	552779	1194.25	1040.91	-116.929	55.9214	48.0015	FALSE
6	16	new_far_red_(set4)	2105	373.457	646.524	786126	1194.25	1040.91	-116.929	55.9214	48.0015	FALSE
6	17	Brightfield20%	2073	51132.7	1.93654e+07	105998068	1195.48	1036.73	-112.914	55.0049	48.1497	FALSE
6	17	mCherry-left	2073	254.879	739.83	528364	1195.48	1036.73	-112.914	55.0049	48.1497	FALSE
6	17	new_far_red_(set4)	2073	373.5	612.763	774266	1195.48	1036.73	-112.914	55.0049	48.1497	FALSE
6	18	Brightfield20%	1913	50854.8	2.11133e+07	97285225	1199.92	1037.06	-93.3633	53.978	45.2524	FALSE
6	18	mCherry-left	1913	252.546	579.786	483121	1199.92	1037.06	-93.3633	53.978	45.2524	FALSE
6	18	new_far_red_(set4)	1913	373.511	640.11	714526	1199.92	1037.06	-93.3633	53.978	45.2524	FALSE
6	19	Brightfield20%	1895	51204.7	1.78491e+07	97032857	1201.8	1037.12	-74.232	52.8355	45.9116	FALSE
6	19	mCherry-left	1895	247.035	504.528	468131	1201.8	1037.12	-74.232	52.8355	45.9116	FALSE
6	19	new_far_red_(set4)	1895	374.441	623.348	709565	1201.8	1037.12	-74.232	52.8355	45.9116	FALSE
6	20	Brightfield20%	1968	51019.6	2.03301e+07	100406494	1203.59	1037.41	-75.0653	53.3596	47.1709	FALSE
6	20	mCherry-left	1968	235.548	375.281	463559	1203.59	1037.41	-75.0653	53.3596	47.1709	FALSE
6	20	new_far_red_(set4)	1968	373.867	624.808	735771	1203.59	1037.41	-75.0653	53.3596	47.1709	FALSE
6	21	Brightfield20%	2042	51056.2	2.03979e+07	104256700	1202.53	1041.25	-60.5186	57.5916	45.2934	FALSE
6	21	mCherry-left	2042	232.833	370.946	475444	1202.53	1041.25	-60.5186	57.5916	45.2934	FALSE
6	21	new_far_red_(set4)	2042	373.297	632.307	762272	1202.53	1041.25	-60.5186	57.5916	45.2934	FALSE
6	22	Brightfield20%	2028	51373.5	2.04294e+07	104185440	1202.16	1043.48	-67.07	58.306	44.6551	FALSE
6	22	mCherry-left	2028	231.38	423.251	469238	1202.16	1043.48	-67.07	58.306	44.6551	FALSE
6	22	new_far_red_(set4)	2028	374.865	660.326	760227	1202.16	1043.48	-67.07	58.306	44.6551	FALSE
6	23	Brightfield20%	1933	51246.3	1.78168e+07	99059057	1207.03	1050.33	-85.452	55.0044	44.8857	FALSE
6	23	mCherry-left	1933	224.84	364.505	434615	1207.03	1050.33	-85.452	55.0044	44.8857	FALSE
6	23	new_far_red_(set4)	1933	374.621	650.791	724142	1207.03	1050.33	-85.452	55.0044	44.8857	FALSE
6	24	Brightfield20%	2010	50845.3	2.71981e+07	102199011	1210.95	1052.11	-99.614	55.9154	45.9445	FALSE
6	24	mCherry-left	2010	212.44	300.767	427005	1210.95	1052.11	-99.614	55.9154	45.9445	FALSE
6	24	new_far_red_(set4)	2010	374.349	631.441	752442	1210.95	1052.11	-99.614	55.9154	45.9445	FALSE
6	25	Brightfield20%	2001	51017.1	2.70234e+07	102085125	1217.91	1054.5	-100.568	55.6801	45.9462	FALSE
6	25	mCherry-left	2001	209.952	286.435	420113	1217.91	1054.5	-100.568	55.6801	45.9462	FALSE
6	25	new_far_red_(set4)	2001	374.81	631.632	749995	1217.91	1054.5	-100.568	55.6801	45.9462	FALSE
6	26	Brightfield20%	2005	51069.1	2.45444e+07	102393473	1214.99	1053.54	-100.839	56.8204	45.1343	FALSE
6	26	mCherry-left	2005	210.994	293.039	423043	1214.99	1053.54	-100.839	56.8204	45.1343	FALSE
6	26	new_far_red_(set4)	2005	375.225	609.967	752326	1214.99	1053.54	-100.839	56.8204	45.1343	FALSE
6	27	Brightfield20%	2024	51426.6	2.08229e+07	104087355	1215.23	1054.5	-99.4138	56.5289	45.7263	FALSE
6	27	mCherry-left	2024	208.692	265.182	422392	1215.23	1054.5	-99.4138	56.5289	45.7263	FALSE
6	27	new_far_red_(set4)	2024	374.464	659.918	757915	1215.23	1054.5	-99.4138	56.5289	45.7263	FALSE
6	28	Brightfield20%	2046	51079.1	2.41453e+07	104507937	1215.85	1055.22	-87.184	56.9426	45.8716	FALSE
6	28	mCherry-left	2046	208.407	280.426	426401	1215.85	1055.22	-87.184	56.9426	45.8716	FALSE
6	28	new_far_red_(set4)	2046	375.897	618.171	769086	1215.85	1055.22	-87.184	56.9426	45.8716	FALSE
6	29	Brightfield20%	2130	51487.8	1.7542e+07	109668991	1230.09	1064.79	-116.793	59.3238	45.8433	FALSE
6	29	mCherry-left	2130	206.667	284.033	440200	1230.09	1064.79	-116.793	59.3238	45.8433	FALSE
6	29	new_far_red_(set4)	2130	374.392	611.675	797454	1230.09	1064.79	-116.793	59.3238	45.8433	FALSE
6	30	Brightfield20%	2271	50827.9	1.57093e+07	115430255	1234.22	1068.41	-124.458	61.4714	47.1651	FALSE
6	30	mCherry-left	2271	206.073	287.804	467991	1234.22	1068.41	-124.458	61.4714	47.1651	FALSE
6	30	new_far_red_(set4)	2271	375.252	673.887	852198	1234.22	1068.41	-124.458	61.4714	47.1651	FALSE
6	31	Brightfield20%	2195	50901	1.67894e+07	111727750	1235.23	1069.01	-126.292	60.0769	46.6293	FALSE
6	31	mCherry-left	2195	205.421	291.531	450898	1235.23	1069.01	-126.292	60.0769	46.6293	FALSE
6	31	new_far_red_(set4)	2195	375.538	654.758	824306	1235.23	1069.01	-126.292	60.0769	46.6293	FALSE
6	32	Brightfield20%	2365	50951.3	2.18595e+07	120499719	1237.86	1070.39	-131.223	62.9986	47.9014	FALSE
6	32	mCherry-left	2365	203.961	290.036	482367	1237.86	1070.39	-131.223	62.9986	47.9014	FALSE
6	32	new_far_red_(set4)	2365	375.011	678.34	886900	1237.86	1070.39	-131.223	62.9986	47.9014	FALSE
6	33	Brightfield20%	2409	50755.9	2.19445e+07	122270915	1238.61	1071.24	-140.428	64.6235	47.6079	FALSE
6	33	mCherry-left	2409	203.672	293.316	490645	1238.61	1071.24	-140.428	64.6235	47.6079	FALSE
6	33	new_far_red_(set4)	2409	374.812	649.236	902921	1238.61	1071.24	-140.428	64.6235	47.6079	FALSE
6	34	Brightfield20%	2358	50701.4	2.01903e+07	119553885	1238.06	1070.35	-135.581	62.8397	47.9099	FALSE
6	34	mCherry-left	2358	203.079	291.3	478860	1238.06	1070.35	-135.581	62.8397	47.9099	FALSE
6	34	new_far_red_(set4)	2358	374.698	648.768	883538	1238.06	1070.35	-135.581	62.8397	47.9099	FALSE
6	35	Brightfield20%	2281	50953.4	2.104e+07	116224754	1237.64	1068.81	-164.512	62.9697	46.2969	FALSE
6	35	mCherry-left	2281	204.718	308.975	466962	1237.64	1068.81	-164.512	62.9697	46.2969	FALSE
6	35	new_far_red_(set4)	2281	377.58	688.502	861260	1237.64	1068.81	-164.512	62.9697	46.2969	FALSE
6	36	Brightfield20%	2255	50845.2	2.0643e+07	114655892	1237.04	1068.78	-163.866	63.2129	45.6712	FALSE
6	36	mCherry-left	2255	205.834	320.421	464155	1237.04	1068.78	-163.866	63.2129	45.6712	FALSE
6	36	new_far_red_(set4)	2255	377.971	646.17	852324	1237.04	1068.78	-163.866	63.2129	45.6712	FALSE
6	37	Brightfield20%	2334	50895	2.16867e+07	118788969	1236.37	1066.46	-172.444	62.793	47.6323	FALSE
6	37	mCherry-left	2334	207.997	333.206	485465	1236.37	1066.46	-172.444	62.793	47.6323	FALSE
6	37	new_far_red_(set4)	2334	379.402	693.596	885524	1236.37	1066.46	-172.444	62.793	47.6323	FALSE
6	38	Brightfield20%	2379	51053.6	2.02075e+07	121456595	1236.53	1066.28	-168.381	63.8719	47.8428	FALSE
6	38	mCherry-left	2379	208.486	379.444	495988	1236.53	1066.28	-168.381	63.8719	47.8428	FALSE
6	38	new_far_red_(set4)	2379	379.836	737.79	903629	1236.53	1066.28	-168.381	63.8719	47.8428	FALSE
6	39	Brightfield20%	2325	51054.5	1.93759e+07	118701728	1236.58	1062.88	-176.829	63.6052	46.8979	FALSE
6	39	mCherry-left	2325	209.26	397.226	486530	1236.58	1062.88	-176.829	63.6052	46.8979	FALSE
6	39	new_far_red_(set4)	2325	381.514	743.773	887019	1236.58	1062.88	-176.829	63.6052	46.8979	FALSE
7	0	Brightfield20%	914	52225.4	1.88738e+07	47734020	1086.2	1059.74	-33.4598	35.7956	32.6916	FALSE
7	0	mCherry-left	914	205.706	263.44	188015	1086.2	1059.74	-33.4598	35.7956	32.6916	FALSE
7	0	new_far_red_(set4)	914	374.578	624.793	342364	1086.2	1059.74	-33.4598	35.7956	32.6916	FALSE
7	1	Brightfield20%	945	51223.4	2.02193e+07	48406150	1088.6	1059.78	8.52923	36.1938	33.4104	FALSE
7	1	mCherry-left	945	205.269	232.283	193979	1088.6	1059.78	8.52923	36.1938	33.4104	FALSE
7	1	new_far_red_(set4)	945	373.328	617.886	352795	1088.6	1059.78	8.52923	36.1938	33.4104	FALSE
7	2	Brightfield20%	1074	50763.6	1.90308e+07	54520103	1093.03	1063.08	96.4316	39.0944	35.2242	FALSE
7	2	mCherry-left	1074	202.907	235.248	217922	1093.03	1063.08	96.4316	39.0944	35.2242	FALSE
7	2	new_far_red_(set4)	1074	372.337	593.663	399890	1093.03	1063.08	96.4316	39.0944	35.2242	FALSE
7	3	Brightfield20%	1331	51034.7	1.39957e+07	67927218	1094.5	1078.94	76.8817	41.7058	40.7477	FALSE
7	3	mCherry-left	1331	209.6	303.199	278977	1094.5	1078.94	76.8817	41.7058	40.7477	FALSE
7	3	new_far_red_(set4)	1331	371.591	617.72	494587	1094.5	1078.94	76.8817	41.7058	40.7477	FALSE
7	4	Brightfield20%	1324	50391.8	1.45269e+07	66718745	1085.68	1089.81	94.6138	43.0025	39.2951	FALSE
7	4	mCherry-left	1324	233.898	484.027	309681	1085.68	1089.81	94.6138	43.0025	39.2951	FALSE
7	4	new_far_red_(set4)	1324	370.289	589.112	490263	1085.68	1089.81	94.6138	43.0025	39.2951	FALSE
7	5	Brightfield20%	1190	50594.1	1.23021e+07	60206989	1206.14	1072.32	-65.3878	39.8812	38.0967	FALSE
7	5	mCherry-left	1190	219.107	393.993	260737	1206.14	1072.32	-65.3878	39.8812	38.0967	FALSE
7	5	new_far_red_(set4)	1190	377.534	734.309	449266	1206.14	1072.32	-65.3878	39.8812	38.0967	FALSE
7	6	Brightfield20%	1249	50295.3	1.06302e+07	62818775	1209.3	1072.51	-46.8901	40.6064	39.2863	FALSE
7	6	mCherry-left	1249	223.506	388.12	279159	1209.3	1072.51	-46.8901	40.6064	39.2863	FALSE
7	6	new_far_red_(set4)	1249	378.04	670.104	472172	1209.3	1072.51	-46.8901	40.6064	39.2863	FALSE
7	7	Brightfield20%	1349	50193	1.44555e+07	67710290	1207.23	1079.5	-167.177	43.1085	40.0051	FALSE
7	7	mCherry-left	1349	220.011	351.898	296795	1207.23	1079.5	-167.177	43.1085	40.0051	FALSE
7	7	new_far_red_(set4)	1349	376.469	743.77	507857	1207.23	1079.5	-167.177	43.1085	40.0051	FALSE
7	8	Brightfield20%	1531	50628.1	1.36864e+07	77511637	1212.92	1080.03	-173.971	46.418	42.2282	FALSE
7	8	mCherry-left	1531	220.602	409.323	337741	1212.92	1080.03	-173.971	46.418	42.2282	FALSE
7	8	new_far_red_(set4)	1531	376.289	727.483	576099	1212.92	1080.03	-173.971	46.418	42.2282	FALSE
7	9	Brightfield20%	1561	50562.5	1.72146e+07	78928009	1212.84	1081	173.203	46.799	42.6341	FALSE
7	9	mCherry-left	1561	232.234	534.323	362518	1212.84	1081	173.203	46.799	42.6341	FALSE
7	9	new_far_red_(set4)	1561	376.378	712.008	587526	1212.84	1081	173.203	46.799	42.6341	FALSE
7	10	Brightfield20%	1562	50247.4	2.20314e+07	78486447	1213.2	1082.16	152.071	46.5524	42.8429	FALSE
7	10	mCherry-left	1562	250.396	767.74	391119	1213.2	1082.16	152.071	46.5524	42.8429	FALSE
7	10	new_far_red_(set4)	1562	378.154	672.499	590676	1213.2	1082.16	152.071	46.5524	42.8429	FALSE
7	11	Brightfield20%	1632	50241.9	1.99725e+07	81994735	1201.7	1085.14	100.171	48.7677	42.7326	FALSE
7	11	mCherry-left	1632	277.444	1124.68	452789	1201.7	1085.14	100.171	48.7677	42.7326	FALSE
7	11	new_far_red_(set4)	1632	377.233	695.995	615645	1201.7	1085.14	100.171	48.7677	42.7326	FALSE
7	12	Brightfield20%	1635	50423.5	1.49122e+07	82442387	1198.94	1085.35	109.911	47.6795	43.9161	FALSE
7	12	mCherry-left	1635	306.786	1812.33	501595	1198.94	1085.35	109.911	47.6795	43.9161	FALSE
7	12	new_far_red_(set4)	1635	378.347	662.721	618597	1198.94	1085.35	109.911	47.6795	43.9161	FALSE
7	13	Brightfield20%	1643	50529.4	1.251e+07	83019797	1201.55	1085.17	116.923	48.3462	43.5343	FALSE
7	13	mCherry-left	1643	324.62	2175.65	533350	1201.55	1085.17	116.923	48.3462	43.5343	FALSE
7	13	new_far_red_(set4)	1643	378.063	674.348	621157	1201.55	1085.17	116.923	48.3462	43.5343	FALSE
7	14	Brightfield20%	1635	50833.7	1.13356e+07	83113066	1199.98	1091.11	94.4559	46.9563	44.5706	FALSE
7	14	mCherry-left	1635	339.333	2552.53	554809	1199.98	1091.11	94.4559	46.9563	44.5706	FALSE
7	14	new_far_red_(set4)	1635	376.621	674.018	615775	1199.98	1091.11	94.4559	46.9563	44.5706	FALSE
7	15	Brightfield20%	1632	50921.9	1.29089e+07	83104532	1201.91	1086.29	125.156	49.2771	42.7262	FALSE
7	15	mCherry-left	1632	328.746	2542.04	536513	1201.91	1086.29	125.156	49.2771	42.7262	FALSE
7	15	new_far_red_(set4)	1632	375.423	701.612	612691	1201.91	1086.29	125.156	49.2771	42.7262	FALSE
7	16	Brightfield20%	1687	50694.9	1.35084e+07	85522380	1202.64	1086.23	172.402	48.1716	44.9282	FALSE
7	16	mCherry-left	1687	307.603	2270.85	518926	1202.64	1086.23	172.402	48.1716	44.9282	FALSE
7	16	new_far_red_(set4)	1687	374.566	661.754	631893	1202.64	1086.23	172.402	48.1716	44.9282	FALSE
7	17	Brightfield20%	1757	50884.4	1.95162e+07	89403888	1203.29	1082.12	164.348	48.8242	46.0799	FALSE
7	17	mCherry-left	1757	264.266	953.039	464316	1203.29	1082.12	164.348	48.8242	46.0799	FALSE
7	17	new_far_red_(set4)	1757	376.145	657.965	660886	1203.29	1082.12	164.348	48.8242	46.0799	FALSE
7	18	Brightfield20%	1653	49935.9	2.98993e+07	82543978	1212.55	1081.31	138.198	48.3246	43.6557	FALSE
7	18	mCherry-left	1653	248.734	563.217	411158	1212.55	1081.31	138.198	48.3246	43.6557	FALSE
7	18	new_far_red_(set4)	1653	375.152	645.876	620127	1212.55	1081.31	138.198	48.3246	43.6557	FALSE
7	19	Brightfield20%	1744	50013.1	2.47975e+07	87222816	1215.44	1082.36	114	49.101	45.3476	FALSE
7	19	mCherry-left	1744	240.588	530.311	419586	1215.44	1082.36	114	49.101	45.3476	FALSE
7	19	new_far_red_(set4)	1744	374.819	661.948	653685	1215.44	1082.36	114	49.101	45.3476	FALSE
7	20	Brightfield20%	1801	50296.3	2.21659e+07	90583590	1209.9	1085.29	82.7529	49.5744	46.4274	FALSE
7	20	mCherry-left	1801	238.029	478.129	428690	1209.9	1085.29	82.7529	49.5744	46.4274	FALSE
7	20	new_far_red_(set4)	1801	375.903	689.279	677002	1209.9	1085.29	82.7529	49.5744	46.4274	FALSE
7	21	Brightfield20%	1814	50543.2	2.06234e+07	91685398	1218.73	1086.55	161.038	49.8319	46.5707	FALSE
7	21	mCherry-left	1814	240.545	507.369	436348	1218.73	1086.55	161.038	49.8319	46.5707	FALSE
7	21	new_far_red_(set4)	1814	375.766	671.318	681640	1218.73	1086.55	161.038	49.8319	46.5707	FALSE
7	22	Brightfield20%	1746	50419.9	2.20456e+07	88033082	1217.79	1089.51	136.656	50.8247	43.8566	FALSE
7	22	mCherry-left	1746	242.447	574.181	423312	1217.79	1089.51	136.656	50.8247	43.8566	FALSE
7	22	new_far_red_(set4)	1746	374.818	664.253	654433	1217.79	1089.51	136.656	50.8247	43.8566	FALSE
7	23	Brightfield20%	1757	50611.7	1.78824e+07	88924787	1218.15	1097.16	131.231	51.6862	43.387	FALSE
7	23	mCherry-left	1757	234.092	499.531	411299	1218.15	1097.16	131.231	51.6862	43.387	FALSE
7	23	new_far_red_(set4)	1757	374.234	636.306	657530	1218.15	1097.16	131.231	51.6862	43.387	FALSE
7	24	Brightfield20%	1846	50693.9	2.54207e+07	93580927	1220.87	1096.59	147.571	53.0152	44.5668	FALSE
7	24	mCherry-left	1846	218.859	414.226	404013	1220.87	1096.59	147.571	53.0152	44.5668	FALSE
7	24	new_far_red_(set4)	1846	373.318	629.352	689145	1220.87	1096.59	147.571	53.0152	44.5668	FALSE
7	25	Brightfield20%	1882	50670.4	2.7454e+07	95361675	1221.82	1099.41	163.901	54.5329	44.1428	FALSE
7	25	mCherry-left	1882	212.064	342.772	399105	1221.82	1099.41	163.901	54.5329	44.1428	FALSE
7	25	new_far_red_(set4)	1882	374.548	663.716	704899	1221.82	1099.41	163.901	54.5329	44.1428	FALSE
7	26	Brightfield20%	2017	50749.3	2.23869e+07	102361378	1222.55	1098.56	-167.172	56.4724	45.5693	FALSE
7	26	mCherry-left	2017	210.118	355.766	423808	1222.55	1098.56	-167.172	56.4724	45.5693	FALSE
7	26	new_far_red_(set4)	2017	374.772	677.56	755916	1222.55	1098.56	-167.172	56.4724	45.5693	FALSE
7	27	Brightfield20%	1984	50791.5	1.69307e+07	100770318	1222.09	1101.22	-156.066	55.4343	45.6731	FALSE
7	27	mCherry-left	1984	208.539	340.063	413741	1222.09	1101.22	-156.066	55.4343	45.6731	FALSE
7	27	new_far_red_(set4)	1984	374.524	671.18	743056	1222.09	1101.22	-156.066	55.4343	45.6731	FALSE
7	28	Brightfield20%	1951	50946	1.63001e+07	99395646	1225.69	1101.38	-150.228	54.3469	45.8519	FALSE
7	28	mCherry-left	1951	208.676	323.754	407127	1225.69	1101.38	-150.228	54.3469	45.8519	FALSE
7	28	new_far_red_(set4)	1951	376.306	710.681	734173	1225.69	1101.38	-150.228	54.3469	45.8519	FALSE
7	29	Brightfield20%	1876	51400.5	1.46275e+07	96427265	1229.32	1112.84	-146.267	52.7786	45.4729	FALSE
7	29	mCherry-left	1876	206.587	316.689	387557	1229.32	1112.84	-146.267	52.7786	45.4729	FALSE
7	29	new_far_red_(set4)	1876	373.418	648.556	700533	1229.32	1112.84	-146.267	52.7786	45.4729	FALSE
7	30	Brightfield20%	1938	50484	1.63799e+07	97837939	1232.16	1116.35	-157.823	53.9966	45.832	FALSE
7	30	mCherry-left	1938	204.603	318.422	396520	1232.16	1116.35	-157.823	53.9966	45.832	FALSE
7	30	new_far_red_(set4)	1938	372.457	612.779	721822	1232.16	1116.35	-157.823	53.9966	45.832	FALSE
7	31	Brightfield20%	1845	50555.7	1.87929e+07	93275287	1232.98	1116.39	-150.099	52.7594	44.5978	FALSE
7	31	mCherry-left	1845	202.784	290.446	374136	1232.98	1116.39	-150.099	52.7594	44.5978	FALSE
7	31	new_far_red_(set4)	1845	372.844	667.266	687897	1232.98	1116.39	-150.099	52.7594	44.5978	FALSE
7	32	Brightfield20%	2091	50403.7	2.32928e+07	105394193	1234.95	1118.36	-160.32	56.99	47.025	FALSE
7	32	mCherry-left	2091	201.966	288.42	422310	1234.95	1118.36	-160.32	56.99	47.025	FALSE
7	32	new_far_red_(set4)	2091	372.876	641.058	779683	1234.95	1118.36	-160.32	56.99	47.025	FALSE
7	33	Brightfield20%	2102	50081.7	1.94786e+07	105271780	1235.98	1119.09	-168.086	57.9594	46.399	FALSE
7	33	mCherry-left	2102	204.225	300.686	429282	1235.98	1119.09	-168.086	57.9594	46.399	FALSE
7	33	new_far_red_(set4)	2102	374.913	655.748	788067	1235.98	1119.09	-168.086	57.9594	46.399	FALSE
7	34	Brightfield20%	2076	50057.7	1.99311e+07	103919789	1238.02	1118.15	-168.22	56.5146	46.9323	FALSE
7	34	mCherry-left	2076	204.963	302.133	425504	1238.02	1118.15	-168.22	56.5146	46.9323	FALSE
7	34	new_far_red_(set4)	2076	376.95	682.366	782549	1238.02	1118.15	-168.22	56.5146	46.9323	FALSE
7	35	Brightfield20%	1995	50249.6	2.12065e+07	100247859	1239.23	1114.68	-174.91	54.9056	46.3515	FALSE
7	35	mCherry-left	1995	206.866	295.086	412697	1239.23	1114.68	-174.91	54.9056	46.3515	FALSE
7	35	new_far_red_(set4)	1995	376.567	677.528	751252	1239.23	1114.68	-174.91	54.9056	46.3515	FALSE
7	36	Brightfield20%	1996	50269.1	2.13177e+07	100337025	1240.57	1114.32	174.551	54.5713	46.6955	FALSE
7	36	mCherry-left	1996	207.273	343.444	413717	1240.57	1114.32	174.551	54.5713	46.6955	FALSE
7	36	new_far_red_(set4)	1996	378.171	699.169	754829	1240.57	1114.32	174.551	54.5713	46.6955	FALSE
7	37	Brightfield20%	2023	50403.4	1.85787e+07	101966097	1241.94	1112.82	177.147	54.6822	47.2147	FALSE
7	37	mCherry-left	2023	206.891	340.143	418540	1241.94	1112.82	177.147	54.6822	47.2147	FALSE
7	37	new_far_red_(set4)	2023	380.045	676.188	768832	1241.94	1112.82	177.147	54.6822	47.2147	FALSE
7	38	Brightfield20%	2019	50294.6	1.98407e+07	101544738	1242.74	1112.46	172.118	54.2823	47.5313	FALSE
7	38	mCherry-left	2019	206.787	317.736	417502	1242.74	1112.46	172.118	54.2823	47.5313	FALSE
7	38	new_far_red_(set4)	2019	380.09	722.264	767402	1242.74	1112.46	172.118	54.2823	47.5313	FALSE
7	39	Brightfield20%	2046	50520.9	2.16369e+07	103365775	1240.99	1109.27	177.588	54.4556	47.9758	FALSE
7	39	mCherry-left	2046	207.699	341.337	424952	1240.99	1109.27	177.588	54.4556	47.9758	FALSE
7	39	new_far_red_(set4)	2046	380.478	739.413	778457	1240.99	1109.27	177.588	54.4556	47.9758	FALSE
8	0	Brightfield20%	2192	50422.3	3.82671e+07	110525750	1480.45	1063	77.728	59.2614	47.1951	FALSE
8	0	mCherry-left	2192	214.08	425.683	469264	1480.45	1063	77.728	59.2614	47.1951	FALSE
8	0	new_far_red_(set4)	2192	388.881	820.578	852427	1480.45	1063	77.728	59.2614	47.1951	FALSE
8	1	Brightfield20%	2263	50628.7	3.6361e+07	114572770	1478.29	1065.25	80.3773	60.5008	47.7276	FALSE
8	1	mCherry-left	2263	211.86	434.121	479439	1478.29	1065.25	80.3773	60.5008	47.7276	FALSE
8	1	new_far_red_(set4)	2263	386.166	802.619	873894	1478.29	1065.25	80.3773	60.5008	47.7276	FALSE
8	2	Brightfield20%	2286	50644.1	2.96127e+07	115772479	1482.51	1065.14	74.7558	60.634	48.122	FALSE
8	2	mCherry-left	2286	209.851	389.789	479720	1482.51	1065.14	74.7558	60.634	48.122	FALSE
8	2	new_far_red_(set4)	2286	385.385	782.334	880991	1482.51	1065.14	74.7558	60.634	48.122	FALSE
8	3	Brightfield20%	2294	50830.8	2.47975e+07	116605794	1487.05	1063.76	75.9729	60.5145	48.3697	FALSE
8	3	mCherry-left	2294	209.621	379.928	480871	1487.05	1063.76	75.9729	60.5145	48.3697	FALSE
8	3	new_far_red_(set4)	2294	383.426	765.972	879580	1487.05	1063.76	75.9729	60.5145	48.3697	FALSE
8	4	Brightfield20%	2229	50996.5	2.58452e+07	113671287	1490.83	1060.58	70.9154	59.1041	48.1184	FALSE
8	4	mCherry-left	2229	210.129	350.031	468378	1490.83	1060.58	70.9154	59.1041	48.1184	FALSE
8	4	new_far_red_(set4)	2229	381.731	725.674	850878	1490.83	1060.58	70.9154	59.1041	48.1184	FALSE
8	5	Brightfield20%	2211	50961	3.03036e+07	112674671	1495.3	1055.69	74.1469	58.8423	47.9152	FALSE
8	5	mCherry-left	2211	212.44	331.271	469705	1495.3	1055.69	74.1469	58.8423	47.9152	FALSE
8	5	new_far_red_(set4)	2211	380.646	709.009	841608	1495.3	1055.69	74.1469	58.8423	47.9152	FALSE
8	6	Brightfield20%	2265	51032.8	2.79088e+07	115589374	1496.08	1056.13	71.7114	59.3525	48.7309	FALSE
8	6	mCherry-left	2265	215.604	345.645	488343	1496.08	1056.13	71.7114	59.3525	48.7309	FALSE
8	6	new_far_red_(set4)	2265	383.234	686.992	868025	1496.08	1056.13	71.7114	59.3525	48.7309	FALSE
8	7	Brightfield20%	2378	50697.1	3.35375e+07	120557635	1494.35	1057.23	61.7324	60.9663	49.8027	FALSE
8	7	mCherry-left	2378	213.271	327.168	507158	1494.35	1057.23	61.7324	60.9663	49.8027	FALSE
8	7	new_far_red_(set4)	2378	380.427	680.305	904655	1494.35	1057.23	61.7324	60.9663	49.8027	FALSE
8	8	Brightfield20%	2335	50869.1	2.73655e+07	118779407	1488.82	1060.37	57.1643	59.6508	50.0645	FALSE
8	8	mCherry-left	2335	217.091	373.749	506907	1488.82	1060.37	57.1643	59.6508	50.0645	FALSE
8	8	new_far_red_(set4)	2335	379.872	670.393	887001	1488.82	1060.37	57.1643	59.6508	50.0645	FALSE
8	9	Brightfield20%	2378	50669.3	2.88729e+07	120491575	1485.05	1065.79	41.4525	60.9528	49.9036	FALSE
8	9	mCherry-left	2378	211.811	340.634	503686	1485.05	1065.79	41.4525	60.9528	49.9036	FALSE
8	9	new_far_red_(set4)	2378	381.262	698.639	906641	1485.05	1065.79	41.4525	60.9528	49.9036	FALSE
8	10	Brightfield20%	2313	50691.2	2.70038e+07	117248666	1483.05	1067.5	44.4532	59.6025	49.5895	FALSE
8	10	mCherry-left	2313	215.024	337.762	497350	1483.05	1067.5	44.4532	59.6025	49.5895	FALSE
8	10	new_far_red_(set4)	2313	379.023	704.914	876681	1483.05	1067.5	44.4532	59.6025	49.5895	FALSE
8	11	Brightfield20%	2252	50952.8	2.31555e+07	114745781	1482.2	1068.68	43.862	57.7135	49.8039	FALSE
8	11	mCherry-left	2252	218.127	338.051	491221	1482.2	1068.68	43.862	57.7135	49.8039	FALSE
8	11	new_far_red_(set4)	2252	379.294	696.084	854171	1482.2	1068.68	43.862	57.7135	49.8039	FALSE
8	12	Brightfield20%	2380	50872.6	2.30254e+07	121076743	1478.72	1069.09	47.3113	60.1533	50.5252	FALSE
8	12	mCherry-left	2380	216.297	337.679	514788	1478.72	1069.09	47.3113	60.1533	50.5252	FALSE
8	12	new_far_red_(set4)	2380	378.952	659.951	901905	1478.72	1069.09	47.3113	60.1533	50.5252	FALSE
8	13	Brightfield20%	2412	50885.3	2.17102e+07	122735305	1479.34	1068.81	39.1754	61.1781	50.3164	FALSE
8	13	mCherry-left	2412	211.532	288.147	510216	1479.34	1068.81	39.1754	61.1781	50.3164	FALSE
8	13	new_far_red_(set4)	2412	377.813	658.356	911284	1479.34	1068.81	39.1754	61.1781	50.3164	FALSE
8	14	Brightfield20%	2245	51139.2	1.76152e+07	114807610	1478.44	1073.08	44.819	60.4423	47.4955	FALSE
8	14	mCherry-left	2245	212.56	290.327	477198	1478.44	1073.08	44.819	60.4423	47.4955	FALSE
8	14	new_far_red_(set4)	2245	378.226	652.659	849117	1478.44	1073.08	44.819	60.4423	47.4955	FALSE
8	15	Brightfield20%	2385	51115.4	1.96806e+07	121910300	1478.72	1070.18	51.3734	62.3999	49.0901	FALSE
8	15	mCherry-left	2385	214.006	309.283	510405	1478.72	1070.18	51.3734	62.3999	49.0901	FALSE
8	15	new_far_red_(set4)	2385	378.112	631.123	901798	1478.72	1070.18	51.3734	62.3999	49.0901	FALSE
8	16	Brightfield20%	2458	50937.7	2.17864e+07	125204845	1477.18	1069.94	38.2171	63.8893	49.3123	FALSE
8	16	mCherry-left	2458	216.178	330.812	531365	1477.18	1069.94	38.2171	63.8893	49.3123	FALSE
8	16	new_far_red_(set4)	2458	378.053	661.614	929255	1477.18	1069.94	38.2171	63.8893	49.3123	FALSE
8	17	Brightfield20%	2430	50885.1	2.51283e+07	123650820	1476.39	1066.04	37.0018	63.6161	48.9427	FALSE
8	17	mCherry-left	2430	217.367	343.384	528201	1476.39	1066.04	37.0018	63.6161	48.9427	FALSE
8	17	new_far_red_(set4)	2430	377.542	638.371	917426	1476.39	1066.04	37.0018	63.6161	48.9427	FALSE
8	18	Brightfield20%	2381	50912.6	3.2875e+07	121223001	1472.83	1069.22	43.8494	62.3357	48.7814	FALSE
8	18	mCherry-left	2381	220.872	369.164	525896	1472.83	1069.22	43.8494	62.3357	48.7814	FALSE
8	18	new_far_red_(set4)	2381	375.818	625.956	894823	1472.83	1069.22	43.8494	62.3357	48.7814	FALSE
8	19	Brightfield20%	2394	50904.9	2.76211e+07	121866394	1471.4	1069.71	50.4098	62.7602	48.8866	FALSE
8	19	mCherry-left	2394	219.632	352.874	525800	1471.4	1069.71	50.4098	62.7602	48.8866	FALSE
8	19	new_far_red_(set4)	2394	376.507	662.694	901358	1471.4	1069.71	50.4098	62.7602	48.8866	FALSE
8	20	Brightfield20%	2408	50489.9	3.4885e+07	121579791	1455.88	1082.38	10.6496	61.4823	49.954	FALSE
8	20	mCherry-left	2408	214.776	312.23	517180	1455.88	1082.38	10.6496	61.4823	49.954	FALSE
8	20	new_far_red_(set4)	2408	376.791	629.478	907313	1455.88	1082.38	10.6496	61.4823	49.954	FALSE
8	21	Brightfield20%	2499	50515.7	3.38566e+07	126238820	1451.62	1083.7	1.97752	62.3353	51.1666	FALSE
8	21	mCherry-left	2499	213.26	313.598	532936	1451.62	1083.7	1.97752	62.3353	51.1666	FALSE
8	21	new_far_red_(set4)	2499	377.877	663.377	944314	1451.62	1083.7	1.97752	62.3353	51.1666	FALSE
8	22	Brightfield20%	2627	50419.6	3.27927e+07	132452360	1460.37	1080.25	6.07545	63.1291	53.1557	FALSE
8	22	mCherry-left	2627	209.599	305.712	550617	1460.37	1080.25	6.07545	63.1291	53.1557	FALSE
8	22	new_far_red_(set4)	2627	375.441	654.945	986284	1460.37	1080.25	6.07545	63.1291	53.1557	FALSE
8	23	Brightfield20%	2559	50502.7	2.60805e+07	129236444	1466.24	1080.17	13.9533	62.4821	52.3289	FALSE
8	23	mCherry-left	2559	209.848	317.338	537002	1466.24	1080.17	13.9533	62.4821	52.3289	FALSE
8	23	new_far_red_(set4)	2559	375.368	659.758	960567	1466.24	1080.17	13.9533	62.4821	52.3289	FALSE
8	24	Brightfield20%	2538	50540.8	3.27609e+07	128272533	1468.99	1077.42	25.2684	62.393	51.9146	FALSE
8	24	mCherry-left	2538	210.53	327.891	534326	1468.99	1077.42	25.2684	62.393	51.9146	FALSE
8	24	new_far_red_(set4)	2538	376.94	667.682	956673	1468.99	1077.42	25.2684	62.393	51.9146	FALSE
8	25	Brightfield20%	2502	50841.5	2.8705e+07	127205379	1472.8	1076.17	29.1723	61.3916	52.0215	FALSE
8	25	mCherry-left	2502	210.653	327.958	527054	1472.8	1076.17	29.1723	61.3916	52.0215	FALSE
8	25	new_far_red_(set4)	2502	377.667	621.155	944924	1472.8	1076.17	29.1723	61.3916	52.0215	FALSE
8	26	Brightfield20%	2648	50335.9	2.9795e+07	133289505	1474.21	1075.82	32.978	65.2729	51.9716	FALSE
8	26	mCherry-left	2648	208.034	354.995	550873	1474.21	1075.82	32.978	65.2729	51.9716	FALSE
8	26	new_far_red_(set4)	2648	376.704	668.066	997513	1474.21	1075.82	32.978	65.2729	51.9716	FALSE
8	27	Brightfield20%	2693	50463.3	2.64139e+07	135897730	1474.51	1075.45	31.8832	65.8726	52.2956	FALSE
8	27	mCherry-left	2693	207.11	334.57	557748	1474.51	1075.45	31.8832	65.8726	52.2956	FALSE
8	27	new_far_red_(set4)	2693	377.235	682.005	1015893	1474.51	1075.45	31.8832	65.8726	52.2956	FALSE
8	28	Brightfield20%	2695	50483.8	2.88096e+07	136053753	1475.71	1074.55	33.0454	65.4414	52.622	FALSE
8	28	mCherry-left	2695	207.882	365.702	560242	1475.71	1074.55	33.0454	65.4414	52.622	FALSE
8	28	new_far_red_(set4)	2695	379.186	695.493	1021907	1475.71	1074.55	33.0454	65.4414	52.622	FALSE
8	29	Brightfield20%	2597	50508.3	2.57188e+07	131169991	1477.4	1074.81	22.4665	63.7061	52.0368	FALSE
8	29	mCherry-left	2597	207.256	367.731	538244	1477.4	1074.81	22.4665	63.7061	52.0368	FALSE
8	29	new_far_red_(set4)	2597	380.034	697.295	986947	1477.4	1074.81	22.4665	63.7061	52.0368	FALSE
8	30	Brightfield20%	2768	50642.1	2.31872e+07	140177283	1476.68	1076.46	23.8985	64.9718	54.4897	FALSE
8	30	mCherry-left	2768	206.61	387.996	571896	1476.68	1076.46	23.8985	64.9718	54.4897	FALSE
8	30	new_far_red_(set4)	2768	381.543	708.802	1056111	1476.68	1076.46	23.8985	64.9718	54.4897	FALSE
8	31	Brightfield20%	2634	50426.9	2.59761e+07	132824578	1477.84	1076.74	18.6617	64.6614	51.9414	FALSE
8	31	mCherry-left	2634	207.653	402.427	546959	1477.84	1076.74	18.6617	64.6614	51.9414	FALSE
8	31	new_far_red_(set4)	2634	382.699	768.288	1008030	1477.84	1076.74	18.6617	64.6614	51.9414	FALSE
8	32	Brightfield20%	2838	50266.7	3.30048e+07	142656776	1483.9	1076.85	32.8332	66.0866	54.8455	FALSE
8	32	mCherry-left	2838	206.981	365.405	587413	1483.9	1076.85	32.8332	66.0866	54.8455	FALSE
8	32	new_far_red_(set4)	2838	382.141	705.472	1084517	1483.9	1076.85	32.8332	66.0866	54.8455	FALSE
8	33	Brightfield20%	2830	50050.5	2.76499e+07	141642837	1491.64	1074.92	11.2863	66.2797	54.4794	FALSE
8	33	mCherry-left	2830	206.323	375.719	583893	1491.64	1074.92	11.2863	66.2797	54.4794	FALSE
8	33	new_far_red_(set4)	2830	381.535	750.803	1079744	1491.64	1074.92	11.2863	66.2797	54.4794	FALSE
8	34	Brightfield20%	2826	49990.3	2.53186e+07	141272577	1496.65	1073.78	8.63957	66.4371	54.2978	FALSE
8	34	mCherry-left	2826	206.857	394.176	584578	1496.65	1073.78	8.63957	66.4371	54.2978	FALSE
8	34	new_far_red_(set4)	2826	381.833	749.183	1079059	1496.65	1073.78	8.63957	66.4371	54.2978	FALSE
8	35	Brightfield20%	2755	50126.3	2.63532e+07	138097899	1498.19	1073.48	8.78135	65.7911	53.4196	FALSE
8	35	mCherry-left	2755	207.925	402.792	572833	1498.19	1073.48	8.78135	65.7911	53.4196	FALSE
8	35	new_far_red_(set4)	2755	383.367	726.481	1056177	1498.19	1073.48	8.78135	65.7911	53.4196	FALSE
8	36	Brightfield20%	2789	49924.4	2.91184e+07	139239235	1499.63	1073.66	15.8482	66.0076	53.8902	FALSE
8	36	mCherry-left	2789	208.946	426.627	582749	1499.63	1073.66	15.8482	66.0076	53.8902	FALSE
8	36	new_far_red_(set4)	2789	384.808	836.95	1073230	1499.63	1073.66	15.8482	66.0076	53.8902	FALSE
8	37	Brightfield20%	2871	49993.4	2.82813e+07	143531181	1495.85	1072.18	12.5055	66.4368	55.0945	FALSE
8	37	mCherry-left	2871	208.404	419.233	598327	1495.85	1072.18	12.5055	66.4368	55.0945	FALSE
8	37	new_far_red_(set4)	2871	384.69	781.625	1104446	1495.85	1072.18	12.5055	66.4368	55.0945	FALSE
8	38	Brightfield20%	2879	50046.7	2.9587e+07	144084312	1499.17	1070.82	12.4606	66.1479	55.4716	FALSE
8	38	mCherry-left	2879	208.907	421.651	601444	1499.17	1070.82	12.4606	66.1479	55.4716	FALSE
8	38	new_far_red_(set4)	2879	385.1	758.397	1108702	1499.17	1070.82	12.4606	66.1479	55.4716	FALSE
8	39	Brightfield20%	2825	49929.4	2.86428e+07	141050642	1505.55	1070.09	18.3697	64.4717	55.9183	FALSE
8	39	mCherry-left	2825	210.716	422.203	595272	1505.55	1070.09	18.3697	64.4717	55.9183	FALSE
8	39	new_far_red_(set4)	2825	386.029	781.881	1090533	1505.55	1070.09	18.3697	64.4717	55.9183	FALSE
9	0	Brightfield20%	1469	50971.6	2.35501e+07	74877210	1436.74	1064.65	-14.432	48.658	38.7317	FALSE
9	0	mCherry-left	1469	208.828	304.367	306769	1436.74	1064.65	-14.432	48.658	38.7317	FALSE
9	0	new_far_red_(set4)	1469	384.977	652.683	565531	1436.74	1064.65	-14.432	48.658	38.7317	FALSE
9	1	Brightfield20%	1529	51050.7	2.48396e+07	78056596	1434.17	1066.54	-0.832995	50.0854	39.1599	FALSE
9	1	mCherry-left	1529	207.141	298.308	316719	1434.17	1066.54	-0.832995	50.0854	39.1599	FALSE
9	1	new_far_red_(set4)	1529	381.615	623.857	583490	1434.17	1066.54	-0.832995	50.0854	39.1599	FALSE
9	2	Brightfield20%	1625	51138.4	2.19924e+07	83099850	1438.02	1070	-1.19058	50.3298	41.468	FALSE
9	2	mCherry-left	1625	206.169	282.813	335024	1438.02	1070	-1.19058	50.3298	41.468	FALSE
9	2	new_far_red_(set4)	1625	382.434	675.489	621456	1438.02	1070	-1.19058	50.3298	41.468	FALSE
9	3	Brightfield20%	1681	50866.6	1.83615e+07	85506833	1442.07	1072.52	-3.23848	50.4303	42.7967	FALSE
9	3	mCherry-left	1681	206.275	279.781	346749	1442.07	1072.52	-3.23848	50.4303	42.7967	FALSE
9	3	new_far_red_(set4)	1681	380.324	667.52	639324	1442.07	1072.52	-3.23848	50.4303	42.7967	FALSE
9	4	Brightfield20%	1694	50766.7	1.91476e+07	85998828	1445.55	1065.71	6.36487	51.7186	41.9868	FALSE
9	4	mCherry-left	1694	207.857	302.802	352110	1445.55	1065.71	6.36487	51.7186	41.9868	FALSE
9	4	new_far_red_(set4)	1694	379.85	672.398	643466	1445.55	1065.71	6.36487	51.7186	41.9868	FALSE
9	5	Brightfield20%	1661	50515	2.52767e+07	83905370	1448.16	1058.32	44.2444	49.7652	42.602	FALSE
9	5	mCherry-left	1661	211.269	318.041	350917	1448.16	1058.32	44.2444	49.7652	42.602	FALSE
9	5	new_far_red_(set4)	1661	380.458	655.663	631941	1448.16	1058.32	44.2444	49.7652	42.602	FALSE
9	6	Brightfield20%	1645	50503.8	2.19351e+07	83078805	1447.88	1056.47	42.3944	48.2059	43.5934	FALSE
9	6	mCherry-left	1645	213.426	297.804	351086	1447.88	1056.47	42.3944	48.2059	43.5934	FALSE
9	6	new_far_red_(set4)	1645	381.092	700.232	626896	1447.88	1056.47	42.3944	48.2059	43.5934	FALSE
9	7	Brightfield20%	1576	50680.3	2.33404e+07	79872181	1447.06	1052.64	49.1504	47.098	42.8178	FALSE
9	7	mCherry-left	1576	217.777	325.751	343216	1447.06	1052.64	49.1504	47.098	42.8178	FALSE
9	7	new_far_red_(set4)	1576	380.463	669.282	599609	1447.06	1052.64	49.1504	47.098	42.8178	FALSE
9	8	Brightfield20%	1524	50979.3	1.834e+07	77692418	1442.99	1052.3	22.3231	45.7774	42.5971	FALSE
9	8	mCherry-left	1524	230.757	432.13	351673	1442.99	1052.3	22.3231	45.7774	42.5971	FALSE
9	8	new_far_red_(set4)	1524	382.692	708.246	583223	1442.99	1052.3	22.3231	45.7774	42.5971	FALSE
9	9	Brightfield20%	1573	50366.3	2.69663e+07	79226242	1440.43	1053.22	0.95309	47.1095	42.7566	FALSE
9	9	mCherry-left	1573	227.113	448.039	357249	1440.43	1053.22	0.95309	47.1095	42.7566	FALSE
9	9	new_far_red_(set4)	1573	383.371	741.175	603042	1440.43	1053.22	0.95309	47.1095	42.7566	FALSE
9	10	Brightfield20%	1629	50270.8	2.71633e+07	81891162	1438.88	1051.6	-0.203078	48.2227	43.2384	FALSE
9	10	mCherry-left	1629	228.604	436.387	372396	1438.88	1051.6	-0.203078	48.2227	43.2384	FALSE
9	10	new_far_red_(set4)	1629	382.228	674.203	622650	1438.88	1051.6	-0.203078	48.2227	43.2384	FALSE
9	11	Brightfield20%	1641	50048.6	2.40977e+07	82129807	1436.61	1059.69	-3.18578	49.5554	42.3495	FALSE
9	11	mCherry-left	1641	232.658	478.152	381792	1436.61	1059.69	-3.18578	49.5554	42.3495	FALSE
9	11	new_far_red_(set4)	1641	383.417	773.029	629188	1436.61	1059.69	-3.18578	49.5554	42.3495	FALSE
9	12	Brightfield20%	1814	49853.3	2.24396e+07	90433877	1428.2	1069.25	-26.6476	50.2997	46.0365	FALSE
9	12	mCherry-left	1814	230.842	475.378	418747	1428.2	1069.25	-26.6476	50.2997	46.0365	FALSE
9	12	new_far_red_(set4)	1814	382.885	737.095	694554	1428.2	1069.25	-26.6476	50.2997	46.0365	FALSE
9	13	Brightfield20%	1728	49714.5	2.22928e+07	85906657	1431.96	1069.56	-24.4831	50.8065	43.5068	FALSE
9	13	mCherry-left	1728	229.136	461.771	395947	1431.96	1069.56	-24.4831	50.8065	43.5068	FALSE
9	13	new_far_red_(set4)	1728	383.375	718.585	662472	1431.96	1069.56	-24.4831	50.8065	43.5068	FALSE
9	14	Brightfield20%	1653	50117.7	2.09148e+07	82844559	1432.58	1073.67	-28.417	50.0325	42.2809	FALSE
9	14	mCherry-left	1653	228.18	423.36	377182	1432.58	1073.67	-28.417	50.0325	42.2809	FALSE
9	14	new_far_red_(set4)	1653	382.485	651.583	632247	1432.58	1073.67	-28.417	50.0325	42.2809	FALSE
9	15	Brightfield20%	1872	50342.6	1.9097e+07	94241345	1432.28	1075.12	-25.8013	52.1435	46.1062	FALSE
9	15	mCherry-left	1872	221.815	442.805	415238	1432.28	1075.12	-25.8013	52.1435	46.1062	FALSE
9	15	new_far_red_(set4)	1872	380.403	639.196	712115	1432.28	1075.12	-25.8013	52.1435	46.1062	FALSE
9	16	Brightfield20%	1802	50525.5	1.55054e+07	91046897	1430.87	1075.72	-54.8541	50.6301	45.7198	FALSE
9	16	mCherry-left	1802	220.234	374.762	396861	1430.87	1075.72	-54.8541	50.6301	45.7198	FALSE
9	16	new_far_red_(set4)	1802	379.671	659.95	684168	1430.87	1075.72	-54.8541	50.6301	45.7198	FALSE
9	17	Brightfield20%	1889	50183.2	1.98617e+07	94795985	1430.65	1073.08	-23.4019	51.8087	46.6633	FALSE
9	17	mCherry-left	1889	214.962	362.804	406063	1430.65	1073.08	-23.4019	51.8087	46.6633	FALSE
9	17	new_far_red_(set4)	1889	380.782	671.172	719298	1430.65	1073.08	-23.4019	51.8087	46.6633	FALSE
9	18	Brightfield20%	1932	49691.7	3.19835e+07	96004278	1422.51	1066.66	-58.46	53.1402	46.4482	FALSE
9	18	mCherry-left	1932	212.529	334.266	410606	1422.51	1066.66	-58.46	53.1402	46.4482	FALSE
9	18	new_far_red_(set4)	1932	380.834	697.996	735771	1422.51	1066.66	-58.46	53.1402	46.4482	FALSE
9	19	Brightfield20%	2074	49594.5	2.6908e+07	102859074	1407.95	1061.65	-22.587	54.5802	48.5218	FALSE
9	19	mCherry-left	2074	209.133	338.663	433741	1407.95	1061.65	-22.587	54.5802	48.5218	FALSE
9	19	new_far_red_(set4)	2074	378.836	706.875	785705	1407.95	1061.65	-22.587	54.5802	48.5218	FALSE
9	20	Brightfield20%	2031	49920.6	2.41303e+07	101388811	1408.97	1061.44	-16.8665	54.2013	47.7991	FALSE
9	20	mCherry-left	2031	210.75	336.939	428034	1408.97	1061.44	-16.8665	54.2013	47.7991	FALSE
9	20	new_far_red_(set4)	2031	377.829	708.827	767370	1408.97	1061.44	-16.8665	54.2013	47.7991	FALSE
9	21	Brightfield20%	2008	50298.9	2.14011e+07	101000210	1407.2	1061.01	-13.4692	54.543	46.9915	FALSE
9	21	mCherry-left	2008	211.041	318.322	423771	1407.2	1061.01	-13.4692	54.543	46.9915	FALSE
9	21	new_far_red_(set4)	2008	378.363	682.013	759752	1407.2	1061.01	-13.4692	54.543	46.9915	FALSE
9	22	Brightfield20%	2078	50168.2	2.20699e+07	104249443	1406.5	1061.37	4.46421	54.5987	48.5654	FALSE
9	22	mCherry-left	2078	209.1	335.921	434510	1406.5	1061.37	4.46421	54.5987	48.5654	FALSE
9	22	new_far_red_(set4)	2078	378.04	722.075	785568	1406.5	1061.37	4.46421	54.5987	48.5654	FALSE
9	23	Brightfield20%	2034	50118.8	1.96462e+07	101941625	1406.26	1063.36	12.1718	54.0111	48.0329	FALSE
9	23	mCherry-left	2034	209.43	337.793	425981	1406.26	1063.36	12.1718	54.0111	48.0329	FALSE
9	23	new_far_red_(set4)	2034	379.335	673.791	771567	1406.26	1063.36	12.1718	54.0111	48.0329	FALSE
9	24	Brightfield20%	2019	50101.8	2.88715e+07	101155554	1405.86	1061.21	6.11271	53.4444	48.179	FALSE
9	24	mCherry-left	2019	208.361	338.102	420680	1405.86	1061.21	6.11271	53.4444	48.179	FALSE
9	24	new_far_red_(set4)	2019	377.813	707.461	762804	1405.86	1061.21	6.11271	53.4444	48.179	FALSE
9	25	Brightfield20%	2042	50004.1	3.11481e+07	102108310	1407.22	1060.76	9.94441	53.871	48.3566	FALSE
9	25	mCherry-left	2042	206.95	314.607	422592	1407.22	1060.76	9.94441	53.871	48.3566	FALSE
9	25	new_far_red_(set4)	2042	379.857	718.219	775668	1407.22	1060.76	9.94441	53.871	48.3566	FALSE
9	26	Brightfield20%	2106	49883.1	2.5769e+07	105053806	1409.49	1060.03	7.84073	54.001	49.6961	FALSE
9	26	mCherry-left	2106	206.139	320.834	434129	1409.49	1060.03	7.84073	54.001	49.6961	FALSE
9	26	new_far_red_(set4)	2106	379.218	742.336	798633	1409.49	1060.03	7.84073	54.001	49.6961	FALSE
9	27	Brightfield20%	2160	49929.6	2.18529e+07	107848007	1411.65	1059.69	0.193394	54.8661	50.228	FALSE
9	27	mCherry-left	2160	206.961	344.127	447036	1411.65	1059.69	0.193394	54.8661	50.228	FALSE
9	27	new_far_red_(set4)	2160	380.239	710.13	821317	1411.65	1059.69	0.193394	54.8661	50.228	FALSE
9	28	Brightfield20%	2157	50053.1	2.18743e+07	107964577	1416.97	1060.25	-5.67486	53.1832	51.932	FALSE
9	28	mCherry-left	2157	207.057	338.368	446623	1416.97	1060.25	-5.67486	53.1832	51.932	FALSE
9	28	new_far_red_(set4)	2157	381.547	719.683	822997	1416.97	1060.25	-5.67486	53.1832	51.932	FALSE
9	29	Brightfield20%	2015	50357.3	1.64237e+07	101469936	1420.3	1061.13	2.48167	52.2133	49.2073	FALSE
9	29	mCherry-left	2015	208.315	377.779	419754	1420.3	1061.13	2.48167	52.2133	49.2073	FALSE
9	29	new_far_red_(set4)	2015	383.586	738.433	772925	1420.3	1061.13	2.48167	52.2133	49.2073	FALSE
9	30	Brightfield20%	1763	51040.1	1.19146e+07	89983674	1421.78	1061.85	-163.07	48.8857	46.1464	FALSE
9	30	mCherry-left	1763	210.871	352.449	371766	1421.78	1061.85	-163.07	48.8857	46.1464	FALSE
9	30	new_far_red_(set4)	1763	386.751	767.707	681842	1421.78	1061.85	-163.07	48.8857	46.1464	FALSE
9	31	Brightfield20%	1850	51280.5	1.72075e+07	94868878	1424.67	1060.46	150.066	49.5987	47.7617	FALSE
9	31	mCherry-left	1850	211.745	395.23	391728	1424.67	1060.46	150.066	49.5987	47.7617	FALSE
9	31	new_far_red_(set4)	1850	387.46	757.448	716801	1424.67	1060.46	150.066	49.5987	47.7617	FALSE
9	32	Brightfield20%	1993	50936.6	2.0954e+07	101516700	1427.34	1060.14	151.563	52.4592	48.6002	FALSE
9	32	mCherry-left	1993	211.018	357.534	420559	1427.34	1060.14	151.563	52.4592	48.6002	FALSE
9	32	new_far_red_(set4)	1993	390.724	870.416	778712	1427.34	1060.14	151.563	52.4592	48.6002	FALSE
9	33	Brightfield20%	2148	50701	1.88273e+07	108905824	1420.37	1063.87	-135.729	54.2747	50.4967	FALSE
9	33	mCherry-left	2148	210.014	438.375	451111	1420.37	1063.87	-135.729	54.2747	50.4967	FALSE
9	33	new_far_red_(set4)	2148	390.359	870.281	838491	1420.37	1063.87	-135.729	54.2747	50.4967	FALSE
9	34	Brightfield20%	2138	50712.1	1.82569e+07	108422492	1419.08	1064.32	-177.81	53.4328	51.0547	FALSE
9	34	mCherry-left	2138	210.955	429.858	451021	1419.08	1064.32	-177.81	53.4328	51.0547	FALSE
9	34	new_far_red_(set4)	2138	391.162	872.599	836304	1419.08	1064.32	-177.81	53.4328	51.0547	FALSE
9	35	Brightfield20%	2150	50880.4	1.87602e+07	109392861	1418.76	1064.62	-60.2837	52.7939	52.0132	FALSE
9	35	mCherry-left	2150	213.153	462.326	458278	1418.76	1064.62	-60.2837	52.7939	52.0132	FALSE
9	35	new_far_red_(set4)	2150	394.063	985.449	847236	1418.76	1064.62	-60.2837	52.7939	52.0132	FALSE
9	36	Brightfield20%	2099	50867.5	1.53005e+07	106770853	1421.6	1064.06	-43.1405	52.2166	51.3869	FALSE
9	36	mCherry-left	2099	214.758	469.848	450777	1421.6	1064.06	-43.1405	52.2166	51.3869	FALSE
9	36	new_far_red_(set4)	2099	396.48	994.916	832211	1421.6	1064.06	-43.1405	52.2166	51.3869	FALSE
9	37	Brightfield20%	2118	51027	1.59832e+07	108075115	1423.66	1062.89	57.3122	54.1273	50.4478	FALSE
9	37	mCherry-left	2118	215.648	497.882	456742	1423.66	1062.89	57.3122	54.1273	50.4478	FALSE
9	37	new_far_red_(set4)	2118	398.573	1021.88	844178	1423.66	1062.89	57.3122	54.1273	50.4478	FALSE
9	38	Brightfield20%	2221	50842.6	1.49763e+07	112921390	1425.69	1063.04	-27.9596	54.6713	52.0464	FALSE
9	38	mCherry-left	2221	215.752	543.416	479185	1425.69	1063.04	-27.9596	54.6713	52.0464	FALSE
9	38	new_far_red_(set4)	2221	398.713	1144.51	885542	1425.69	1063.04	-27.9596	54.6713	52.0464	FALSE
9	39	Brightfield20%	2142	50592.3	1.50217e+07	108368730	1426.35	1061.68	-35.0945	53.2388	51.4551	FALSE
9	39	mCherry-left	2142	217.491	484.62	465866	1426.35	1061.68	-35.0945	53.2388	51.4551	FALSE
9	39	new_far_red_(set4)	2142	403.649	1113.49	864617	1426.35	1061.68	-35.0945	53.2388	51.4551	FALSE
10	0	Brightfield20%	1107	51734.9	1.84827e+07	57270479	1117.81	1073.8	-35.8553	40.1077	35.3639	TRUE
10	0	mCherry-left	1107	210.059	268.903	232535	1117.81	1073.8	-35.8553	40.1077	35.3639	TRUE
10	0	new_far_red_(set4)	1107	380.862	628.433	421614	1117.81	1073.8	-35.8553	40.1077	35.3639	TRUE
10	1	Brightfield20%	1190	51474.2	2.29977e+07	61254303	1120.42	1077.16	-8.74625	41.8977	36.3129	TRUE
10	1	mCherry-left	1190	206.939	270.926	246258	1120.42	1077.16	-8.74625	41.8977	36.3129	TRUE
10	1	new_far_red_(set4)	1190	378.887	647.498	450876	1120.42	1077.16	-8.74625	41.8977	36.3129	TRUE
10	2	Brightfield20%	1304	50941.9	2.57742e+07	66428184	1140.53	1072.27	143.948	45.627	36.5355	TRUE
10	2	mCherry-left	1304	207.883	308.25	271080	1140.53	1072.27	143.948	45.627	36.5355	TRUE
10	2	new_far_red_(set4)	1304	378.226	629.703	493207	1140.53	1072.27	143.948	45.627	36.5355	TRUE
10	3	Brightfield20%	1421	50848.4	2.33705e+07	72255591	1143.45	1077.39	160.904	48.5649	37.4583	TRUE
10	3	mCherry-left	1421	213.709	294.796	303680	1143.45	1077.39	160.904	48.5649	37.4583	TRUE
10	3	new_far_red_(set4)	1421	376.372	657.98	534824	1143.45	1077.39	160.904	48.5649	37.4583	TRUE
10	4	Brightfield20%	1485	51030.9	1.65626e+07	75780832	1146.76	1080.03	162.824	48.8773	38.9329	TRUE
10	4	mCherry-left	1485	243.406	573.342	361458	1146.76	1080.03	162.824	48.8773	38.9329	TRUE
10	4	new_far_red_(set4)	1485	377.459	686.862	560527	1146.76	1080.03	162.824	48.8773	38.9329	TRUE
10	5	Brightfield20%	1450	50683.1	2.41201e+07	73490495	1151.39	1078.67	163.118	46.9189	39.5201	TRUE
10	5	mCherry-left	1450	293.376	1272.76	425395	1151.39	1078.67	163.118	46.9189	39.5201	TRUE
10	5	new_far_red_(set4)	1450	376.032	617.991	545246	1151.39	1078.67	163.118	46.9189	39.5201	TRUE
10	6	Brightfield20%	1419	50778.5	2.14782e+07	72054647	1156.3	1078.96	-168.032	46.2397	39.2701	TRUE
10	6	mCherry-left	1419	340.131	2438.37	482646	1156.3	1078.96	-168.032	46.2397	39.2701	TRUE
10	6	new_far_red_(set4)	1419	377.269	672.675	535345	1156.3	1078.96	-168.032	46.2397	39.2701	TRUE
10	7	Brightfield20%	1135	50858.7	2.31815e+07	57724623	1130.2	1097.04	-22.6096	40.8735	35.4935	TRUE
10	7	mCherry-left	1135	269.487	965.066	305868	1130.2	1097.04	-22.6096	40.8735	35.4935	TRUE
10	7	new_far_red_(set4)	1135	369.658	624.658	419562	1130.2	1097.04	-22.6096	40.8735	35.4935	TRUE
10	8	Brightfield20%	1213	50113.2	2.82942e+07	60787279	1135.64	1100.36	-11.7706	42.7908	36.1582	TRUE
10	8	mCherry-left	1213	254.16	737.966	308296	1135.64	1100.36	-11.7706	42.7908	36.1582	TRUE
10	8	new_far_red_(set4)	1213	369.991	605.673	448799	1135.64	1100.36	-11.7706	42.7908	36.1582	TRUE
10	9	Brightfield20%	1538	50775.4	1.23606e+07	78092553	1159.3	1097.11	147.359	51.0446	38.6495	TRUE
10	9	mCherry-left	1538	244.674	666.662	376308	1159.3	1097.11	147.359	51.0446	38.6495	TRUE
10	9	new_far_red_(set4)	1538	370.495	622.396	569821	1159.3	1097.11	147.359	51.0446	38.6495	TRUE
10	10	Brightfield20%	1478	50516.6	2.51324e+07	74663490	1157.15	1094.97	141.388	51.6846	36.5506	TRUE
10	10	mCherry-left	1478	246.131	563.03	363781	1157.15	1094.97	141.388	51.6846	36.5506	TRUE
10	10	new_far_red_(set4)	1478	370.819	617.485	548071	1157.15	1094.97	141.388	51.6846	36.5506	TRUE
10	11	Brightfield20%	1430	50458.3	2.76082e+07	72155307	1146.38	1087.73	119.205	49.6175	36.9625	TRUE
10	11	mCherry-left	1430	252.638	541.136	361273	1146.38	1087.73	119.205	49.6175	36.9625	TRUE
10	11	new_far_red_(set4)	1430	370.969	592.261	530485	1146.38	1087.73	119.205	49.6175	36.9625	TRUE
10	12	Brightfield20%	1450	50343.2	2.66004e+07	72997676	1148	1088.33	134.377	49.4674	37.5659	TRUE
10	12	mCherry-left	1450	263.526	671.612	382112	1148	1088.33	134.377	49.4674	37.5659	TRUE
10	12	new_far_red_(set4)	1450	372.56	657.664	540212	1148	1088.33	134.377	49.4674	37.5659	TRUE
10	13	Brightfield20%	1497	50432.1	2.111e+07	75496828	1147.91	1087.49	113.555	49.2097	38.9779	TRUE
10	13	mCherry-left	1497	269.329	772.253	403186	1147.91	1087.49	113.555	49.2097	38.9779	TRUE
10	13	new_far_red_(set4)	1497	373.42	639.263	559009	1147.91	1087.49	113.555	49.2097	38.9779	TRUE
10	14	Brightfield20%	1563	50544.1	1.51429e+07	79000379	1146.14	1090.74	96.0103	49.6989	40.2327	TRUE
10	14	mCherry-left	1563	266.123	739.752	415950	1146.14	1090.74	96.0103	49.6989	40.2327	TRUE
10	14	new_far_red_(set4)	1563	371.798	602.848	581120	1146.14	1090.74	96.0103	49.6989	40.2327	TRUE
10	15	Brightfield20%	1509	50726.9	2.19497e+07	76546964	1145.62	1088.06	102.986	49.2526	39.2685	TRUE
10	15	mCherry-left	1509	256.508	628.803	387070	1145.62	1088.06	102.986	49.2526	39.2685	TRUE
10	15	new_far_red_(set4)	1509	370.123	644.807	558515	1145.62	1088.06	102.986	49.2526	39.2685	TRUE
10	16	Brightfield20%	1150	50190.9	2.75074e+07	57719567	1103.89	1066.03	160.297	41.4989	35.4722	TRUE
10	16	mCherry-left	1150	247.301	524.188	284396	1103.89	1066.03	160.297	41.4989	35.4722	TRUE
10	16	new_far_red_(set4)	1150	370.91	608.07	426546	1103.89	1066.03	160.297	41.4989	35.4722	TRUE
10	17	Brightfield20%	1237	50794.1	2.82974e+07	62832277	1111.09	1061.47	158.118	42.2114	37.6882	TRUE
10	17	mCherry-left	1237	252.478	598.347	312315	1111.09	1061.47	158.118	42.2114	37.6882	TRUE
10	17	new_far_red_(set4)	1237	372.479	614.311	460757	1111.09	1061.47	158.118	42.2114	37.6882	TRUE
10	18	Brightfield20%	1254	51370.6	2.41767e+07	64418795	1114.93	1051.19	74.4343	44.6777	35.9294	TRUE
10	18	mCherry-left	1254	270.844	758.634	339639	1114.93	1051.19	74.4343	44.6777	35.9294	TRUE
10	18	new_far_red_(set4)	1254	372.101	595.423	466615	1114.93	1051.19	74.4343	44.6777	35.9294	TRUE
10	19	Brightfield20%	1292	51292.1	2.14837e+07	66269342	1115.9	1045.68	27.5094	46.6494	35.3856	TRUE
10	19	mCherry-left	1292	292.543	1184.36	377966	1115.9	1045.68	27.5094	46.6494	35.3856	TRUE
10	19	new_far_red_(set4)	1292	374.581	612.044	483959	1115.9	1045.68	27.5094	46.6494	35.3856	TRUE
10	20	Brightfield20%	1285	51344.8	1.92248e+07	65978092	1115.88	1043.68	-5.93432	46.5513	35.299	TRUE
10	20	mCherry-left	1285	306.139	1642.22	393388	1115.88	1043.68	-5.93432	46.5513	35.299	TRUE
10	20	new_far_red_(set4)	1285	376.202	625.789	483419	1115.88	1043.68	-5.93432	46.5513	35.299	TRUE
10	21	Brightfield20%	1307	51656.5	2.17603e+07	67515006	1112.29	1046.4	-36.1157	46.1093	36.2656	TRUE
10	21	mCherry-left	1307	308.471	1704.69	403172	1112.29	1046.4	-36.1157	46.1093	36.2656	TRUE
10	21	new_far_red_(set4)	1307	374.975	636.602	490092	1112.29	1046.4	-36.1157	46.1093	36.2656	TRUE
11	0	Brightfield20%	138	50764.4	1.09979e+07	7005487	1183.38	1073.24	-76.5399	16.5446	10.7622	TRUE
11	0	mCherry-left	138	201.21	241.485	27767	1183.38	1073.24	-76.5399	16.5446	10.7622	TRUE
11	0	new_far_red_(set4)	138	375.159	582.786	51772	1183.38	1073.24	-76.5399	16.5446	10.7622	TRUE
11	1	Brightfield20%	334	50762.1	7.33753e+06	16954556	1186.33	1074	-89.2651	25.8365	16.7189	TRUE
11	1	mCherry-left	334	204.533	264.129	68314	1186.33	1074	-89.2651	25.8365	16.7189	TRUE
11	1	new_far_red_(set4)	334	377.407	664.984	126054	1186.33	1074	-89.2651	25.8365	16.7189	TRUE
11	2	Brightfield20%	455	50269.7	8.48317e+06	22872721	1196.24	1068.48	-64.8896	24.9873	23.3175	TRUE
11	2	mCherry-left	455	202.582	251.663	92175	1196.24	1068.48	-64.8896	24.9873	23.3175	TRUE
11	2	new_far_red_(set4)	455	372.956	621.475	169695	1196.24	1068.48	-64.8896	24.9873	23.3175	TRUE
11	3	Brightfield20%	785	50699.4	1.22627e+07	39799041	1199.61	1073.04	-36.0935	32.0795	31.2731	TRUE
11	3	mCherry-left	785	208.543	336.669	163706	1199.61	1073.04	-36.0935	32.0795	31.2731	TRUE
11	3	new_far_red_(set4)	785	383.954	683.402	301404	1199.61	1073.04	-36.0935	32.0795	31.2731	TRUE
11	4	Brightfield20%	1118	50958.7	1.15646e+07	56971814	1202.01	1074.9	-99.491	39.7396	35.9581	TRUE
11	4	mCherry-left	1118	212.143	363.774	237176	1202.01	1074.9	-99.491	39.7396	35.9581	TRUE
11	4	new_far_red_(set4)	1118	380.884	662.495	425828	1202.01	1074.9	-99.491	39.7396	35.9581	TRUE
11	5	Brightfield20%	156	57101.9	9.57558e+06	8907889	1429.71	1033.81	-114.986	17.0706	11.9079	TRUE
11	5	mCherry-left	156	200.006	269.545	31201	1429.71	1033.81	-114.986	17.0706	11.9079	TRUE
11	5	new_far_red_(set4)	156	374.532	530.903	58427	1429.71	1033.81	-114.986	17.0706	11.9079	TRUE
11	6	Brightfield20%	303	54021.1	7.8782e+06	16368401	1428.34	1029.82	-116.391	20.5201	19.0043	TRUE
11	6	mCherry-left	303	203.954	290.605	61798	1428.34	1029.82	-116.391	20.5201	19.0043	TRUE
11	6	new_far_red_(set4)	303	372.644	645.16	112911	1428.34	1029.82	-116.391	20.5201	19.0043	TRUE
11	7	Brightfield20%	588	52057.6	1.07837e+07	30609872	1416.56	1033.02	-79.607	27.432	27.3771	TRUE
11	7	mCherry-left	588	205.536	259.153	120855	1416.56	1033.02	-79.607	27.432	27.3771	TRUE
11	7	new_far_red_(set4)	588	373.791	575.084	219789	1416.56	1033.02	-79.607	27.432	27.3771	TRUE
11	8	Brightfield20%	783	50820.6	2.07765e+07	39792561	1417.49	1023.36	73.5059	32.5258	30.7277	TRUE
11	8	mCherry-left	783	211.009	293.01	165220	1417.49	1023.36	73.5059	32.5258	30.7277	TRUE
11	8	new_far_red_(set4)	783	375.626	601.966	294115	1417.49	1023.36	73.5059	32.5258	30.7277	TRUE
11	9	Brightfield20%	959	50990	2.47318e+07	48899374	1422.38	1017.7	65.4317	35.8069	34.179	TRUE
11	9	mCherry-left	959	212.857	337.105	204130	1422.38	1017.7	65.4317	35.8069	34.179	TRUE
11	9	new_far_red_(set4)	959	372.769	628.893	357485	1422.38	1017.7	65.4317	35.8069	34.179	TRUE
11	10	Brightfield20%	972	50622.3	2.22269e+07	49204872	1430.16	1010.4	18.3862	37.2146	33.3337	TRUE
11	10	mCherry-left	972	215.389	355.606	209358	1430.16	1010.4	18.3862	37.2146	33.3337	TRUE
11	10	new_far_red_(set4)	972	372.413	643.082	361985	1430.16	1010.4	18.3862	37.2146	33.3337	TRUE
11	11	Brightfield20%	992	51451.4	2.36114e+07	51039774	1461.08	1027.24	-176.853	40.3161	31.5046	TRUE
11	11	mCherry-left	992	218.829	373.501	217078	1461.08	1027.24	-176.853	40.3161	31.5046	TRUE
11	11	new_far_red_(set4)	992	374.916	634.675	371917	1461.08	1027.24	-176.853	40.3161	31.5046	TRUE
11	12	Brightfield20%	1108	50783.3	2.52116e+07	56267853	1425.26	1025.85	93.646	41.7065	33.9817	TRUE
11	12	mCherry-left	1108	227.392	469.312	251950	1425.26	1025.85	93.646	41.7065	33.9817	TRUE
11	12	new_far_red_(set4)	1108	375.261	607.841	415789	1425.26	1025.85	93.646	41.7065	33.9817	TRUE
11	13	Brightfield20%	124	50071.7	1.00364e+07	6208891	1424.31	1037.02	63.7771	13.7524	11.6222	TRUE
11	13	mCherry-left	124	215.677	272.654	26744	1424.31	1037.02	63.7771	13.7524	11.6222	TRUE
11	13	new_far_red_(set4)	124	371.992	641.589	46127	1424.31	1037.02	63.7771	13.7524	11.6222	TRUE
11	14	Brightfield20%	457	51662	1.02505e+07	23609548	1424.67	1036.92	96.6359	25.0106	23.424	TRUE
11	14	mCherry-left	457	215.088	310.509	98295	1424.67	1036.92	96.6359	25.0106	23.424	TRUE
11	14	new_far_red_(set4)	457	376.829	625.708	172211	1424.67	1036.92	96.6359	25.0106	23.424	TRUE
11	15	Brightfield20%	42	54449.3	1.54633e+07	2286870	1215.9	1016.74	111.09	9.73778	5.88511	TRUE
11	15	mCherry-left	42	232.714	381.966	9774	1215.9	1016.74	111.09	9.73778	5.88511	TRUE
11	15	new_far_red_(set4)	42	358.952	332.855	15076	1215.9	1016.74	111.09	9.73778	5.88511	TRUE
11	16	Brightfield20%	223	54306.6	1.0521e+07	12110381	1214.47	1010.46	-72.0989	17.5821	16.6093	TRUE
11	16	mCherry-left	223	221.265	355.791	49342	1214.47	1010.46	-72.0989	17.5821	16.6093	TRUE
11	16	new_far_red_(set4)	223	368.126	564.442	82092	1214.47	1010.46	-72.0989	17.5821	16.6093	TRUE
11	17	Brightfield20%	495	52902.7	1.13257e+07	26186818	1218.04	1003.69	-109.663	27.3494	23.2708	TRUE
11	17	mCherry-left	495	229.842	415.268	113772	1218.04	1003.69	-109.663	27.3494	23.2708	TRUE
11	17	new_far_red_(set4)	495	364.337	664.745	180347	1218.04	1003.69	-109.663	27.3494	23.2708	TRUE
11	18	Brightfield20%	776	52385.2	1.51692e+07	40650914	1221.25	1000.08	-92.3289	33.3664	29.7511	TRUE
11	18	mCherry-left	776	234.664	565.759	182099	1221.25	1000.08	-92.3289	33.3664	29.7511	TRUE
11	18	new_far_red_(set4)	776	370.2	606.013	287275	1221.25	1000.08	-92.3289	33.3664	29.7511	TRUE
11	19	Brightfield20%	1096	51597	2.28235e+07	56550320	1221.76	996.411	-62.0232	39.1877	35.6987	TRUE
11	19	mCherry-left	1096	236.191	574.306	258865	1221.76	996.411	-62.0232	39.1877	35.6987	TRUE
11	19	new_far_red_(set4)	1096	369.54	639.725	405016	1221.76	996.411	-62.0232	39.1877	35.6987	TRUE
11	20	Brightfield20%	1134	51192.1	2.51347e+07	58051796	1226.07	996.605	-71.4208	40.2818	35.9452	TRUE
11	20	mCherry-left	1134	232.255	637.326	263377	1226.07	996.605	-71.4208	40.2818	35.9452	TRUE
11	20	new_far_red_(set4)	1134	368.36	565.35	417720	1226.07	996.605	-71.4208	40.2818	35.9452	TRUE
11	21	Brightfield20%	1225	50838.7	1.37047e+07	62277467	1233.98	1003.48	-155.221	44.9364	34.9177	TRUE
11	21	mCherry-left	1225	228.312	482.223	279682	1233.98	1003.48	-155.221	44.9364	34.9177	TRUE
11	21	new_far_red_(set4)	1225	368.969	589.114	451987	1233.98	1003.48	-155.221	44.9364	34.9177	TRUE
11	22	Brightfield20%	1350	50873.4	2.177e+07	68679151	1237.01	1009.39	-157.906	46.2675	37.4273	TRUE
11	22	mCherry-left	1350	228.383	607.085	308317	1237.01	1009.39	-157.906	46.2675	37.4273	TRUE
11	22	new_far_red_(set4)	1350	368.381	610.051	497314	1237.01	1009.39	-157.906	46.2675	37.4273	TRUE
11	23	Brightfield20%	1286	50824.2	1.81473e+07	65359934	1248.66	1024.61	179.922	44.0476	37.3555	TRUE
11	23	mCherry-left	1286	223.432	434.584	287333	1248.66	1024.61	179.922	44.0476	37.3555	TRUE
11	23	new_far_red_(set4)	1286	370.411	620.765	476349	1248.66	1024.61	179.922	44.0476	37.3555	TRUE
11	24	Brightfield20%	1431	49931.5	2.80214e+07	71452033	1254.87	1029.4	-158.42	44.1948	41.3008	TRUE
11	24	mCherry-left	1431	204.163	291.956	292157	1254.87	1029.4	-158.42	44.1948	41.3008	TRUE
11	24	new_far_red_(set4)	1431	370.75	601.009	530543	1254.87	1029.4	-158.42	44.1948	41.3008	TRUE
11	25	Brightfield20%	1499	49887.7	2.37593e+07	74781702	1264.42	1052.9	83.2145	45.9853	41.6216	TRUE
11	25	mCherry-left	1499	202.474	270.476	303508	1264.42	1052.9	83.2145	45.9853	41.6216	TRUE
11	25	new_far_red_(set4)	1499	371.479	626.973	556847	1264.42	1052.9	83.2145	45.9853	41.6216	TRUE
11	26	Brightfield20%	1547	50266.4	2.07894e+07	77762117	1259.65	1056.79	11.087	47.2509	41.9606	TRUE
11	26	mCherry-left	1547	202.42	280.36	313144	1259.65	1056.79	11.087	47.2509	41.9606	TRUE
11	26	new_far_red_(set4)	1547	371.145	593.496	574162	1259.65	1056.79	11.087	47.2509	41.9606	TRUE
11	27	Brightfield20%	1263	50184	1.55952e+07	63382380	1256.03	1071.77	45.0419	44.8232	36.0252	TRUE
11	27	mCherry-left	1263	203.559	270.375	257095	1256.03	1071.77	45.0419	44.8232	36.0252	TRUE
11	27	new_far_red_(set4)	1263	374.401	667.528	472869	1256.03	1071.77	45.0419	44.8232	36.0252	TRUE
11	28	Brightfield20%	1288	50468	1.50745e+07	65002779	1257.68	1070.54	51.5007	45.0427	36.646	TRUE
11	28	mCherry-left	1288	202.243	265.378	260489	1257.68	1070.54	51.5007	45.0427	36.646	TRUE
11	28	new_far_red_(set4)	1288	373.418	627.172	480962	1257.68	1070.54	51.5007	45.0427	36.646	TRUE
11	29	Brightfield20%	1442	50853.9	1.41782e+07	73331311	1269.52	1086.18	-1.44186	47.4607	38.8554	TRUE
11	29	mCherry-left	1442	200.69	257.981	289395	1269.52	1086.18	-1.44186	47.4607	38.8554	TRUE
11	29	new_far_red_(set4)	1442	371.829	653.986	536178	1269.52	1086.18	-1.44186	47.4607	38.8554	TRUE
12	0	Brightfield20%	1156	50582.8	3.03273e+07	58473772	1149.31	1091.95	-93.7806	39.8157	37.0995	TRUE
12	0	mCherry-left	1156	208.187	281.235	240664	1149.31	1091.95	-93.7806	39.8157	37.0995	TRUE
12	0	new_far_red_(set4)	1156	381.964	699.293	441550	1149.31	1091.95	-93.7806	39.8157	37.0995	TRUE
12	1	Brightfield20%	1213	50193.7	3.65354e+07	60884987	1154.37	1093.52	-59.5562	40.1288	38.5874	TRUE
12	1	mCherry-left	1213	206.478	260.187	250458	1154.37	1093.52	-59.5562	40.1288	38.5874	TRUE
12	1	new_far_red_(set4)	1213	377.84	657.775	458320	1154.37	1093.52	-59.5562	40.1288	38.5874	TRUE
12	2	Brightfield20%	196	55031.5	6.41211e+06	10786169	1514.28	1082.42	-37.1166	17.7345	14.3162	TRUE
12	2	mCherry-left	196	198.862	228.537	38977	1514.28	1082.42	-37.1166	17.7345	14.3162	TRUE
12	2	new_far_red_(set4)	196	374.444	544.655	73391	1514.28	1082.42	-37.1166	17.7345	14.3162	TRUE
12	3	Brightfield20%	498	52457.5	6.77643e+06	26123854	1524.24	1080.57	-30.9694	25.8759	24.9482	TRUE
12	3	mCherry-left	498	199.289	259.173	99246	1524.24	1080.57	-30.9694	25.8759	24.9482	TRUE
12	3	new_far_red_(set4)	498	373.869	591.475	186187	1524.24	1080.57	-30.9694	25.8759	24.9482	TRUE
12	4	Brightfield20%	278	50480	1.70098e+07	14033433	1511.96	1095.67	109.421	19.0637	18.7744	TRUE
12	4	mCherry-left	278	218.68	362.218	60793	1511.96	1095.67	109.421	19.0637	18.7744	TRUE
12	4	new_far_red_(set4)	278	374.604	607.254	104140	1511.96	1095.67	109.421	19.0637	18.7744	TRUE
12	5	Brightfield20%	432	50516.9	1.80803e+07	21823292	1519.53	1092.04	148.601	24.8466	22.3062	TRUE
12	5	mCherry-left	432	238.491	504.069	103028	1519.53	1092.04	148.601	24.8466	22.3062	TRUE
12	5	new_far_red_(set4)	432	375.597	604.574	162258	1519.53	1092.04	148.601	24.8466	22.3062	TRUE
12	6	Brightfield20%	656	50616.7	2.15441e+07	33204543	1521.88	1096.23	148.311	31.044	27.06	TRUE
12	6	mCherry-left	656	259.162	696.983	170010	1521.88	1096.23	148.311	31.044	27.06	TRUE
12	6	new_far_red_(set4)	656	376.578	655.683	247035	1521.88	1096.23	148.311	31.044	27.06	TRUE
12	7	Brightfield20%	954	51010	1.18826e+07	48663497	1434.95	1102.8	-126.355	36.4168	33.7152	TRUE
12	7	mCherry-left	954	288.464	1421.55	275195	1434.95	1102.8	-126.355	36.4168	33.7152	TRUE
12	7	new_far_red_(set4)	954	375.958	645.296	358664	1434.95	1102.8	-126.355	36.4168	33.7152	TRUE
12	8	Brightfield20%	1103	50921.2	1.22466e+07	56166056	1435.09	1093.72	-46.2977	37.6641	37.5476	TRUE
12	8	mCherry-left	1103	290.319	1675.33	320222	1435.09	1093.72	-46.2977	37.6641	37.5476	TRUE
12	8	new_far_red_(set4)	1103	375.211	592.043	413858	1435.09	1093.72	-46.2977	37.6641	37.5476	TRUE
12	9	Brightfield20%	141	50933.3	3.50624e+06	7181591	1375.28	1069.32	33.4305	13.9408	13.0245	TRUE
12	9	mCherry-left	141	200.745	245.197	28305	1375.28	1069.32	33.4305	13.9408	13.0245	TRUE
12	9	new_far_red_(set4)	141	368.291	657.596	51929	1375.28	1069.32	33.4305	13.9408	13.0245	TRUE
12	10	Brightfield20%	333	50859.6	4.15047e+06	16936241	1370.58	1068.06	-116.476	21.3813	20.0169	TRUE
12	10	mCherry-left	333	206.91	271.283	68901	1370.58	1068.06	-116.476	21.3813	20.0169	TRUE
12	10	new_far_red_(set4)	333	369.165	608.757	122932	1370.58	1068.06	-116.476	21.3813	20.0169	TRUE
12	11	Brightfield20%	615	51322.4	6.02758e+06	31563306	1369.15	1031.83	-165.04	28.5446	27.576	TRUE
12	11	mCherry-left	615	216.312	379.805	133032	1369.15	1031.83	-165.04	28.5446	27.576	TRUE
12	11	new_far_red_(set4)	615	367.943	594.444	226285	1369.15	1031.83	-165.04	28.5446	27.576	TRUE
12	12	Brightfield20%	767	50976.7	6.34829e+06	39099155	1360.02	1032.45	-133.399	31.7255	30.9268	TRUE
12	12	mCherry-left	767	220.95	398.999	169469	1360.02	1032.45	-133.399	31.7255	30.9268	TRUE
12	12	new_far_red_(set4)	767	371.495	649.327	284937	1360.02	1032.45	-133.399	31.7255	30.9268	TRUE
12	13	Brightfield20%	933	50836.7	8.02829e+06	47430676	1360.41	1037.31	175.088	36.1303	33.0198	TRUE
12	13	mCherry-left	933	226.137	440.286	210986	1360.41	1037.31	175.088	36.1303	33.0198	TRUE
12	13	new_far_red_(set4)	933	369.249	623.627	344509	1360.41	1037.31	175.088	36.1303	33.0198	TRUE
12	14	Brightfield20%	1170	50702.8	7.45561e+06	59322264	1355.94	1053.35	162.501	41.8194	35.7423	TRUE
12	14	mCherry-left	1170	224.654	496.426	262845	1355.94	1053.35	162.501	41.8194	35.7423	TRUE
12	14	new_far_red_(set4)	1170	370.506	599.812	433492	1355.94	1053.35	162.501	41.8194	35.7423	TRUE
13	0	Brightfield20%	1471	50785.8	3.47663e+07	74705862	1480.47	1112.35	17.3771	45.179	41.5247	FALSE
13	0	mCherry-left	1471	205.342	293.121	302058	1480.47	1112.35	17.3771	45.179	41.5247	FALSE
13	0	new_far_red_(set4)	1471	381.387	651.366	561020	1480.47	1112.35	17.3771	45.179	41.5247	FALSE
13	1	Brightfield20%	1464	49931.3	3.36352e+07	73099379	1466.22	1110.85	-121.681	45.7773	40.8081	FALSE
13	1	mCherry-left	1464	205.202	316.205	300416	1466.22	1110.85	-121.681	45.7773	40.8081	FALSE
13	1	new_far_red_(set4)	1464	380.189	695.384	556596	1466.22	1110.85	-121.681	45.7773	40.8081	FALSE
13	2	Brightfield20%	1561	49947.9	3.2542e+07	77968710	1470.53	1111.67	-118.501	47.685	41.7934	FALSE
13	2	mCherry-left	1561	205.081	303.977	320131	1470.53	1111.67	-118.501	47.685	41.7934	FALSE
13	2	new_far_red_(set4)	1561	378.496	692.806	590833	1470.53	1111.67	-118.501	47.685	41.7934	FALSE
13	3	Brightfield20%	1608	49821.3	3.15039e+07	80112577	1474.38	1109.78	-141.766	49.0009	41.9638	FALSE
13	3	mCherry-left	1608	216.149	360.778	347567	1474.38	1109.78	-141.766	49.0009	41.9638	FALSE
13	3	new_far_red_(set4)	1608	378.397	647.188	608462	1474.38	1109.78	-141.766	49.0009	41.9638	FALSE
13	4	Brightfield20%	1660	49979	2.61744e+07	82965088	1479.4	1107.66	-136.889	48.4496	43.705	FALSE
13	4	mCherry-left	1660	248.779	894.09	412973	1479.4	1107.66	-136.889	48.4496	43.705	FALSE
13	4	new_far_red_(set4)	1660	377.103	622.919	625991	1479.4	1107.66	-136.889	48.4496	43.705	FALSE
13	5	Brightfield20%	1657	50039.3	2.83732e+07	82915155	1483.88	1102.89	-138.27	48.4072	43.6611	FALSE
13	5	mCherry-left	1657	284.232	1725.66	470973	1483.88	1102.89	-138.27	48.4072	43.6611	FALSE
13	5	new_far_red_(set4)	1657	376.838	667.3	624421	1483.88	1102.89	-138.27	48.4072	43.6611	FALSE
13	6	Brightfield20%	1692	50214.9	2.14786e+07	84963635	1482.38	1102.03	-144.846	48.374	44.6556	FALSE
13	6	mCherry-left	1692	318.609	3468.05	539087	1482.38	1102.03	-144.846	48.374	44.6556	FALSE
13	6	new_far_red_(set4)	1692	375.996	665.537	636186	1482.38	1102.03	-144.846	48.374	44.6556	FALSE
13	7	Brightfield20%	1705	50279.5	2.57589e+07	85726599	1476.36	1103.53	-178.545	48.9845	44.4201	FALSE
13	7	mCherry-left	1705	321.941	2960.97	548910	1476.36	1103.53	-178.545	48.9845	44.4201	FALSE
13	7	new_far_red_(set4)	1705	375.384	617.547	640030	1476.36	1103.53	-178.545	48.9845	44.4201	FALSE
13	8	Brightfield20%	1668	50185.3	2.53652e+07	83709050	1475.55	1106.59	157.471	49.7571	42.9026	FALSE
13	8	mCherry-left	1668	305.058	1879.11	508837	1475.55	1106.59	157.471	49.7571	42.9026	FALSE
13	8	new_far_red_(set4)	1668	377.052	661.948	628923	1475.55	1106.59	157.471	49.7571	42.9026	FALSE
13	9	Brightfield20%	1577	50109.8	2.24864e+07	79023086	1518.38	1104.17	-32.148	47.552	42.3133	FALSE
13	9	mCherry-left	1577	209.023	328.326	329630	1518.38	1104.17	-32.148	47.552	42.3133	FALSE
13	9	new_far_red_(set4)	1577	375.673	664.377	592437	1518.38	1104.17	-32.148	47.552	42.3133	FALSE
13	10	Brightfield20%	1586	50093.4	2.60211e+07	79448075	1509.52	1110.3	-58.354	49.7638	40.6813	FALSE
13	10	mCherry-left	1586	225.106	450.989	357018	1509.52	1110.3	-58.354	49.7638	40.6813	FALSE
13	10	new_far_red_(set4)	1586	374.261	621.942	593578	1509.52	1110.3	-58.354	49.7638	40.6813	FALSE
13	11	Brightfield20%	1583	49920.3	2.45833e+07	79023880	1505.7	1111.96	-62.2165	49.4049	40.95	FALSE
13	11	mCherry-left	1583	243.738	587.889	385837	1505.7	1111.96	-62.2165	49.4049	40.95	FALSE
13	11	new_far_red_(set4)	1583	375.572	648.888	594530	1505.7	1111.96	-62.2165	49.4049	40.95	FALSE
13	12	Brightfield20%	1773	50403.4	2.0704e+07	89365274	1501.98	1114.72	-50.6691	50.9516	44.563	FALSE
13	12	mCherry-left	1773	254.116	974.795	450548	1501.98	1114.72	-50.6691	50.9516	44.563	FALSE
13	12	new_far_red_(set4)	1773	375.765	688.09	666232	1501.98	1114.72	-50.6691	50.9516	44.563	FALSE
13	13	Brightfield20%	1719	50339.6	1.79922e+07	86533765	1502.36	1115.64	-44.578	51.0322	43.1708	FALSE
13	13	mCherry-left	1719	262.195	1008.35	450714	1502.36	1115.64	-44.578	51.0322	43.1708	FALSE
13	13	new_far_red_(set4)	1719	375.882	634.41	646141	1502.36	1115.64	-44.578	51.0322	43.1708	FALSE
13	14	Brightfield20%	1765	50171.4	1.73903e+07	88552449	1500.66	1120.77	-41.4002	52.6452	42.9959	FALSE
13	14	mCherry-left	1765	261.253	1062.94	461112	1500.66	1120.77	-41.4002	52.6452	42.9959	FALSE
13	14	new_far_red_(set4)	1765	375.908	653.647	663478	1500.66	1120.77	-41.4002	52.6452	42.9959	FALSE
13	15	Brightfield20%	1801	50225.1	2.31485e+07	90455436	1485.83	1119.93	-105.606	53.5562	43.1684	FALSE
13	15	mCherry-left	1801	252.172	952.222	454161	1485.83	1119.93	-105.606	53.5562	43.1684	FALSE
13	15	new_far_red_(set4)	1801	375.984	671.773	677147	1485.83	1119.93	-105.606	53.5562	43.1684	FALSE
13	16	Brightfield20%	1845	50059.8	2.33186e+07	92360356	1486.86	1128.62	-171.3	53.9568	43.7115	FALSE
13	16	mCherry-left	1845	230.217	485.68	424751	1486.86	1128.62	-171.3	53.9568	43.7115	FALSE
13	16	new_far_red_(set4)	1845	377.341	621.149	696194	1486.86	1128.62	-171.3	53.9568	43.7115	FALSE
13	17	Brightfield20%	949	51160.5	5.60584e+06	48551290	1501.62	1105.22	-166.933	35.7112	34.1318	FALSE
13	17	mCherry-left	949	203.636	282.512	193251	1501.62	1105.22	-166.933	35.7112	34.1318	FALSE
13	17	new_far_red_(set4)	949	369.198	623.746	350369	1501.62	1105.22	-166.933	35.7112	34.1318	FALSE
13	18	Brightfield20%	1098	50562.4	1.11297e+07	55517530	1502.95	1109.63	61.55	39.5309	35.4978	FALSE
13	18	mCherry-left	1098	206.828	293.39	227097	1502.95	1109.63	61.55	39.5309	35.4978	FALSE
13	18	new_far_red_(set4)	1098	370.565	626.404	406880	1502.95	1109.63	61.55	39.5309	35.4978	FALSE
13	19	Brightfield20%	1333	50557.1	1.18589e+07	67392548	1502.55	1111.57	76.3686	43.69	39.1006	FALSE
13	19	mCherry-left	1333	212.563	346.38	283346	1502.55	1111.57	76.3686	43.69	39.1006	FALSE
13	19	new_far_red_(set4)	1333	368.929	643.572	491783	1502.55	1111.57	76.3686	43.69	39.1006	FALSE
13	20	Brightfield20%	1473	50450.6	1.19533e+07	74313746	1490.92	1119.35	92.6985	47.1269	40.2399	FALSE
13	20	mCherry-left	1473	207.971	332.307	306342	1490.92	1119.35	92.6985	47.1269	40.2399	FALSE
13	20	new_far_red_(set4)	1473	371.545	607.352	547286	1490.92	1119.35	92.6985	47.1269	40.2399	FALSE
13	21	Brightfield20%	1481	50465.8	1.30927e+07	74739896	1496.5	1105.56	170.834	49.0024	38.8227	FALSE
13	21	mCherry-left	1481	207.926	307.984	307938	1496.5	1105.56	170.834	49.0024	38.8227	FALSE
13	21	new_far_red_(set4)	1481	370.548	595.332	548781	1496.5	1105.56	170.834	49.0024	38.8227	FALSE
13	22	Brightfield20%	1713	50230.8	1.24417e+07	86045307	1507.2	1102.53	-136.192	54.2032	40.304	FALSE
13	22	mCherry-left	1713	200.992	278.637	344299	1507.2	1102.53	-136.192	54.2032	40.304	FALSE
13	22	new_far_red_(set4)	1713	370.789	610.986	635161	1507.2	1102.53	-136.192	54.2032	40.304	FALSE
13	23	Brightfield20%	1720	50069.4	1.47452e+07	86119331	1511.93	1104.26	-135.079	54.5861	40.2424	FALSE
13	23	mCherry-left	1720	200.941	279.937	345618	1511.93	1104.26	-135.079	54.5861	40.2424	FALSE
13	23	new_far_red_(set4)	1720	369.984	602.943	636373	1511.93	1104.26	-135.079	54.5861	40.2424	FALSE
13	24	Brightfield20%	1668	49866.2	2.41504e+07	83176806	1511.77	1105.87	-137.348	52.3142	40.7868	FALSE
13	24	mCherry-left	1668	201.274	268.143	335725	1511.77	1105.87	-137.348	52.3142	40.7868	FALSE
13	24	new_far_red_(set4)	1668	370.832	624.892	618547	1511.77	1105.87	-137.348	52.3142	40.7868	FALSE
13	25	Brightfield20%	1766	50231.5	1.60857e+07	88708755	1495.62	1120.43	-128.431	57.1683	39.5258	FALSE
13	25	mCherry-left	1766	201.018	262.521	354998	1495.62	1120.43	-128.431	57.1683	39.5258	FALSE
13	25	new_far_red_(set4)	1766	371.065	634.772	655300	1495.62	1120.43	-128.431	57.1683	39.5258	FALSE
13	26	Brightfield20%	1205	50864.3	1.12726e+07	61291514	1443.98	1112.59	-92.7635	40.3003	38.2125	FALSE
13	26	mCherry-left	1205	201.433	285.87	242727	1443.98	1112.59	-92.7635	40.3003	38.2125	FALSE
13	26	new_far_red_(set4)	1205	374.039	706.695	450717	1443.98	1112.59	-92.7635	40.3003	38.2125	FALSE
13	27	Brightfield20%	1448	50735.4	1.11303e+07	73464911	1443.21	1113.88	-104.833	44.2067	41.8446	FALSE
13	27	mCherry-left	1448	201.037	274.052	291102	1443.21	1113.88	-104.833	44.2067	41.8446	FALSE
13	27	new_far_red_(set4)	1448	374.048	692.861	541622	1443.21	1113.88	-104.833	44.2067	41.8446	FALSE
13	28	Brightfield20%	1550	50301.3	1.10045e+07	77967010	1443.62	1113.38	-99.255	45.9846	43.0642	FALSE
13	28	mCherry-left	1550	200.362	281.351	310561	1443.62	1113.38	-99.255	45.9846	43.0642	FALSE
13	28	new_far_red_(set4)	1550	373.814	627	579412	1443.62	1113.38	-99.255	45.9846	43.0642	FALSE
13	29	Brightfield20%	1581	50151.7	1.29982e+07	79289807	1437.89	1110	-139.532	48.3449	41.7302	FALSE
13	29	mCherry-left	1581	199.151	269.156	314857	1437.89	1110	-139.532	48.3449	41.7302	FALSE
13	29	new_far_red_(set4)	1581	373.53	623.71	590551	1437.89	1110	-139.532	48.3449	41.7302	FALSE
13	30	Brightfield20%	1704	50533.8	1.34797e+07	86109632	1431.85	1106.46	-169.461	52.294	41.5956	FALSE
13	30	mCherry-left	1704	199.174	268.725	339392	1431.85	1106.46	-169.461	52.294	41.5956	FALSE
13	30	new_far_red_(set4)	1704	375.487	632.103	639829	1431.85	1106.46	-169.461	52.294	41.5956	FALSE
13	31	Brightfield20%	1788	50449.4	1.12291e+07	90203574	1431.7	1106.56	175.298	54.7276	41.6639	FALSE
13	31	mCherry-left	1788	200.432	287.72	358373	1431.7	1106.56	175.298	54.7276	41.6639	FALSE
13	31	new_far_red_(set4)	1788	375.237	632.703	670924	1431.7	1106.56	175.298	54.7276	41.6639	FALSE
13	32	Brightfield20%	1800	50317.8	1.78033e+07	90572116	1438.85	1104.81	-179.363	52.5456	43.8181	FALSE
13	32	mCherry-left	1800	200.604	271.27	361087	1438.85	1104.81	-179.363	52.5456	43.8181	FALSE
13	32	new_far_red_(set4)	1800	378.132	627.194	680638	1438.85	1104.81	-179.363	52.5456	43.8181	FALSE
13	33	Brightfield20%	1843	50229.9	1.6044e+07	92573762	1445.4	1106.64	-163.913	52.6998	44.6966	FALSE
13	33	mCherry-left	1843	201.604	288.786	371556	1445.4	1106.64	-163.913	52.6998	44.6966	FALSE
13	33	new_far_red_(set4)	1843	379.399	637.276	699232	1445.4	1106.64	-163.913	52.6998	44.6966	FALSE
13	34	Brightfield20%	1892	50246.5	1.56322e+07	95066447	1446.4	1107.38	176.798	54.5951	44.1936	FALSE
13	34	mCherry-left	1892	202.538	278.226	383202	1446.4	1107.38	176.798	54.5951	44.1936	FALSE
13	34	new_far_red_(set4)	1892	379.958	675.84	718880	1446.4	1107.38	176.798	54.5951	44.1936	FALSE
13	35	Brightfield20%	1897	50313.6	1.34033e+07	95444929	1446.47	1108.21	172.825	54.3816	44.5635	FALSE
13	35	mCherry-left	1897	200.335	277.362	380036	1446.47	1108.21	172.825	54.3816	44.5635	FALSE
13	35	new_far_red_(set4)	1897	378.316	688.154	717665	1446.47	1108.21	172.825	54.3816	44.5635	FALSE
13	36	Brightfield20%	1881	50417.8	1.39649e+07	94835893	1446.53	1109.41	148.688	54.4411	44.0864	FALSE
13	36	mCherry-left	1881	200.189	285.047	376556	1446.53	1109.41	148.688	54.4411	44.0864	FALSE
13	36	new_far_red_(set4)	1881	377.599	657.292	710263	1446.53	1109.41	148.688	54.4411	44.0864	FALSE
13	37	Brightfield20%	1850	50416.7	1.35601e+07	93270975	1447.71	1108.54	155.508	53.6379	44.0177	FALSE
13	37	mCherry-left	1850	200.5	285.178	370925	1447.71	1108.54	155.508	53.6379	44.0177	FALSE
13	37	new_far_red_(set4)	1850	379.605	697.345	702269	1447.71	1108.54	155.508	53.6379	44.0177	FALSE
13	38	Brightfield20%	1960	50231.2	1.58997e+07	98453103	1449.2	1110.13	162.7	55.0772	45.4154	FALSE
13	38	mCherry-left	1960	201.809	314.765	395546	1449.2	1110.13	162.7	55.0772	45.4154	FALSE
13	38	new_far_red_(set4)	1960	379.2	695.002	743232	1449.2	1110.13	162.7	55.0772	45.4154	FALSE
13	39	Brightfield20%	1972	50381.5	1.57043e+07	99352395	1447.34	1109.6	150.453	57.1348	44.107	FALSE
13	39	mCherry-left	1972	203.129	318.803	400571	1447.34	1109.6	150.453	57.1348	44.107	FALSE
13	39	new_far_red_(set4)	1972	382.008	683.9	753320	1447.34	1109.6	150.453	57.1348	44.107	FALSE
14	0	Brightfield20%	1321	51108.7	2.39688e+07	67514573	657.261	1476.4	152.418	42.4637	39.7928	FALSE
14	0	mCherry-left	1321	203.47	270.92	268784	657.261	1476.4	152.418	42.4637	39.7928	FALSE
14	0	new_far_red_(set4)	1321	360.911	667.359	476764	657.261	1476.4	152.418	42.4637	39.7928	FALSE
14	1	Brightfield20%	1451	50560.3	1.85791e+07	73363054	651.522	1482.17	172.99	47.5437	39.0715	FALSE
14	1	mCherry-left	1451	202.406	288.234	293691	651.522	1482.17	172.99	47.5437	39.0715	FALSE
14	1	new_far_red_(set4)	1451	361.285	638.97	524224	651.522	1482.17	172.99	47.5437	39.0715	FALSE
14	2	Brightfield20%	1543	50444.7	2.02014e+07	77836099	650.387	1485.3	-175.656	49.7603	39.7071	FALSE
14	2	mCherry-left	1543	202.622	302.802	312645	650.387	1485.3	-175.656	49.7603	39.7071	FALSE
14	2	new_far_red_(set4)	1543	360.585	589.667	556383	650.387	1485.3	-175.656	49.7603	39.7071	FALSE
14	3	Brightfield20%	1687	50022.9	1.92864e+07	84388589	651.056	1494.96	-121.801	50.3415	42.7595	FALSE
14	3	mCherry-left	1687	209.906	338.138	354111	651.056	1494.96	-121.801	50.3415	42.7595	FALSE
14	3	new_far_red_(set4)	1687	359.576	602.875	606604	651.056	1494.96	-121.801	50.3415	42.7595	FALSE
14	4	Brightfield20%	1713	49837.3	2.38418e+07	85371307	652.74	1495.87	-116.367	50.529	43.3361	FALSE
14	4	mCherry-left	1713	234.13	575.634	401064	652.74	1495.87	-116.367	50.529	43.3361	FALSE
14	4	new_far_red_(set4)	1713	359.737	601.483	616229	652.74	1495.87	-116.367	50.529	43.3361	FALSE
14	5	Brightfield20%	1647	49600.5	2.93198e+07	81692094	657.107	1494.07	-110.667	49.8234	42.253	FALSE
14	5	mCherry-left	1647	274.119	1151.28	451474	657.107	1494.07	-110.667	49.8234	42.253	FALSE
14	5	new_far_red_(set4)	1647	358.859	635.97	591041	657.107	1494.07	-110.667	49.8234	42.253	FALSE
14	6	Brightfield20%	1572	49413.2	2.65777e+07	77677589	657.936	1495.28	-109.327	49.1956	40.8967	FALSE
14	6	mCherry-left	1572	319.003	1750.49	501472	657.936	1495.28	-109.327	49.1956	40.8967	FALSE
14	6	new_far_red_(set4)	1572	360.532	595.483	566757	657.936	1495.28	-109.327	49.1956	40.8967	FALSE
14	7	Brightfield20%	1693	49801.5	2.95384e+07	84313933	658.881	1493.07	-111.824	50.6227	42.811	FALSE
14	7	mCherry-left	1693	339.164	2981.3	574204	658.881	1493.07	-111.824	50.6227	42.811	FALSE
14	7	new_far_red_(set4)	1693	359.717	603.115	609001	658.881	1493.07	-111.824	50.6227	42.811	FALSE
14	8	Brightfield20%	1699	49894.8	2.91906e+07	84771253	655.676	1493.91	-103.242	51.1376	42.5455	FALSE
14	8	mCherry-left	1699	347.527	2567.63	590448	655.676	1493.91	-103.242	51.1376	42.5455	FALSE
14	8	new_far_red_(set4)	1699	359.459	613.973	610720	655.676	1493.91	-103.242	51.1376	42.5455	FALSE
14	9	Brightfield20%	1730	49664.8	3.09301e+07	85920102	657.85	1492.82	-106.812	51.7646	42.7363	FALSE
14	9	mCherry-left	1730	321.04	1790.84	555400	657.85	1492.82	-106.812	51.7646	42.7363	FALSE
14	9	new_far_red_(set4)	1730	360.95	584.934	624444	657.85	1492.82	-106.812	51.7646	42.7363	FALSE
14	10	Brightfield20%	1813	50136.3	3.05515e+07	90897031	659.253	1500.53	-70.0908	53.7083	43.2483	FALSE
14	10	mCherry-left	1813	320.901	2093.31	581793	659.253	1500.53	-70.0908	53.7083	43.2483	FALSE
14	10	new_far_red_(set4)	1813	360.098	647.763	652857	659.253	1500.53	-70.0908	53.7083	43.2483	FALSE
14	11	Brightfield20%	1818	50017.2	2.70223e+07	90931242	660.046	1500	-67.8056	53.5644	43.4947	FALSE
14	11	mCherry-left	1818	323.302	2538.97	587763	660.046	1500	-67.8056	53.5644	43.4947	FALSE
14	11	new_far_red_(set4)	1818	360.102	614.979	654666	660.046	1500	-67.8056	53.5644	43.4947	FALSE
14	12	Brightfield20%	1784	49739.5	2.34345e+07	88735356	658.323	1498.39	-74.6371	53.4628	42.6118	FALSE
14	12	mCherry-left	1784	319.789	1805.95	570503	658.323	1498.39	-74.6371	53.4628	42.6118	FALSE
14	12	new_far_red_(set4)	1784	360.849	601.384	643755	658.323	1498.39	-74.6371	53.4628	42.6118	FALSE
14	13	Brightfield20%	1763	49790.7	2.08932e+07	87781046	659.247	1496.43	-85.0777	52.635	42.7667	FALSE
14	13	mCherry-left	1763	313.738	1386.77	553120	659.247	1496.43	-85.0777	52.635	42.7667	FALSE
14	13	new_far_red_(set4)	1763	361.585	599.925	637474	659.247	1496.43	-85.0777	52.635	42.7667	FALSE
14	14	Brightfield20%	1736	50157.2	1.57166e+07	87072883	659.999	1499.57	-86.5158	51.7428	42.8331	FALSE
14	14	mCherry-left	1736	299.599	1353.84	520104	659.999	1499.57	-86.5158	51.7428	42.8331	FALSE
14	14	new_far_red_(set4)	1736	360.251	606.115	625395	659.999	1499.57	-86.5158	51.7428	42.8331	FALSE
14	15	Brightfield20%	1738	50182.6	1.74903e+07	87217281	660.387	1500.04	-71.0256	52.2835	42.4568	FALSE
14	15	mCherry-left	1738	280.397	1204.82	487330	660.387	1500.04	-71.0256	52.2835	42.4568	FALSE
14	15	new_far_red_(set4)	1738	361.626	613.296	628506	660.387	1500.04	-71.0256	52.2835	42.4568	FALSE
14	16	Brightfield20%	1853	50280.4	1.97702e+07	93169499	658.125	1500.02	-75.7272	53.7632	44.0228	FALSE
14	16	mCherry-left	1853	255.4	680.878	473256	658.125	1500.02	-75.7272	53.7632	44.0228	FALSE
14	16	new_far_red_(set4)	1853	360.911	604.701	668769	658.125	1500.02	-75.7272	53.7632	44.0228	FALSE
14	17	Brightfield20%	1853	50161.9	2.14993e+07	92950050	656.958	1493.18	-69.9749	54.0042	43.8467	FALSE
14	17	mCherry-left	1853	240.521	473.928	445686	656.958	1493.18	-69.9749	54.0042	43.8467	FALSE
14	17	new_far_red_(set4)	1853	360.87	635.627	668692	656.958	1493.18	-69.9749	54.0042	43.8467	FALSE
14	18	Brightfield20%	1910	49957.7	2.7254e+07	95419241	657.339	1490.58	-86.175	55.4478	44.082	FALSE
14	18	mCherry-left	1910	235.966	451.398	450696	657.339	1490.58	-86.175	55.4478	44.082	FALSE
14	18	new_far_red_(set4)	1910	360.809	607.833	689146	657.339	1490.58	-86.175	55.4478	44.082	FALSE
14	19	Brightfield20%	1901	50167.5	2.35746e+07	95368413	657.687	1492.72	-73.1381	54.3013	44.7662	FALSE
14	19	mCherry-left	1901	236.823	389.652	450200	657.687	1492.72	-73.1381	54.3013	44.7662	FALSE
14	19	new_far_red_(set4)	1901	361.143	628.923	686532	657.687	1492.72	-73.1381	54.3013	44.7662	FALSE
14	20	Brightfield20%	1911	50443.4	2.16653e+07	96397286	657.867	1494.97	-60.9633	53.8285	45.3493	FALSE
14	20	mCherry-left	1911	237.335	418.548	453548	657.867	1494.97	-60.9633	53.8285	45.3493	FALSE
14	20	new_far_red_(set4)	1911	362.022	638.506	691824	657.867	1494.97	-60.9633	53.8285	45.3493	FALSE
14	21	Brightfield20%	1856	50479.9	2.11264e+07	93690627	656.219	1497.06	-67.9412	52.4991	45.1852	FALSE
14	21	mCherry-left	1856	234.875	390.899	435928	656.219	1497.06	-67.9412	52.4991	45.1852	FALSE
14	21	new_far_red_(set4)	1856	362.358	618.729	672536	656.219	1497.06	-67.9412	52.4991	45.1852	FALSE
14	22	Brightfield20%	1844	50572.5	2.08849e+07	93255737	656.454	1498.07	-50.6992	52.0065	45.268	FALSE
14	22	mCherry-left	1844	229.557	389.772	423304	656.454	1498.07	-50.6992	52.0065	45.268	FALSE
14	22	new_far_red_(set4)	1844	362.682	630.913	668786	656.454	1498.07	-50.6992	52.0065	45.268	FALSE
14	23	Brightfield20%	1815	50598.8	1.76871e+07	91836846	657.355	1500.93	-83.4957	51.3196	45.1628	FALSE
14	23	mCherry-left	1815	226.431	327.071	410973	657.355	1500.93	-83.4957	51.3196	45.1628	FALSE
14	23	new_far_red_(set4)	1815	361.387	648.001	655917	657.355	1500.93	-83.4957	51.3196	45.1628	FALSE
14	24	Brightfield20%	1843	50611.7	2.53151e+07	93277310	657.283	1499.83	-90.8172	51.477	45.7406	FALSE
14	24	mCherry-left	1843	220.211	315.057	405849	657.283	1499.83	-90.8172	51.477	45.7406	FALSE
14	24	new_far_red_(set4)	1843	362.022	607.052	667207	657.283	1499.83	-90.8172	51.477	45.7406	FALSE
14	25	Brightfield20%	1891	50387.6	2.69734e+07	95282878	655.536	1499.21	-101.449	52.8553	45.6567	FALSE
14	25	mCherry-left	1891	215.2	308.446	406944	655.536	1499.21	-101.449	52.8553	45.6567	FALSE
14	25	new_far_red_(set4)	1891	362.005	645.529	684552	655.536	1499.21	-101.449	52.8553	45.6567	FALSE
14	26	Brightfield20%	1975	50491.7	2.25455e+07	99721202	653.735	1491.14	-113.456	55.0787	45.9129	FALSE
14	26	mCherry-left	1975	214.278	315.589	423200	653.735	1491.14	-113.456	55.0787	45.9129	FALSE
14	26	new_far_red_(set4)	1975	364.298	627.313	719489	653.735	1491.14	-113.456	55.0787	45.9129	FALSE
14	27	Brightfield20%	2048	50530.8	1.71893e+07	103487131	651.127	1493.45	-144.46	56.0614	46.6893	FALSE
14	27	mCherry-left	2048	214.391	307.06	439073	651.127	1493.45	-144.46	56.0614	46.6893	FALSE
14	27	new_far_red_(set4)	2048	364.435	641.978	746363	651.127	1493.45	-144.46	56.0614	46.6893	FALSE
14	28	Brightfield20%	2073	50669.5	1.80855e+07	105037909	651.238	1494.24	-174.531	55.9595	47.3608	FALSE
14	28	mCherry-left	2073	214.495	330.778	444648	651.238	1494.24	-174.531	55.9595	47.3608	FALSE
14	28	new_far_red_(set4)	2073	365.147	660.757	756950	651.238	1494.24	-174.531	55.9595	47.3608	FALSE
14	29	Brightfield20%	1985	50893.6	1.78214e+07	101023854	647.802	1490.06	-175.012	57.0934	44.6097	FALSE
14	29	mCherry-left	1985	213.296	295.199	423393	647.802	1490.06	-175.012	57.0934	44.6097	FALSE
14	29	new_far_red_(set4)	1985	365.401	656.274	725320	647.802	1490.06	-175.012	57.0934	44.6097	FALSE
14	30	Brightfield20%	2059	50731.5	1.35047e+07	104456210	643.492	1489.41	-145.618	57.1541	46.0473	FALSE
14	30	mCherry-left	2059	211.332	326.891	435133	643.492	1489.41	-145.618	57.1541	46.0473	FALSE
14	30	new_far_red_(set4)	2059	364.807	614.333	751138	643.492	1489.41	-145.618	57.1541	46.0473	FALSE
14	31	Brightfield20%	1967	50762.3	1.31474e+07	99849489	637.164	1490.77	-146.787	56.1184	44.937	FALSE
14	31	mCherry-left	1967	211.077	328.613	415188	637.164	1490.77	-146.787	56.1184	44.937	FALSE
14	31	new_far_red_(set4)	1967	365.573	662.368	719082	637.164	1490.77	-146.787	56.1184	44.937	FALSE
14	32	Brightfield20%	1974	50301.7	2.11881e+07	99295637	636.749	1488.88	-152.217	56.3701	44.7222	FALSE
14	32	mCherry-left	1974	209.343	342.054	413243	636.749	1488.88	-152.217	56.3701	44.7222	FALSE
14	32	new_far_red_(set4)	1974	366.338	660.502	723151	636.749	1488.88	-152.217	56.3701	44.7222	FALSE
14	33	Brightfield20%	2155	49693.4	2.12913e+07	107089340	635.903	1478.12	-173.035	58.4819	47.0883	FALSE
14	33	mCherry-left	2155	206.43	329.837	444857	635.903	1478.12	-173.035	58.4819	47.0883	FALSE
14	33	new_far_red_(set4)	2155	363.223	629.488	782746	635.903	1478.12	-173.035	58.4819	47.0883	FALSE
14	34	Brightfield20%	2105	50106.3	1.65197e+07	105473810	636.424	1474.27	-179.653	57.0445	47.1034	FALSE
14	34	mCherry-left	2105	207.148	339.658	436046	636.424	1474.27	-179.653	57.0445	47.1034	FALSE
14	34	new_far_red_(set4)	2105	363.818	637.412	765836	636.424	1474.27	-179.653	57.0445	47.1034	FALSE
14	35	Brightfield20%	2106	50303.6	1.75574e+07	105939442	634.693	1472.75	-154.647	57.8783	46.5502	FALSE
14	35	mCherry-left	2106	208.225	364.714	438522	634.693	1472.75	-154.647	57.8783	46.5502	FALSE
14	35	new_far_red_(set4)	2106	365.568	659.624	769886	634.693	1472.75	-154.647	57.8783	46.5502	FALSE
14	36	Brightfield20%	2069	49712.7	1.96955e+07	102855660	635.39	1472.36	-165.104	56.3638	46.9077	FALSE
14	36	mCherry-left	2069	207.309	346.285	428922	635.39	1472.36	-165.104	56.3638	46.9077	FALSE
14	36	new_far_red_(set4)	2069	365.299	666.792	755804	635.39	1472.36	-165.104	56.3638	46.9077	FALSE
14	37	Brightfield20%	2026	49796.7	1.955e+07	100888137	635.612	1468.55	-145.45	55.4162	46.6743	FALSE
14	37	mCherry-left	2026	207.716	380.588	420832	635.612	1468.55	-145.45	55.4162	46.6743	FALSE
14	37	new_far_red_(set4)	2026	365.784	685.015	741078	635.612	1468.55	-145.45	55.4162	46.6743	FALSE
14	38	Brightfield20%	2035	49941.5	1.91133e+07	101630861	635.428	1467.35	-131.786	55.2487	47.035	FALSE
14	38	mCherry-left	2035	208.718	383.321	424741	635.428	1467.35	-131.786	55.2487	47.035	FALSE
14	38	new_far_red_(set4)	2035	366.637	688.597	746107	635.428	1467.35	-131.786	55.2487	47.035	FALSE
14	39	Brightfield20%	2037	50060.3	2.03491e+07	101972770	634.509	1465.74	-122.862	55.7876	46.5969	FALSE
14	39	mCherry-left	2037	210.847	425.914	429496	634.509	1465.74	-122.862	55.7876	46.5969	FALSE
14	39	new_far_red_(set4)	2037	368.218	691.488	750060	634.509	1465.74	-122.862	55.7876	46.5969	FALSE
15	0	Brightfield20%	3013	49630.2	5.38506e+07	149535797	703.591	1498.53	-110.658	62.6442	61.3192	FALSE
15	0	mCherry-left	3013	211.683	349.467	637800	703.591	1498.53	-110.658	62.6442	61.3192	FALSE
15	0	new_far_red_(set4)	3013	370.285	708.478	1115668	703.591	1498.53	-110.658	62.6442	61.3192	FALSE
15	1	Brightfield20%	3163	49611.3	5.38207e+07	156920633	703.558	1500.74	-145.487	64.2766	62.7191	FALSE
15	1	mCherry-left	3163	209.389	326.521	662296	703.558	1500.74	-145.487	64.2766	62.7191	FALSE
15	1	new_far_red_(set4)	3163	367.184	656.788	1161403	703.558	1500.74	-145.487	64.2766	62.7191	FALSE
15	2	Brightfield20%	3177	49701.1	4.92407e+07	157900537	704.25	1502.12	-145.314	64.2458	63.0223	FALSE
15	2	mCherry-left	3177	208.479	331.763	662339	704.25	1502.12	-145.314	64.2458	63.0223	FALSE
15	2	new_far_red_(set4)	3177	367.257	661.827	1166774	704.25	1502.12	-145.314	64.2458	63.0223	FALSE
15	3	Brightfield20%	3177	49603.4	4.25196e+07	157589915	705.563	1504.01	-120.984	64.6188	62.6676	FALSE
15	3	mCherry-left	3177	208.442	346.379	662219	705.563	1504.01	-120.984	64.6188	62.6676	FALSE
15	3	new_far_red_(set4)	3177	367.345	667.474	1167055	705.563	1504.01	-120.984	64.6188	62.6676	FALSE
15	4	Brightfield20%	3198	49604	4.50639e+07	158633615	707.24	1504.5	-132.688	64.6275	63.0859	FALSE
15	4	mCherry-left	3198	212.996	349.097	681161	707.24	1504.5	-132.688	64.6275	63.0859	FALSE
15	4	new_far_red_(set4)	3198	365.998	657.202	1170462	707.24	1504.5	-132.688	64.6275	63.0859	FALSE
15	5	Brightfield20%	3074	49546.2	4.90896e+07	152304876	710.77	1502.5	-130.87	63.434	61.7698	FALSE
15	5	mCherry-left	3074	225.916	407.935	694465	710.77	1502.5	-130.87	63.434	61.7698	FALSE
15	5	new_far_red_(set4)	3074	365.276	654.432	1122859	710.77	1502.5	-130.87	63.434	61.7698	FALSE
15	6	Brightfield20%	3033	49755.1	4.19508e+07	150907236	711.302	1503.78	-99.1625	63.2167	61.1509	FALSE
15	6	mCherry-left	3033	246.437	541.897	747444	711.302	1503.78	-99.1625	63.2167	61.1509	FALSE
15	6	new_far_red_(set4)	3033	365.722	666.865	1109234	711.302	1503.78	-99.1625	63.2167	61.1509	FALSE
15	7	Brightfield20%	3166	49588.7	4.59114e+07	156997938	712.355	1503.36	-103.7	64.4158	62.6632	FALSE
15	7	mCherry-left	3166	251.315	597.578	795662	712.355	1503.36	-103.7	64.4158	62.6632	FALSE
15	7	new_far_red_(set4)	3166	365.856	644.605	1158301	712.355	1503.36	-103.7	64.4158	62.6632	FALSE
15	8	Brightfield20%	3277	49797.9	4.26251e+07	163187627	709.89	1502.79	-84.5977	66.1842	63.0933	FALSE
15	8	mCherry-left	3277	251.672	667.63	824729	709.89	1502.79	-84.5977	66.1842	63.0933	FALSE
15	8	new_far_red_(set4)	3277	363.696	626.14	1191832	709.89	1502.79	-84.5977	66.1842	63.0933	FALSE
15	9	Brightfield20%	3234	49875.4	4.4848e+07	161296988	712.312	1502.29	-92.0853	65.5018	62.9141	FALSE
15	9	mCherry-left	3234	258.252	721.337	835188	712.312	1502.29	-92.0853	65.5018	62.9141	FALSE
15	9	new_far_red_(set4)	3234	363.977	627.383	1177103	712.312	1502.29	-92.0853	65.5018	62.9141	FALSE
15	10	Brightfield20%	3176	50038.2	4.38224e+07	158921297	712.866	1501.95	-89.9987	64.9472	62.3386	FALSE
15	10	mCherry-left	3176	268.857	849.582	853889	712.866	1501.95	-89.9987	64.9472	62.3386	FALSE
15	10	new_far_red_(set4)	3176	364.639	607.087	1158094	712.866	1501.95	-89.9987	64.9472	62.3386	FALSE
15	11	Brightfield20%	3076	50157	3.92523e+07	154283054	713.663	1500.66	-92.2897	64.335	60.9668	FALSE
15	11	mCherry-left	3076	275.607	1088.71	847768	713.663	1500.66	-92.2897	64.335	60.9668	FALSE
15	11	new_far_red_(set4)	3076	364.977	622.595	1122670	713.663	1500.66	-92.2897	64.335	60.9668	FALSE
15	12	Brightfield20%	3046	50385.6	3.15146e+07	153474457	712.692	1500.13	-95.1684	63.6984	60.9493	FALSE
15	12	mCherry-left	3046	278.46	1026.87	848189	712.692	1500.13	-95.1684	63.6984	60.9493	FALSE
15	12	new_far_red_(set4)	3046	364.951	614.636	1111641	712.692	1500.13	-95.1684	63.6984	60.9493	FALSE
15	13	Brightfield20%	3037	50534.2	2.75166e+07	153472422	713.968	1498.38	-105.942	63.5292	60.9383	FALSE
15	13	mCherry-left	3037	271.864	913.52	825651	713.968	1498.38	-105.942	63.5292	60.9383	FALSE
15	13	new_far_red_(set4)	3037	364.61	609.114	1107322	713.968	1498.38	-105.942	63.5292	60.9383	FALSE
15	14	Brightfield20%	3041	50564.3	2.63558e+07	153766127	715.027	1500.69	-112.597	63.2073	61.3544	FALSE
15	14	mCherry-left	3041	251.787	580.292	765683	715.027	1500.69	-112.597	63.2073	61.3544	FALSE
15	14	new_far_red_(set4)	3041	365.107	638.003	1110289	715.027	1500.69	-112.597	63.2073	61.3544	FALSE
15	15	Brightfield20%	3213	50301	3.35207e+07	161617064	715.139	1501.25	-96.231	65.0316	62.9669	FALSE
15	15	mCherry-left	3213	241.378	536.168	775546	715.139	1501.25	-96.231	65.0316	62.9669	FALSE
15	15	new_far_red_(set4)	3213	363.886	619.314	1169166	715.139	1501.25	-96.231	65.0316	62.9669	FALSE
15	16	Brightfield20%	3403	50438.9	3.16141e+07	171643449	713.986	1500.85	-75.0955	66.7146	65.0488	FALSE
15	16	mCherry-left	3403	238.621	602.359	812027	713.986	1500.85	-75.0955	66.7146	65.0488	FALSE
15	16	new_far_red_(set4)	3403	363.742	619.399	1237815	713.986	1500.85	-75.0955	66.7146	65.0488	FALSE
15	17	Brightfield20%	3433	50320.1	3.84388e+07	172748772	712.329	1493.92	-81.9671	66.9218	65.4708	FALSE
15	17	mCherry-left	3433	235.897	479.422	809835	712.329	1493.92	-81.9671	66.9218	65.4708	FALSE
15	17	new_far_red_(set4)	3433	364.012	625.663	1249654	712.329	1493.92	-81.9671	66.9218	65.4708	FALSE
15	18	Brightfield20%	3333	49886	4.65645e+07	166270043	713.241	1493.31	-135.197	66.7428	63.6962	FALSE
15	18	mCherry-left	3333	234.593	392.149	781899	713.241	1493.31	-135.197	66.7428	63.6962	FALSE
15	18	new_far_red_(set4)	3333	364.058	615.133	1213405	713.241	1493.31	-135.197	66.7428	63.6962	FALSE
15	19	Brightfield20%	3213	50184.6	3.64682e+07	161243170	713.064	1491.5	-130.798	65.4769	62.6513	FALSE
15	19	mCherry-left	3213	240.394	431.718	772387	713.064	1491.5	-130.798	65.4769	62.6513	FALSE
15	19	new_far_red_(set4)	3213	364.923	624.467	1172496	713.064	1491.5	-130.798	65.4769	62.6513	FALSE
15	20	Brightfield20%	3184	50388.2	3.35697e+07	160435874	713.324	1490.34	-130.51	65.8828	61.7033	FALSE
15	20	mCherry-left	3184	243.31	437.59	774699	713.324	1490.34	-130.51	65.8828	61.7033	FALSE
15	20	new_far_red_(set4)	3184	364.455	638.435	1160426	713.324	1490.34	-130.51	65.8828	61.7033	FALSE
15	21	Brightfield20%	3238	50536.2	3.28399e+07	163636232	712.232	1489.69	-122.05	66.1518	62.456	FALSE
15	21	mCherry-left	3238	237.544	423.59	769168	712.232	1489.69	-122.05	66.1518	62.456	FALSE
15	21	new_far_red_(set4)	3238	364.984	634.98	1181819	712.232	1489.69	-122.05	66.1518	62.456	FALSE
15	22	Brightfield20%	3259	50499.1	3.35887e+07	164576696	712.378	1489.04	-115.195	66.6354	62.4102	FALSE
15	22	mCherry-left	3259	226.049	330.734	736694	712.378	1489.04	-115.195	66.6354	62.4102	FALSE
15	22	new_far_red_(set4)	3259	364.493	645.972	1187884	712.378	1489.04	-115.195	66.6354	62.4102	FALSE
15	23	Brightfield20%	3350	50578	3.14653e+07	169436205	714.194	1492.99	-125.145	67.0408	63.7184	FALSE
15	23	mCherry-left	3350	221.739	309.638	742826	714.194	1492.99	-125.145	67.0408	63.7184	FALSE
15	23	new_far_red_(set4)	3350	363.809	604.958	1218760	714.194	1492.99	-125.145	67.0408	63.7184	FALSE
15	24	Brightfield20%	3451	50474	3.94841e+07	174185605	714.369	1492.62	-141.168	68.1896	64.5407	FALSE
15	24	mCherry-left	3451	218.55	304.007	754216	714.369	1492.62	-141.168	68.1896	64.5407	FALSE
15	24	new_far_red_(set4)	3451	364.178	590.944	1256780	714.369	1492.62	-141.168	68.1896	64.5407	FALSE
15	25	Brightfield20%	3456	50439.7	4.23949e+07	174319454	714.007	1492.09	-142.515	68.3856	64.443	FALSE
15	25	mCherry-left	3456	215.97	303.933	746391	714.007	1492.09	-142.515	68.3856	64.443	FALSE
15	25	new_far_red_(set4)	3456	364.297	616.371	1259012	714.007	1492.09	-142.515	68.3856	64.443	FALSE
15	26	Brightfield20%	3409	50493.9	3.63082e+07	172133851	711.893	1491.27	-105.67	67.0709	64.8357	FALSE
15	26	mCherry-left	3409	215.092	314.186	733247	711.893	1491.27	-105.67	67.0709	64.8357	FALSE
15	26	new_far_red_(set4)	3409	366.296	636.221	1248702	711.893	1491.27	-105.67	67.0709	64.8357	FALSE
15	27	Brightfield20%	3246	50794.4	3.1e+07	164878627	710.568	1491.19	-75.1259	66.1663	62.5795	FALSE
15	27	mCherry-left	3246	213.97	320.588	694547	710.568	1491.19	-75.1259	66.1663	62.5795	FALSE
15	27	new_far_red_(set4)	3246	366.593	657.422	1189960	710.568	1491.19	-75.1259	66.1663	62.5795	FALSE
15	28	Brightfield20%	3288	50885.6	2.9506e+07	167311746	709.989	1490.73	-73.5167	67.3347	62.3196	FALSE
15	28	mCherry-left	3288	213.586	321.36	702272	709.989	1490.73	-73.5167	67.3347	62.3196	FALSE
15	28	new_far_red_(set4)	3288	366.5	637.682	1205053	709.989	1490.73	-73.5167	67.3347	62.3196	FALSE
15	29	Brightfield20%	3281	51240.8	2.53671e+07	168120948	711.507	1490.91	-58.9394	67.7613	61.824	FALSE
15	29	mCherry-left	3281	211.783	324.842	694860	711.507	1490.91	-58.9394	67.7613	61.824	FALSE
15	29	new_far_red_(set4)	3281	368.204	660.797	1208076	711.507	1490.91	-58.9394	67.7613	61.824	FALSE
15	30	Brightfield20%	3502	51093.7	2.32309e+07	178930292	710.548	1490.09	-22.569	69.2549	64.6431	FALSE
15	30	mCherry-left	3502	209.931	322.412	735179	710.548	1490.09	-22.569	69.2549	64.6431	FALSE
15	30	new_far_red_(set4)	3502	367.207	647.535	1285958	710.548	1490.09	-22.569	69.2549	64.6431	FALSE
15	31	Brightfield20%	3364	51167	2.66024e+07	172125749	709.091	1489.3	-50.3375	66.8081	64.2648	FALSE
15	31	mCherry-left	3364	210.597	345.799	708448	709.091	1489.3	-50.3375	66.8081	64.2648	FALSE
15	31	new_far_red_(set4)	3364	368.547	662.029	1239791	709.091	1489.3	-50.3375	66.8081	64.2648	FALSE
15	32	Brightfield20%	3341	50625.3	3.34358e+07	169139069	711.195	1489.16	-71.2818	66.818	63.7293	FALSE
15	32	mCherry-left	3341	208.577	319.001	696856	711.195	1489.16	-71.2818	66.818	63.7293	FALSE
15	32	new_far_red_(set4)	3341	367.623	671.257	1228228	711.195	1489.16	-71.2818	66.818	63.7293	FALSE
15	33	Brightfield20%	3407	50683.9	3.2202e+07	172680095	712.242	1489.98	-89.7628	67.5378	64.324	FALSE
15	33	mCherry-left	3407	208.093	328.432	708972	712.242	1489.98	-89.7628	67.5378	64.324	FALSE
15	33	new_far_red_(set4)	3407	367.732	656.674	1252864	712.242	1489.98	-89.7628	67.5378	64.324	FALSE
15	34	Brightfield20%	3623	50695.9	2.90345e+07	183671092	713.008	1490.59	-79.567	69.6824	66.3516	FALSE
15	34	mCherry-left	3623	208.101	337.097	753951	713.008	1490.59	-79.567	69.6824	66.3516	FALSE
15	34	new_far_red_(set4)	3623	367.02	637.687	1329712	713.008	1490.59	-79.567	69.6824	66.3516	FALSE
15	35	Brightfield20%	3698	50566.3	2.80362e+07	186994248	712.881	1489.7	-101.692	70.7316	66.6866	FALSE
15	35	mCherry-left	3698	208.107	323.599	769579	712.881	1489.7	-101.692	70.7316	66.6866	FALSE
15	35	new_far_red_(set4)	3698	367.168	670.676	1357787	712.881	1489.7	-101.692	70.7316	66.6866	FALSE
15	36	Brightfield20%	3540	50661.9	2.82231e+07	179343257	715.299	1489.29	-94.4439	69.324	65.1339	FALSE
15	36	mCherry-left	3540	208.133	324.78	736790	715.299	1489.29	-94.4439	69.324	65.1339	FALSE
15	36	new_far_red_(set4)	3540	368.16	661.319	1303285	715.299	1489.29	-94.4439	69.324	65.1339	FALSE
15	37	Brightfield20%	3717	50788.5	2.66665e+07	188780882	715.614	1488.25	-80.2816	71.1868	66.7957	FALSE
15	37	mCherry-left	3717	208.335	323.565	774382	715.614	1488.25	-80.2816	71.1868	66.7957	FALSE
15	37	new_far_red_(set4)	3717	368.019	635.793	1367927	715.614	1488.25	-80.2816	71.1868	66.7957	FALSE
15	38	Brightfield20%	3657	50526.8	2.70653e+07	184776501	715.549	1487.99	-124.52	70.8988	65.8945	FALSE
15	38	mCherry-left	3657	209.188	338.689	764999	715.549	1487.99	-124.52	70.8988	65.8945	FALSE
15	38	new_far_red_(set4)	3657	369.217	670.545	1350225	715.549	1487.99	-124.52	70.8988	65.8945	FALSE
15	39	Brightfield20%	3749	50563.5	2.64565e+07	189562724	715.379	1487.87	-113.14	71.9716	66.4712	FALSE
15	39	mCherry-left	3749	209.365	351.943	784909	715.379	1487.87	-113.14	71.9716	66.4712	FALSE
15	39	new_far_red_(set4)	3749	369.75	682.865	1386191	715.379	1487.87	-113.14	71.9716	66.4712	FALSE
16	0	Brightfield20%	817	51253.8	1.30336e+07	41874384	610.996	1512.97	172.462	33.7937	30.8533	FALSE
16	0	mCherry-left	817	200.775	227.678	164033	610.996	1512.97	172.462	33.7937	30.8533	FALSE
16	0	new_far_red_(set4)	817	358.233	613.483	292676	610.996	1512.97	172.462	33.7937	30.8533	FALSE
16	1	Brightfield20%	1030	50782	2.28116e+07	52305445	606.913	1519.74	173.807	37.0103	35.5007	FALSE
16	1	mCherry-left	1030	198.97	237.39	204939	606.913	1519.74	173.807	37.0103	35.5007	FALSE
16	1	new_far_red_(set4)	1030	357.652	579.458	368382	606.913	1519.74	173.807	37.0103	35.5007	FALSE
16	2	Brightfield20%	1140	50912.3	2.52924e+07	58040014	606.546	1522.66	157.125	38.572	37.7187	FALSE
16	2	mCherry-left	1140	197.07	258.495	224660	606.546	1522.66	157.125	38.572	37.7187	FALSE
16	2	new_far_red_(set4)	1140	355.746	646.535	405550	606.546	1522.66	157.125	38.572	37.7187	FALSE
16	3	Brightfield20%	1206	50489.7	1.13763e+07	60890577	610.367	1532.34	7.95946	43.155	35.9681	FALSE
16	3	mCherry-left	1206	198.579	240.826	239486	610.367	1532.34	7.95946	43.155	35.9681	FALSE
16	3	new_far_red_(set4)	1206	356.655	622.599	430126	610.367	1532.34	7.95946	43.155	35.9681	FALSE
16	4	Brightfield20%	1432	50701.2	9.41421e+06	72604179	608.24	1535.88	-5.55686	48.8379	37.9152	FALSE
16	4	mCherry-left	1432	203.622	287.988	291586	608.24	1535.88	-5.55686	48.8379	37.9152	FALSE
16	4	new_far_red_(set4)	1432	356.353	623.802	510297	608.24	1535.88	-5.55686	48.8379	37.9152	FALSE
16	5	Brightfield20%	1317	50041.5	2.33073e+07	65904613	611.563	1537.53	6.32144	46.3862	36.564	FALSE
16	5	mCherry-left	1317	217.942	364.229	287030	611.563	1537.53	6.32144	46.3862	36.564	FALSE
16	5	new_far_red_(set4)	1317	356.262	646.963	469197	611.563	1537.53	6.32144	46.3862	36.564	FALSE
16	6	Brightfield20%	1383	50011.1	2.21487e+07	69165341	610.304	1541.89	14.4968	47.6775	37.3513	FALSE
16	6	mCherry-left	1383	239.484	615.133	331206	610.304	1541.89	14.4968	47.6775	37.3513	FALSE
16	6	new_far_red_(set4)	1383	355.9	565.287	492210	610.304	1541.89	14.4968	47.6775	37.3513	FALSE
16	7	Brightfield20%	1428	49840.5	2.13117e+07	71172246	608.807	1544.46	11.0051	48.0307	38.2964	FALSE
16	7	mCherry-left	1428	273.784	1343.46	390964	608.807	1544.46	11.0051	48.0307	38.2964	FALSE
16	7	new_far_red_(set4)	1428	357.339	595.913	510280	608.807	1544.46	11.0051	48.0307	38.2964	FALSE
16	8	Brightfield20%	1509	50092.8	1.41625e+07	75590048	607.085	1546.59	29.1454	48.4753	40.0132	FALSE
16	8	mCherry-left	1509	320.01	2790.48	482895	607.085	1546.59	29.1454	48.4753	40.0132	FALSE
16	8	new_far_red_(set4)	1509	357.16	615.642	538955	607.085	1546.59	29.1454	48.4753	40.0132	FALSE
16	9	Brightfield20%	1527	50372	1.2238e+07	76918060	609.849	1546.07	26.077	48.6134	40.3376	FALSE
16	9	mCherry-left	1527	347.931	3878.93	531290	609.849	1546.07	26.077	48.6134	40.3376	FALSE
16	9	new_far_red_(set4)	1527	358.038	558.691	546724	609.849	1546.07	26.077	48.6134	40.3376	FALSE
16	10	Brightfield20%	1339	50856.4	9.98902e+06	68096658	612.337	1545.56	50.2141	43.5216	39.4938	FALSE
16	10	mCherry-left	1339	373.018	4396.79	499471	612.337	1545.56	50.2141	43.5216	39.4938	FALSE
16	10	new_far_red_(set4)	1339	358.769	572.252	480392	612.337	1545.56	50.2141	43.5216	39.4938	FALSE
16	11	Brightfield20%	1409	50841.7	1.18048e+07	71635958	615.867	1550.76	27.74	45.9595	39.3886	FALSE
16	11	mCherry-left	1409	341.533	3072.53	481220	615.867	1550.76	27.74	45.9595	39.3886	FALSE
16	11	new_far_red_(set4)	1409	356.12	577.634	501773	615.867	1550.76	27.74	45.9595	39.3886	FALSE
16	12	Brightfield20%	1426	50519.4	1.38102e+07	72040658	615.56	1559.27	30.5364	47.0405	38.8817	FALSE
16	12	mCherry-left	1426	318.968	2420.18	454848	615.56	1559.27	30.5364	47.0405	38.8817	FALSE
16	12	new_far_red_(set4)	1426	356.315	621.889	508105	615.56	1559.27	30.5364	47.0405	38.8817	FALSE
16	13	Brightfield20%	1395	50531	1.33616e+07	70490716	616.078	1561.49	39.4883	46.5473	38.3619	FALSE
16	13	mCherry-left	1395	307.454	1655.83	428898	616.078	1561.49	39.4883	46.5473	38.3619	FALSE
16	13	new_far_red_(set4)	1395	356.924	623.521	497909	616.078	1561.49	39.4883	46.5473	38.3619	FALSE
16	14	Brightfield20%	1456	50566	1.02471e+07	73624128	615.688	1570	46.0572	46.5175	40.1124	FALSE
16	14	mCherry-left	1456	269.247	815.697	392023	615.688	1570	46.0572	46.5175	40.1124	FALSE
16	14	new_far_red_(set4)	1456	359.391	605.584	523273	615.688	1570	46.0572	46.5175	40.1124	FALSE
16	15	Brightfield20%	1455	50299.8	1.56403e+07	73186278	615.937	1570.97	99.7018	44.6239	41.6293	FALSE
16	15	mCherry-left	1455	259.066	686.686	376941	615.937	1570.97	99.7018	44.6239	41.6293	FALSE
16	15	new_far_red_(set4)	1455	361.471	658.147	525940	615.937	1570.97	99.7018	44.6239	41.6293	FALSE
16	16	Brightfield20%	1513	49875.5	2.03828e+07	75461618	613.792	1573.39	105.389	46.0477	41.9583	FALSE
16	16	mCherry-left	1513	245.35	611.91	371214	613.792	1573.39	105.389	46.0477	41.9583	FALSE
16	16	new_far_red_(set4)	1513	360.758	689.347	545827	613.792	1573.39	105.389	46.0477	41.9583	FALSE
16	17	Brightfield20%	1481	49773.5	2.2478e+07	73714592	611.675	1572.16	-149.231	45.3423	41.74	FALSE
16	17	mCherry-left	1481	239.737	604.345	355050	611.675	1572.16	-149.231	45.3423	41.74	FALSE
16	17	new_far_red_(set4)	1481	362.449	634.38	536787	611.675	1572.16	-149.231	45.3423	41.74	FALSE
16	18	Brightfield20%	1514	49738.8	2.53213e+07	75304574	613.41	1570.53	158.978	46.4279	41.6674	FALSE
16	18	mCherry-left	1514	237.287	584.765	359252	613.41	1570.53	158.978	46.4279	41.6674	FALSE
16	18	new_far_red_(set4)	1514	362.467	665.472	548775	613.41	1570.53	158.978	46.4279	41.6674	FALSE
16	19	Brightfield20%	1518	49886.3	2.27826e+07	75727336	620.04	1561.62	77.4411	45.382	42.7363	FALSE
16	19	mCherry-left	1518	238.125	540.994	361473	620.04	1561.62	77.4411	45.382	42.7363	FALSE
16	19	new_far_red_(set4)	1518	362.808	701.952	550743	620.04	1561.62	77.4411	45.382	42.7363	FALSE
16	20	Brightfield20%	1480	50053.9	2.12883e+07	74079733	631.703	1549.53	6.4622	44.8651	42.0973	FALSE
16	20	mCherry-left	1480	237.533	526.03	351549	631.703	1549.53	6.4622	44.8651	42.0973	FALSE
16	20	new_far_red_(set4)	1480	367.809	676.244	544357	631.703	1549.53	6.4622	44.8651	42.0973	FALSE
16	21	Brightfield20%	1401	50224.6	2.09144e+07	70364660	616.764	1553.29	-26.4268	45.2453	39.5136	FALSE
16	21	mCherry-left	1401	232.403	407.955	325596	616.764	1553.29	-26.4268	45.2453	39.5136	FALSE
16	21	new_far_red_(set4)	1401	365.861	684.401	512571	616.764	1553.29	-26.4268	45.2453	39.5136	FALSE
16	22	Brightfield20%	1525	50056.2	2.14248e+07	76335674	608.697	1555.1	9.49153	45.2118	43.2226	FALSE
16	22	mCherry-left	1525	221.519	373.843	337817	608.697	1555.1	9.49153	45.2118	43.2226	FALSE
16	22	new_far_red_(set4)	1525	364.702	706.968	556171	608.697	1555.1	9.49153	45.2118	43.2226	FALSE
16	23	Brightfield20%	1584	49996.8	1.90493e+07	79194871	603.381	1556.16	32.2863	48.4156	41.8601	FALSE
16	23	mCherry-left	1584	217.739	393.56	344899	603.381	1556.16	32.2863	48.4156	41.8601	FALSE
16	23	new_far_red_(set4)	1584	364.153	703.366	576818	603.381	1556.16	32.2863	48.4156	41.8601	FALSE
16	24	Brightfield20%	1676	50262.1	1.73044e+07	84239199	602.072	1554.5	35.4344	49.6248	43.2584	FALSE
16	24	mCherry-left	1676	214.671	375.308	359789	602.072	1554.5	35.4344	49.6248	43.2584	FALSE
16	24	new_far_red_(set4)	1676	362.589	733.221	607700	602.072	1554.5	35.4344	49.6248	43.2584	FALSE
16	25	Brightfield20%	1736	50299.9	1.69585e+07	87320603	603.143	1554.34	-0.944712	50.3466	44.1007	FALSE
16	25	mCherry-left	1736	212.87	379.352	369542	603.143	1554.34	-0.944712	50.3466	44.1007	FALSE
16	25	new_far_red_(set4)	1736	364.234	714.863	632311	603.143	1554.34	-0.944712	50.3466	44.1007	FALSE
16	26	Brightfield20%	1842	50412.7	1.27365e+07	92860265	617.8	1549.81	-95.859	54.8869	43.0047	FALSE
16	26	mCherry-left	1842	212.231	360.589	390929	617.8	1549.81	-95.859	54.8869	43.0047	FALSE
16	26	new_far_red_(set4)	1842	364.183	708.418	670825	617.8	1549.81	-95.859	54.8869	43.0047	FALSE
16	27	Brightfield20%	1713	49755.9	1.98012e+07	85231782	604.442	1554.52	-28.4015	52.4871	41.7192	FALSE
16	27	mCherry-left	1713	210.741	378.577	361000	604.442	1554.52	-28.4015	52.4871	41.7192	FALSE
16	27	new_far_red_(set4)	1713	365.239	716.592	625654	604.442	1554.52	-28.4015	52.4871	41.7192	FALSE
16	28	Brightfield20%	1669	49958.5	2.03009e+07	83380805	607.171	1555.65	-43.5393	52.2513	40.9275	FALSE
16	28	mCherry-left	1669	209.355	360.249	349414	607.171	1555.65	-43.5393	52.2513	40.9275	FALSE
16	28	new_far_red_(set4)	1669	365.647	690.625	610265	607.171	1555.65	-43.5393	52.2513	40.9275	FALSE
16	29	Brightfield20%	1658	50295.2	1.49127e+07	83389360	612.394	1555.74	-61.7058	51.2841	41.3614	FALSE
16	29	mCherry-left	1658	209.595	356.996	347509	612.394	1555.74	-61.7058	51.2841	41.3614	FALSE
16	29	new_far_red_(set4)	1658	368.23	762.977	610526	612.394	1555.74	-61.7058	51.2841	41.3614	FALSE
16	30	Brightfield20%	1956	50634.4	1.54154e+07	99040951	617.686	1558.32	-91.5365	55.6442	45.2245	FALSE
16	30	mCherry-left	1956	208.622	389.286	408064	617.686	1558.32	-91.5365	55.6442	45.2245	FALSE
16	30	new_far_red_(set4)	1956	370.503	784.497	724703	617.686	1558.32	-91.5365	55.6442	45.2245	FALSE
16	31	Brightfield20%	1912	50471.7	1.39135e+07	96501804	619.314	1556.27	-92.7491	54.7383	44.6554	FALSE
16	31	mCherry-left	1912	208.276	362.285	398224	619.314	1556.27	-92.7491	54.7383	44.6554	FALSE
16	31	new_far_red_(set4)	1912	369.445	821.335	706378	619.314	1556.27	-92.7491	54.7383	44.6554	FALSE
16	32	Brightfield20%	1809	49999.3	1.85151e+07	90448669	601.596	1562.27	-34.7799	54.4209	42.6357	FALSE
16	32	mCherry-left	1809	205.996	348.401	372646	601.596	1562.27	-34.7799	54.4209	42.6357	FALSE
16	32	new_far_red_(set4)	1809	369.458	774.048	668350	601.596	1562.27	-34.7799	54.4209	42.6357	FALSE
16	33	Brightfield20%	1797	49904	1.66998e+07	89677522	601.045	1564.45	-41.5363	54.3366	42.4471	FALSE
16	33	mCherry-left	1797	207.745	390.993	373317	601.045	1564.45	-41.5363	54.3366	42.4471	FALSE
16	33	new_far_red_(set4)	1797	370.92	845.185	666544	601.045	1564.45	-41.5363	54.3366	42.4471	FALSE
16	34	Brightfield20%	1705	49980.8	1.75235e+07	85217213	604.89	1566.23	-61.4329	52.1786	41.7972	FALSE
16	34	mCherry-left	1705	208.618	388.35	355694	604.89	1566.23	-61.4329	52.1786	41.7972	FALSE
16	34	new_far_red_(set4)	1705	370.988	848.472	632534	604.89	1566.23	-61.4329	52.1786	41.7972	FALSE
16	35	Brightfield20%	1596	50204.9	1.53857e+07	80126987	607.787	1569.41	-144.835	49.905	40.8911	FALSE
16	35	mCherry-left	1596	208.982	383.763	333535	607.787	1569.41	-144.835	49.905	40.8911	FALSE
16	35	new_far_red_(set4)	1596	372.643	825.003	594738	607.787	1569.41	-144.835	49.905	40.8911	FALSE
16	36	Brightfield20%	1544	50069.9	1.79994e+07	77307860	606.959	1570.5	-164.867	48.7942	40.3909	FALSE
16	36	mCherry-left	1544	209.373	383.13	323272	606.959	1570.5	-164.867	48.7942	40.3909	FALSE
16	36	new_far_red_(set4)	1544	372.902	827.092	575761	606.959	1570.5	-164.867	48.7942	40.3909	FALSE
16	37	Brightfield20%	1583	50116	1.61584e+07	79333702	606.223	1570.43	-151.123	49.7319	41.073	FALSE
16	37	mCherry-left	1583	210.102	406.614	332591	606.223	1570.43	-151.123	49.7319	41.073	FALSE
16	37	new_far_red_(set4)	1583	375.203	910.324	593947	606.223	1570.43	-151.123	49.7319	41.073	FALSE
16	38	Brightfield20%	1547	50181.4	1.80826e+07	77630678	607.933	1569.57	-178.162	47.6863	41.408	FALSE
16	38	mCherry-left	1547	212.361	408.46	328523	607.933	1569.57	-178.162	47.6863	41.408	FALSE
16	38	new_far_red_(set4)	1547	379.233	953.676	586673	607.933	1569.57	-178.162	47.6863	41.408	FALSE
16	39	Brightfield20%	1831	50445	1.43455e+07	92364778	611.608	1565.28	-171.142	54.0699	43.2043	FALSE
16	39	mCherry-left	1831	210.163	384.434	384809	611.608	1565.28	-171.142	54.0699	43.2043	FALSE
16	39	new_far_red_(set4)	1831	375.612	862.347	687745	611.608	1565.28	-171.142	54.0699	43.2043	FALSE
17	0	Brightfield20%	1659	50173.4	2.59843e+07	83237593	651.807	1518.32	135.975	49.2421	43.042	FALSE
17	0	mCherry-left	1659	205.527	298.51	340969	651.807	1518.32	135.975	49.2421	43.042	FALSE
17	0	new_far_red_(set4)	1659	362.822	640.989	601922	651.807	1518.32	135.975	49.2421	43.042	FALSE
17	1	Brightfield20%	1713	50284.4	2.33224e+07	86137205	650.017	1522.62	153.133	50.8019	43.0593	FALSE
17	1	mCherry-left	1713	202.867	282.507	347511	650.017	1522.62	153.133	50.8019	43.0593	FALSE
17	1	new_far_red_(set4)	1713	363.196	657.32	622154	650.017	1522.62	153.133	50.8019	43.0593	FALSE
17	2	Brightfield20%	1743	50136.2	2.31344e+07	87387408	650.471	1526.38	154.726	51.2362	43.4343	FALSE
17	2	mCherry-left	1743	201.107	262.585	350529	650.471	1526.38	154.726	51.2362	43.4343	FALSE
17	2	new_far_red_(set4)	1743	361.568	609.829	630213	650.471	1526.38	154.726	51.2362	43.4343	FALSE
17	3	Brightfield20%	1921	49785.6	2.16284e+07	95638167	652.306	1544.82	-163.061	54.2559	45.1467	FALSE
17	3	mCherry-left	1921	201.071	275.992	386257	652.306	1544.82	-163.061	54.2559	45.1467	FALSE
17	3	new_far_red_(set4)	1921	360.878	621.286	693246	652.306	1544.82	-163.061	54.2559	45.1467	FALSE
17	4	Brightfield20%	1921	49647.2	2.6781e+07	95372352	649.024	1551.67	-151.728	54.6092	44.8884	FALSE
17	4	mCherry-left	1921	206.628	283.991	396933	649.024	1551.67	-151.728	54.6092	44.8884	FALSE
17	4	new_far_red_(set4)	1921	360.717	629.501	692937	649.024	1551.67	-151.728	54.6092	44.8884	FALSE
17	5	Brightfield20%	1923	49558.3	3.07043e+07	95300596	651.607	1555.35	-160.54	53.8768	45.5161	FALSE
17	5	mCherry-left	1923	219.713	383.326	422508	651.607	1555.35	-160.54	53.8768	45.5161	FALSE
17	5	new_far_red_(set4)	1923	360.886	637.485	693984	651.607	1555.35	-160.54	53.8768	45.5161	FALSE
17	6	Brightfield20%	1888	49518.5	2.35832e+07	93490899	650.758	1559.4	-163.418	52.9733	45.4748	FALSE
17	6	mCherry-left	1888	236.296	484.85	446126	650.758	1559.4	-163.418	52.9733	45.4748	FALSE
17	6	new_far_red_(set4)	1888	361.789	619.645	683057	650.758	1559.4	-163.418	52.9733	45.4748	FALSE
17	7	Brightfield20%	1905	49821.6	2.63485e+07	94910109	650.293	1560.28	-159.996	53.03	45.835	FALSE
17	7	mCherry-left	1905	248.115	613.81	472659	650.293	1560.28	-159.996	53.03	45.835	FALSE
17	7	new_far_red_(set4)	1905	361.975	627.761	689562	650.293	1560.28	-159.996	53.03	45.835	FALSE
17	8	Brightfield20%	1861	49987.1	2.53244e+07	93026005	649.656	1561	-148.856	51.6154	46.0586	FALSE
17	8	mCherry-left	1861	256.151	665.392	476697	649.656	1561	-148.856	51.6154	46.0586	FALSE
17	8	new_far_red_(set4)	1861	361.466	655.896	672689	649.656	1561	-148.856	51.6154	46.0586	FALSE
17	9	Brightfield20%	1872	49685.6	2.87353e+07	93011363	652.772	1562.46	-162.545	52.473	45.5344	FALSE
17	9	mCherry-left	1872	240.595	496.577	450394	652.772	1562.46	-162.545	52.473	45.5344	FALSE
17	9	new_far_red_(set4)	1872	361.982	637.767	677631	652.772	1562.46	-162.545	52.473	45.5344	FALSE
17	10	Brightfield20%	1942	49448.3	3.09933e+07	96028634	654.458	1564.66	-162.81	54.1451	45.7314	FALSE
17	10	mCherry-left	1942	242.625	471.984	471178	654.458	1564.66	-162.81	54.1451	45.7314	FALSE
17	10	new_far_red_(set4)	1942	362.477	587.114	703931	654.458	1564.66	-162.81	54.1451	45.7314	FALSE
17	11	Brightfield20%	1974	49925.7	2.51834e+07	98553368	658.835	1564	-137.829	54.2467	46.4316	FALSE
17	11	mCherry-left	1974	250.978	544.012	495430	658.835	1564	-137.829	54.2467	46.4316	FALSE
17	11	new_far_red_(set4)	1974	363.698	632.427	717940	658.835	1564	-137.829	54.2467	46.4316	FALSE
17	12	Brightfield20%	1973	50064.8	2.02065e+07	98777895	658.58	1571.71	-137.712	53.4208	47.2129	FALSE
17	12	mCherry-left	1973	270.364	794.543	533429	658.58	1571.71	-137.712	53.4208	47.2129	FALSE
17	12	new_far_red_(set4)	1973	365.197	620.04	720533	658.58	1571.71	-137.712	53.4208	47.2129	FALSE
17	13	Brightfield20%	1877	50227.1	1.73116e+07	94276192	659.523	1576.18	-168.808	51.7284	46.3807	FALSE
17	13	mCherry-left	1877	293.552	1163.28	550997	659.523	1576.18	-168.808	51.7284	46.3807	FALSE
17	13	new_far_red_(set4)	1877	366.006	592.419	686993	659.523	1576.18	-168.808	51.7284	46.3807	FALSE
17	14	Brightfield20%	1891	50694.9	1.30485e+07	95864038	660.25	1582.38	-154.796	51.3219	47.1674	FALSE
17	14	mCherry-left	1891	304.398	1719.91	575617	660.25	1582.38	-154.796	51.3219	47.1674	FALSE
17	14	new_far_red_(set4)	1891	365.23	616.792	690650	660.25	1582.38	-154.796	51.3219	47.1674	FALSE
17	15	Brightfield20%	1900	50835.7	1.58948e+07	96587869	662.009	1579.17	-137.096	50.9603	47.6608	FALSE
17	15	mCherry-left	1900	302.959	1635.66	575623	662.009	1579.17	-137.096	50.9603	47.6608	FALSE
17	15	new_far_red_(set4)	1900	364.666	612.097	692866	662.009	1579.17	-137.096	50.9603	47.6608	FALSE
17	16	Brightfield20%	2097	50362.5	2.19869e+07	105610118	661.362	1580.95	-124.437	55.1675	48.6567	FALSE
17	16	mCherry-left	2097	266.215	965.695	558253	661.362	1580.95	-124.437	55.1675	48.6567	FALSE
17	16	new_far_red_(set4)	2097	365.013	594.123	765432	661.362	1580.95	-124.437	55.1675	48.6567	FALSE
17	17	Brightfield20%	2201	50481.7	2.34037e+07	111110175	662.229	1578.24	-160.121	57.0914	49.1725	FALSE
17	17	mCherry-left	2201	257.094	880.728	565863	662.229	1578.24	-160.121	57.0914	49.1725	FALSE
17	17	new_far_red_(set4)	2201	365.235	624.225	803883	662.229	1578.24	-160.121	57.0914	49.1725	FALSE
17	18	Brightfield20%	2056	49939.1	2.78702e+07	102674857	663.418	1580.5	-176.314	54.888	47.7902	FALSE
17	18	mCherry-left	2056	255.899	716.72	526129	663.418	1580.5	-176.314	54.888	47.7902	FALSE
17	18	new_far_red_(set4)	2056	365.698	621.547	751876	663.418	1580.5	-176.314	54.888	47.7902	FALSE
17	19	Brightfield20%	2091	50220	2.18389e+07	105009948	664.357	1586.67	136.032	55.0101	48.5072	FALSE
17	19	mCherry-left	2091	257.669	673.243	538786	664.357	1586.67	136.032	55.0101	48.5072	FALSE
17	19	new_far_red_(set4)	2091	366.449	658.051	766244	664.357	1586.67	136.032	55.0101	48.5072	FALSE
17	20	Brightfield20%	2094	50428.5	2.03494e+07	105597257	666.179	1586.33	119.13	55.3288	48.3212	FALSE
17	20	mCherry-left	2094	256.026	653.079	536119	666.179	1586.33	119.13	55.3288	48.3212	FALSE
17	20	new_far_red_(set4)	2094	366.589	685.181	767637	666.179	1586.33	119.13	55.3288	48.3212	FALSE
17	21	Brightfield20%	2040	50378.1	2.15879e+07	102771224	647.632	1590.68	112.407	54.7175	47.5987	FALSE
17	21	mCherry-left	2040	246.201	504.256	502250	647.632	1590.68	112.407	54.7175	47.5987	FALSE
17	21	new_far_red_(set4)	2040	364.941	638.899	744480	647.632	1590.68	112.407	54.7175	47.5987	FALSE
17	22	Brightfield20%	2043	50471	2.01727e+07	103112171	640.036	1592.93	105.955	54.1356	48.2617	FALSE
17	22	mCherry-left	2043	236.702	482.586	483583	640.036	1592.93	105.955	54.1356	48.2617	FALSE
17	22	new_far_red_(set4)	2043	363	660.903	741608	640.036	1592.93	105.955	54.1356	48.2617	FALSE
17	23	Brightfield20%	2076	50445	1.9395e+07	104723763	636.78	1594.47	98.7404	54.8741	48.341	FALSE
17	23	mCherry-left	2076	230.974	434.628	479503	636.78	1594.47	98.7404	54.8741	48.341	FALSE
17	23	new_far_red_(set4)	2076	364.211	622.208	756102	636.78	1594.47	98.7404	54.8741	48.341	FALSE
17	24	Brightfield20%	2050	50130.2	2.68044e+07	102766810	636.416	1593.16	101.446	54.8415	47.6949	FALSE
17	24	mCherry-left	2050	223.216	370.675	457592	636.416	1593.16	101.446	54.8415	47.6949	FALSE
17	24	new_far_red_(set4)	2050	364.087	637.307	746378	636.416	1593.16	101.446	54.8415	47.6949	FALSE
17	25	Brightfield20%	2116	50153.4	2.56875e+07	106124609	633.851	1595.65	97.854	56.1443	48.0676	FALSE
17	25	mCherry-left	2116	217.262	363.754	459727	633.851	1595.65	97.854	56.1443	48.0676	FALSE
17	25	new_far_red_(set4)	2116	363.956	640.977	770130	633.851	1595.65	97.854	56.1443	48.0676	FALSE
17	26	Brightfield20%	2116	50251.3	1.99872e+07	106331717	632.165	1596.45	102.585	55.6084	48.5666	FALSE
17	26	mCherry-left	2116	215.987	362.756	457029	632.165	1596.45	102.585	55.6084	48.5666	FALSE
17	26	new_far_red_(set4)	2116	364.823	693.308	771965	632.165	1596.45	102.585	55.6084	48.5666	FALSE
17	27	Brightfield20%	2137	50348.7	1.79617e+07	107595247	628.407	1600.06	103.315	55.6859	49.082	FALSE
17	27	mCherry-left	2137	214.715	369.85	458845	628.407	1600.06	103.315	55.6859	49.082	FALSE
17	27	new_far_red_(set4)	2137	364.889	639.004	779768	628.407	1600.06	103.315	55.6859	49.082	FALSE
17	28	Brightfield20%	2055	50471.2	1.60699e+07	103718244	627.327	1601.44	86.1603	54.5235	48.1686	FALSE
17	28	mCherry-left	2055	214.959	387.927	441741	627.327	1601.44	86.1603	54.5235	48.1686	FALSE
17	28	new_far_red_(set4)	2055	365.321	688.513	750734	627.327	1601.44	86.1603	54.5235	48.1686	FALSE
17	29	Brightfield20%	1969	50801.7	1.33689e+07	100028461	626.015	1602.71	63.7267	52.5275	47.9289	FALSE
17	29	mCherry-left	1969	213.61	390.465	420599	626.015	1602.71	63.7267	52.5275	47.9289	FALSE
17	29	new_far_red_(set4)	1969	365.607	646.87	719881	626.015	1602.71	63.7267	52.5275	47.9289	FALSE
17	30	Brightfield20%	2045	50937.1	1.32005e+07	104166272	625.791	1606.51	59.2927	54.463	47.9552	FALSE
17	30	mCherry-left	2045	213.035	416.188	435657	625.791	1606.51	59.2927	54.463	47.9552	FALSE
17	30	new_far_red_(set4)	2045	367.105	723.331	750729	625.791	1606.51	59.2927	54.463	47.9552	FALSE
17	31	Brightfield20%	2086	50727.4	1.93827e+07	105817376	624.445	1606.43	52.7959	55.8648	47.7562	FALSE
17	31	mCherry-left	2086	214.243	405.675	446911	624.445	1606.43	52.7959	55.8648	47.7562	FALSE
17	31	new_far_red_(set4)	2086	369.517	701.222	770812	624.445	1606.43	52.7959	55.8648	47.7562	FALSE
17	32	Brightfield20%	2193	49661.9	2.32812e+07	108908643	617.723	1613.98	61.736	58.4083	47.8702	FALSE
17	32	mCherry-left	2193	211.192	431.547	463144	617.723	1613.98	61.736	58.4083	47.8702	FALSE
17	32	new_far_red_(set4)	2193	367.647	692.279	806250	617.723	1613.98	61.736	58.4083	47.8702	FALSE
17	33	Brightfield20%	2110	49804.2	2.11295e+07	105086762	616.699	1616.09	52.1729	57.0247	47.2986	FALSE
17	33	mCherry-left	2110	212.255	481.235	447858	616.699	1616.09	52.1729	57.0247	47.2986	FALSE
17	33	new_far_red_(set4)	2110	368.649	727.922	777850	616.699	1616.09	52.1729	57.0247	47.2986	FALSE
17	34	Brightfield20%	2106	49802.6	1.82989e+07	104884252	616.804	1616.57	55.6702	56.8092	47.4919	FALSE
17	34	mCherry-left	2106	214.599	501.002	451945	616.804	1616.57	55.6702	56.8092	47.4919	FALSE
17	34	new_far_red_(set4)	2106	369.285	735.246	777715	616.804	1616.57	55.6702	56.8092	47.4919	FALSE
17	35	Brightfield20%	2109	50152.9	1.88327e+07	105772407	616.971	1616.33	46.6097	57.6309	46.9106	FALSE
17	35	mCherry-left	2109	216.769	550.473	457166	616.971	1616.33	46.6097	57.6309	46.9106	FALSE
17	35	new_far_red_(set4)	2109	372.492	781.398	785585	616.971	1616.33	46.6097	57.6309	46.9106	FALSE
17	36	Brightfield20%	2041	50169.7	1.94507e+07	102396382	617.841	1617.83	42.5968	56.1169	46.4549	FALSE
17	36	mCherry-left	2041	216.467	559.232	441810	617.841	1617.83	42.5968	56.1169	46.4549	FALSE
17	36	new_far_red_(set4)	2041	372.157	762.237	759573	617.841	1617.83	42.5968	56.1169	46.4549	FALSE
17	37	Brightfield20%	2116	50363.9	1.78675e+07	106570005	618.39	1617.51	21.9174	57.0033	47.4154	FALSE
17	37	mCherry-left	2116	217.147	602.521	459484	618.39	1617.51	21.9174	57.0033	47.4154	FALSE
17	37	new_far_red_(set4)	2116	372.364	790.191	787923	618.39	1617.51	21.9174	57.0033	47.4154	FALSE
17	38	Brightfield20%	2177	50197.7	1.99709e+07	109280439	619.605	1617.61	-7.20712	57.815	48.1047	FALSE
17	38	mCherry-left	2177	218.384	646.543	475423	619.605	1617.61	-7.20712	57.815	48.1047	FALSE
17	38	new_far_red_(set4)	2177	373.628	796.055	813389	619.605	1617.61	-7.20712	57.815	48.1047	FALSE
17	39	Brightfield20%	2228	50302.8	1.73178e+07	112074543	617.11	1615.43	8.39451	58.3182	48.7843	FALSE
17	39	mCherry-left	2228	216.747	576.576	482913	617.11	1615.43	8.39451	58.3182	48.7843	FALSE
17	39	new_far_red_(set4)	2228	373.932	790.078	833121	617.11	1615.43	8.39451	58.3182	48.7843	FALSE
18	1	Brightfield20%	90	52568.9	1.54503e+07	4731197	1049.29	995.889	-50.3373	11.9222	9.93223	FALSE
18	1	mCherry-left	90	201.656	240.915	18149	1049.29	995.889	-50.3373	11.9222	9.93223	FALSE
18	1	new_far_red_(set4)	90	370.533	639.604	33348	1049.29	995.889	-50.3373	11.9222	9.93223	FALSE
18	2	Brightfield20%	411	54324.2	9.92998e+06	22327251	1047.6	993.411	98.8669	24.793	21.4815	FALSE
18	2	mCherry-left	411	205.127	300.646	84307	1047.6	993.411	98.8669	24.793	21.4815	FALSE
18	2	new_far_red_(set4)	411	370.321	639.074	152202	1047.6	993.411	98.8669	24.793	21.4815	FALSE
18	3	Brightfield20%	749	53685.1	1.38237e+07	40210149	1046.44	994.713	104.716	33.0043	29.2245	FALSE
18	3	mCherry-left	749	212.746	302.892	159347	1046.44	994.713	104.716	33.0043	29.2245	FALSE
18	3	new_far_red_(set4)	749	373.793	634.864	279971	1046.44	994.713	104.716	33.0043	29.2245	FALSE
18	4	Brightfield20%	132	57914.8	9.88682e+06	7644749	1085.86	1056.29	60.0185	15.2658	11.23	FALSE
18	4	mCherry-left	132	214.992	216.826	28379	1085.86	1056.29	60.0185	15.2658	11.23	FALSE
18	4	new_far_red_(set4)	132	375.258	684.57	49534	1085.86	1056.29	60.0185	15.2658	11.23	FALSE
18	5	Brightfield20%	335	56100.9	9.09062e+06	18793810	1094.25	1055.79	-166.951	21.6439	19.9807	FALSE
18	5	mCherry-left	335	223.818	288.794	74979	1094.25	1055.79	-166.951	21.6439	19.9807	FALSE
18	5	new_far_red_(set4)	335	373.913	640.198	125261	1094.25	1055.79	-166.951	21.6439	19.9807	FALSE
18	6	Brightfield20%	592	54015.7	1.31558e+07	31977312	1095.01	1057.65	-144.226	28.6066	26.8389	FALSE
18	6	mCherry-left	592	229.486	383.28	135856	1095.01	1057.65	-144.226	28.6066	26.8389	FALSE
18	6	new_far_red_(set4)	592	371.804	622.039	220108	1095.01	1057.65	-144.226	28.6066	26.8389	FALSE
18	7	Brightfield20%	800	52448.6	1.62762e+07	41958863	1100.13	1058.36	-177.188	33.0197	31.167	FALSE
18	7	mCherry-left	800	218.655	310.116	174924	1100.13	1058.36	-177.188	33.0197	31.167	FALSE
18	7	new_far_red_(set4)	800	369.916	637.287	295933	1100.13	1058.36	-177.188	33.0197	31.167	FALSE
18	8	Brightfield20%	783	52045.2	1.94313e+07	40751376	1101.55	1059.3	176.253	32.6739	30.7538	FALSE
18	8	mCherry-left	783	220.086	353.292	172327	1101.55	1059.3	176.253	32.6739	30.7538	FALSE
18	8	new_far_red_(set4)	783	370.011	618.333	289719	1101.55	1059.3	176.253	32.6739	30.7538	FALSE
18	9	Brightfield20%	928	51152.9	2.2344e+07	47469871	1102.6	1062.69	96.4715	36.8275	32.511	FALSE
18	9	mCherry-left	928	226.973	382.328	210631	1102.6	1062.69	96.4715	36.8275	32.511	FALSE
18	9	new_far_red_(set4)	928	370.954	596.773	344245	1102.6	1062.69	96.4715	36.8275	32.511	FALSE
18	10	Brightfield20%	992	50686.9	1.80903e+07	50281361	1101.65	1066.23	78.0664	39.4412	32.1864	FALSE
18	10	mCherry-left	992	238.114	488.968	236209	1101.65	1066.23	78.0664	39.4412	32.1864	FALSE
18	10	new_far_red_(set4)	992	372.129	601.901	369152	1101.65	1066.23	78.0664	39.4412	32.1864	FALSE
18	11	Brightfield20%	1162	50468.7	3.13217e+07	58644589	1093.31	1080.78	-23.636	42.9357	34.5936	FALSE
18	11	mCherry-left	1162	228.252	380.798	265229	1093.31	1080.78	-23.636	42.9357	34.5936	FALSE
18	11	new_far_red_(set4)	1162	371.116	635.316	431237	1093.31	1080.78	-23.636	42.9357	34.5936	FALSE
18	12	Brightfield20%	476	53878.8	1.95882e+07	25646298	1101.63	1059.26	-37.2849	25.9507	23.6132	FALSE
18	12	mCherry-left	476	265.403	611.249	126332	1101.63	1059.26	-37.2849	25.9507	23.6132	FALSE
18	12	new_far_red_(set4)	476	373.424	694.816	177750	1101.63	1059.26	-37.2849	25.9507	23.6132	FALSE
18	13	Brightfield20%	876	50943.3	2.67692e+07	44626349	1102.17	1066.35	-25.5771	34.1755	32.8513	FALSE
18	13	mCherry-left	876	262.959	666.699	230352	1102.17	1066.35	-25.5771	34.1755	32.8513	FALSE
18	13	new_far_red_(set4)	876	370.342	633.052	324420	1102.17	1066.35	-25.5771	34.1755	32.8513	FALSE
18	14	Brightfield20%	964	50169.9	2.41452e+07	48363781	1102.06	1070.85	-56.2599	37.2425	33.0821	FALSE
18	14	mCherry-left	964	257.923	551.722	248638	1102.06	1070.85	-56.2599	37.2425	33.0821	FALSE
18	14	new_far_red_(set4)	964	371.02	619.577	357663	1102.06	1070.85	-56.2599	37.2425	33.0821	FALSE
18	15	Brightfield20%	1084	50587.4	2.80343e+07	54836794	1096.21	1069.81	-125.744	39.5836	34.9671	FALSE
18	15	mCherry-left	1084	247.031	520.267	267782	1096.21	1069.81	-125.744	39.5836	34.9671	FALSE
18	15	new_far_red_(set4)	1084	369.503	620.693	400541	1096.21	1069.81	-125.744	39.5836	34.9671	FALSE
18	16	Brightfield20%	26	49364.8	1.53961e+06	1283485	1079.54	1052.42	-104.559	6.5282	5.66917	FALSE
18	16	mCherry-left	26	300.115	610.333	7803	1079.54	1052.42	-104.559	6.5282	5.66917	FALSE
18	16	new_far_red_(set4)	26	383.038	585.345	9959	1079.54	1052.42	-104.559	6.5282	5.66917	FALSE
18	17	Brightfield20%	69	49855.6	3.38931e+06	3440035	1050.78	1058.94	-164.984	11.3172	8.04652	FALSE
18	17	mCherry-left	69	213.87	298.983	14757	1050.78	1058.94	-164.984	11.3172	8.04652	FALSE
18	17	new_far_red_(set4)	69	363.812	460.965	25103	1050.78	1058.94	-164.984	11.3172	8.04652	FALSE
18	18	Brightfield20%	229	50530.4	8.15551e+06	11571455	1046.48	1060.16	-75.2849	17.4103	16.9665	FALSE
18	18	mCherry-left	229	209.996	217.638	48089	1046.48	1060.16	-75.2849	17.4103	16.9665	FALSE
18	18	new_far_red_(set4)	229	367.729	660.005	84210	1046.48	1060.16	-75.2849	17.4103	16.9665	FALSE
18	19	Brightfield20%	449	51403.3	5.88199e+06	23080065	1026.79	1065.67	-67.8812	25.1644	22.8773	FALSE
18	19	mCherry-left	449	207.292	276.554	93074	1026.79	1065.67	-67.8812	25.1644	22.8773	FALSE
18	19	new_far_red_(set4)	449	369.096	704.501	165724	1026.79	1065.67	-67.8812	25.1644	22.8773	FALSE
18	20	Brightfield20%	695	51355.7	7.24796e+06	35692181	1025.01	1066.9	-58.2482	31.2459	28.4357	FALSE
18	20	mCherry-left	695	210.393	280.382	146223	1025.01	1066.9	-58.2482	31.2459	28.4357	FALSE
18	20	new_far_red_(set4)	695	371.37	637.004	258102	1025.01	1066.9	-58.2482	31.2459	28.4357	FALSE
18	21	Brightfield20%	836	50946.8	1.07504e+07	42591520	1020.91	1066.67	-76.922	34.2215	31.2487	FALSE
18	21	mCherry-left	836	213.841	328.237	178771	1020.91	1066.67	-76.922	34.2215	31.2487	FALSE
18	21	new_far_red_(set4)	836	367.908	602.6	307571	1020.91	1066.67	-76.922	34.2215	31.2487	FALSE
18	22	Brightfield20%	1084	51103.3	1.14383e+07	55395936	1001.15	1051.47	-118.108	38.233	36.168	FALSE
18	22	mCherry-left	1084	210.599	355.36	228289	1001.15	1051.47	-118.108	38.233	36.168	FALSE
18	22	new_far_red_(set4)	1084	367.73	600.468	398619	1001.15	1051.47	-118.108	38.233	36.168	FALSE
18	23	Brightfield20%	1180	51002.5	1.13985e+07	60182991	1001.04	1052.89	-144.015	40.3539	37.314	FALSE
18	23	mCherry-left	1180	208.761	278.346	246338	1001.04	1052.89	-144.015	40.3539	37.314	FALSE
18	23	new_far_red_(set4)	1180	367.808	596.808	434013	1001.04	1052.89	-144.015	40.3539	37.314	FALSE
18	24	Brightfield20%	1003	50527.8	2.39023e+07	50679411	994.573	1036.29	98.0712	40.4196	31.9268	FALSE
18	24	mCherry-left	1003	204.732	257.935	205346	994.573	1036.29	98.0712	40.4196	31.9268	FALSE
18	24	new_far_red_(set4)	1003	368.234	602.967	369339	994.573	1036.29	98.0712	40.4196	31.9268	FALSE
18	25	Brightfield20%	1099	50673.8	2.31182e+07	55690542	995.261	1036.42	95.3257	42.5023	33.1985	FALSE
18	25	mCherry-left	1099	201.904	249.938	221892	995.261	1036.42	95.3257	42.5023	33.1985	FALSE
18	25	new_far_red_(set4)	1099	367.299	584.572	403662	995.261	1036.42	95.3257	42.5023	33.1985	FALSE
18	26	Brightfield20%	1195	50576.9	2.23562e+07	60439359	994.417	1036.51	92.9943	44.071	34.8756	FALSE
18	26	mCherry-left	1195	201.58	268.813	240888	994.417	1036.51	92.9943	44.071	34.8756	FALSE
18	26	new_far_red_(set4)	1195	368.251	621.89	440060	994.417	1036.51	92.9943	44.071	34.8756	FALSE
18	27	Brightfield20%	1293	50724.1	2.07429e+07	65586323	991.385	1037.03	96.5002	45.8586	36.213	FALSE
18	27	mCherry-left	1293	201.748	274.702	260860	991.385	1037.03	96.5002	45.8586	36.213	FALSE
18	27	new_far_red_(set4)	1293	368.792	579.373	476848	991.385	1037.03	96.5002	45.8586	36.213	FALSE
18	28	Brightfield20%	1396	50943.2	1.31576e+07	71116651	987.918	1035	88.9814	47.5005	37.5881	FALSE
18	28	mCherry-left	1396	201.607	261.959	281444	987.918	1035	88.9814	47.5005	37.5881	FALSE
18	28	new_far_red_(set4)	1396	369.463	643.787	515770	987.918	1035	88.9814	47.5005	37.5881	FALSE
18	29	Brightfield20%	1325	50917.2	1.20841e+07	67465258	986.268	1024.67	70.8301	46.2125	36.7509	FALSE
18	29	mCherry-left	1325	202.538	298.049	268363	986.268	1024.67	70.8301	46.2125	36.7509	FALSE
18	29	new_far_red_(set4)	1325	370.574	637.944	491010	986.268	1024.67	70.8301	46.2125	36.7509	FALSE
18	30	Brightfield20%	1442	51490.1	1.07216e+07	74248753	986.26	1018.49	50.1722	47.1761	39.298	FALSE
18	30	mCherry-left	1442	201.984	269.519	291261	986.26	1018.49	50.1722	47.1761	39.298	FALSE
18	30	new_far_red_(set4)	1442	370.552	684.46	534336	986.26	1018.49	50.1722	47.1761	39.298	FALSE
18	31	Brightfield20%	1413	51105.5	9.66525e+06	72212016	986.165	1013.82	36.6077	46.6386	39.0107	FALSE
18	31	mCherry-left	1413	203.752	290.342	287901	986.165	1013.82	36.6077	46.6386	39.0107	FALSE
18	31	new_far_red_(set4)	1413	370.136	664.756	523002	986.165	1013.82	36.6077	46.6386	39.0107	FALSE
18	32	Brightfield20%	1466	51163.5	1.2043e+07	75005725	987.591	1006.46	-14.1872	47.6599	39.6593	FALSE
18	32	mCherry-left	1466	201.286	277.11	295086	987.591	1006.46	-14.1872	47.6599	39.6593	FALSE
18	32	new_far_red_(set4)	1466	369.525	651.038	541723	987.591	1006.46	-14.1872	47.6599	39.6593	FALSE
18	33	Brightfield20%	1345	51397.3	1.21159e+07	69129389	991.077	1000.56	-3.82651	45.1783	38.1742	FALSE
18	33	mCherry-left	1345	201.735	272.465	271334	991.077	1000.56	-3.82651	45.1783	38.1742	FALSE
18	33	new_far_red_(set4)	1345	369.998	651.815	497647	991.077	1000.56	-3.82651	45.1783	38.1742	FALSE
18	34	Brightfield20%	1390	51637.8	1.16054e+07	71776482	991.546	999.451	-6.20073	45.7571	39.073	FALSE
18	34	mCherry-left	1390	200.66	260.43	278918	991.546	999.451	-6.20073	45.7571	39.073	FALSE
18	34	new_far_red_(set4)	1390	371.331	632.905	516150	991.546	999.451	-6.20073	45.7571	39.073	FALSE
18	35	Brightfield20%	1445	51474.6	1.1187e+07	74380821	991.762	1000.27	-10.7059	47.1618	39.7204	FALSE
18	35	mCherry-left	1445	201.747	267.764	291525	991.762	1000.27	-10.7059	47.1618	39.7204	FALSE
18	35	new_far_red_(set4)	1445	371.784	663.564	537228	991.762	1000.27	-10.7059	47.1618	39.7204	FALSE
18	36	Brightfield20%	1463	51615.8	1.27882e+07	75513875	989.888	1002.98	12.4867	46.69	40.194	FALSE
18	36	mCherry-left	1463	202.625	280.97	296440	989.888	1002.98	12.4867	46.69	40.194	FALSE
18	36	new_far_red_(set4)	1463	373.704	706.367	546729	989.888	1002.98	12.4867	46.69	40.194	FALSE
18	37	Brightfield20%	1393	51602.4	1.10937e+07	71882084	989.194	1004.69	-1.04351	44.0365	40.6589	FALSE
18	37	mCherry-left	1393	204.062	268.82	284258	989.194	1004.69	-1.04351	44.0365	40.6589	FALSE
18	37	new_far_red_(set4)	1393	373.824	631.186	520737	989.194	1004.69	-1.04351	44.0365	40.6589	FALSE
18	38	Brightfield20%	1546	51212.3	1.21865e+07	79174282	989.461	1008.58	-0.115345	49.5734	39.9663	FALSE
18	38	mCherry-left	1546	203.393	279.985	314445	989.461	1008.58	-0.115345	49.5734	39.9663	FALSE
18	38	new_far_red_(set4)	1546	372.896	661.4	576497	989.461	1008.58	-0.115345	49.5734	39.9663	FALSE
18	39	Brightfield20%	251	51835.7	1.09297e+07	13010772	963.737	991.259	-31.1923	18.5791	17.3128	FALSE
18	39	mCherry-left	251	194.414	224.131	48798	963.737	991.259	-31.1923	18.5791	17.3128	FALSE
18	39	new_far_red_(set4)	251	364.932	643.641	91598	963.737	991.259	-31.1923	18.5791	17.3128	FALSE
19	3	Brightfield20%	235	54526.7	1.02335e+07	12813778	746.009	1498.46	19.5795	19.6477	15.5152	FALSE
19	3	mCherry-left	235	194.74	245.894	45764	746.009	1498.46	19.5795	19.6477	15.5152	FALSE
19	3	new_far_red_(set4)	235	359.17	553.214	84405	746.009	1498.46	19.5795	19.6477	15.5152	FALSE
19	4	Brightfield20%	533	52637.2	7.34627e+06	28055641	752.542	1499.66	124.997	26.9825	25.5445	FALSE
19	4	mCherry-left	533	197.126	246.583	105068	752.542	1499.66	124.997	26.9825	25.5445	FALSE
19	4	new_far_red_(set4)	533	359.235	583.05	191472	752.542	1499.66	124.997	26.9825	25.5445	FALSE
19	5	Brightfield20%	905	51316.6	1.81826e+07	46441485	759.887	1497.42	171.584	35.1266	33.0151	FALSE
19	5	mCherry-left	905	206.24	297.095	186647	759.887	1497.42	171.584	35.1266	33.0151	FALSE
19	5	new_far_red_(set4)	905	362.603	611.503	328156	759.887	1497.42	171.584	35.1266	33.0151	FALSE
19	6	Brightfield20%	1233	50075.5	3.06768e+07	61743110	763.073	1498.4	-177.07	40.8253	38.5554	FALSE
19	6	mCherry-left	1233	228.76	435.723	282061	763.073	1498.4	-177.07	40.8253	38.5554	FALSE
19	6	new_far_red_(set4)	1233	361.418	609.452	445628	763.073	1498.4	-177.07	40.8253	38.5554	FALSE
19	7	Brightfield20%	1456	49945	3.35402e+07	72719909	765.413	1497.51	-173.785	43.7997	42.4613	FALSE
19	7	mCherry-left	1456	244.859	696.684	356515	765.413	1497.51	-173.785	43.7997	42.4613	FALSE
19	7	new_far_red_(set4)	1456	361.922	627.817	526958	765.413	1497.51	-173.785	43.7997	42.4613	FALSE
19	8	Brightfield20%	1588	49835.5	2.79349e+07	79138851	760.287	1519.27	36.1429	48.8076	41.6956	FALSE
19	8	mCherry-left	1588	252.654	893.021	401215	760.287	1519.27	36.1429	48.8076	41.6956	FALSE
19	8	new_far_red_(set4)	1588	362.419	627.14	575521	760.287	1519.27	36.1429	48.8076	41.6956	FALSE
19	9	Brightfield20%	1694	49830.5	2.52887e+07	84412811	762.002	1520.4	20.4534	52.0924	41.7461	FALSE
19	9	mCherry-left	1694	261.249	1067.48	442556	762.002	1520.4	20.4534	52.0924	41.7461	FALSE
19	9	new_far_red_(set4)	1694	363.682	614.809	616078	762.002	1520.4	20.4534	52.0924	41.7461	FALSE
19	10	Brightfield20%	1826	49874.4	2.31348e+07	91070626	763.406	1519.65	22.3367	55.1417	42.492	FALSE
19	10	mCherry-left	1826	277.892	1385.14	507431	763.406	1519.65	22.3367	55.1417	42.492	FALSE
19	10	new_far_red_(set4)	1826	364.181	654.082	664994	763.406	1519.65	22.3367	55.1417	42.492	FALSE
19	11	Brightfield20%	1852	49569.9	2.52731e+07	91803538	764.428	1517.42	25.9769	56.4699	41.9735	FALSE
19	11	mCherry-left	1852	307.821	2049.23	570085	764.428	1517.42	25.9769	56.4699	41.9735	FALSE
19	11	new_far_red_(set4)	1852	362.612	621.184	671558	764.428	1517.42	25.9769	56.4699	41.9735	FALSE
19	12	Brightfield20%	1901	49551.1	2.3184e+07	94196568	763.146	1517.11	22.2382	57.9113	42.117	FALSE
19	12	mCherry-left	1901	352.686	2957.43	670456	763.146	1517.11	22.2382	57.9113	42.117	FALSE
19	12	new_far_red_(set4)	1901	365.486	600.822	694789	763.146	1517.11	22.2382	57.9113	42.117	FALSE
19	13	Brightfield20%	1923	49614.7	1.70945e+07	95409062	765.567	1514.85	30.4917	57.7895	42.6065	FALSE
19	13	mCherry-left	1923	406.781	5587.49	782240	765.567	1514.85	30.4917	57.7895	42.6065	FALSE
19	13	new_far_red_(set4)	1923	364.842	612.938	701591	765.567	1514.85	30.4917	57.7895	42.6065	FALSE
19	14	Brightfield20%	1922	49784.7	1.58849e+07	95686170	767.833	1516.2	46.6902	56.6735	43.3343	FALSE
19	14	mCherry-left	1922	448.011	7472.25	861078	767.833	1516.2	46.6902	56.6735	43.3343	FALSE
19	14	new_far_red_(set4)	1922	365.401	585.727	702300	767.833	1516.2	46.6902	56.6735	43.3343	FALSE
19	15	Brightfield20%	2032	50093.8	1.87804e+07	101790511	769.08	1516.92	48.0361	57.0959	45.5266	FALSE
19	15	mCherry-left	2032	447.332	9635.99	908978	769.08	1516.92	48.0361	57.0959	45.5266	FALSE
19	15	new_far_red_(set4)	2032	363.956	591.306	739559	769.08	1516.92	48.0361	57.0959	45.5266	FALSE
19	16	Brightfield20%	2050	50193.1	1.98173e+07	102895753	769.739	1514.41	60.5401	56.4118	46.448	FALSE
19	16	mCherry-left	2050	430.011	9806.63	881523	769.739	1514.41	60.5401	56.4118	46.448	FALSE
19	16	new_far_red_(set4)	2050	365.189	562.038	748638	769.739	1514.41	60.5401	56.4118	46.448	FALSE
19	17	Brightfield20%	2139	50169.3	2.38312e+07	107312186	769.435	1505.18	76.2709	57.0442	47.9142	FALSE
19	17	mCherry-left	2139	372.147	4699.74	796023	769.435	1505.18	76.2709	57.0442	47.9142	FALSE
19	17	new_far_red_(set4)	2139	364.981	591.756	780694	769.435	1505.18	76.2709	57.0442	47.9142	FALSE
19	18	Brightfield20%	2268	49742.3	2.57074e+07	112815562	782.244	1492.04	133.225	62.6143	46.2487	FALSE
19	18	mCherry-left	2268	356.627	3775.61	808829	782.244	1492.04	133.225	62.6143	46.2487	FALSE
19	18	new_far_red_(set4)	2268	364.562	618.91	826826	782.244	1492.04	133.225	62.6143	46.2487	FALSE
19	19	Brightfield20%	2253	49951.3	2.10978e+07	112540363	781.793	1490.54	146.094	60.7259	47.4407	FALSE
19	19	mCherry-left	2253	349.888	4123.27	788298	781.793	1490.54	146.094	60.7259	47.4407	FALSE
19	19	new_far_red_(set4)	2253	364.217	650.186	820581	781.793	1490.54	146.094	60.7259	47.4407	FALSE
19	20	Brightfield20%	2255	49990	2.10461e+07	112727350	782.932	1487.57	151.022	61.0907	47.1649	FALSE
19	20	mCherry-left	2255	344.293	4053.63	776380	782.932	1487.57	151.022	61.0907	47.1649	FALSE
19	20	new_far_red_(set4)	2255	365.491	638.88	824182	782.932	1487.57	151.022	61.0907	47.1649	FALSE
19	21	Brightfield20%	2278	50109.4	2.01379e+07	114149142	783.351	1483.46	161.747	61.3181	47.4756	FALSE
19	21	mCherry-left	2278	335.307	3325.48	763830	783.351	1483.46	161.747	61.3181	47.4756	FALSE
19	21	new_far_red_(set4)	2278	365.057	630.578	831599	783.351	1483.46	161.747	61.3181	47.4756	FALSE
19	22	Brightfield20%	2335	50219.4	2.02796e+07	117262412	790.06	1475.9	157.781	62.6677	47.6765	FALSE
19	22	mCherry-left	2335	313.594	2883.42	732242	790.06	1475.9	157.781	62.6677	47.6765	FALSE
19	22	new_far_red_(set4)	2335	365.293	584.278	852959	790.06	1475.9	157.781	62.6677	47.6765	FALSE
19	23	Brightfield20%	2357	50212.5	1.99627e+07	118350883	792.594	1475.3	156.598	63.2922	47.6029	FALSE
19	23	mCherry-left	2357	296.085	1879.61	697873	792.594	1475.3	156.598	63.2922	47.6029	FALSE
19	23	new_far_red_(set4)	2357	364.828	618.108	859900	792.594	1475.3	156.598	63.2922	47.6029	FALSE
19	24	Brightfield20%	2309	49918.6	2.88044e+07	115262126	791.717	1473.93	155.236	62.3571	47.3402	FALSE
19	24	mCherry-left	2309	262.843	778.307	606904	791.717	1473.93	155.236	62.3571	47.3402	FALSE
19	24	new_far_red_(set4)	2309	364.906	607.307	842568	791.717	1473.93	155.236	62.3571	47.3402	FALSE
19	25	Brightfield20%	2421	50104.9	2.56792e+07	121303950	791.876	1472.91	159.548	63.9736	48.355	FALSE
19	25	mCherry-left	2421	248.94	606.578	602683	791.876	1472.91	159.548	63.9736	48.355	FALSE
19	25	new_far_red_(set4)	2421	365.732	641.823	885438	791.876	1472.91	159.548	63.9736	48.355	FALSE
19	26	Brightfield20%	2397	50159.4	2.09141e+07	120232093	791.597	1474.28	143.56	62.2838	49.2807	FALSE
19	26	mCherry-left	2397	241.147	491.97	578030	791.597	1474.28	143.56	62.2838	49.2807	FALSE
19	26	new_far_red_(set4)	2397	364.889	646.298	874638	791.597	1474.28	143.56	62.2838	49.2807	FALSE
19	27	Brightfield20%	2421	50370.7	1.8137e+07	121947576	790.9	1475.29	143.571	62.2878	49.8442	FALSE
19	27	mCherry-left	2421	236.151	483.477	571722	790.9	1475.29	143.571	62.2878	49.8442	FALSE
19	27	new_far_red_(set4)	2421	365.677	642.058	885304	790.9	1475.29	143.571	62.2878	49.8442	FALSE
[truncated: 19,732 more rows]

## Sheet: 2
Position 1
Cell	Time	Channel	Area	Mean	Variance	Total Intensity	Center of Mass X	Center of Mass Y	Angle of Major Axis	Length Major Axis	Length Minor Axis	Disappeared in video
4	37	Brightfield2%	2028	681.339	3994.17	1381755	1196.83	895.553	143.084	54.829	47.7284	FALSE
4	37	mCherry-left	2028	428.891	1822.74	869790	1196.83	895.553	143.084	54.829	47.7284	FALSE
4	38	Brightfield2%	1958	682.169	3273.05	1335687	1201.3	900.057	168.578	55.8262	45.0196	FALSE
4	38	mCherry-left	1958	388.894	1238.38	761454	1201.3	900.057	168.578	55.8262	45.0196	FALSE
4	39	Brightfield2%	1942	686.075	3460.94	1332358	1204.07	901.936	172.376	54.3411	45.7211	FALSE
4	39	mCherry-left	1942	362.995	1305.67	704936	1204.07	901.936	172.376	54.3411	45.7211	FALSE
5	0	Brightfield2%	1098	640.48	2744.54	703247	1001.57	634.773	1.08589	39.0823	35.8369	FALSE
5	0	mCherry-left	1098	199.291	292.492	218822	1001.57	634.773	1.08589	39.0823	35.8369	FALSE
5	1	Brightfield2%	1062	650.89	2656.02	691245	1008.01	640.844	-3.91862	38.2474	35.4131	FALSE
5	1	mCherry-left	1062	198.441	273.913	210744	1008.01	640.844	-3.91862	38.2474	35.4131	FALSE
5	2	Brightfield2%	1178	650.694	2864.54	766518	1024.19	641.781	-105.72	41.5479	36.2167	FALSE
5	2	mCherry-left	1178	199.667	288.329	235208	1024.19	641.781	-105.72	41.5479	36.2167	FALSE
5	3	Brightfield2%	1228	653.362	2892.4	802328	1025.9	642.936	-151.901	43.3403	36.196	FALSE
5	3	mCherry-left	1228	214.029	393.474	262827	1025.9	642.936	-151.901	43.3403	36.196	FALSE
5	4	Brightfield2%	1293	650.19	3474.78	840696	1026.65	638.798	-173.629	44.6223	37.0269	FALSE
5	4	mCherry-left	1293	256.705	880.106	331919	1026.65	638.798	-173.629	44.6223	37.0269	FALSE
5	5	Brightfield2%	1262	649.314	3272.57	819434	1026.12	632.303	-162.574	43.481	37.0783	FALSE
5	5	mCherry-left	1262	333.141	1831.68	420424	1026.12	632.303	-162.574	43.481	37.0783	FALSE
5	6	Brightfield2%	1294	656.033	3088.18	848907	1026.1	628.792	-148.288	44.5603	37.2049	FALSE
5	6	mCherry-left	1294	454.853	7086.04	588580	1026.1	628.792	-148.288	44.5603	37.2049	FALSE
5	7	Brightfield2%	1429	643.155	3238.11	919068	1020.22	615.994	-167.754	46.9429	38.8511	FALSE
5	7	mCherry-left	1429	573.974	14924.8	820209	1020.22	615.994	-167.754	46.9429	38.8511	FALSE
5	8	Brightfield2%	1444	645.381	3363.39	931930	1019.41	614.247	-163.708	47.0399	39.2465	FALSE
5	8	mCherry-left	1444	724.75	31629.2	1046539	1019.41	614.247	-163.708	47.0399	39.2465	FALSE
5	9	Brightfield2%	1379	648.611	3113.81	894435	1019.46	613.896	178.878	46.1255	38.1619	FALSE
5	9	mCherry-left	1379	898.88	66215	1239555	1019.46	613.896	178.878	46.1255	38.1619	FALSE
5	10	Brightfield2%	1357	650.071	3158.91	882146	1019.73	614.279	-167.881	45.2442	38.309	FALSE
5	10	mCherry-left	1357	972.121	62673.1	1319168	1019.73	614.279	-167.881	45.2442	38.309	FALSE
5	11	Brightfield2%	1416	651.262	2931.46	922187	1019.69	613.136	-159.148	46.7903	38.6209	FALSE
5	11	mCherry-left	1416	1009.67	74277.1	1429697	1019.69	613.136	-159.148	46.7903	38.6209	FALSE
5	12	Brightfield2%	1558	652.196	2956.14	1016122	1020.29	612.223	-163.668	48.2683	41.1819	FALSE
5	12	mCherry-left	1558	954.8	69768.8	1487579	1020.29	612.223	-163.668	48.2683	41.1819	FALSE
5	13	Brightfield2%	1544	651.294	3189.9	1005598	1020.33	611.343	-163.166	48.2442	40.8466	FALSE
5	13	mCherry-left	1544	870.275	50592.3	1343705	1020.33	611.343	-163.166	48.2442	40.8466	FALSE
5	14	Brightfield2%	1666	649.791	3513.67	1082552	1019.7	607.998	-149.904	50.503	42.1138	FALSE
5	14	mCherry-left	1666	870.122	45057	1449623	1019.7	607.998	-149.904	50.503	42.1138	FALSE
5	15	Brightfield2%	1745	650.002	3737.01	1134253	1019.08	604.931	-155.811	51.9233	42.9558	FALSE
5	15	mCherry-left	1745	907.222	43924.6	1583102	1019.08	604.931	-155.811	51.9233	42.9558	FALSE
5	16	Brightfield2%	1843	651.881	3578.32	1201417	1018.79	602.52	-158.122	52.388	44.9488	FALSE
5	16	mCherry-left	1843	927.142	51274.4	1708723	1018.79	602.52	-158.122	52.388	44.9488	FALSE
5	17	Brightfield2%	1881	652.078	3606.34	1226559	1018.63	599.918	176.042	53.9079	44.6122	FALSE
5	17	mCherry-left	1881	922.469	52736.1	1735164	1018.63	599.918	176.042	53.9079	44.6122	FALSE
5	18	Brightfield2%	1831	652.226	3472.45	1194225	1020.17	594.206	148.279	53.9714	43.4624	FALSE
5	18	mCherry-left	1831	983.531	59196.6	1800845	1020.17	594.206	148.279	53.9714	43.4624	FALSE
5	19	Brightfield2%	1806	656.608	3226.96	1185834	1022.32	589.798	135.235	53.8	43.125	FALSE
5	19	mCherry-left	1806	1040.98	85120.6	1880008	1022.32	589.798	135.235	53.8	43.125	FALSE
5	20	Brightfield2%	1861	657.471	3164.44	1223554	1022.8	586.811	131.589	54.816	43.5531	FALSE
5	20	mCherry-left	1861	1105.25	114737	2056863	1022.8	586.811	131.589	54.816	43.5531	FALSE
5	21	Brightfield2%	1880	655.78	3219.89	1232866	1022.79	586.143	132.45	55.1202	43.745	FALSE
5	21	mCherry-left	1880	1158.24	139612	2177499	1022.79	586.143	132.45	55.1202	43.745	FALSE
5	22	Brightfield2%	1851	650.415	3513.87	1203918	1023.15	584.333	133.841	54.2953	43.7181	FALSE
5	22	mCherry-left	1851	1175.64	125057	2176108	1023.15	584.333	133.841	54.2953	43.7181	FALSE
5	23	Brightfield2%	1911	651.6	2989.86	1245207	1023.85	582.425	134.344	54.9793	44.5196	FALSE
5	23	mCherry-left	1911	1110.38	86047	2121937	1023.85	582.425	134.344	54.9793	44.5196	FALSE
5	24	Brightfield2%	2022	648.261	3367.16	1310784	1025.99	578.944	113.019	56.6792	45.639	FALSE
5	24	mCherry-left	2022	1149.93	72197.2	2325164	1025.99	578.944	113.019	56.6792	45.639	FALSE
5	25	Brightfield2%	1990	649.197	3071.44	1291902	1026.77	576.68	111.491	56.2414	45.1837	FALSE
5	25	mCherry-left	1990	1175.17	73651.9	2338582	1026.77	576.68	111.491	56.2414	45.1837	FALSE
5	26	Brightfield2%	1997	650.761	3103.17	1299569	1026.88	575.089	120.367	56.6071	45.1456	FALSE
5	26	mCherry-left	1997	1245.77	111082	2487808	1026.88	575.089	120.367	56.6071	45.1456	FALSE
5	27	Brightfield2%	1918	652.953	3088.57	1252364	1026.95	573.935	118.74	54.9972	44.6239	FALSE
5	27	mCherry-left	1918	1298.51	102602	2490549	1026.95	573.935	118.74	54.9972	44.6239	FALSE
5	28	Brightfield2%	2001	655.198	2559.98	1311052	1027.78	574.485	130.782	56.8852	44.9596	FALSE
5	28	mCherry-left	2001	1298.81	150410	2598913	1027.78	574.485	130.782	56.8852	44.9596	FALSE
5	29	Brightfield2%	1994	657.562	2485.65	1311179	1027.96	573.917	121.185	55.502	45.9486	FALSE
5	29	mCherry-left	1994	1225.01	91238.6	2442678	1027.96	573.917	121.185	55.502	45.9486	FALSE
5	30	Brightfield2%	1969	659.25	2484.88	1298063	1028.31	573.04	124.069	55.3738	45.4971	FALSE
5	30	mCherry-left	1969	1037.15	54732	2042145	1028.31	573.04	124.069	55.3738	45.4971	FALSE
5	31	Brightfield2%	1976	663.665	2676.26	1311402	1027.41	572.278	127.726	55.1462	45.7637	FALSE
5	31	mCherry-left	1976	833.711	25478.2	1647413	1027.41	572.278	127.726	55.1462	45.7637	FALSE
5	32	Brightfield2%	2039	667.402	2973.04	1360833	1027.37	569.021	100.276	54.8331	47.5514	FALSE
5	32	mCherry-left	2039	761.372	12849.5	1552438	1027.37	569.021	100.276	54.8331	47.5514	FALSE
5	33	Brightfield2%	2060	669.162	3202.03	1378473	1025.91	566.023	91.9376	54.438	48.3791	FALSE
5	33	mCherry-left	2060	697.406	6215.87	1436657	1025.91	566.023	91.9376	54.438	48.3791	FALSE
5	34	Brightfield2%	2090	671.544	3678.23	1403527	1024.89	564.433	120.392	54.1018	49.5321	FALSE
5	34	mCherry-left	2090	633.891	4964.59	1324833	1024.89	564.433	120.392	54.1018	49.5321	FALSE
5	35	Brightfield2%	2039	672.325	3552.85	1370870	1025.24	562.71	120.466	53.9114	48.4693	FALSE
5	35	mCherry-left	2039	565.338	3444.94	1152724	1025.24	562.71	120.466	53.9114	48.4693	FALSE
5	36	Brightfield2%	2055	672.656	3469.24	1382309	1025.88	561.632	132.299	54.6572	48.2531	FALSE
5	36	mCherry-left	2055	506.365	2151.5	1040580	1025.88	561.632	132.299	54.6572	48.2531	FALSE
5	37	Brightfield2%	2043	672.452	3356.74	1373820	1029.14	559.005	118.267	54.1362	48.4737	FALSE
5	37	mCherry-left	2043	440.302	2864.4	899537	1029.14	559.005	118.267	54.1362	48.4737	FALSE
5	38	Brightfield2%	2031	672.861	3595.46	1366580	1029.15	558.091	113.034	53.9095	48.3032	FALSE
5	38	mCherry-left	2031	387.143	1820.83	786287	1029.15	558.091	113.034	53.9095	48.3032	FALSE
5	39	Brightfield2%	2099	669.693	3763.13	1405685	1027.11	556.613	104.518	54.3895	49.4036	FALSE
5	39	mCherry-left	2099	329.815	954.849	692281	1027.11	556.613	104.518	54.3895	49.4036	FALSE
6	0	Brightfield2%	591	662.31	2505.28	391425	1066.85	671.025	162.742	29.8229	25.3593	FALSE
6	0	mCherry-left	591	203.173	277.808	120075	1066.85	671.025	162.742	29.8229	25.3593	FALSE
6	1	Brightfield2%	749	668.949	1931.92	501043	1071.71	673.927	-165.004	32.4084	29.6543	FALSE
6	1	mCherry-left	749	199.838	255.938	149679	1071.71	673.927	-165.004	32.4084	29.6543	FALSE
6	2	Brightfield2%	846	657.843	2213.47	556535	1075.1	673.262	-112.53	34.8324	31.0315	FALSE
6	2	mCherry-left	846	199.116	289.526	168452	1075.1	673.262	-112.53	34.8324	31.0315	FALSE
6	3	Brightfield2%	903	652.442	2728.27	589155	1075.36	672.53	-112.452	35.5098	32.6397	FALSE
6	3	mCherry-left	903	212.772	349.458	192133	1075.36	672.53	-112.452	35.5098	32.6397	FALSE
6	4	Brightfield2%	1109	651.868	3262.38	722922	1079	672.688	-150.194	41.7643	34.0669	FALSE
6	4	mCherry-left	1109	244.45	746.879	271095	1079	672.688	-150.194	41.7643	34.0669	FALSE
6	5	Brightfield2%	1174	649.432	3695.44	762433	1082.01	670.707	-155.262	42.5663	35.2546	FALSE
6	5	mCherry-left	1174	289.088	1394.87	339389	1082.01	670.707	-155.262	42.5663	35.2546	FALSE
6	6	Brightfield2%	1173	652.182	2843.58	765010	1079.75	670.554	170.584	41.7864	35.8607	FALSE
6	6	mCherry-left	1173	361.579	2407.88	424132	1079.75	670.554	170.584	41.7864	35.8607	FALSE
6	7	Brightfield2%	1316	650.013	3991.79	855417	1079.43	669.542	-165.682	44.425	37.8259	FALSE
6	7	mCherry-left	1316	410.404	3545.97	540092	1079.43	669.542	-165.682	44.425	37.8259	FALSE
6	8	Brightfield2%	1457	655.338	3376.46	954827	1079.9	669.283	-173.223	47.0291	39.5179	FALSE
6	8	mCherry-left	1457	462.824	5147	674335	1079.9	669.283	-173.223	47.0291	39.5179	FALSE
6	9	Brightfield2%	1455	661.438	3120.08	962393	1078.33	668.68	-166.066	45.6274	40.8635	FALSE
6	9	mCherry-left	1455	528.01	6053.74	768254	1078.33	668.68	-166.066	45.6274	40.8635	FALSE
6	10	Brightfield2%	1503	658.51	2753.17	989740	1079.73	668.812	172.416	48.1926	39.8036	FALSE
6	10	mCherry-left	1503	598.176	9428.6	899059	1079.73	668.812	172.416	48.1926	39.8036	FALSE
6	11	Brightfield2%	1312	662.688	2955.92	869446	1079.4	667.454	-168.547	44.5645	37.627	FALSE
6	11	mCherry-left	1312	647.65	6059.18	849717	1079.4	667.454	-168.547	44.5645	37.627	FALSE
6	12	Brightfield2%	1549	655.303	2847.62	1015065	1082.19	665.474	-131.7	46.881	42.1678	FALSE
6	12	mCherry-left	1549	678.128	12998.7	1050420	1082.19	665.474	-131.7	46.881	42.1678	FALSE
6	13	Brightfield2%	1532	654.251	2727.75	1002313	1082.46	661.228	-113.008	47.1422	41.4967	FALSE
6	13	mCherry-left	1532	740.231	22879.3	1134034	1082.46	661.228	-113.008	47.1422	41.4967	FALSE
6	14	Brightfield2%	1524	652.125	3405.24	993839	1083.34	659.491	-90.4141	47.4467	41.1274	FALSE
6	14	mCherry-left	1524	794.684	24046.9	1211098	1083.34	659.491	-90.4141	47.4467	41.1274	FALSE
6	15	Brightfield2%	1527	655.164	3336.71	1000436	1085.16	658.56	-70.1668	48.7279	40.147	FALSE
6	15	mCherry-left	1527	836.379	23227.9	1277151	1085.16	658.56	-70.1668	48.7279	40.147	FALSE
6	16	Brightfield2%	1494	655.467	3183.04	979267	1086.11	657.274	-49.9068	48.3629	39.4932	FALSE
6	16	mCherry-left	1494	821.321	21115.8	1227053	1086.11	657.274	-49.9068	48.3629	39.4932	FALSE
6	17	Brightfield2%	1561	654.709	3413.8	1022000	1086.01	657.338	-41.6057	48.9204	40.8061	FALSE
6	17	mCherry-left	1561	809.859	17260.2	1264190	1086.01	657.338	-41.6057	48.9204	40.8061	FALSE
6	18	Brightfield2%	1506	658.251	3000.77	991326	1084.44	657.581	-47.7046	48.9277	39.3396	FALSE
6	18	mCherry-left	1506	777.395	12724.1	1170757	1084.44	657.581	-47.7046	48.9277	39.3396	FALSE
6	19	Brightfield2%	1643	660.624	2671.31	1085405	1084.74	656.676	-58.3799	50.3041	41.7641	FALSE
6	19	mCherry-left	1643	787.251	9866.08	1293453	1084.74	656.676	-58.3799	50.3041	41.7641	FALSE
6	20	Brightfield2%	1678	659.46	3091.88	1106574	1085.97	655.638	-13.5547	50.2474	42.9015	FALSE
6	20	mCherry-left	1678	779.18	11214.4	1307464	1085.97	655.638	-13.5547	50.2474	42.9015	FALSE
6	21	Brightfield2%	1617	660.33	2962.62	1067754	1087.92	657.123	-56.7604	49.0404	42.2162	FALSE
6	21	mCherry-left	1617	828.77	13342.3	1340121	1087.92	657.123	-56.7604	49.0404	42.2162	FALSE
6	22	Brightfield2%	1636	653.302	3344.75	1068802	1088.85	657.476	-54.5141	49.2833	42.5993	FALSE
6	22	mCherry-left	1636	901.892	21592.8	1475495	1088.85	657.476	-54.5141	49.2833	42.5993	FALSE
6	23	Brightfield2%	1665	654.269	2978.7	1089358	1090.28	655.929	-56.5312	49.4983	43.1671	FALSE
6	23	mCherry-left	1665	977.295	43387.2	1627196	1090.28	655.929	-56.5312	49.4983	43.1671	FALSE
6	24	Brightfield2%	1622	656.184	3137.79	1064330	1092.31	654.851	-72.0702	48.7501	42.6711	FALSE
6	24	mCherry-left	1622	1043.3	40076.3	1692236	1092.31	654.851	-72.0702	48.7501	42.6711	FALSE
6	25	Brightfield2%	1632	656.523	2933.11	1071445	1098.72	645.44	-50.7167	49.5957	42.0368	FALSE
6	25	mCherry-left	1632	1012.16	25745.2	1651846	1098.72	645.44	-50.7167	49.5957	42.0368	FALSE
6	26	Brightfield2%	1717	658.8	2831.03	1131159	1100.98	642.708	-41.9832	50.876	43.1473	FALSE
6	26	mCherry-left	1717	910.106	19057.2	1562652	1100.98	642.708	-41.9832	50.876	43.1473	FALSE
6	27	Brightfield2%	1745	658.405	3041.16	1148916	1101.83	638.646	6.6517	50.7227	44.1268	FALSE
6	27	mCherry-left	1745	929.969	13964.3	1622796	1101.83	638.646	6.6517	50.7227	44.1268	FALSE
6	28	Brightfield2%	1856	661.295	3045.7	1227364	1102.42	637.55	4.94219	52.7581	45.1067	FALSE
6	28	mCherry-left	1856	950.736	20042.4	1764566	1102.42	637.55	4.94219	52.7581	45.1067	FALSE
6	29	Brightfield2%	2045	656.916	3253.51	1343394	1102.1	639.1	-24.9073	58.4469	46.8652	FALSE
6	29	mCherry-left	2045	969.715	24628.7	1983067	1102.1	639.1	-24.9073	58.4469	46.8652	FALSE
6	30	Brightfield2%	1928	662.516	2733.85	1277330	1105.77	636.724	15.7626	52.2034	47.379	FALSE
6	30	mCherry-left	1928	933.318	27467.4	1799438	1105.77	636.724	15.7626	52.2034	47.379	FALSE
6	31	Brightfield2%	1919	667.345	2961.45	1280635	1108.83	633.87	9.02039	52.9044	46.468	FALSE
6	31	mCherry-left	1919	836.843	21841.5	1605901	1108.83	633.87	9.02039	52.9044	46.468	FALSE
6	32	Brightfield2%	1933	667.041	3132.61	1289391	1110.43	627.552	6.25882	53.9295	45.9586	FALSE
6	32	mCherry-left	1933	713.6	11049.1	1379388	1110.43	627.552	6.25882	53.9295	45.9586	FALSE
6	33	Brightfield2%	1942	666.908	3451.57	1295135	1112.28	624.278	11.9023	54.2144	45.9544	FALSE
6	33	mCherry-left	1942	611.085	5672.58	1186728	1112.28	624.278	11.9023	54.2144	45.9544	FALSE
6	34	Brightfield2%	2086	666.058	3962.89	1389397	1115.23	622.555	11.6128	56.0538	47.6317	FALSE
6	34	mCherry-left	2086	483.054	1951.19	1007651	1115.23	622.555	11.6128	56.0538	47.6317	FALSE
6	35	Brightfield2%	2257	667.728	4030.13	1507061	1118.83	623.93	-8.31654	58.9693	49.0697	FALSE
6	35	mCherry-left	2257	429.619	1573.86	969651	1118.83	623.93	-8.31654	58.9693	49.0697	FALSE
6	36	Brightfield2%	2246	665.391	3766.26	1494469	1120.13	621.436	-113.743	58.1663	49.4236	FALSE
6	36	mCherry-left	2246	384.753	1326.99	864156	1120.13	621.436	-113.743	58.1663	49.4236	FALSE
6	37	Brightfield2%	2264	664.097	3532.23	1503516	1120.97	611.097	-65.073	56.5562	51.3151	FALSE
6	37	mCherry-left	2264	357.821	1194.89	810106	1120.97	611.097	-65.073	56.5562	51.3151	FALSE
6	38	Brightfield2%	2262	663.116	3375.15	1499968	1122.51	602.496	-57.8817	56.9482	51.1156	FALSE
6	38	mCherry-left	2262	332.142	1021.39	751306	1122.51	602.496	-57.8817	56.9482	51.1156	FALSE
6	39	Brightfield2%	2185	665.01	3304.57	1453047	1123.44	594.705	-65.8052	57.0403	49.5637	FALSE
6	39	mCherry-left	2185	305.259	753.351	666990	1123.44	594.705	-65.8052	57.0403	49.5637	FALSE
7	0	Brightfield2%	1652	649.633	3016	1073193	991.127	676.933	-69.1872	51.341	41.1166	FALSE
7	0	mCherry-left	1652	201.622	294.868	333079	991.127	676.933	-69.1872	51.341	41.1166	FALSE
7	1	Brightfield2%	1616	658.134	2571.25	1063545	994.649	683.55	-68.0464	52.1819	39.656	FALSE
7	1	mCherry-left	1616	203.833	322.123	329394	994.649	683.55	-68.0464	52.1819	39.656	FALSE
7	2	Brightfield2%	1702	659.531	2868.47	1122522	996.22	681.015	-78.138	55.4473	39.2722	FALSE
7	2	mCherry-left	1702	203.775	330.055	346825	996.22	681.015	-78.138	55.4473	39.2722	FALSE
7	3	Brightfield2%	1719	657.486	2993.17	1130219	997.395	679.968	-102.408	53.5392	41.0355	FALSE
7	3	mCherry-left	1719	225.114	503.325	386971	997.395	679.968	-102.408	53.5392	41.0355	FALSE
7	4	Brightfield2%	1750	656.94	2927.75	1149645	997.264	677.549	-71.1806	54.1933	41.3641	FALSE
7	4	mCherry-left	1750	290.093	1661.83	507662	997.264	677.549	-71.1806	54.1933	41.3641	FALSE
7	5	Brightfield2%	1750	656.773	3124.51	1149352	996.945	676.966	-60.9777	56.1386	39.9326	FALSE
7	5	mCherry-left	1750	388.815	4935.69	680426	996.945	676.966	-60.9777	56.1386	39.9326	FALSE
7	6	Brightfield2%	1527	664.206	2743.3	1014243	992.202	674.435	-66.4823	50.0676	38.9057	FALSE
7	6	mCherry-left	1527	513.492	9501.63	784102	992.202	674.435	-66.4823	50.0676	38.9057	FALSE
7	7	Brightfield2%	1659	654.033	2927.31	1085041	986.25	662.899	-92.2956	52.0076	40.7067	FALSE
7	7	mCherry-left	1659	607.465	18548.1	1007785	986.25	662.899	-92.2956	52.0076	40.7067	FALSE
7	8	Brightfield2%	1613	661.124	2899.28	1066393	981.305	659.099	-91.2875	51.1354	40.2463	FALSE
7	8	mCherry-left	1613	669.272	19201.2	1079536	981.305	659.099	-91.2875	51.1354	40.2463	FALSE
7	9	Brightfield2%	1949	662.721	3042.4	1291644	978.877	658.419	-47.5371	58.6961	42.8367	FALSE
7	9	mCherry-left	1949	730.551	32864.7	1423844	978.877	658.419	-47.5371	58.6961	42.8367	FALSE
7	10	Brightfield2%	1826	662.442	2838.52	1209620	977.297	654.936	-85.9624	55.695	41.8706	FALSE
7	10	mCherry-left	1826	888.09	40659.6	1621653	977.297	654.936	-85.9624	55.695	41.8706	FALSE
7	11	Brightfield2%	1732	665.502	3036.43	1152649	978.032	655.894	-104.338	54.0485	41.0117	FALSE
7	11	mCherry-left	1732	1029.08	62568.7	1782361	978.032	655.894	-104.338	54.0485	41.0117	FALSE
7	12	Brightfield2%	1740	662.68	2982.68	1153064	978.685	656.559	-125.53	54.4885	40.785	FALSE
7	12	mCherry-left	1740	1143.9	98135.1	1990379	978.685	656.559	-125.53	54.4885	40.785	FALSE
7	13	Brightfield2%	1791	662.17	3064.53	1185946	978.3	657.259	-125.857	55.4573	41.2496	FALSE
7	13	mCherry-left	1791	1107.53	92471.1	1983584	978.3	657.259	-125.857	55.4573	41.2496	FALSE
7	14	Brightfield2%	1818	661.426	3228.83	1202472	977.108	655.99	-125.481	55.1829	42.0592	FALSE
7	14	mCherry-left	1818	1052.27	78951.8	1913035	977.108	655.99	-125.481	55.1829	42.0592	FALSE
7	15	Brightfield2%	1881	662.043	3550.86	1245302	974.47	655.234	-126.517	55.6689	43.147	FALSE
7	15	mCherry-left	1881	997.503	60294.5	1876303	974.47	655.234	-126.517	55.6689	43.147	FALSE
7	16	Brightfield2%	1978	664.506	3253.26	1314392	967.657	652.281	-122.63	56.9118	44.3624	FALSE
7	16	mCherry-left	1978	992.78	39250.1	1963719	967.657	652.281	-122.63	56.9118	44.3624	FALSE
7	17	Brightfield2%	1798	662.029	3148.19	1190328	964.25	646.38	-102.944	55.2077	41.5643	FALSE
7	17	mCherry-left	1798	1075.01	51151.4	1932869	964.25	646.38	-102.944	55.2077	41.5643	FALSE
7	18	Brightfield2%	1788	664.463	2720.65	1188060	962.294	643.1	-74.7976	54.8654	41.6453	FALSE
7	18	mCherry-left	1788	1148.62	58815.2	2053726	962.294	643.1	-74.7976	54.8654	41.6453	FALSE
7	19	Brightfield2%	1728	668.38	2324.38	1154961	961.472	641.375	-69.5377	55.7161	39.6286	FALSE
7	19	mCherry-left	1728	1229.85	70317.1	2125177	961.472	641.375	-69.5377	55.7161	39.6286	FALSE
7	20	Brightfield2%	1839	662.952	2515.91	1219168	958.919	640.976	-76.6658	55.6462	42.224	FALSE
7	20	mCherry-left	1839	1293.81	119525	2379309	958.919	640.976	-76.6658	55.6462	42.224	FALSE
7	21	Brightfield2%	1923	662.771	2533.7	1274509	957.639	640.297	-76.3065	56.1817	43.7691	FALSE
7	21	mCherry-left	1923	1264.03	115449	2430729	957.639	640.297	-76.3065	56.1817	43.7691	FALSE
7	22	Brightfield2%	2022	658.204	2578.04	1330889	957.562	639.628	-73.2002	58.8532	43.9161	FALSE
7	22	mCherry-left	2022	1231.79	112544	2490682	957.562	639.628	-73.2002	58.8532	43.9161	FALSE
7	23	Brightfield2%	1952	656.902	2862.73	1282272	957.777	638.919	-76.6621	58.9106	42.3403	FALSE
7	23	mCherry-left	1952	1352.44	77326.1	2639968	957.777	638.919	-76.6621	58.9106	42.3403	FALSE
7	24	Brightfield2%	2062	656.31	2984.94	1353311	957.448	636.035	-82.9469	60.1343	43.8206	FALSE
7	24	mCherry-left	2062	1407.5	119067	2902263	957.448	636.035	-82.9469	60.1343	43.8206	FALSE
7	25	Brightfield2%	1937	657.474	2996.17	1273527	958.747	633.58	-78.0687	56.0803	44.1281	FALSE
7	25	mCherry-left	1937	1540.05	162460	2983069	958.747	633.58	-78.0687	56.0803	44.1281	FALSE
7	26	Brightfield2%	1918	661.968	2985.49	1269654	956.809	631.124	-96.1464	56.1972	43.6847	FALSE
7	26	mCherry-left	1918	1573.92	187734	3018775	956.809	631.124	-96.1464	56.1972	43.6847	FALSE
7	27	Brightfield2%	1973	662.045	3056	1306215	954.749	628.929	-99.0041	56.545	44.6775	FALSE
7	27	mCherry-left	1973	1517.06	170716	2993158	954.749	628.929	-99.0041	56.545	44.6775	FALSE
7	28	Brightfield2%	1971	665.544	3090.31	1311787	952.894	622.79	-137.153	56.7483	44.6631	FALSE
7	28	mCherry-left	1971	1463.81	137612	2885171	952.894	622.79	-137.153	56.7483	44.6631	FALSE
7	29	Brightfield2%	1954	664.363	3072.57	1298165	951.737	619.083	-156.789	55.0821	45.4317	FALSE
7	29	mCherry-left	1954	1441.65	109803	2816985	951.737	619.083	-156.789	55.0821	45.4317	FALSE
7	30	Brightfield2%	1981	668.43	3190.92	1324160	951.693	617.116	-147.794	55.1376	46.0898	FALSE
7	30	mCherry-left	1981	1268.59	89877.2	2513072	951.693	617.116	-147.794	55.1376	46.0898	FALSE
7	31	Brightfield2%	2014	673.048	3082.37	1355518	950.396	616.393	-147.746	56.9799	45.2536	FALSE
7	31	mCherry-left	2014	1079.99	40407.8	2175101	950.396	616.393	-147.746	56.9799	45.2536	FALSE
7	32	Brightfield2%	2139	675.135	4148.5	1444114	947.368	613.555	-160.057	57.5209	47.6335	FALSE
7	32	mCherry-left	2139	947.134	31321.4	2025920	947.368	613.555	-160.057	57.5209	47.6335	FALSE
7	33	Brightfield2%	2101	675.653	4432.64	1419547	946.125	610.01	171.412	56.6229	47.5714	FALSE
7	33	mCherry-left	2101	918.823	35893.9	1930448	946.125	610.01	171.412	56.6229	47.5714	FALSE
7	34	Brightfield2%	2092	675.899	3714.08	1413981	943.612	604.801	127.001	58.2497	45.9215	FALSE
7	34	mCherry-left	2092	850.251	28049.3	1778725	943.612	604.801	127.001	58.2497	45.9215	FALSE
7	35	Brightfield2%	2133	672.214	3877.76	1433833	942.605	600.015	120.051	58.686	46.6454	FALSE
7	35	mCherry-left	2133	767.869	22745.9	1637865	942.605	600.015	120.051	58.686	46.6454	FALSE
7	36	Brightfield2%	2092	670.423	3537.53	1402525	943.609	592.056	132.992	57.2831	46.8422	FALSE
7	36	mCherry-left	2092	703.101	19982.1	1470887	943.609	592.056	132.992	57.2831	46.8422	FALSE
7	37	Brightfield2%	2024	669.845	3298.15	1355767	944.179	583.004	140.999	56.743	45.9849	FALSE
7	37	mCherry-left	2024	628.2	14977.2	1271476	944.179	583.004	140.999	56.743	45.9849	FALSE
7	38	Brightfield2%	2013	669.769	3457.35	1348245	944.605	579.377	147.488	56.3837	46.0024	FALSE
7	38	mCherry-left	2013	497.423	5843.63	1001313	944.605	579.377	147.488	56.3837	46.0024	FALSE
7	39	Brightfield2%	2131	669.74	3660.22	1427216	945.094	576.548	140.491	57.8075	47.4071	FALSE
7	39	mCherry-left	2131	409.856	3133.55	873404	945.094	576.548	140.491	57.8075	47.4071	FALSE
8	0	Brightfield2%	1667	653.47	3140.07	1089335	1035.79	688.937	17.5513	48.5662	43.8485	FALSE
8	0	mCherry-left	1667	219.802	706.159	366410	1035.79	688.937	17.5513	48.5662	43.8485	FALSE
8	1	Brightfield2%	1686	661.543	2730.26	1115362	1040.27	695.406	0.567342	48.9388	44.0877	FALSE
8	1	mCherry-left	1686	219.267	634.45	369685	1040.27	695.406	0.567342	48.9388	44.0877	FALSE
8	2	Brightfield2%	1710	661.839	3045.94	1131745	1042.67	696.513	1.56425	49.7562	44.0621	FALSE
8	2	mCherry-left	1710	218.025	590.064	372823	1042.67	696.513	1.56425	49.7562	44.0621	FALSE
8	3	Brightfield2%	1655	658.926	3068.88	1090522	1042.15	697.781	-30.2872	48.1307	44.0409	FALSE
8	3	mCherry-left	1655	234.721	597.735	388463	1042.15	697.781	-30.2872	48.1307	44.0409	FALSE
8	4	Brightfield2%	1726	662.514	3651.97	1143500	1041	698.319	99.3671	48.1986	45.8169	FALSE
8	4	mCherry-left	1726	279.351	851.011	482159	1041	698.319	99.3671	48.1986	45.8169	FALSE
8	5	Brightfield2%	1877	662.948	3577.86	1244354	1041.68	697.582	-72.3843	50.1507	48.1562	FALSE
8	5	mCherry-left	1877	348.267	1540.03	653698	1041.68	697.582	-72.3843	50.1507	48.1562	FALSE
8	6	Brightfield2%	1807	665.818	2956.78	1203134	1043.06	697.798	-88.0863	51.8001	44.6871	FALSE
8	6	mCherry-left	1807	458.089	4267.59	827766	1043.06	697.798	-88.0863	51.8001	44.6871	FALSE
8	7	Brightfield2%	1789	663.949	3043.57	1187804	1042.78	697.373	-57.3911	49.1052	46.6154	FALSE
8	7	mCherry-left	1789	573.106	8220.84	1025287	1042.78	697.373	-57.3911	49.1052	46.6154	FALSE
8	8	Brightfield2%	1646	668.711	2698.48	1100698	1042.78	698.776	-120.288	48.8722	43.3689	FALSE
8	8	mCherry-left	1646	701.321	16009.3	1154375	1042.78	698.776	-120.288	48.8722	43.3689	FALSE
8	9	Brightfield2%	1794	668.316	2748.41	1198959	1041.85	696.847	-78.5817	49.5952	46.433	FALSE
8	9	mCherry-left	1794	771.775	25521.6	1384565	1041.85	696.847	-78.5817	49.5952	46.433	FALSE
8	10	Brightfield2%	1737	667.386	2810.82	1159250	1042.84	696.245	-97.3965	48.5589	45.8603	FALSE
8	10	mCherry-left	1737	825.465	23429.2	1433832	1042.84	696.245	-97.3965	48.5589	45.8603	FALSE
8	11	Brightfield2%	1734	670.792	2707.35	1163154	1043.3	695.039	-153.461	49.8323	44.5197	FALSE
8	11	mCherry-left	1734	846.255	26040.4	1467407	1043.3	695.039	-153.461	49.8323	44.5197	FALSE
8	12	Brightfield2%	1836	667.662	2560.59	1225828	1043.7	694.052	-160.788	50.6464	46.3005	FALSE
8	12	mCherry-left	1836	891.934	18821.4	1637590	1043.7	694.052	-160.788	50.6464	46.3005	FALSE
8	13	Brightfield2%	1985	663.545	2927.04	1317136	1044.36	692.522	-167.911	52.6674	48.1413	FALSE
8	13	mCherry-left	1985	881.519	14620.8	1749816	1044.36	692.522	-167.911	52.6674	48.1413	FALSE
8	14	Brightfield2%	2171	663.632	3052.72	1440745	1045.26	691.9	163.104	55.6813	49.9021	FALSE
8	14	mCherry-left	2171	873.467	19283	1896296	1045.26	691.9	163.104	55.6813	49.9021	FALSE
8	15	Brightfield2%	2189	659.779	3540.79	1444257	1044.31	690.31	170.027	54.6229	51.2397	FALSE
8	15	mCherry-left	2189	846.169	15432.9	1852265	1044.31	690.31	170.027	54.6229	51.2397	FALSE
8	16	Brightfield2%	2252	661.35	3335.78	1489360	1044.81	688.724	162.996	55.4301	52.0081	FALSE
8	16	mCherry-left	2252	821.73	17472.5	1850535	1044.81	688.724	162.996	55.4301	52.0081	FALSE
8	17	Brightfield2%	2161	662.074	3462.84	1430741	1045.92	689.385	-176.937	55.4023	49.9631	FALSE
8	17	mCherry-left	2161	853.519	23335.6	1844454	1045.92	689.385	-176.937	55.4023	49.9631	FALSE
8	18	Brightfield2%	2222	665.675	3106.37	1479130	1045.55	689.081	129.266	56.1073	50.9855	FALSE
8	18	mCherry-left	2222	908.112	23776.1	2017824	1045.55	689.081	129.266	56.1073	50.9855	FALSE
8	19	Brightfield2%	2259	668.424	2549.39	1509969	1045.81	688.652	77.2256	55.0821	52.4912	FALSE
8	19	mCherry-left	2259	902.596	30077.8	2038965	1045.81	688.652	77.2256	55.0821	52.4912	FALSE
8	20	Brightfield2%	2283	669.385	2457.55	1528207	1047.63	686.846	128.649	55.7959	52.1982	FALSE
8	20	mCherry-left	2283	861.859	25732.6	1967623	1047.63	686.846	128.649	55.7959	52.1982	FALSE
8	21	Brightfield2%	2307	667.928	2606.15	1540910	1047.89	686.127	137.126	56.7947	51.8257	FALSE
8	21	mCherry-left	2307	804.603	21149.3	1856220	1047.89	686.127	137.126	56.7947	51.8257	FALSE
8	22	Brightfield2%	2367	662.373	3101.43	1567836	1046.61	685.696	157.126	57.9133	52.3041	FALSE
8	22	mCherry-left	2367	805.047	15516.8	1905546	1046.61	685.696	157.126	57.9133	52.3041	FALSE
8	23	Brightfield2%	3290	658.461	3727.65	2166337	1039.08	690.87	-102.705	91.4151	51.0806	FALSE
8	23	mCherry-left	3290	933.314	60573.5	3070602	1039.08	690.87	-102.705	91.4151	51.0806	FALSE
8	24	Brightfield2%	2342	657.619	3044.28	1540144	1049.35	680.376	128.068	57.4462	52.1127	FALSE
8	24	mCherry-left	2342	854.844	19899.8	2002044	1049.35	680.376	128.068	57.4462	52.1127	FALSE
8	25	Brightfield2%	2323	656.716	3452.92	1525552	1057.34	673.972	135.298	57.0883	52.0565	FALSE
8	25	mCherry-left	2323	831.223	15423.4	1930931	1057.34	673.972	135.298	57.0883	52.0565	FALSE
8	26	Brightfield2%	2338	658.708	3211.92	1540059	1058.1	669.317	130.728	57.5002	51.9523	FALSE
8	26	mCherry-left	2338	839.256	18622.8	1962180	1058.1	669.317	130.728	57.5002	51.9523	FALSE
8	27	Brightfield2%	2375	658.989	3062.82	1565100	1061.72	666.069	106.547	57.5438	52.7176	FALSE
8	27	mCherry-left	2375	837.645	19725.4	1989408	1061.72	666.069	106.547	57.5438	52.7176	FALSE
8	28	Brightfield2%	2383	662.384	2691.63	1578462	1061.84	666.063	111.065	56.5329	53.914	FALSE
8	28	mCherry-left	2383	816.211	15081.1	1945031	1061.84	666.063	111.065	56.5329	53.914	FALSE
8	29	Brightfield2%	2440	664.048	3148.3	1620277	1058.7	661.22	167.594	58.1177	53.822	FALSE
8	29	mCherry-left	2440	682.699	6572.24	1665785	1058.7	661.22	167.594	58.1177	53.822	FALSE
8	30	Brightfield2%	2413	664.771	3148.89	1604093	1054.77	654.099	-159.947	57.15	54.1253	FALSE
8	30	mCherry-left	2413	627.697	3767.07	1514634	1054.77	654.099	-159.947	57.15	54.1253	FALSE
8	31	Brightfield2%	2449	667.113	3347.59	1633760	1053.84	652.628	-166.817	57.9214	54.1806	FALSE
8	31	mCherry-left	2449	589.467	3122.67	1443605	1053.84	652.628	-166.817	57.9214	54.1806	FALSE
8	32	Brightfield2%	2491	668.719	3758.81	1665779	1052.28	650.125	-156.917	58.4313	54.5592	FALSE
8	32	mCherry-left	2491	546.296	2533.9	1360824	1052.28	650.125	-156.917	58.4313	54.5592	FALSE
8	33	Brightfield2%	2487	668.493	3911.78	1662541	1051.18	648.782	-154.85	57.9434	54.9749	FALSE
8	33	mCherry-left	2487	511.516	2122.46	1272141	1051.18	648.782	-154.85	57.9434	54.9749	FALSE
8	34	Brightfield2%	2445	671.143	3778.12	1640944	1049.53	646.059	-142.207	57.3979	54.5037	FALSE
8	34	mCherry-left	2445	474.744	2124.91	1160750	1049.53	646.059	-142.207	57.3979	54.5037	FALSE
8	35	Brightfield2%	2480	668.167	3742.82	1657053	1050.26	644.828	-102.41	57.3612	55.4258	FALSE
8	35	mCherry-left	2480	430.508	1931.05	1067660	1050.26	644.828	-102.41	57.3612	55.4258	FALSE
8	36	Brightfield2%	2463	667.235	3794.86	1643401	1051.38	643.073	-74.8309	57.5131	55.0826	FALSE
8	36	mCherry-left	2463	391.849	1414.28	965124	1051.38	643.073	-74.8309	57.5131	55.0826	FALSE
8	37	Brightfield2%	2476	666.187	3982.32	1649478	1052.04	642.217	-31.3753	57.7124	55.3485	FALSE
8	37	mCherry-left	2476	347.132	1061.72	859499	1052.04	642.217	-31.3753	57.7124	55.3485	FALSE
8	38	Brightfield2%	2558	665.76	4221.69	1703015	1052.89	642.769	4.35584	58.7351	56.0205	FALSE
8	38	mCherry-left	2558	296.308	572.98	757955	1052.89	642.769	4.35584	58.7351	56.0205	FALSE
8	39	Brightfield2%	2646	667.257	3892.45	1765562	1054.04	643.037	30.4709	59.1224	57.4845	FALSE
8	39	mCherry-left	2646	280.693	514.353	742714	1054.04	643.037	30.4709	59.1224	57.4845	FALSE
9	0	Brightfield2%	1703	650.019	2700.73	1106982	1077.28	703.4	-86.5534	51.3956	42.4064	FALSE
9	0	mCherry-left	1703	220.198	712.733	374998	1077.28	703.4	-86.5534	51.3956	42.4064	FALSE
9	1	Brightfield2%	1850	659.849	2293.97	1220721	1082.46	709.641	-88.4874	54.7928	43.2804	FALSE
9	1	mCherry-left	1850	216.794	671.601	401068	1082.46	709.641	-88.4874	54.7928	43.2804	FALSE
9	2	Brightfield2%	1768	661.953	2267.87	1170333	1083.69	710.137	-92.9117	54.0304	41.8176	FALSE
9	2	mCherry-left	1768	219.17	703.191	387493	1083.69	710.137	-92.9117	54.0304	41.8176	FALSE
9	3	Brightfield2%	1775	658.442	2351.79	1168734	1083.19	710.981	-84.7127	52.8858	42.971	FALSE
9	3	mCherry-left	1775	234.967	733.774	417067	1083.19	710.981	-84.7127	52.8858	42.971	FALSE
9	4	Brightfield2%	1753	657.197	2680.74	1152067	1083.71	712.15	-79.6101	52.5293	42.7778	FALSE
9	4	mCherry-left	1753	298.298	1408.07	522916	1083.71	712.15	-79.6101	52.5293	42.7778	FALSE
9	5	Brightfield2%	1787	659.334	2751.75	1178229	1084.28	712.236	-73.4585	52.2221	43.856	FALSE
9	5	mCherry-left	1787	411.084	4471.83	734608	1084.28	712.236	-73.4585	52.2221	43.856	FALSE
9	6	Brightfield2%	1333	671.575	2244.78	895209	1084.26	710.027	-97.3543	44.7961	38.6513	FALSE
9	6	mCherry-left	1333	555.335	4957.8	740261	1084.26	710.027	-97.3543	44.7961	38.6513	FALSE
9	7	Brightfield2%	1812	661.216	3115.17	1198123	1084.92	711.662	-79.4429	53.0526	43.7289	FALSE
9	7	mCherry-left	1812	608.076	11466.5	1101833	1084.92	711.662	-79.4429	53.0526	43.7289	FALSE
9	8	Brightfield2%	1864	663.206	2629.7	1236216	1084.69	712.104	-94.0227	53.0035	44.8904	FALSE
9	8	mCherry-left	1864	670.129	9550.51	1249120	1084.69	712.104	-94.0227	53.0035	44.8904	FALSE
9	9	Brightfield2%	1979	664.482	2439.35	1315009	1085.75	711.304	-114.553	55.5316	45.5448	FALSE
9	9	mCherry-left	1979	775.23	21150.4	1534180	1085.75	711.304	-114.553	55.5316	45.5448	FALSE
9	10	Brightfield2%	1831	665.693	3005.15	1218883	1084.85	711.017	-122.502	56.3654	41.6417	FALSE
9	10	mCherry-left	1831	835.049	18747.6	1528975	1084.85	711.017	-122.502	56.3654	41.6417	FALSE
9	11	Brightfield2%	1993	663.222	2510.27	1321801	1086.14	712.187	-99.6923	57.4281	44.3164	FALSE
9	11	mCherry-left	1993	856.794	22079.8	1707590	1086.14	712.187	-99.6923	57.4281	44.3164	FALSE
9	12	Brightfield2%	2019	662.615	2908.1	1337820	1089.24	712.063	-80.8842	56.7637	45.3801	FALSE
9	12	mCherry-left	2019	947.575	32086.3	1913153	1089.24	712.063	-80.8842	56.7637	45.3801	FALSE
9	13	Brightfield2%	1959	662.342	2989.07	1297527	1100.33	701.846	-28.9638	54.3161	46.3779	FALSE
9	13	mCherry-left	1959	916.49	25803.9	1795404	1100.33	701.846	-28.9638	54.3161	46.3779	FALSE
9	14	Brightfield2%	1924	659.775	3314.95	1269407	1102.25	699.399	-6.15375	53.4885	46.1361	FALSE
9	14	mCherry-left	1924	896.929	24067	1725691	1102.25	699.399	-6.15375	53.4885	46.1361	FALSE
9	15	Brightfield2%	1955	659.758	3155.54	1289827	1104.32	699.428	5.05178	54.4868	45.9178	FALSE
9	15	mCherry-left	1955	800.789	12394.7	1565543	1104.32	699.428	5.05178	54.4868	45.9178	FALSE
9	16	Brightfield2%	1951	662.722	3031.76	1292971	1105.52	699.474	12.23	53.3678	46.719	FALSE
9	16	mCherry-left	1951	714.588	9124.38	1394161	1105.52	699.474	12.23	53.3678	46.719	FALSE
9	17	Brightfield2%	2172	660.318	3222.47	1434210	1105.44	699.175	-56.6585	57.3689	48.3612	FALSE
9	17	mCherry-left	2172	741.407	8917.42	1610337	1105.44	699.175	-56.6585	57.3689	48.3612	FALSE
9	18	Brightfield2%	2197	657.458	3311.5	1444435	1105.38	698.089	-51.417	57.2975	49.0961	FALSE
9	18	mCherry-left	2197	760.264	8751.78	1670301	1105.38	698.089	-51.417	57.2975	49.0961	FALSE
9	19	Brightfield2%	2304	659.687	2902.14	1519918	1104.16	696.461	-91.4222	61.2305	48.1918	FALSE
9	19	mCherry-left	2304	781.281	11681.7	1800072	1104.16	696.461	-91.4222	61.2305	48.1918	FALSE
9	20	Brightfield2%	2147	659.994	2911.4	1417008	1104.46	698.3	-105.263	57.8557	47.4816	FALSE
9	20	mCherry-left	2147	826.729	16398.3	1774987	1104.46	698.3	-105.263	57.8557	47.4816	FALSE
9	21	Brightfield2%	2109	661.881	2396.8	1395906	1105.84	698.457	-107.564	55.8078	48.4532	FALSE
9	21	mCherry-left	2109	855.245	21402.2	1803712	1105.84	698.457	-107.564	55.8078	48.4532	FALSE
9	22	Brightfield2%	2064	654.627	2650.81	1351151	1105.85	698.662	-95.1674	56.6757	46.4531	FALSE
9	22	mCherry-left	2064	906.614	27810.9	1871252	1105.85	698.662	-95.1674	56.6757	46.4531	FALSE
9	23	Brightfield2%	2048	656.845	2459.52	1345218	1106.21	698.248	-86.9498	57.4768	45.459	FALSE
9	23	mCherry-left	2048	868.923	17282	1779554	1106.21	698.248	-86.9498	57.4768	45.459	FALSE
9	24	Brightfield2%	2178	653.713	2731.9	1423788	1105.26	697.844	-109.218	58.4723	47.5205	FALSE
9	24	mCherry-left	2178	775.52	10670.6	1689083	1105.26	697.844	-109.218	58.4723	47.5205	FALSE
9	25	Brightfield2%	2187	652.698	3295.75	1427451	1104.34	694.795	-97.8661	59.5632	46.879	FALSE
9	25	mCherry-left	2187	800.327	10021	1750316	1104.34	694.795	-97.8661	59.5632	46.879	FALSE
9	26	Brightfield2%	2157	658.904	3195.32	1421257	1104.68	691.845	-97.594	59.629	46.2399	FALSE
9	26	mCherry-left	2157	835.567	8878.59	1802317	1104.68	691.845	-97.594	59.629	46.2399	FALSE
9	27	Brightfield2%	2158	661.552	3202.89	1427630	1109.31	688.69	-100.199	58.2013	47.4106	FALSE
9	27	mCherry-left	2158	903.656	9599.04	1950089	1109.31	688.69	-100.199	58.2013	47.4106	FALSE
9	28	Brightfield2%	2097	664.191	3284.04	1392808	1112.1	686.238	-95.0111	57.5532	46.6911	FALSE
9	28	mCherry-left	2097	913.708	12931.5	1916045	1112.1	686.238	-95.0111	57.5532	46.6911	FALSE
9	29	Brightfield2%	2165	669.467	3424.37	1449396	1114.27	685.422	-116.526	59.6782	46.5027	FALSE
9	29	mCherry-left	2165	815.877	12971.6	1766374	1114.27	685.422	-116.526	59.6782	46.5027	FALSE
9	30	Brightfield2%	2198	669.212	3570.06	1470928	1118.2	685.907	-117.723	59.7061	47.0992	FALSE
9	30	mCherry-left	2198	667.813	3940	1467853	1118.2	685.907	-117.723	59.7061	47.0992	FALSE
9	31	Brightfield2%	2381	672.007	3417	1600048	1118.85	688.004	-98.9499	62.0746	49.1538	FALSE
9	31	mCherry-left	2381	565.263	2018.52	1345891	1118.85	688.004	-98.9499	62.0746	49.1538	FALSE
9	32	Brightfield2%	2412	672.696	3596.87	1622542	1120.27	684.833	-92.0612	62.0019	49.7285	FALSE
9	32	mCherry-left	2412	516.344	1887.15	1245422	1120.27	684.833	-92.0612	62.0019	49.7285	FALSE
9	33	Brightfield2%	2385	674.645	3793.67	1609028	1120.76	684.26	-66.2136	62.2199	49.1873	FALSE
9	33	mCherry-left	2385	467.122	1490.09	1114087	1120.76	684.26	-66.2136	62.2199	49.1873	FALSE
9	34	Brightfield2%	2431	673.463	3875.88	1637189	1120.59	683.381	-68.9112	63.3055	49.1663	FALSE
9	34	mCherry-left	2431	417.756	1073.67	1015564	1120.59	683.381	-68.9112	63.3055	49.1663	FALSE
9	35	Brightfield2%	2368	673.027	3807.06	1593728	1121.53	683.522	-57.7631	63.3067	47.8396	FALSE
9	35	mCherry-left	2368	379.358	841.515	898319	1121.53	683.522	-57.7631	63.3067	47.8396	FALSE
9	36	Brightfield2%	2264	674.538	3509.96	1527155	1126.64	673.926	-67.8296	60.1793	48.1044	FALSE
9	36	mCherry-left	2264	344.019	714.573	778858	1126.64	673.926	-67.8296	60.1793	48.1044	FALSE
9	37	Brightfield2%	2273	672.338	3469.83	1528224	1131.48	671.534	-77.1169	60.1096	48.2994	FALSE
9	37	mCherry-left	2273	309.216	563.223	702847	1131.48	671.534	-77.1169	60.1096	48.2994	FALSE
9	38	Brightfield2%	2324	673.462	3616.7	1565125	1136.44	670.09	-84.8541	60.1021	49.3861	FALSE
9	38	mCherry-left	2324	285.453	491.517	663393	1136.44	670.09	-84.8541	60.1021	49.3861	FALSE
9	39	Brightfield2%	2357	672.14	3142.48	1584235	1138.81	668.07	-106.367	61.1407	49.2796	FALSE
9	39	mCherry-left	2357	271.727	432.998	640461	1138.81	668.07	-106.367	61.1407	49.2796	FALSE
10	0	Brightfield2%	1891	656.05	4089.16	1240591	1003.87	721.817	36.2439	51.4962	46.9471	FALSE
10	0	mCherry-left	1891	224.959	795.385	425398	1003.87	721.817	36.2439	51.4962	46.9471	FALSE
10	1	Brightfield2%	1995	662.249	4218.81	1321187	1005.17	729.462	5.19212	52.6587	48.4334	FALSE
10	1	mCherry-left	1995	220.871	725.598	440637	1005.17	729.462	5.19212	52.6587	48.4334	FALSE
10	2	Brightfield2%	2086	660.737	3687	1378297	1006.7	729.061	5.31346	56.3711	48.2825	FALSE
10	2	mCherry-left	2086	219.908	651.315	458729	1006.7	729.061	5.31346	56.3711	48.2825	FALSE
10	3	Brightfield2%	1908	664.941	3747.82	1268708	1005.75	725.889	-54.1999	50.0736	48.8297	FALSE
10	3	mCherry-left	1908	236.499	616.801	451240	1005.75	725.889	-54.1999	50.0736	48.8297	FALSE
10	4	Brightfield2%	1972	660.218	4160.01	1301949	1004.2	725.265	110.481	51.1122	49.439	FALSE
10	4	mCherry-left	1972	284.254	1003.68	560548	1004.2	725.265	110.481	51.1122	49.439	FALSE
10	5	Brightfield2%	1968	661.314	4072.62	1301465	1003.43	724.948	-45.2402	50.93	49.8969	FALSE
10	5	mCherry-left	1968	369.654	2768.31	727479	1003.43	724.948	-45.2402	50.93	49.8969	FALSE
10	6	Brightfield2%	1943	665.492	3352.05	1293051	1002.28	724.096	35.624	51.0859	49.1639	FALSE
10	6	mCherry-left	1943	474.149	7078.78	921272	1002.28	724.096	35.624	51.0859	49.1639	FALSE
10	7	Brightfield2%	1922	661.594	4026.85	1271583	1003.5	723.04	110.74	50.6476	48.6031	FALSE
10	7	mCherry-left	1922	525.823	7376.58	1010632	1003.5	723.04	110.74	50.6476	48.6031	FALSE
10	8	Brightfield2%	2003	665.458	3649.32	1332913	1004.25	725.328	93.7686	50.9386	50.2966	FALSE
10	8	mCherry-left	2003	622.249	14145.2	1246364	1004.25	725.328	93.7686	50.9386	50.2966	FALSE
10	9	Brightfield2%	2035	663.823	3504.94	1350880	1005.72	728.159	84.7552	52.2335	49.8754	FALSE
10	9	mCherry-left	2035	694.952	19019.5	1414227	1005.72	728.159	84.7552	52.2335	49.8754	FALSE
10	10	Brightfield2%	1982	663.759	3819.26	1315571	1008.49	729.377	59.8014	52.5076	48.208	FALSE
10	10	mCherry-left	1982	801.093	25725.7	1587767	1008.49	729.377	59.8014	52.5076	48.208	FALSE
10	11	Brightfield2%	2018	663.412	4178.64	1338765	1010.27	729.94	-1.49649	52.868	48.8389	FALSE
10	11	mCherry-left	2018	906.311	35493.5	1828935	1010.27	729.94	-1.49649	52.868	48.8389	FALSE
10	12	Brightfield2%	1975	661.878	3995.24	1307210	1009.14	728.707	-61.9238	51.1067	49.6757	FALSE
10	12	mCherry-left	1975	994.75	54270.1	1964631	1009.14	728.707	-61.9238	51.1067	49.6757	FALSE
10	13	Brightfield2%	1716	667.765	3694.98	1145884	1012.1	728.082	-18.6738	48.5259	45.1692	FALSE
10	13	mCherry-left	1716	1038.33	44988.5	1781766	1012.1	728.082	-18.6738	48.5259	45.1692	FALSE
10	14	Brightfield2%	1892	663.086	4267.59	1254558	1011.25	728.976	168.808	49.6711	48.6834	FALSE
10	14	mCherry-left	1892	988.851	38856.6	1870906	1011.25	728.976	168.808	49.6711	48.6834	FALSE
10	15	Brightfield2%	1952	661.015	4027.77	1290301	1011.32	729.087	19.8903	50.181	49.7312	FALSE
10	15	mCherry-left	1952	908.149	23508.2	1772707	1011.32	729.087	19.8903	50.181	49.7312	FALSE
10	16	Brightfield2%	1996	663.894	4141.54	1325132	1012.69	728.751	-10.7089	52.5582	48.9175	FALSE
10	16	mCherry-left	1996	803.607	13255.3	1604000	1012.69	728.751	-10.7089	52.5582	48.9175	FALSE
10	17	Brightfield2%	2280	662.66	4301.83	1510864	1010.21	730.407	160.294	54.586	53.7784	FALSE
10	17	mCherry-left	2280	775.158	14287.5	1767361	1010.21	730.407	160.294	54.586	53.7784	FALSE
10	18	Brightfield2%	2166	662.287	3813.36	1434513	1009.77	733.366	178.54	55.0877	50.46	FALSE
10	18	mCherry-left	2166	815.69	13805.1	1766784	1009.77	733.366	178.54	55.0877	50.46	FALSE
10	19	Brightfield2%	2233	665.07	3740.01	1485101	1007.78	735.038	-113.808	57.0991	50.5803	FALSE
10	19	mCherry-left	2233	813.009	14406.6	1815449	1007.78	735.038	-113.808	57.0991	50.5803	FALSE
10	20	Brightfield2%	2100	666.065	3811.88	1398736	1003.55	741.041	-94.9989	53.7894	49.9757	FALSE
10	20	mCherry-left	2100	865.158	18907.3	1816832	1003.55	741.041	-94.9989	53.7894	49.9757	FALSE
10	21	Brightfield2%	3781	667.698	3528.2	2524567	1018.97	737.48	-145.651	97.0538	51.3563	FALSE
10	21	mCherry-left	3781	922.373	19686	3487491	1018.97	737.48	-145.651	97.0538	51.3563	FALSE
10	22	Brightfield2%	2030	662.373	3693.23	1344617	998.186	747.449	-168.391	51.3969	50.4402	FALSE
10	22	mCherry-left	2030	996.404	36839.5	2022701	998.186	747.449	-168.391	51.3969	50.4402	FALSE
10	23	Brightfield2%	1967	664.688	3691.06	1307442	997.308	749.076	90.3281	50.8447	49.4334	FALSE
10	23	mCherry-left	1967	1024.35	38698.3	2014887	997.308	749.076	90.3281	50.8447	49.4334	FALSE
10	24	Brightfield2%	2014	663.092	3720.34	1335468	996.481	748.803	16.8992	52.3522	49.1096	FALSE
10	24	mCherry-left	2014	1042.27	42854.7	2099122	996.481	748.803	16.8992	52.3522	49.1096	FALSE
10	25	Brightfield2%	1971	662.713	3269.3	1306208	994.281	751.491	78.6355	53.202	47.2516	FALSE
10	25	mCherry-left	1971	1004.41	30615.1	1979685	994.281	751.491	78.6355	53.202	47.2516	FALSE
10	26	Brightfield2%	2039	662.754	3822.57	1351355	992.371	752.254	109.277	52.3386	49.9568	FALSE
10	26	mCherry-left	2039	952.997	23138.5	1943161	992.371	752.254	109.277	52.3386	49.9568	FALSE
10	27	Brightfield2%	2083	664.632	3512.27	1384428	991.037	754.547	111.801	53.2926	50.2009	FALSE
10	27	mCherry-left	2083	943.376	18550.1	1965053	991.037	754.547	111.801	53.2926	50.2009	FALSE
10	28	Brightfield2%	2115	669.243	3589.09	1415450	989.271	756.45	-55.3704	52.5547	51.5097	FALSE
10	28	mCherry-left	2115	916.594	24521.1	1938596	989.271	756.45	-55.3704	52.5547	51.5097	FALSE
10	29	Brightfield2%	2078	671.384	3618.94	1395136	990.329	757.64	-58.591	52.2955	50.7843	FALSE
10	29	mCherry-left	2078	912.277	18356.7	1895712	990.329	757.64	-58.591	52.2955	50.7843	FALSE
10	30	Brightfield2%	2067	673.686	3458.52	1392508	987.553	758.958	178.351	52.025	50.7122	FALSE
10	30	mCherry-left	2067	865.382	13060.7	1788744	987.553	758.958	178.351	52.025	50.7122	FALSE
10	31	Brightfield2%	2158	674.553	4685.78	1455685	987.385	759.152	75.766	53.4485	51.5353	FALSE
10	31	mCherry-left	2158	808.668	11272	1745105	987.385	759.152	75.766	53.4485	51.5353	FALSE
10	32	Brightfield2%	2143	676.586	4553.16	1449924	986.403	758.272	44.7373	53.6028	51.0349	FALSE
10	32	mCherry-left	2143	731.627	8211.1	1567877	986.403	758.272	44.7373	53.6028	51.0349	FALSE
10	33	Brightfield2%	2179	675.779	4422.64	1472523	984.182	756.346	90.9411	54.7274	51.0314	FALSE
10	33	mCherry-left	2179	610.426	3216.57	1330118	984.182	756.346	90.9411	54.7274	51.0314	FALSE
10	34	Brightfield2%	2188	678.445	4985.94	1484437	983.598	756.777	72.8042	54.0058	51.8403	FALSE
10	34	mCherry-left	2188	524.921	1752.05	1148527	983.598	756.777	72.8042	54.0058	51.8403	FALSE
10	35	Brightfield2%	2272	679.803	5447.91	1544512	981.04	757.115	31.3032	55.6419	52.3007	FALSE
10	35	mCherry-left	2272	462.256	1264.7	1050246	981.04	757.115	31.3032	55.6419	52.3007	FALSE
10	36	Brightfield2%	2269	681.244	4860.29	1545742	979.219	757.569	33.9311	54.4852	53.2374	FALSE
10	36	mCherry-left	2269	414.13	1048.87	939661	979.219	757.569	33.9311	54.4852	53.2374	FALSE
10	37	Brightfield2%	2246	679.666	5032.93	1526530	978.136	758.959	18.9429	54.3822	52.7391	FALSE
10	37	mCherry-left	2246	380.886	900.274	855470	978.136	758.959	18.9429	54.3822	52.7391	FALSE
10	38	Brightfield2%	2202	682.348	5275.45	1502531	975.816	760.625	-5.55464	54.1176	51.9959	FALSE
10	38	mCherry-left	2202	353.128	808.407	777587	975.816	760.625	-5.55464	54.1176	51.9959	FALSE
10	39	Brightfield2%	2209	680.834	4948.3	1503962	967.877	763.611	-54.1152	54.3703	51.9121	FALSE
10	39	mCherry-left	2209	328.682	698.337	726059	967.877	763.611	-54.1152	54.3703	51.9121	FALSE
11	0	Brightfield2%	1518	649.679	2802.79	986213	1048.54	736.828	80.5238	50.5254	38.407	FALSE
11	0	mCherry-left	1518	209.807	405.078	318487	1048.54	736.828	80.5238	50.5254	38.407	FALSE
11	1	Brightfield2%	1541	659.235	2489.55	1015881	1051.74	743.09	99.5105	51.8312	38.02	FALSE
11	1	mCherry-left	1541	210.064	444.346	323709	1051.74	743.09	99.5105	51.8312	38.02	FALSE
11	2	Brightfield2%	1590	660.554	2613.8	1050281	1052.75	744.274	108.039	51.1752	39.6787	FALSE
11	2	mCherry-left	1590	210.389	337.444	334518	1052.75	744.274	108.039	51.1752	39.6787	FALSE
11	3	Brightfield2%	1577	662.328	2656.99	1044491	1052.61	744.225	121.675	50.9914	39.4844	FALSE
11	3	mCherry-left	1577	234.639	596.989	370025	1052.61	744.225	121.675	50.9914	39.4844	FALSE
11	4	Brightfield2%	1541	658.188	3193.53	1014267	1053.05	744.311	128.351	51.3277	38.3632	FALSE
11	4	mCherry-left	1541	284.779	888.013	438844	1053.05	744.311	128.351	51.3277	38.3632	FALSE
11	5	Brightfield2%	1678	658.714	3687.41	1105322	1053.17	745.154	130.761	54.1792	39.5236	FALSE
11	5	mCherry-left	1678	362.027	2171.55	607482	1053.17	745.154	130.761	54.1792	39.5236	FALSE
11	6	Brightfield2%	1803	665.236	3001.11	1199421	1051.4	743.273	133.218	55.9786	41.2619	FALSE
11	6	mCherry-left	1803	462.546	4243.02	833970	1051.4	743.273	133.218	55.9786	41.2619	FALSE
11	7	Brightfield2%	1735	661.265	3385.5	1147295	1052.74	744.677	131.725	54.3228	40.7576	FALSE
11	7	mCherry-left	1735	589.083	8295.57	1022059	1052.74	744.677	131.725	54.3228	40.7576	FALSE
11	8	Brightfield2%	1583	663.285	2618.54	1049980	1051.34	744.12	95.9212	52.4584	38.567	FALSE
11	8	mCherry-left	1583	733.047	11463.3	1160414	1051.34	744.12	95.9212	52.4584	38.567	FALSE
11	9	Brightfield2%	1515	665.463	2529.24	1008177	1054.32	744.557	102.846	47.6212	40.6857	FALSE
11	9	mCherry-left	1515	881.346	19932.1	1335239	1054.32	744.557	102.846	47.6212	40.6857	FALSE
11	10	Brightfield2%	1635	661.984	3165.06	1082344	1059.86	749.735	112.264	51.3122	40.7953	FALSE
11	10	mCherry-left	1635	1003.83	39019.9	1641257	1059.86	749.735	112.264	51.3122	40.7953	FALSE
11	11	Brightfield2%	1644	663.01	2887.53	1089988	1064.57	754.79	133.86	52.0356	40.4008	FALSE
11	11	mCherry-left	1644	1115.2	46892	1833386	1064.57	754.79	133.86	52.0356	40.4008	FALSE
11	12	Brightfield2%	1686	664.807	2803.59	1120865	1067.75	757.649	142.246	52.8012	40.925	FALSE
11	12	mCherry-left	1686	1160.61	50819.6	1956789	1067.75	757.649	142.246	52.8012	40.925	FALSE
11	13	Brightfield2%	1709	666.205	3234.78	1138544	1063.97	763.614	148.614	53.7353	40.6295	FALSE
11	13	mCherry-left	1709	1161.67	27439.6	1985291	1063.97	763.614	148.614	53.7353	40.6295	FALSE
11	14	Brightfield2%	1785	663.361	3107.51	1184099	1063.44	768.013	168.566	54.4102	42.0261	FALSE
11	14	mCherry-left	1785	1141.16	36893.2	2036976	1063.44	768.013	168.566	54.4102	42.0261	FALSE
11	15	Brightfield2%	1754	662.623	2961.75	1162240	1063.08	771.617	170.659	52.8464	42.4828	FALSE
11	15	mCherry-left	1754	1194.47	46390.4	2095099	1063.08	771.617	170.659	52.8464	42.4828	FALSE
11	16	Brightfield2%	1786	663.453	3166.74	1184927	1062.68	772.058	-178.86	54.336	41.9652	FALSE
11	16	mCherry-left	1786	1244.65	69300.6	2222953	1062.68	772.058	-178.86	54.336	41.9652	FALSE
11	17	Brightfield2%	1856	663.668	3280.45	1231768	1061.87	772.047	-172.507	55.2098	42.8942	FALSE
11	17	mCherry-left	1856	1307.92	92199.8	2427504	1061.87	772.047	-172.507	55.2098	42.8942	FALSE
11	18	Brightfield2%	1848	665.288	3173.21	1229453	1061.41	771.106	162.105	56.2411	41.9653	FALSE
11	18	mCherry-left	1848	1354.52	107735	2503159	1061.41	771.106	162.105	56.2411	41.9653	FALSE
11	19	Brightfield2%	1831	672.341	2479.72	1231057	1061.94	773.211	119.901	56.3846	41.5153	FALSE
11	19	mCherry-left	1831	1302.17	89881.6	2384272	1061.94	773.211	119.901	56.3846	41.5153	FALSE
11	20	Brightfield2%	1788	671.054	2719.45	1199845	1060.94	775.706	126.018	56.1674	40.7315	FALSE
11	20	mCherry-left	1788	1217.98	68331.5	2177755	1060.94	775.706	126.018	56.1674	40.7315	FALSE
11	21	Brightfield2%	1849	670.061	3008.79	1238943	1055.61	777.41	116.882	56.79	41.7832	FALSE
11	21	mCherry-left	1849	1269.06	62375.5	2346500	1055.61	777.41	116.882	56.79	41.7832	FALSE
11	22	Brightfield2%	1946	665.974	3191.6	1295986	1045.17	780.702	109.016	58.095	42.9146	FALSE
11	22	mCherry-left	1946	1268.21	66648.5	2467941	1045.17	780.702	109.016	58.095	42.9146	FALSE
11	23	Brightfield2%	1868	667.215	2943.79	1246357	1041.65	781.418	107.359	59.1276	41.7794	FALSE
11	23	mCherry-left	1868	1337.49	66465.2	2498440	1041.65	781.418	107.359	59.1276	41.7794	FALSE
11	24	Brightfield2%	1827	663.235	3091.65	1211731	1042.16	786.639	128.931	57.0356	40.976	FALSE
11	24	mCherry-left	1827	1410.46	85001.5	2576903	1042.16	786.639	128.931	57.0356	40.976	FALSE
11	25	Brightfield2%	1822	662.905	3215	1207812	1041.67	786.33	125.137	56.5618	41.1908	FALSE
11	25	mCherry-left	1822	1421.4	87413.9	2589785	1041.67	786.33	125.137	56.5618	41.1908	FALSE
11	26	Brightfield2%	1813	664.958	2897.61	1205568	1040.73	787.546	118.929	56.467	41.0127	FALSE
11	26	mCherry-left	1813	1393.37	77497.1	2526174	1040.73	787.546	118.929	56.467	41.0127	FALSE
11	27	Brightfield2%	1847	664.357	2567.96	1227067	1041.42	790.766	124.591	57.8388	40.869	FALSE
11	27	mCherry-left	1847	1286.46	60516.9	2376084	1041.42	790.766	124.591	57.8388	40.869	FALSE
11	28	Brightfield2%	1902	669.409	2585.45	1273216	1039.3	793.574	160.94	55.38	44.0313	FALSE
11	28	mCherry-left	1902	1216.53	36735.8	2313838	1039.3	793.574	160.94	55.38	44.0313	FALSE
11	29	Brightfield2%	1973	670.337	3147.08	1322575	1038.24	795.301	172.058	57.4752	44.1595	FALSE
11	29	mCherry-left	1973	1168.32	37769.9	2305089	1038.24	795.301	172.058	57.4752	44.1595	FALSE
11	30	Brightfield2%	1854	669.756	3059.72	1241728	1039.83	797.622	-179.866	57.5107	41.4333	FALSE
11	30	mCherry-left	1854	1129.78	27028.9	2094621	1039.83	797.622	-179.866	57.5107	41.4333	FALSE
11	31	Brightfield2%	1877	675.654	2874.71	1268202	1042.07	801.46	-178.399	57.3229	41.925	FALSE
11	31	mCherry-left	1877	1016.87	26755.2	1908667	1042.07	801.46	-178.399	57.3229	41.925	FALSE
11	32	Brightfield2%	1874	674.573	3002.83	1264149	1042.22	804.13	-174.351	57.6951	41.6338	FALSE
11	32	mCherry-left	1874	915.15	18913.8	1714992	1042.22	804.13	-174.351	57.6951	41.6338	FALSE
11	33	Brightfield2%	1861	677.146	2853.1	1260168	1038.22	806.13	-163.507	56.9277	41.9062	FALSE
11	33	mCherry-left	1861	779.075	17059.3	1449858	1038.22	806.13	-163.507	56.9277	41.9062	FALSE
11	34	Brightfield2%	1951	677.546	4233.26	1321892	1037.62	808.094	-161.912	57.6631	43.2965	FALSE
11	34	mCherry-left	1951	610.142	6251.22	1190387	1037.62	808.094	-161.912	57.6631	43.2965	FALSE
11	35	Brightfield2%	2028	681.196	3829.16	1381466	1037.67	810.991	-142.574	59.1309	43.8742	FALSE
11	35	mCherry-left	2028	528.431	3833.67	1071659	1037.67	810.991	-142.574	59.1309	43.8742	FALSE
11	36	Brightfield2%	2024	679.283	3648.24	1374868	1030.95	820.728	-157.757	59.2195	43.6525	FALSE
11	36	mCherry-left	2024	482.455	3072.86	976488	1030.95	820.728	-157.757	59.2195	43.6525	FALSE
11	37	Brightfield2%	2052	676.295	3621.39	1387757	1032.36	824.311	-159.983	59.8198	43.8586	FALSE
11	37	mCherry-left	2052	437.144	2253.48	897020	1032.36	824.311	-159.983	59.8198	43.8586	FALSE
11	38	Brightfield2%	2038	679.427	3612.31	1384673	1032.76	827.886	-176.71	60.7525	42.8852	FALSE
11	38	mCherry-left	2038	397.937	1914.02	810996	1032.76	827.886	-176.71	60.7525	42.8852	FALSE
11	39	Brightfield2%	1954	678.627	3421.06	1326038	1032.97	828.856	163.6	58.7202	42.5055	FALSE
11	39	mCherry-left	1954	370.3	1332.48	723566	1032.97	828.856	163.6	58.7202	42.5055	FALSE
12	0	Brightfield2%	1251	639.994	3411.66	800633	963.911	739.17	-178.681	42.0027	37.9833	FALSE
12	0	mCherry-left	1251	201.176	277.183	251671	963.911	739.17	-178.681	42.0027	37.9833	FALSE
12	1	Brightfield2%	1332	651.581	2634.61	867906	961.746	731.393	87.6441	48.8529	34.8936	FALSE
12	1	mCherry-left	1332	200.202	332.864	266669	961.746	731.393	87.6441	48.8529	34.8936	FALSE
12	2	Brightfield2%	1428	651.27	2826.75	930013	960.847	730.051	98.1065	52.2231	35.1893	FALSE
12	2	mCherry-left	1428	203.564	368.235	290689	960.847	730.051	98.1065	52.2231	35.1893	FALSE
12	3	Brightfield2%	1317	650.285	3273.95	856425	960.724	730.924	102.501	46.7435	35.9816	FALSE
12	3	mCherry-left	1317	234.693	578.884	309091	960.724	730.924	102.501	46.7435	35.9816	FALSE
12	4	Brightfield2%	1394	650.819	3861.56	907242	959.291	730.218	100.164	46.4673	38.4666	FALSE
12	4	mCherry-left	1394	310.803	2250.83	433259	959.291	730.218	100.164	46.4673	38.4666	FALSE
12	5	Brightfield2%	1395	650.685	4145.82	907706	958.9	729.53	100.883	46.8694	38.0328	FALSE
12	5	mCherry-left	1395	426.98	6351.43	595637	958.9	729.53	100.883	46.8694	38.0328	FALSE
12	6	Brightfield2%	1343	652.73	3428.71	876617	958.318	729.004	100.749	45.9112	37.4288	FALSE
12	6	mCherry-left	1343	565.054	13179.8	758867	958.318	729.004	100.749	45.9112	37.4288	FALSE
12	7	Brightfield2%	1314	650.642	3977.27	854944	958.368	728.848	105.794	45.7147	36.7108	FALSE
12	7	mCherry-left	1314	724.091	24424.3	951456	958.368	728.848	105.794	45.7147	36.7108	FALSE
12	8	Brightfield2%	1380	655.516	4121.58	904612	958.784	730.819	102.903	46.299	38.1016	FALSE
12	8	mCherry-left	1380	775.686	31462.6	1070446	958.784	730.819	102.903	46.299	38.1016	FALSE
12	9	Brightfield2%	1336	655.642	3605.56	875938	960.189	732.723	111.459	46.0342	37.1636	FALSE
12	9	mCherry-left	1336	869.089	41380.2	1161103	960.189	732.723	111.459	46.0342	37.1636	FALSE
12	10	Brightfield2%	1445	655.047	3076.08	946543	962.486	731.257	99.5645	49.351	37.4431	FALSE
12	10	mCherry-left	1445	948.093	48414.9	1369995	962.486	731.257	99.5645	49.351	37.4431	FALSE
12	11	Brightfield2%	1506	659.709	3351.22	993522	961.191	731.314	117.214	53.294	37.0383	FALSE
12	11	mCherry-left	1506	1044.78	64181.7	1573437	961.191	731.314	117.214	53.294	37.0383	FALSE
12	12	Brightfield2%	1429	654.875	3074.82	935817	956.414	737.416	113.85	47.26	38.6645	FALSE
12	12	mCherry-left	1429	1168.15	75758.2	1669284	956.414	737.416	113.85	47.26	38.6645	FALSE
12	13	Brightfield2%	1381	655.711	3461.76	905537	954.878	738.606	124.935	47.2494	37.8072	FALSE
12	13	mCherry-left	1381	1258.15	97699.1	1737509	954.878	738.606	124.935	47.2494	37.8072	FALSE
12	14	Brightfield2%	1365	654.319	3720.96	893146	953.228	738.109	139.897	47.1947	37.2138	FALSE
12	14	mCherry-left	1365	1330.89	104868	1816664	953.228	738.109	139.897	47.1947	37.2138	FALSE
12	15	Brightfield2%	1380	657.764	3925.01	907714	952.578	736.695	162.079	47.6987	37.117	FALSE
12	15	mCherry-left	1380	1348.86	115748	1861431	952.578	736.695	162.079	47.6987	37.117	FALSE
12	16	Brightfield2%	1461	661.4	3666.89	966306	952.392	736.749	166.274	48.1266	39.1149	FALSE
12	16	mCherry-left	1461	1207.63	76307.2	1764349	952.392	736.749	166.274	48.1266	39.1149	FALSE
12	17	Brightfield2%	1499	659.554	3449.74	988672	953.365	737.825	171.194	48.7931	39.3803	FALSE
12	17	mCherry-left	1499	1061.48	54875.9	1591154	953.365	737.825	171.194	48.7931	39.3803	FALSE
12	18	Brightfield2%	1471	657.393	3807.78	967025	953.29	730.284	-160.289	49.6623	38.1005	FALSE
12	18	mCherry-left	1471	1095.62	42829.3	1611650	953.29	730.284	-160.289	49.6623	38.1005	FALSE
12	19	Brightfield2%	1607	662.319	3009.44	1064346	955.268	728.806	173.259	51.2528	40.2919	FALSE
12	19	mCherry-left	1607	1109.68	42874	1783248	955.268	728.806	173.259	51.2528	40.2919	FALSE
12	20	Brightfield2%	1586	662.064	3382.95	1050034	955.515	729.453	-179.15	51.4931	39.6358	FALSE
12	20	mCherry-left	1586	1145.2	48139.4	1816280	955.515	729.453	-179.15	51.4931	39.6358	FALSE
12	21	Brightfield2%	1684	659.015	3236.07	1109781	955.172	730.086	-149.926	56.5806	39.636	FALSE
12	21	mCherry-left	1684	1203.24	58522.3	2026264	955.172	730.086	-149.926	56.5806	39.636	FALSE
12	22	Brightfield2%	1626	656.88	3165.01	1068087	939.936	736.237	156.304	52.3747	39.6964	FALSE
12	22	mCherry-left	1626	1224.77	85012.8	1991479	939.936	736.237	156.304	52.3747	39.6964	FALSE
12	23	Brightfield2%	1520	658.043	2985.84	1000226	927.062	741.268	137.181	49.6254	39.0744	FALSE
12	23	mCherry-left	1520	1279.38	84024.2	1944650	927.062	741.268	137.181	49.6254	39.0744	FALSE
12	24	Brightfield2%	1511	655.206	3197.21	990017	917.274	745.966	126.62	49.1366	39.3106	FALSE
12	24	mCherry-left	1511	1283.67	98266.2	1939621	917.274	745.966	126.62	49.1366	39.3106	FALSE
12	25	Brightfield2%	1524	656.189	3124.05	1000032	910.778	749.346	124.602	51.1924	38.0635	FALSE
12	25	mCherry-left	1524	1221.71	61237	1861893	910.778	749.346	124.602	51.1924	38.0635	FALSE
12	26	Brightfield2%	1504	661.491	2423.32	994882	907.332	752.08	131.301	50.5563	38.2638	FALSE
12	26	mCherry-left	1504	1172.45	56195.1	1763362	907.332	752.08	131.301	50.5563	38.2638	FALSE
12	27	Brightfield2%	1496	662.126	2602.69	990541	900.047	749.878	129.617	49.8297	38.4917	FALSE
12	27	mCherry-left	1496	1189.02	37334.7	1778770	900.047	749.878	129.617	49.8297	38.4917	FALSE
12	28	Brightfield2%	1687	663.06	2775.8	1118582	900.134	747.209	157.701	50.8669	42.3387	FALSE
12	28	mCherry-left	1687	1154.98	43125.4	1948458	900.134	747.209	157.701	50.8669	42.3387	FALSE
12	29	Brightfield2%	1660	665.163	2504.35	1104170	901.198	747.13	179.568	51.8773	41.0979	FALSE
12	29	mCherry-left	1660	1174.87	44942.6	1950286	901.198	747.13	179.568	51.8773	41.0979	FALSE
12	30	Brightfield2%	1632	670.2	2402.87	1093766	889.506	745.736	177.001	50.6007	41.1924	FALSE
12	30	mCherry-left	1632	1118.3	45472.4	1825060	889.506	745.736	177.001	50.6007	41.1924	FALSE
12	31	Brightfield2%	1675	670.207	2944.71	1122596	881.106	741.644	-170.189	51.3433	41.6927	FALSE
12	31	mCherry-left	1675	1004.65	35689.9	1682797	881.106	741.644	-170.189	51.3433	41.6927	FALSE
12	32	Brightfield2%	1697	672.384	3271.2	1141036	876.879	741.724	-164.315	51.6283	42.2885	FALSE
12	32	mCherry-left	1697	876.149	23153	1486825	876.879	741.724	-164.315	51.6283	42.2885	FALSE
12	33	Brightfield2%	1673	674.373	3518.52	1128226	870.434	743.443	-145.342	51.727	41.6576	FALSE
12	33	mCherry-left	1673	760.113	13859.8	1271669	870.434	743.443	-145.342	51.727	41.6576	FALSE
12	34	Brightfield2%	1716	672.549	3733.29	1154094	867.899	741.324	-130.629	51.9871	42.3865	FALSE
12	34	mCherry-left	1716	640.024	7480.87	1098281	867.899	741.324	-130.629	51.9871	42.3865	FALSE
12	35	Brightfield2%	1697	676.483	3582.19	1147992	864.648	740.284	-129.184	52.3635	41.453	FALSE
12	35	mCherry-left	1697	555.456	4187.79	942609	864.648	740.284	-129.184	52.3635	41.453	FALSE
12	36	Brightfield2%	1787	675.367	3933.95	1206880	854.786	741.191	-88.4956	53.372	42.7606	FALSE
12	36	mCherry-left	1787	497.965	3146.93	889863	854.786	741.191	-88.4956	53.372	42.7606	FALSE
12	37	Brightfield2%	1878	669.839	4101.9	1257958	849.062	739.952	-112.686	53.4442	45.0827	FALSE
12	37	mCherry-left	1878	454.592	2109.73	853723	849.062	739.952	-112.686	53.4442	45.0827	FALSE
12	38	Brightfield2%	1791	677.42	3648.77	1213260	849.159	736.457	-149.352	53.1421	43.0922	FALSE
12	38	mCherry-left	1791	420.178	1620.1	752538	849.159	736.457	-149.352	53.1421	43.0922	FALSE
12	39	Brightfield2%	1787	679.594	3766.1	1214435	839.454	734.939	170.118	52.432	43.5324	FALSE
12	39	mCherry-left	1787	388.048	1173.8	693442	839.454	734.939	170.118	52.432	43.5324	FALSE
13	0	Brightfield2%	1236	643.892	3155.03	795850	1090.28	747.588	28.5253	42.826	36.8301	FALSE
13	0	mCherry-left	1236	202.549	317.584	250350	1090.28	747.588	28.5253	42.826	36.8301	FALSE
13	1	Brightfield2%	1171	658.785	2615.9	771437	1103.05	749.851	48.326	44.1687	33.9259	FALSE
13	1	mCherry-left	1171	203.291	309.597	238054	1103.05	749.851	48.326	44.1687	33.9259	FALSE
13	2	Brightfield2%	1477	658.911	2453.92	973212	1107.54	749.719	53.6305	50.398	37.4878	FALSE
13	2	mCherry-left	1477	205.346	384.366	303296	1107.54	749.719	53.6305	50.398	37.4878	FALSE
13	3	Brightfield2%	1387	657.994	2889.87	912637	1108.83	747.774	68.4171	45.9888	38.4838	FALSE
13	3	mCherry-left	1387	231.916	600.358	321668	1108.83	747.774	68.4171	45.9888	38.4838	FALSE
13	4	Brightfield2%	1391	653.659	2863.85	909240	1110.05	748.29	74.065	45.8728	38.699	FALSE
13	4	mCherry-left	1391	302.964	1695.94	421423	1110.05	748.29	74.065	45.8728	38.699	FALSE
13	5	Brightfield2%	1384	653.309	3272.03	904179	1117.06	743.816	80.3885	45.9658	38.3878	FALSE
13	5	mCherry-left	1384	411.267	5004.67	569193	1117.06	743.816	80.3885	45.9658	38.3878	FALSE
13	6	Brightfield2%	1360	660.357	2754.97	898086	1121.66	737.536	87.1356	46.7241	37.1336	FALSE
13	6	mCherry-left	1360	534.293	10020	726639	1121.66	737.536	87.1356	46.7241	37.1336	FALSE
13	7	Brightfield2%	1473	656.024	3243.15	966324	1126.61	732.259	95.251	47.973	39.2168	FALSE
13	7	mCherry-left	1473	687.101	25399.9	1012100	1126.61	732.259	95.251	47.973	39.2168	FALSE
13	8	Brightfield2%	1490	657.205	2849.08	979235	1129.39	728.814	89.7758	47.7037	39.8752	FALSE
13	8	mCherry-left	1490	794.986	35592	1184529	1129.39	728.814	89.7758	47.7037	39.8752	FALSE
13	9	Brightfield2%	1451	659.564	2539.17	957027	1132.18	726.686	89.9319	46.4639	39.8682	FALSE
13	9	mCherry-left	1451	829.672	31369	1203854	1132.18	726.686	89.9319	46.4639	39.8682	FALSE
13	10	Brightfield2%	1578	659.099	2725.56	1040059	1131.17	725.956	86.5828	49.0281	41.0345	FALSE
13	10	mCherry-left	1578	829.546	27256.1	1309023	1131.17	725.956	86.5828	49.0281	41.0345	FALSE
13	11	Brightfield2%	1618	661.972	2881.36	1071071	1136.53	722.791	70.5175	50.5615	40.8065	FALSE
13	11	mCherry-left	1618	904.284	35240.1	1463131	1136.53	722.791	70.5175	50.5615	40.8065	FALSE
13	12	Brightfield2%	1666	659.429	2771.09	1098609	1139.03	720.216	75.9329	51.2915	41.4598	FALSE
13	12	mCherry-left	1666	990.253	42060.3	1649762	1139.03	720.216	75.9329	51.2915	41.4598	FALSE
13	13	Brightfield2%	1606	658.663	2940.72	1057812	1141.2	720.428	43.444	49.761	41.2084	FALSE
13	13	mCherry-left	1606	1042.31	42355.1	1673945	1141.2	720.428	43.444	49.761	41.2084	FALSE
13	14	Brightfield2%	1623	659.089	3224.99	1069701	1143.33	720.579	42.4411	49.7073	41.6543	FALSE
13	14	mCherry-left	1623	1122.74	50924.8	1822215	1143.33	720.579	42.4411	49.7073	41.6543	FALSE
13	15	Brightfield2%	1634	655.796	3217.76	1071570	1146.35	718.818	37.8885	49.7976	41.8716	FALSE
13	15	mCherry-left	1634	1207.71	65970.7	1973402	1146.35	718.818	37.8885	49.7976	41.8716	FALSE
13	16	Brightfield2%	1649	658.168	3306.63	1085319	1148.98	715.619	53.2236	50.7812	41.4152	FALSE
13	16	mCherry-left	1649	1255.56	88773.4	2070423	1148.98	715.619	53.2236	50.7812	41.4152	FALSE
13	17	Brightfield2%	1618	655.946	3398.97	1061320	1152.55	712.93	72.8814	49.5992	41.6017	FALSE
13	17	mCherry-left	1618	1299.48	89496.5	2102554	1152.55	712.93	72.8814	49.5992	41.6017	FALSE
13	18	Brightfield2%	1615	657.064	3374.58	1061158	1153.76	711.998	82.2495	49.7787	41.396	FALSE
13	18	mCherry-left	1615	1188.39	60724.2	1919256	1153.76	711.998	82.2495	49.7787	41.396	FALSE
13	19	Brightfield2%	1767	663.938	2815.76	1173178	1157.66	710.435	95.0762	53.3847	42.2978	FALSE
13	19	mCherry-left	1767	1086.01	57320.3	1918981	1157.66	710.435	95.0762	53.3847	42.2978	FALSE
13	20	Brightfield2%	1785	662.408	2933.39	1182399	1162.26	707.735	122.695	53.8401	42.4215	FALSE
13	20	mCherry-left	1785	959.434	46172	1712590	1162.26	707.735	122.695	53.8401	42.4215	FALSE
13	21	Brightfield2%	1768	660.844	3040.77	1168373	1166.03	704.976	134.967	54.1153	41.859	FALSE
13	21	mCherry-left	1768	834.249	32942.4	1474953	1166.03	704.976	134.967	54.1153	41.859	FALSE
13	22	Brightfield2%	1915	656.915	3106.07	1257993	1167.32	702.809	153.92	56.2145	43.5035	FALSE
13	22	mCherry-left	1915	846.915	25962.2	1621842	1167.32	702.809	153.92	56.2145	43.5035	FALSE
13	23	Brightfield2%	1931	660.418	3412.72	1275267	1167.39	699.753	159.458	56.6109	43.6961	FALSE
13	23	mCherry-left	1931	865.086	30945.6	1670481	1167.39	699.753	159.458	56.6109	43.6961	FALSE
13	24	Brightfield2%	1903	654.137	3248.34	1244822	1167.21	697.667	155.513	55.8223	43.5167	FALSE
13	24	mCherry-left	1903	947.659	39600.5	1803396	1167.21	697.667	155.513	55.8223	43.5167	FALSE
13	25	Brightfield2%	1854	657.343	3096.33	1218713	1165.74	697.071	161.074	55.8441	42.4659	FALSE
13	25	mCherry-left	1854	1064.98	46145.8	1974472	1165.74	697.071	161.074	55.8441	42.4659	FALSE
13	26	Brightfield2%	1834	656.739	2881.29	1204460	1164.69	695.698	156.078	55.4284	42.3484	FALSE
13	26	mCherry-left	1834	1136.46	62681	2084263	1164.69	695.698	156.078	55.4284	42.3484	FALSE
13	27	Brightfield2%	1849	657.858	2678.66	1216379	1169.12	691.3	176.948	54.9041	43.3361	FALSE
13	27	mCherry-left	1849	1162.75	87224.8	2149916	1169.12	691.3	176.948	54.9041	43.3361	FALSE
13	28	Brightfield2%	1848	660.332	2341.98	1220293	1171.38	684.053	173.489	55.2814	43.0377	FALSE
13	28	mCherry-left	1848	1080.44	47908.5	1996650	1171.38	684.053	173.489	55.2814	43.0377	FALSE
13	29	Brightfield2%	1909	661.663	2480.16	1263114	1174.79	672.751	176.228	54.6345	44.8018	FALSE
13	29	mCherry-left	1909	899.409	38952.3	1716972	1174.79	672.751	176.228	54.6345	44.8018	FALSE
13	30	Brightfield2%	2026	661.802	2669.64	1340811	1176.73	668.191	-161.794	56.5829	45.7896	FALSE
13	30	mCherry-left	2026	826.396	31551.9	1674278	1176.73	668.191	-161.794	56.5829	45.7896	FALSE
13	31	Brightfield2%	2034	667.45	2658.73	1357593	1177.38	665.803	-161.117	55.7776	46.5643	FALSE
13	31	mCherry-left	2034	713.745	14468.8	1451758	1177.38	665.803	-161.117	55.7776	46.5643	FALSE
13	32	Brightfield2%	2076	668.708	3125.64	1388237	1177.49	663.448	-152.569	56.1936	47.2629	FALSE
13	32	mCherry-left	2076	642.998	8476.14	1334863	1177.49	663.448	-152.569	56.1936	47.2629	FALSE
13	33	Brightfield2%	2081	668.831	3178.11	1391838	1179.06	662.075	-170.495	55.8618	47.8029	FALSE
13	33	mCherry-left	2081	597.936	7066.07	1244305	1179.06	662.075	-170.495	55.8618	47.8029	FALSE
13	34	Brightfield2%	2045	670.143	3465.03	1370442	1188.78	660.6	171.411	56.2884	46.5824	FALSE
13	34	mCherry-left	2045	538.727	6451.63	1101696	1188.78	660.6	171.411	56.2884	46.5824	FALSE
13	35	Brightfield2%	2030	672.982	3416.7	1366154	1200.03	659.683	128.872	56.4371	46.0937	FALSE
13	35	mCherry-left	2030	482.66	2856.67	979799	1200.03	659.683	128.872	56.4371	46.0937	FALSE
13	36	Brightfield2%	2022	669.111	3345.63	1352943	1210.04	659.451	119.531	56.4932	45.8062	FALSE
13	36	mCherry-left	2022	411.044	2358.79	831130	1210.04	659.451	119.531	56.4932	45.8062	FALSE
13	37	Brightfield2%	2116	667.061	4089.81	1411501	1211.48	657.944	85.8341	58.1782	46.5928	FALSE
13	37	mCherry-left	2116	328.927	1003.37	696010	1211.48	657.944	85.8341	58.1782	46.5928	FALSE
13	38	Brightfield2%	2168	669.714	3782.41	1451940	1214.2	655.047	66.6701	59.284	46.7219	FALSE
13	38	mCherry-left	2168	301.631	724.38	653935	1214.2	655.047	66.6701	59.284	46.7219	FALSE
13	39	Brightfield2%	2246	670.402	3557.51	1505722	1218.38	652.179	76.5478	59.8609	47.9439	FALSE
13	39	mCherry-left	2246	279.419	620.422	627576	1218.38	652.179	76.5478	59.8609	47.9439	FALSE
14	0	Brightfield2%	222	664.779	1859.24	147581	1070.32	766.887	49.6495	18.6728	15.3686	FALSE
14	0	mCherry-left	222	200.986	231.797	44619	1070.32	766.887	49.6495	18.6728	15.3686	FALSE
14	1	Brightfield2%	716	669.979	2106	479705	1078.38	772.096	102.894	32.3252	28.4847	FALSE
14	1	mCherry-left	716	198.261	267.285	141955	1078.38	772.096	102.894	32.3252	28.4847	FALSE
14	2	Brightfield2%	776	669.674	1897.85	519667	1085.05	773.308	70.7669	34.7004	28.538	FALSE
14	2	mCherry-left	776	199.445	262.536	154769	1085.05	773.308	70.7669	34.7004	28.538	FALSE
14	3	Brightfield2%	1030	661.032	2651.95	680863	1085.49	774.902	104.554	40.0667	32.8746	FALSE
14	3	mCherry-left	1030	221.818	380.052	228473	1085.49	774.902	104.554	40.0667	32.8746	FALSE
14	4	Brightfield2%	1120	657.763	2881.02	736695	1086.92	776.364	95.3025	42.0955	33.984	FALSE
14	4	mCherry-left	1120	272.276	814.512	304949	1086.92	776.364	95.3025	42.0955	33.984	FALSE
14	5	Brightfield2%	1213	652.514	3410.32	791500	1094.84	773.547	121.907	44.3859	34.9293	FALSE
14	5	mCherry-left	1213	333.092	1754.26	404040	1094.84	773.547	121.907	44.3859	34.9293	FALSE
14	6	Brightfield2%	1390	660.552	2585.76	918167	1099.51	765.365	71.8032	52.086	34.1667	FALSE
14	6	mCherry-left	1390	403.788	3417.47	561266	1099.51	765.365	71.8032	52.086	34.1667	FALSE
14	7	Brightfield2%	1433	653.662	3466.46	936697	1105.85	763.482	76.5169	49.8223	36.8035	FALSE
14	7	mCherry-left	1433	482.348	5502.33	691204	1105.85	763.482	76.5169	49.8223	36.8035	FALSE
14	8	Brightfield2%	1511	656.044	2870.88	991283	1109.73	764.875	43.0211	48.6305	39.7065	FALSE
14	8	mCherry-left	1511	554.147	6761.08	837316	1109.73	764.875	43.0211	48.6305	39.7065	FALSE
14	9	Brightfield2%	1540	660.723	2963.54	1017513	1114.56	768.997	-24.1521	49.5901	39.694	FALSE
14	9	mCherry-left	1540	613.473	6582.62	944748	1114.56	768.997	-24.1521	49.5901	39.694	FALSE
14	10	Brightfield2%	1559	660.97	2578.37	1030452	1123.37	772.38	-11.4618	49.8381	39.9258	FALSE
14	10	mCherry-left	1559	694.159	12306.8	1082194	1123.37	772.38	-11.4618	49.8381	39.9258	FALSE
14	11	Brightfield2%	1590	663.343	2795.17	1054716	1134.13	772.072	16.1288	51.0778	39.7473	FALSE
14	11	mCherry-left	1590	797.081	23869.1	1267359	1134.13	772.072	16.1288	51.0778	39.7473	FALSE
14	12	Brightfield2%	1582	661.296	2683.24	1046170	1139.36	770.31	21.8159	50.8165	39.8104	FALSE
14	12	mCherry-left	1582	954.973	33340.5	1510767	1139.36	770.31	21.8159	50.8165	39.8104	FALSE
14	13	Brightfield2%	1570	662.892	2757.31	1040741	1139.64	769.101	49.4135	51.3311	39.0171	FALSE
14	13	mCherry-left	1570	1067.31	41442.7	1675679	1139.64	769.101	49.4135	51.3311	39.0171	FALSE
14	14	Brightfield2%	1598	660.964	2702.35	1056220	1144.47	770.068	45.8518	51.1477	39.9437	FALSE
14	14	mCherry-left	1598	1165.06	61587.6	1861773	1144.47	770.068	45.8518	51.1477	39.9437	FALSE
14	15	Brightfield2%	1650	660.8	2648.04	1090320	1149.82	771.676	43.6	52.319	40.3679	FALSE
14	15	mCherry-left	1650	1118.59	58463.9	1845675	1149.82	771.676	43.6	52.319	40.3679	FALSE
14	16	Brightfield2%	1711	664.071	2809.23	1136226	1152.74	771.077	32.5902	54.4416	40.3226	FALSE
14	16	mCherry-left	1711	1168.45	50492.1	1999218	1152.74	771.077	32.5902	54.4416	40.3226	FALSE
14	17	Brightfield2%	1714	664.551	2914.98	1139041	1155	772.411	4.02477	54.2012	40.5595	FALSE
14	17	mCherry-left	1714	1206.69	61766.6	2068273	1155	772.411	4.02477	54.2012	40.5595	FALSE
14	18	Brightfield2%	1801	666.485	2973.04	1200339	1156.52	774.808	19.5593	54.8427	42.0693	FALSE
14	18	mCherry-left	1801	1176.06	41598.2	2118093	1156.52	774.808	19.5593	54.8427	42.0693	FALSE
14	19	Brightfield2%	1812	667.197	2586.56	1208961	1158.72	778.263	37.9803	52.8553	43.9496	FALSE
14	19	mCherry-left	1812	1171.05	46640.6	2121941	1158.72	778.263	37.9803	52.8553	43.9496	FALSE
14	20	Brightfield2%	1845	667.054	2479.89	1230715	1166.34	783.595	84.8792	54.1267	43.674	FALSE
14	20	mCherry-left	1845	1159.07	62024.7	2138475	1166.34	783.595	84.8792	54.1267	43.674	FALSE
14	21	Brightfield2%	1848	664.451	2542.79	1227905	1169.72	785.856	50.1949	54.9623	43.1284	FALSE
14	21	mCherry-left	1848	1140.22	66720.2	2107135	1169.72	785.856	50.1949	54.9623	43.1284	FALSE
14	22	Brightfield2%	1919	663.74	2286.64	1273718	1172.85	787.081	59.852	56.2243	43.7041	FALSE
14	22	mCherry-left	1919	1076.09	62789.1	2065026	1172.85	787.081	59.852	56.2243	43.7041	FALSE
14	23	Brightfield2%	1958	662.959	2083.73	1298073	1176.46	784.791	68.8335	55.7224	44.8942	FALSE
14	23	mCherry-left	1958	951.9	40155.9	1863821	1176.46	784.791	68.8335	55.7224	44.8942	FALSE
14	24	Brightfield2%	2025	660.49	2778.21	1337493	1179.66	781.16	90.9227	54.9084	47.1586	FALSE
14	24	mCherry-left	2025	961.016	31952.6	1946057	1179.66	781.16	90.9227	54.9084	47.1586	FALSE
14	25	Brightfield2%	2063	661.317	2800.68	1364297	1181.13	780.579	77.4405	57.0417	46.3891	FALSE
14	25	mCherry-left	2063	973.569	33594.8	2008472	1181.13	780.579	77.4405	57.0417	46.3891	FALSE
14	26	Brightfield2%	2128	659.253	2705.48	1402891	1183.21	781.178	63.5159	59.2966	46.0556	FALSE
14	26	mCherry-left	2128	978.435	40156.3	2082110	1183.21	781.178	63.5159	59.2966	46.0556	FALSE
14	27	Brightfield2%	2119	659.707	2855.17	1397920	1184.1	783.575	21.528	58.7561	46.2588	FALSE
14	27	mCherry-left	2119	990.248	29842.2	2098335	1184.1	783.575	21.528	58.7561	46.2588	FALSE
14	28	Brightfield2%	2065	662.334	2684.38	1367719	1185.27	785.951	5.85358	57.2062	46.3824	FALSE
14	28	mCherry-left	2065	1021.78	28978.4	2109985	1185.27	785.951	5.85358	57.2062	46.3824	FALSE
14	29	Brightfield2%	2068	666.506	2690.98	1378335	1186.27	786.233	-1.9523	55.2779	48.0869	FALSE
14	29	mCherry-left	2068	963.284	35495.2	1992072	1186.27	786.233	-1.9523	55.2779	48.0869	FALSE
14	30	Brightfield2%	2013	667.542	2677.9	1343763	1187.61	786.579	-2.42076	55.5809	46.3924	FALSE
14	30	mCherry-left	2013	886.766	26516	1785060	1187.61	786.579	-2.42076	55.5809	46.3924	FALSE
14	31	Brightfield2%	2076	669.737	2814.39	1390375	1188.45	787.804	19.0078	56.2166	47.4277	FALSE
14	31	mCherry-left	2076	707.622	10538.4	1469023	1188.45	787.804	19.0078	56.2166	47.4277	FALSE
14	32	Brightfield2%	2256	672.778	3601.94	1517788	1189.48	788.277	1.33898	59.16	49.2862	FALSE
14	32	mCherry-left	2256	620.616	7321.71	1400110	1189.48	788.277	1.33898	59.16	49.2862	FALSE
14	33	Brightfield2%	2315	673.909	3759.52	1560099	1190.1	790.42	-28.7006	60.3202	49.3663	FALSE
14	33	mCherry-left	2315	551.698	5834.81	1277181	1190.1	790.42	-28.7006	60.3202	49.3663	FALSE
14	34	Brightfield2%	2295	674.592	3196.15	1548189	1193.11	791.592	-54.2124	59.4407	49.4506	FALSE
14	34	mCherry-left	2295	494.597	3711.63	1135101	1193.11	791.592	-54.2124	59.4407	49.4506	FALSE
14	35	Brightfield2%	2437	670.788	3907.69	1634710	1199.75	794.618	-55.0472	61.9415	50.5773	FALSE
14	35	mCherry-left	2437	449.849	3911.09	1096283	1199.75	794.618	-55.0472	61.9415	50.5773	FALSE
14	36	Brightfield2%	2340	672.164	3445.35	1572863	1210.26	806.87	-54.2402	62.2916	48.1548	FALSE
14	36	mCherry-left	2340	413.107	3595.72	966671	1210.26	806.87	-54.2402	62.2916	48.1548	FALSE
14	37	Brightfield2%	2315	675.454	3700.93	1563675	1218.17	816.543	-28.9334	62.1219	47.7369	FALSE
14	37	mCherry-left	2315	382.425	2898.52	885314	1218.17	816.543	-28.9334	62.1219	47.7369	FALSE
14	38	Brightfield2%	2364	675.985	4067.11	1598029	1224.83	822.914	-7.93123	61.0498	49.4971	FALSE
14	38	mCherry-left	2364	342.855	1705.91	810509	1224.83	822.914	-7.93123	61.0498	49.4971	FALSE
14	39	Brightfield2%	2394	676.632	4100.61	1619856	1227.49	824.851	-0.297946	60.6628	50.4464	FALSE
14	39	mCherry-left	2394	304.231	1016.58	728328	1227.49	824.851	-0.297946	60.6628	50.4464	FALSE
15	0	Brightfield2%	1375	654.369	2646.31	899757	1025.41	771.343	19.3174	44.8327	39.1275	FALSE
15	0	mCherry-left	1375	229.477	709.777	315531	1025.41	771.343	19.3174	44.8327	39.1275	FALSE
15	1	Brightfield2%	1544	663.955	2387.87	1025147	1029.82	777.796	2.96887	49.6635	39.7775	FALSE
15	1	mCherry-left	1544	224.856	695.058	347177	1029.82	777.796	2.96887	49.6635	39.7775	FALSE
15	2	Brightfield2%	1502	667.311	2762.73	1002301	1031.36	778.645	11.3383	50.189	38.3171	FALSE
15	2	mCherry-left	1502	225.124	623.958	338136	1031.36	778.645	11.3383	50.189	38.3171	FALSE
15	3	Brightfield2%	1380	667.868	2602.98	921658	1031.02	783.024	-18.0576	46.7607	37.8376	FALSE
15	3	mCherry-left	1380	243.534	655.081	336077	1031.02	783.024	-18.0576	46.7607	37.8376	FALSE
15	4	Brightfield2%	1426	665.912	2821.23	949590	1033.45	784.852	-50.3379	47.1037	38.7203	FALSE
15	4	mCherry-left	1426	303.701	1339.47	433077	1033.45	784.852	-50.3379	47.1037	38.7203	FALSE
15	5	Brightfield2%	1453	662.124	2685.47	962066	1033.83	785.037	-45.5743	48.8329	38.0502	FALSE
15	5	mCherry-left	1453	434.677	4703.82	631586	1033.83	785.037	-45.5743	48.8329	38.0502	FALSE
15	6	Brightfield2%	1511	667.665	2339.36	1008842	1035.37	785.441	-54.536	50.9693	37.8872	FALSE
15	6	mCherry-left	1511	577.888	13726.4	873189	1035.37	785.441	-54.536	50.9693	37.8872	FALSE
15	7	Brightfield2%	1416	663.451	2545.23	939446	1037.05	786.544	-60.991	46.0266	39.4343	FALSE
15	7	mCherry-left	1416	753.383	22771.8	1066790	1037.05	786.544	-60.991	46.0266	39.4343	FALSE
15	8	Brightfield2%	1527	668.56	2643.89	1020891	1035.81	785.822	-75.7008	48.9615	39.9407	FALSE
15	8	mCherry-left	1527	831.419	33931.5	1269577	1035.81	785.822	-75.7008	48.9615	39.9407	FALSE
15	9	Brightfield2%	1472	667.853	2679.61	983080	1037.67	786.37	-54.1778	51.8924	36.3593	FALSE
15	9	mCherry-left	1472	914.65	30563.8	1346365	1037.67	786.37	-54.1778	51.8924	36.3593	FALSE
15	10	Brightfield2%	1689	669.432	2964.08	1130670	1033.22	785.986	-46.5983	53.3709	40.477	FALSE
15	10	mCherry-left	1689	960.711	42237.6	1622641	1033.22	785.986	-46.5983	53.3709	40.477	FALSE
15	11	Brightfield2%	1601	669.663	2779.04	1072131	1032.63	786.423	-38.2263	52.2806	39.2452	FALSE
15	11	mCherry-left	1601	1080.74	48784.6	1730262	1032.63	786.423	-38.2263	52.2806	39.2452	FALSE
15	12	Brightfield2%	1665	665.981	3198.17	1108859	1034.37	788.585	-44.0661	50.934	41.7241	FALSE
15	12	mCherry-left	1665	1190.09	56022.7	1981493	1034.37	788.585	-44.0661	50.934	41.7241	FALSE
15	13	Brightfield2%	1604	670.37	3150.91	1075273	1029.96	798.392	-108.324	49.983	40.9609	FALSE
15	13	mCherry-left	1604	1245.11	71016.6	1997153	1029.96	798.392	-108.324	49.983	40.9609	FALSE
15	14	Brightfield2%	1665	668.348	2849.01	1112800	1023.77	805.775	-124.214	51.1138	41.7512	FALSE
15	14	mCherry-left	1665	1270.59	91707.6	2115530	1023.77	805.775	-124.214	51.1138	41.7512	FALSE
15	15	Brightfield2%	1651	667.495	3131.07	1102034	1014.32	811.511	-116.367	50.5227	41.9037	FALSE
15	15	mCherry-left	1651	1217.28	112989	2009733	1014.32	811.511	-116.367	50.5227	41.9037	FALSE
15	16	Brightfield2%	1660	668.836	2812.5	1110267	1008.35	814.417	-125.558	50.218	42.3648	FALSE
15	16	mCherry-left	1660	1079.34	77088.4	1791711	1008.35	814.417	-125.558	50.218	42.3648	FALSE
15	17	Brightfield2%	1782	664.785	2821.16	1184646	999.298	816.895	-145.335	56.99	40.8235	FALSE
15	17	mCherry-left	1782	955.829	53849.3	1703288	999.298	816.895	-145.335	56.99	40.8235	FALSE
15	18	Brightfield2%	1851	667.277	3346.17	1235130	998.849	821.517	-27.0632	52.5297	45.0916	FALSE
15	18	mCherry-left	1851	985.452	47805.7	1824072	998.849	821.517	-27.0632	52.5297	45.0916	FALSE
15	19	Brightfield2%	1820	666.445	2853.28	1212929	1002.2	827.937	-41.6577	55.0193	42.4322	FALSE
15	19	mCherry-left	1820	1056.92	67752.7	1923593	1002.2	827.937	-41.6577	55.0193	42.4322	FALSE
15	20	Brightfield2%	1804	667.322	3079.37	1203849	992.193	842.289	-62.0582	53.295	43.2508	FALSE
15	20	mCherry-left	1804	1026.93	58579.7	1852587	992.193	842.289	-62.0582	53.295	43.2508	FALSE
15	21	Brightfield2%	1799	665.911	3290.51	1197973	987.55	848.913	-45.2841	53.9069	42.8226	FALSE
15	21	mCherry-left	1799	1052.5	73013.2	1893441	987.55	848.913	-45.2841	53.9069	42.8226	FALSE
15	22	Brightfield2%	1782	659.325	3643.74	1174918	980.854	856.781	-13.4939	53.1281	42.8782	FALSE
15	22	mCherry-left	1782	1071.12	81575.2	1908734	980.854	856.781	-13.4939	53.1281	42.8782	FALSE
15	23	Brightfield2%	1780	660.587	3505.66	1175845	976.663	860.645	-26.1609	52.9464	42.9756	FALSE
15	23	mCherry-left	1780	1073.79	88842.2	1911344	976.663	860.645	-26.1609	52.9464	42.9756	FALSE
15	24	Brightfield2%	1774	657.541	3862.07	1166477	972.72	863.269	-34.4496	52.2301	43.4091	FALSE
15	24	mCherry-left	1774	963.94	69408.3	1710029	972.72	863.269	-34.4496	52.2301	43.4091	FALSE
15	25	Brightfield2%	1816	657.444	3437.6	1193919	967.9	867.308	-51.1234	52.7625	43.978	FALSE
15	25	mCherry-left	1816	832.552	47465.8	1511915	967.9	867.308	-51.1234	52.7625	43.978	FALSE
15	26	Brightfield2%	1869	659.871	3050.76	1233298	964.394	870.211	-32.1191	53.4398	44.6527	FALSE
15	26	mCherry-left	1869	815.119	34163.6	1523457	964.394	870.211	-32.1191	53.4398	44.6527	FALSE
15	27	Brightfield2%	1810	660.691	2897.59	1195850	962.74	869.868	-32.7483	53.4924	43.3337	FALSE
15	27	mCherry-left	1810	833.802	30647.3	1509182	962.74	869.868	-32.7483	53.4924	43.3337	FALSE
15	28	Brightfield2%	1784	667.996	2773.13	1191704	961.675	869.837	-46.4085	51.8174	44.0072	FALSE
15	28	mCherry-left	1784	889.208	32862.1	1586347	961.675	869.837	-46.4085	51.8174	44.0072	FALSE
15	29	Brightfield2%	1809	672.247	2787.77	1216095	961.091	871.982	-2.61315	53.1092	43.5462	FALSE
15	29	mCherry-left	1809	943.428	31579.3	1706661	961.091	871.982	-2.61315	53.1092	43.5462	FALSE
15	30	Brightfield2%	1770	677.054	2935.56	1198386	960.78	873.469	16.4724	52.499	43.1365	FALSE
15	30	mCherry-left	1770	967.272	38647.3	1712072	960.78	873.469	16.4724	52.499	43.1365	FALSE
15	31	Brightfield2%	1832	677.61	3278.71	1241382	958.782	881.279	41.5289	54.2292	43.1911	FALSE
15	31	mCherry-left	1832	892.791	23438.1	1635594	958.782	881.279	41.5289	54.2292	43.1911	FALSE
15	32	Brightfield2%	1949	677.713	3943.6	1320862	952.862	888.393	39.9558	55.8958	44.6174	FALSE
15	32	mCherry-left	1949	786.858	17118	1533586	952.862	888.393	39.9558	55.8958	44.6174	FALSE
15	33	Brightfield2%	1981	674.942	4229	1337060	950.927	893.142	29.4994	57.0216	44.4756	FALSE
15	33	mCherry-left	1981	611.999	7918.53	1212370	950.927	893.142	29.4994	57.0216	44.4756	FALSE
15	34	Brightfield2%	2057	675.99	4227.08	1390511	947.486	896.077	20.8437	56.8223	46.5097	FALSE
15	34	mCherry-left	2057	526.951	6152.62	1083939	947.486	896.077	20.8437	56.8223	46.5097	FALSE
15	35	Brightfield2%	1990	681.125	3595.69	1355438	942.732	901.97	7.13042	55.6458	45.7509	FALSE
15	35	mCherry-left	1990	485.099	5773.7	965347	942.732	901.97	7.13042	55.6458	45.7509	FALSE
15	36	Brightfield2%	2098	679.202	4254.87	1424965	936.562	904.943	-15.9278	55.9402	47.8973	FALSE
15	36	mCherry-left	2098	436.447	4121.29	915666	936.562	904.943	-15.9278	55.9402	47.8973	FALSE
15	37	Brightfield2%	2111	676.587	4488.81	1428276	927.728	910.858	-63.389	56.1556	48.0461	FALSE
15	37	mCherry-left	2111	396.693	3278.4	837418	927.728	910.858	-63.389	56.1556	48.0461	FALSE
15	38	Brightfield2%	1998	681.146	4056.72	1360929	917.654	915.916	-144.843	53.8369	47.4601	FALSE
15	38	mCherry-left	1998	371.147	2334.05	741551	917.654	915.916	-144.843	53.8369	47.4601	FALSE
15	39	Brightfield2%	1936	680.504	3705.37	1317456	913.743	924.191	154.814	54.8195	45.3998	FALSE
15	39	mCherry-left	1936	347.72	1330.52	673186	913.743	924.191	154.814	54.8195	45.3998	FALSE
16	0	Brightfield2%	792	655.909	2291.33	519480	1059.1	789.823	91.3405	33.8384	29.9355	FALSE
16	0	mCherry-left	792	212.628	330.443	168401	1059.1	789.823	91.3405	33.8384	29.9355	FALSE
16	1	Brightfield2%	920	659.554	2591.37	606790	1064.77	797.115	89.2667	36.4792	32.2678	FALSE
16	1	mCherry-left	920	209.489	295.646	192730	1064.77	797.115	89.2667	36.4792	32.2678	FALSE
16	2	Brightfield2%	1004	656.46	2666.83	659086	1067.61	799.342	105.5	39.6122	32.4219	FALSE
16	2	mCherry-left	1004	208.723	330.115	209558	1067.61	799.342	105.5	39.6122	32.4219	FALSE
16	3	Brightfield2%	1161	661.654	3704.63	768180	1068.77	803.727	123.24	43.0361	34.4463	FALSE
16	3	mCherry-left	1161	220.513	376.529	256016	1068.77	803.727	123.24	43.0361	34.4463	FALSE
16	4	Brightfield2%	1203	658.988	2589.41	792763	1070.45	806.893	91.705	44.726	34.3969	FALSE
16	4	mCherry-left	1203	253.446	590.329	304896	1070.45	806.893	91.705	44.726	34.3969	FALSE
16	5	Brightfield2%	1272	659.553	3222.67	838952	1071.7	804.568	112.016	44.1089	36.869	FALSE
16	5	mCherry-left	1272	319.123	1341.42	405925	1071.7	804.568	112.016	44.1089	36.869	FALSE
16	6	Brightfield2%	1348	660.066	3243.6	889769	1074.89	806.067	147.041	49.4802	34.7851	FALSE
16	6	mCherry-left	1348	397.074	2860.68	535256	1074.89	806.067	147.041	49.4802	34.7851	FALSE
16	7	Brightfield2%	1441	657.154	3242.97	946959	1081.14	809.247	149.025	50.0857	36.8547	FALSE
16	7	mCherry-left	1441	493.84	6223.52	711623	1081.14	809.247	149.025	50.0857	36.8547	FALSE
16	8	Brightfield2%	1366	658.922	3272.24	900087	1083.27	813.557	-165.618	47.149	36.9469	FALSE
16	8	mCherry-left	1366	646.914	15604.9	883685	1083.27	813.557	-165.618	47.149	36.9469	FALSE
16	9	Brightfield2%	1374	661.63	3141.36	909080	1087.4	818.124	162.693	47.053	37.2822	FALSE
16	9	mCherry-left	1374	770.363	27459.7	1058479	1087.4	818.124	162.693	47.053	37.2822	FALSE
16	10	Brightfield2%	1303	666.616	2511.92	868600	1091.97	820.058	148.542	46.2014	36.0515	FALSE
16	10	mCherry-left	1303	967.616	42541	1260803	1091.97	820.058	148.542	46.2014	36.0515	FALSE
16	11	Brightfield2%	1299	666.367	2647.65	865611	1092.36	821.908	152.316	46.2204	36.015	FALSE
16	11	mCherry-left	1299	1104.59	58006.7	1434861	1092.36	821.908	152.316	46.2204	36.015	FALSE
16	12	Brightfield2%	1400	666.045	2916.85	932463	1095.05	822.899	159.643	48.5376	36.8936	FALSE
16	12	mCherry-left	1400	1140.23	49136.3	1596319	1095.05	822.899	159.643	48.5376	36.8936	FALSE
16	13	Brightfield2%	1330	666.947	2745.98	887039	1102.33	825.727	159.066	45.5875	37.258	FALSE
16	13	mCherry-left	1330	1178.53	50508.1	1567448	1102.33	825.727	159.066	45.5875	37.258	FALSE
16	14	Brightfield2%	1372	665.028	3033.87	912418	1108.74	827.258	162.538	47.1494	37.1952	FALSE
16	14	mCherry-left	1372	1030.06	32350.3	1413248	1108.74	827.258	162.538	47.1494	37.1952	FALSE
16	15	Brightfield2%	1466	665.31	2973.06	975344	1113.57	829.478	108.239	49.731	37.7243	FALSE
16	15	mCherry-left	1466	1000.48	30572.4	1466703	1113.57	829.478	108.239	49.731	37.7243	FALSE
16	16	Brightfield2%	1565	664.676	2582.98	1040218	1115.68	830.146	89.8347	50.1114	39.9816	FALSE
16	16	mCherry-left	1565	1024.37	36507.2	1603144	1115.68	830.146	89.8347	50.1114	39.9816	FALSE
16	17	Brightfield2%	1615	663.934	2802.03	1072254	1116.72	830.622	109.463	50.8047	40.5863	FALSE
16	17	mCherry-left	1615	1068.31	34896	1725326	1116.72	830.622	109.463	50.8047	40.5863	FALSE
16	18	Brightfield2%	1557	667.565	2635.34	1039398	1116.55	830.599	133.357	51.3895	38.7557	FALSE
16	18	mCherry-left	1557	1100.53	32192.2	1713521	1116.55	830.599	133.357	51.3895	38.7557	FALSE
16	19	Brightfield2%	1650	669.96	2521.71	1105434	1117.77	829.788	147.779	51.8129	40.6797	FALSE
16	19	mCherry-left	1650	1129.93	50734.1	1864383	1117.77	829.788	147.779	51.8129	40.6797	FALSE
16	20	Brightfield2%	1668	669.395	2490.63	1116551	1117.73	831.076	143.895	51.8259	41.1907	FALSE
16	20	mCherry-left	1668	1184.59	71713.8	1975892	1117.73	831.076	143.895	51.8259	41.1907	FALSE
16	21	Brightfield2%	1666	668.527	2604.71	1113766	1119.74	832.017	143.424	51.713	41.1048	FALSE
16	21	mCherry-left	1666	1208.13	93488.3	2012745	1119.74	832.017	143.424	51.713	41.1048	FALSE
16	22	Brightfield2%	1646	660.478	2558.79	1087146	1119.32	832.163	143.32	52.6158	40.0049	FALSE
16	22	mCherry-left	1646	1204.37	58933	1982387	1119.32	832.163	143.32	52.6158	40.0049	FALSE
16	23	Brightfield2%	1601	664.468	2357.59	1063813	1119.02	831.164	142.072	51.6378	39.5959	FALSE
16	23	mCherry-left	1601	1202.4	45783.4	1925042	1119.02	831.164	142.072	51.6378	39.5959	FALSE
16	24	Brightfield2%	1635	664.963	2528.79	1087214	1120.34	830.861	145.069	51.4096	40.6171	FALSE
16	24	mCherry-left	1635	1255.74	64303.5	2053134	1120.34	830.861	145.069	51.4096	40.6171	FALSE
16	25	Brightfield2%	1692	665.596	2612.82	1126188	1120.72	830.662	132.575	52.4258	41.3117	FALSE
16	25	mCherry-left	1692	1325.98	93745	2243558	1120.72	830.662	132.575	52.4258	41.3117	FALSE
16	26	Brightfield2%	1698	664.112	2599.12	1127663	1121.18	831.922	143.568	52.0398	41.66	FALSE
16	26	mCherry-left	1698	1453.61	83331.6	2468238	1121.18	831.922	143.568	52.0398	41.66	FALSE
16	27	Brightfield2%	1827	663.437	2289.21	1212099	1120.75	836.925	149.262	53.8904	43.2368	FALSE
16	27	mCherry-left	1827	1494.91	118933	2731196	1120.75	836.925	149.262	53.8904	43.2368	FALSE
16	28	Brightfield2%	1835	666.243	2482.47	1222556	1120.17	840.985	156.035	53.5786	43.6784	FALSE
16	28	mCherry-left	1835	1490.89	132913	2735792	1120.17	840.985	156.035	53.5786	43.6784	FALSE
16	29	Brightfield2%	1832	669.166	2671.43	1225912	1125.94	849.497	138.059	56.6935	41.3214	FALSE
16	29	mCherry-left	1832	1483.2	163099	2717226	1125.94	849.497	138.059	56.6935	41.3214	FALSE
16	30	Brightfield2%	1844	673.651	3014.06	1242213	1127.71	852.886	126.099	57.0623	41.3242	FALSE
16	30	mCherry-left	1844	1351.12	107875	2491465	1127.71	852.886	126.099	57.0623	41.3242	FALSE
16	31	Brightfield2%	1908	676.634	3426.24	1291018	1127.01	853.652	129.805	57.0633	42.7507	FALSE
16	31	mCherry-left	1908	1080.93	40306.9	2062410	1127.01	853.652	129.805	57.0633	42.7507	FALSE
16	32	Brightfield2%	1862	677.338	3656.09	1261203	1127.34	854.688	131.15	56.8203	41.9553	FALSE
16	32	mCherry-left	1862	1009.83	44178.4	1880303	1127.34	854.688	131.15	56.8203	41.9553	FALSE
16	33	Brightfield2%	1907	676.664	3553.72	1290399	1127.3	856.348	109.538	57.9776	42.1047	FALSE
16	33	mCherry-left	1907	859.669	23613.3	1639389	1127.3	856.348	109.538	57.9776	42.1047	FALSE
16	34	Brightfield2%	1962	678.37	3397.66	1330961	1128.29	858.977	112.94	58.2857	43.1148	FALSE
16	34	mCherry-left	1962	739.62	8562.5	1451134	1128.29	858.977	112.94	58.2857	43.1148	FALSE
16	35	Brightfield2%	1956	680.21	3844.28	1330490	1127.76	859.85	110.39	58.1607	43.0583	FALSE
16	35	mCherry-left	1956	658.047	6445.68	1287140	1127.76	859.85	110.39	58.1607	43.0583	FALSE
16	36	Brightfield2%	1997	678.501	4381.36	1354967	1132.77	868.294	140.1	58.7779	43.5576	FALSE
16	36	mCherry-left	1997	588.937	8879.61	1176107	1132.77	868.294	140.1	58.7779	43.5576	FALSE
16	37	Brightfield2%	1868	683.223	4261.15	1276261	1142.32	879.669	151.69	56.3282	42.363	FALSE
16	37	mCherry-left	1868	530.695	6751.19	991339	1142.32	879.669	151.69	56.3282	42.363	FALSE
16	38	Brightfield2%	1894	682.279	4620.8	1292236	1138.24	889.327	146.217	56.7747	42.6154	FALSE
16	38	mCherry-left	1894	435.796	2685.86	825398	1138.24	889.327	146.217	56.7747	42.6154	FALSE
16	39	Brightfield2%	1894	683.712	3949.66	1294951	1134.93	895.978	133.348	56.3631	43.0733	FALSE
16	39	mCherry-left	1894	392.915	1586.16	744181	1134.93	895.978	133.348	56.3631	43.0733	FALSE
17	0	Brightfield2%	1433	647.328	3284.19	927621	1033.7	817.355	-23.6936	45.775	39.9806	FALSE
17	0	mCherry-left	1433	208.618	402.457	298950	1033.7	817.355	-23.6936	45.775	39.9806	FALSE
17	1	Brightfield2%	1375	659.193	2968.75	906390	1038.15	824.383	-31.1397	44.9525	39.0675	FALSE
17	1	mCherry-left	1375	208.447	416.894	286614	1038.15	824.383	-31.1397	44.9525	39.0675	FALSE
17	2	Brightfield2%	1377	660.863	3048.94	910008	1040.41	825.712	-32.4102	45.6468	38.5083	FALSE
17	2	mCherry-left	1377	210.135	477.632	289356	1040.41	825.712	-32.4102	45.6468	38.5083	FALSE
17	3	Brightfield2%	1340	660.718	3039.79	885362	1039.83	827.731	13.5726	44.8337	38.1757	FALSE
17	3	mCherry-left	1340	230.57	656.987	308964	1039.83	827.731	13.5726	44.8337	38.1757	FALSE
17	4	Brightfield2%	1505	658.71	3432.78	991358	1040.21	829.674	22.2885	46.3934	41.4123	FALSE
17	4	mCherry-left	1505	273.305	1274.79	411324	1040.21	829.674	22.2885	46.3934	41.4123	FALSE
17	5	Brightfield2%	1586	658.752	3359.15	1044781	1040.52	830.9	17.4646	47.4461	42.6631	FALSE
17	5	mCherry-left	1586	339.299	2545.1	538129	1040.52	830.9	17.4646	47.4461	42.6631	FALSE
17	6	Brightfield2%	1575	663.382	2858.83	1044826	1040.68	831.12	-20.8295	47.3905	42.4007	FALSE
17	6	mCherry-left	1575	420.389	3331.08	662112	1040.68	831.12	-20.8295	47.3905	42.4007	FALSE
17	7	Brightfield2%	1614	657.55	3347.94	1061285	1040.73	831.722	-10.7008	48.1227	42.7833	FALSE
17	7	mCherry-left	1614	525.309	6471.46	847848	1040.73	831.722	-10.7008	48.1227	42.7833	FALSE
17	8	Brightfield2%	1661	660.123	3364.2	1096464	1043.14	832.487	70.3935	49.5112	42.905	FALSE
17	8	mCherry-left	1661	649.832	16885.7	1079371	1043.14	832.487	70.3935	49.5112	42.905	FALSE
17	9	Brightfield2%	1592	660.785	3493.76	1051969	1045.46	833.55	57.1213	48.9419	41.6461	FALSE
17	9	mCherry-left	1592	802.577	32795.3	1277702	1045.46	833.55	57.1213	48.9419	41.6461	FALSE
17	10	Brightfield2%	1638	662.889	3760.82	1085813	1045.61	835.163	53.222	49.2029	42.6093	FALSE
17	10	mCherry-left	1638	944.162	59275.2	1546537	1045.61	835.163	53.222	49.2029	42.6093	FALSE
17	11	Brightfield2%	1608	663.104	3606.47	1066271	1047.93	834.009	73.9996	49.25	41.8051	FALSE
17	11	mCherry-left	1608	1049.14	65848.3	1687020	1047.93	834.009	73.9996	49.25	41.8051	FALSE
17	12	Brightfield2%	1546	660.977	3576.39	1021871	1047.92	834.577	65.1119	47.7765	41.3494	FALSE
17	12	mCherry-left	1546	1154.08	78271.3	1784215	1047.92	834.577	65.1119	47.7765	41.3494	FALSE
17	13	Brightfield2%	1585	660.097	3364.82	1046253	1047.32	839.453	27.9384	47.4676	42.6653	FALSE
17	13	mCherry-left	1585	1156.21	75102.2	1832586	1047.32	839.453	27.9384	47.4676	42.6653	FALSE
17	14	Brightfield2%	1640	661.31	3330.23	1084549	1046.74	840.75	-18.3085	48.8844	42.7917	FALSE
17	14	mCherry-left	1640	1222.06	70878.6	2004181	1046.74	840.75	-18.3085	48.8844	42.7917	FALSE
17	15	Brightfield2%	1686	662.133	4162.16	1116357	1044.61	840.927	-44.8993	49.405	43.7304	FALSE
17	15	mCherry-left	1686	1321.86	93653.7	2228662	1044.61	840.927	-44.8993	49.405	43.7304	FALSE
17	16	Brightfield2%	1741	661.174	4056.36	1151104	1044.03	840.906	-57.3294	49.8043	44.784	FALSE
17	16	mCherry-left	1741	1401.91	118047	2440734	1044.03	840.906	-57.3294	49.8043	44.784	FALSE
17	17	Brightfield2%	1772	662.642	3896.43	1174201	1044.2	841.655	-57.6097	50.2406	45.1364	FALSE
17	17	mCherry-left	1772	1485.85	165216	2632927	1044.2	841.655	-57.6097	50.2406	45.1364	FALSE
17	18	Brightfield2%	1751	665.519	3948.88	1165323	1043.4	842.594	-94.766	48.7839	45.8863	FALSE
17	18	mCherry-left	1751	1530.41	163237	2679756	1043.4	842.594	-94.766	48.7839	45.8863	FALSE
17	19	Brightfield2%	1760	668.795	3302.98	1177080	1041.44	843.947	-28.0364	49.8401	45.2381	FALSE
17	19	mCherry-left	1760	1562.41	188182	2749847	1041.44	843.947	-28.0364	49.8401	45.2381	FALSE
17	20	Brightfield2%	1823	669.236	3385.79	1220017	1040.87	850.117	-21.9299	49.6453	46.9669	FALSE
17	20	mCherry-left	1823	1523.2	192613	2776801	1040.87	850.117	-21.9299	49.6453	46.9669	FALSE
17	21	Brightfield2%	1783	666.798	2915.42	1188901	1039.61	850.073	14.1165	50.7551	45.0047	FALSE
17	21	mCherry-left	1783	1345.44	99061.9	2398928	1039.61	850.073	14.1165	50.7551	45.0047	FALSE
17	22	Brightfield2%	1891	660.873	3140.09	1249711	1037.94	851.972	46.8847	52.6524	45.9442	FALSE
17	22	mCherry-left	1891	1308.4	76301.1	2474178	1037.94	851.972	46.8847	52.6524	45.9442	FALSE
17	23	Brightfield2%	1848	662.818	2935.62	1224887	1037.88	854.02	19.6375	51.2987	46.0533	FALSE
17	23	mCherry-left	1848	1365.63	84048.2	2523690	1037.88	854.02	19.6375	51.2987	46.0533	FALSE
17	24	Brightfield2%	1779	662.194	2910.72	1178043	1038.04	855.725	28.2897	51.4218	44.3403	FALSE
17	24	mCherry-left	1779	1473.21	105010	2620844	1038.04	855.725	28.2897	51.4218	44.3403	FALSE
17	25	Brightfield2%	1886	662.845	3193.85	1250126	1036.43	861.059	32.6346	51.8923	46.5512	FALSE
17	25	mCherry-left	1886	1492.84	130760	2815498	1036.43	861.059	32.6346	51.8923	46.5512	FALSE
17	26	Brightfield2%	1756	663.093	2862.53	1164391	1036.63	876.784	101.33	50.3985	44.6163	FALSE
17	26	mCherry-left	1756	1495.87	136964	2626756	1036.63	876.784	101.33	50.3985	44.6163	FALSE
17	27	Brightfield2%	1796	663.67	2761.3	1191952	1036.93	886.076	93.8434	50.3695	45.5655	FALSE
17	27	mCherry-left	1796	1509.71	151580	2711433	1036.93	886.076	93.8434	50.3695	45.5655	FALSE
17	28	Brightfield2%	1891	668.624	2516.4	1264368	1037.84	896.449	94.3431	51.3196	47.0197	FALSE
17	28	mCherry-left	1891	1368.7	124168	2588216	1037.84	896.449	94.3431	51.3196	47.0197	FALSE
17	29	Brightfield2%	1856	670.49	2353.23	1244429	1035.56	904.433	111.72	51.3535	46.1672	FALSE
17	29	mCherry-left	1856	1177.62	93618.2	2185658	1035.56	904.433	111.72	51.3535	46.1672	FALSE
17	30	Brightfield2%	2026	670.167	2696.01	1357758	1032.33	908.41	93.4575	53.6092	48.2657	FALSE
17	30	mCherry-left	2026	1015.04	66153.3	2056466	1032.33	908.41	93.4575	53.6092	48.2657	FALSE
17	31	Brightfield2%	2111	672.132	3317.25	1418870	1032.15	916.708	110.1	54.543	49.4994	FALSE
17	31	mCherry-left	2111	887.436	44031.2	1873377	1032.15	916.708	110.1	54.543	49.4994	FALSE
17	32	Brightfield2%	2213	669.333	3605.87	1481235	1029.78	922.091	151.292	56.039	50.3933	FALSE
17	32	mCherry-left	2213	804.827	41059	1781083	1029.78	922.091	151.292	56.039	50.3933	FALSE
17	33	Brightfield2%	2083	673.211	3404.92	1402299	1029.89	927.109	170.384	53.9203	49.275	FALSE
17	33	mCherry-left	2083	750.896	29574.9	1564116	1029.89	927.109	170.384	53.9203	49.275	FALSE
17	34	Brightfield2%	2043	679.81	3624.33	1388852	1029.4	931.458	158.185	52.8753	49.306	FALSE
17	34	mCherry-left	2043	696.869	20043	1423703	1029.4	931.458	158.185	52.8753	49.306	FALSE
17	35	Brightfield2%	2081	681.02	4236.23	1417203	1024.24	940.073	148.48	54.0805	49.0657	FALSE
17	35	mCherry-left	2081	619.281	18457.2	1288723	1024.24	940.073	148.48	54.0805	49.0657	FALSE
17	36	Brightfield2%	2063	677.052	3827.76	1396759	1018.78	954.152	109.811	53.6087	49.0693	FALSE
17	36	mCherry-left	2063	547.946	13601.4	1130413	1018.78	954.152	109.811	53.6087	49.0693	FALSE
17	37	Brightfield2%	2107	676.243	4397.37	1424843	1019.89	963.009	114.546	54.0166	49.7528	FALSE
17	37	mCherry-left	2107	450.178	6647.75	948524	1019.89	963.009	114.546	54.0166	49.7528	FALSE
17	38	Brightfield2%	2215	678.304	4410.24	1502443	1020.17	966.689	113.553	56.425	50.1275	FALSE
17	38	mCherry-left	2215	407.571	3358.16	902769	1020.17	966.689	113.553	56.425	50.1275	FALSE
17	39	Brightfield2%	2201	678.821	4621.41	1494085	1021.27	966.028	113.803	54.2419	51.7963	FALSE
17	39	mCherry-left	2201	385.139	1950.73	847692	1021.27	966.028	113.803	54.2419	51.7963	FALSE
18	0	Brightfield2%	304	675.546	2815.12	205366	1055.27	839.891	-35.8973	20.3652	19.1152	FALSE
18	0	mCherry-left	304	191.457	213.643	58203	1055.27	839.891	-35.8973	20.3652	19.1152	FALSE
18	1	Brightfield2%	533	678.023	2777.44	361386	1062.07	848.272	-111.438	26.3712	25.8057	FALSE
18	1	mCherry-left	533	191.734	233.31	102194	1062.07	848.272	-111.438	26.3712	25.8057	FALSE
18	2	Brightfield2%	838	664.771	2362.34	557078	1065.69	850.382	-130.064	34.599	30.9297	FALSE
18	2	mCherry-left	838	191.871	222.213	160788	1065.69	850.382	-130.064	34.599	30.9297	FALSE
18	3	Brightfield2%	817	664.477	2286.73	542878	1072.67	847.048	-124.392	33.4564	31.1609	FALSE
18	3	mCherry-left	817	207.245	284.437	169319	1072.67	847.048	-124.392	33.4564	31.1609	FALSE
18	4	Brightfield2%	998	653.341	3204.09	652034	1075.04	848.32	-21.3364	35.9759	35.3873	FALSE
18	4	mCherry-left	998	252.392	856.653	251887	1075.04	848.32	-21.3364	35.9759	35.3873	FALSE
18	5	Brightfield2%	1034	655.056	3162.8	677328	1081.22	840.818	-149.937	38.4923	34.2883	FALSE
18	5	mCherry-left	1034	306.574	2076.05	316998	1081.22	840.818	-149.937	38.4923	34.2883	FALSE
18	6	Brightfield2%	1113	658.179	2505.47	732553	1079.57	842.574	-121.01	41.1875	34.5325	FALSE
18	6	mCherry-left	1113	364.356	3332.51	405528	1079.57	842.574	-121.01	41.1875	34.5325	FALSE
18	7	Brightfield2%	1214	651.37	3415.77	790763	1082.13	847.213	-140.556	44.1321	35.1017	FALSE
18	7	mCherry-left	1214	433.063	6437.28	525739	1082.13	847.213	-140.556	44.1321	35.1017	FALSE
18	8	Brightfield2%	1258	656.036	3536.63	825293	1082.29	851.149	-125.052	45.8835	35.0483	FALSE
18	8	mCherry-left	1258	506.82	8330.19	637579	1082.29	851.149	-125.052	45.8835	35.0483	FALSE
18	9	Brightfield2%	1263	662.692	2779.11	836980	1082.91	855.402	-149.862	45.7428	35.3363	FALSE
18	9	mCherry-left	1263	598.18	12968.4	755501	1082.91	855.402	-149.862	45.7428	35.3363	FALSE
18	10	Brightfield2%	1341	663.233	2590.3	889395	1083.03	857.969	-129.219	45.9365	37.3252	FALSE
18	10	mCherry-left	1341	680.969	16847.6	913179	1083.03	857.969	-129.219	45.9365	37.3252	FALSE
18	11	Brightfield2%	1379	663.496	2505.95	914961	1083.69	858.751	-147.915	46.6065	37.8578	FALSE
18	11	mCherry-left	1379	774.633	24115.5	1068219	1083.69	858.751	-147.915	46.6065	37.8578	FALSE
18	12	Brightfield2%	1436	663.772	2900.72	953176	1083.25	860.265	-155.118	48.6679	37.6613	FALSE
18	12	mCherry-left	1436	851.965	31550.3	1223422	1083.25	860.265	-155.118	48.6679	37.6613	FALSE
18	13	Brightfield2%	1552	665.666	2659.95	1033114	1085.16	861.885	-148.707	47.6501	41.6759	FALSE
18	13	mCherry-left	1552	911.867	36841.2	1415217	1085.16	861.885	-148.707	47.6501	41.6759	FALSE
18	14	Brightfield2%	1665	664.317	3044.84	1106087	1085.27	862.871	-129.052	51.3277	41.525	FALSE
18	14	mCherry-left	1665	937.433	40053.6	1560826	1085.27	862.871	-129.052	51.3277	41.525	FALSE
18	15	Brightfield2%	1827	664.02	3069.21	1213164	1085.03	861.417	-152.177	53.7588	43.4794	FALSE
18	15	mCherry-left	1827	982.217	47561.7	1794510	1085.03	861.417	-152.177	53.7588	43.4794	FALSE
18	16	Brightfield2%	1831	663.786	2708.75	1215392	1084.53	861.298	-150.008	53.4171	43.8859	FALSE
18	16	mCherry-left	1831	1045.08	58198.8	1913539	1084.53	861.298	-150.008	53.4171	43.8859	FALSE
18	17	Brightfield2%	1848	661.285	3151.27	1222054	1084.08	861.825	-140.981	54.0576	43.7048	FALSE
18	17	mCherry-left	1848	1128.44	69041.2	2085357	1084.08	861.825	-140.981	54.0576	43.7048	FALSE
18	18	Brightfield2%	1649	667.871	2849.54	1101320	1086.31	862.183	-150.916	49.1945	42.8352	FALSE
18	18	mCherry-left	1649	1236.3	63135.7	2038658	1086.31	862.183	-150.916	49.1945	42.8352	FALSE
18	19	Brightfield2%	1818	666.917	2617.67	1212456	1085.59	862.48	-149.53	53.5294	43.3139	FALSE
18	19	mCherry-left	1818	1193.39	72651.2	2169580	1085.59	862.48	-149.53	53.5294	43.3139	FALSE
18	20	Brightfield2%	1836	668.342	2258.19	1227076	1086.5	862.597	-143.733	53.0286	44.2637	FALSE
18	20	mCherry-left	1836	1191.41	78227.4	2187431	1086.5	862.597	-143.733	53.0286	44.2637	FALSE
18	21	Brightfield2%	1735	669.362	2328.7	1161343	1087.97	864.568	-160.521	52.0603	42.5578	FALSE
18	21	mCherry-left	1735	1151.3	84919.6	1997506	1087.97	864.568	-160.521	52.0603	42.5578	FALSE
18	22	Brightfield2%	1845	664.607	2502.05	1226199	1088.5	865.04	-151.072	53.667	43.9133	FALSE
18	22	mCherry-left	1845	1068.61	50624.3	1971583	1088.5	865.04	-151.072	53.667	43.9133	FALSE
18	23	Brightfield2%	2054	666.049	2356.52	1368065	1088.19	864.49	-178.307	56.7214	46.2165	FALSE
18	23	mCherry-left	2054	1076.8	49502.3	2211739	1088.19	864.49	-178.307	56.7214	46.2165	FALSE
18	24	Brightfield2%	2057	664.533	2399.22	1366945	1087.63	863.877	163.413	58.2986	45.4788	FALSE
18	24	mCherry-left	2057	1145.12	64056.5	2355510	1087.63	863.877	163.413	58.2986	45.4788	FALSE
18	25	Brightfield2%	1990	668.692	2340.01	1330697	1088.43	863.83	178.628	56.0044	45.3706	FALSE
18	25	mCherry-left	1990	1230.97	76396.9	2449630	1088.43	863.83	178.628	56.0044	45.3706	FALSE
18	26	Brightfield2%	1965	665.166	2413.22	1307052	1090.74	868.398	-146.504	56.5797	44.3299	FALSE
18	26	mCherry-left	1965	1237.08	89546.3	2430861	1090.74	868.398	-146.504	56.5797	44.3299	FALSE
18	27	Brightfield2%	2060	665.856	2524.99	1371663	1098.67	878.749	-148.152	57.7687	45.4881	FALSE
18	27	mCherry-left	2060	1154.34	80578.2	2377934	1098.67	878.749	-148.152	57.7687	45.4881	FALSE
18	28	Brightfield2%	2179	665.283	2401.32	1449652	1101.93	886.898	-143.551	59.5381	46.7323	FALSE
18	28	mCherry-left	2179	1067.9	52702.3	2326946	1101.93	886.898	-143.551	59.5381	46.7323	FALSE
18	29	Brightfield2%	2136	667.723	2254.04	1426256	1103.79	890.577	-136.616	57.8391	47.1643	FALSE
18	29	mCherry-left	2136	980.799	35694.2	2094986	1103.79	890.577	-136.616	57.8391	47.1643	FALSE
18	30	Brightfield2%	2177	671.623	2361.39	1462124	1106.98	895.817	-115.573	58.5386	47.5065	FALSE
18	30	mCherry-left	2177	897.484	29048.1	1953823	1106.98	895.817	-115.573	58.5386	47.5065	FALSE
18	31	Brightfield2%	2257	674.812	3061.66	1523050	1109.15	898.364	-109.514	60.5462	47.7675	FALSE
18	31	mCherry-left	2257	829.76	19379.7	1872768	1109.15	898.364	-109.514	60.5462	47.7675	FALSE
18	32	Brightfield2%	2268	675.862	3598.14	1532854	1109.6	900.268	-94.4585	59.983	48.2583	FALSE
18	32	mCherry-left	2268	785.757	16538.3	1782096	1109.6	900.268	-94.4585	59.983	48.2583	FALSE
18	33	Brightfield2%	2236	675.476	3526.18	1510365	1111.05	904.5	-42.9752	59.8824	47.9205	FALSE
18	33	mCherry-left	2236	712.561	10252.7	1593287	1111.05	904.5	-42.9752	59.8824	47.9205	FALSE
18	34	Brightfield2%	2241	679.213	3893.74	1522117	1112.03	907.154	-14.5031	61.1808	46.8915	FALSE
18	34	mCherry-left	2241	620.233	6567.58	1389943	1112.03	907.154	-14.5031	61.1808	46.8915	FALSE
18	35	Brightfield2%	2242	677.615	3931.64	1519212	1115.53	910.467	-20.6507	62.3673	46.0001	FALSE
18	35	mCherry-left	2242	572.425	6143.83	1283377	1115.53	910.467	-20.6507	62.3673	46.0001	FALSE
18	36	Brightfield2%	2355	674.251	4367.74	1587862	1118.95	916.589	-9.24634	62.3951	48.509	FALSE
18	36	mCherry-left	2355	491.242	3807.54	1156874	1118.95	916.589	-9.24634	62.3951	48.509	FALSE
18	37	Brightfield2%	2243	683.019	3985.99	1532012	1118.87	923.049	17.4062	60.9881	46.9911	FALSE
18	37	mCherry-left	2243	420.152	1421.64	942402	1118.87	923.049	17.4062	60.9881	46.9911	FALSE
18	38	Brightfield2%	2336	680.482	4058.96	1589605	1120.5	934.75	34.6287	60.7157	49.1168	FALSE
18	38	mCherry-left	2336	387.691	1128.67	905647	1120.5	934.75	34.6287	60.7157	49.1168	FALSE
18	39	Brightfield2%	2384	682.36	4191.7	1626746	1119.43	941.729	59.0399	60.3248	50.4886	FALSE
18	39	mCherry-left	2384	359.8	849.35	857764	1119.43	941.729	59.0399	60.3248	50.4886	FALSE
19	0	Brightfield2%	397	681.814	1919.89	270680	1142.28	1160.23	118.996	23.875	21.3786	FALSE
19	0	mCherry-left	397	195.257	240.836	77517	1142.28	1160.23	118.996	23.875	21.3786	FALSE
19	1	Brightfield2%	693	678.231	2162.01	470014	1143.28	1165.72	36.3775	30.4944	29.0923	FALSE
19	1	mCherry-left	693	197.833	262.39	137098	1143.28	1165.72	36.3775	30.4944	29.0923	FALSE
19	2	Brightfield2%	733	676.57	2016.45	495926	1143.25	1166.3	130.583	31.7347	29.4859	FALSE
19	2	mCherry-left	733	200.799	262.99	147186	1143.25	1166.3	130.583	31.7347	29.4859	FALSE
19	3	Brightfield2%	977	676.145	2247.72	660594	1140.58	1169.44	158.36	36.3647	34.3018	FALSE
19	3	mCherry-left	977	216.88	444.245	211892	1140.58	1169.44	158.36	36.3647	34.3018	FALSE
19	4	Brightfield2%	968	670.616	2351.54	649156	1139.57	1169.9	-176.528	36.6656	33.7468	FALSE
19	4	mCherry-left	968	261.8	1017.01	253422	1139.57	1169.9	-176.528	36.6656	33.7468	FALSE
19	5	Brightfield2%	1069	671.283	2636.33	717601	1139.09	1158.56	81.6998	40.1793	34.0318	FALSE
19	5	mCherry-left	1069	306.224	1964.15	327353	1139.09	1158.56	81.6998	40.1793	34.0318	FALSE
19	6	Brightfield2%	1269	676.178	2263.38	858070	1140.19	1158.66	44.5657	44.5473	36.5286	FALSE
19	6	mCherry-left	1269	341.298	3317.46	433107	1140.19	1158.66	44.5657	44.5473	36.5286	FALSE
19	7	Brightfield2%	1224	675.676	2529.77	827027	1142.78	1158.56	9.77309	44.6126	35.0944	FALSE
19	7	mCherry-left	1224	413.704	5221.56	506374	1142.78	1158.56	9.77309	44.6126	35.0944	FALSE
19	8	Brightfield2%	1317	675.199	2326.28	889237	1139.7	1157.41	-39.9374	46.2318	36.4773	FALSE
19	8	mCherry-left	1317	467.022	7663.98	615068	1139.7	1157.41	-39.9374	46.2318	36.4773	FALSE
19	9	Brightfield2%	1430	680.125	2132.54	972579	1135.91	1157.77	-48.9418	47.161	39.0032	FALSE
19	9	mCherry-left	1430	507.189	9657.42	725280	1135.91	1157.77	-48.9418	47.161	39.0032	FALSE
19	10	Brightfield2%	1531	680.479	2043.7	1041814	1134.52	1157.66	-47.02	49.0666	39.9316	FALSE
19	10	mCherry-left	1531	556.16	12606.8	851481	1134.52	1157.66	-47.02	49.0666	39.9316	FALSE
19	11	Brightfield2%	1639	682.052	2224.36	1117884	1133.57	1157.16	-45.5633	50.8386	41.3203	FALSE
19	11	mCherry-left	1639	594.167	17176.4	973840	1133.57	1157.16	-45.5633	50.8386	41.3203	FALSE
19	12	Brightfield2%	1768	679.197	2099.08	1200821	1133.91	1156.86	-39.8891	51.9117	43.5084	FALSE
19	12	mCherry-left	1768	619.911	16498.1	1096002	1133.91	1156.86	-39.8891	51.9117	43.5084	FALSE
19	13	Brightfield2%	1860	681.132	2034.82	1266906	1131.55	1156.22	-36.4223	52.3539	45.4475	FALSE
19	13	mCherry-left	1860	622.782	14568	1158374	1131.55	1156.22	-36.4223	52.3539	45.4475	FALSE
19	14	Brightfield2%	1987	681.724	2243.29	1354585	1127.5	1154.21	-59.9112	54.4057	46.6191	FALSE
19	14	mCherry-left	1987	620.418	14734.1	1232771	1127.5	1154.21	-59.9112	54.4057	46.6191	FALSE
19	15	Brightfield2%	1962	680.744	2290.88	1335620	1126.9	1153.57	-36.2814	53.6101	46.7397	FALSE
19	15	mCherry-left	1962	621.844	13992.4	1220058	1126.9	1153.57	-36.2814	53.6101	46.7397	FALSE
19	16	Brightfield2%	2009	680.1	2073.84	1366320	1127.33	1153	-48.4895	55.7075	46.0688	FALSE
19	16	mCherry-left	2009	651.091	16238.9	1308042	1127.33	1153	-48.4895	55.7075	46.0688	FALSE
19	17	Brightfield2%	1996	681.204	2015.08	1359683	1126.4	1152.42	-70.8539	54.1319	47.0752	FALSE
19	17	mCherry-left	1996	729.692	23942.1	1456465	1126.4	1152.42	-70.8539	54.1319	47.0752	FALSE
19	18	Brightfield2%	2038	681.696	2148.48	1389296	1125.5	1153.72	-55.3025	54.5626	47.6821	FALSE
19	18	mCherry-left	2038	800.617	31395	1631658	1125.5	1153.72	-55.3025	54.5626	47.6821	FALSE
19	19	Brightfield2%	2062	686.885	2043.21	1416356	1125.4	1152.84	-55.3219	54.4674	48.3718	FALSE
19	19	mCherry-left	2062	842.292	38251.6	1736807	1125.4	1152.84	-55.3219	54.4674	48.3718	FALSE
19	20	Brightfield2%	2115	685.152	2113.48	1449097	1124.86	1152.48	-49.3883	56.1355	48.0816	FALSE
19	20	mCherry-left	2115	819	36347.1	1732185	1124.86	1152.48	-49.3883	56.1355	48.0816	FALSE
19	21	Brightfield2%	2167	684.847	1932.95	1484064	1123.5	1152.6	-57.3647	56.2502	49.1781	FALSE
19	21	mCherry-left	2167	683.055	18265	1480181	1123.5	1152.6	-57.3647	56.2502	49.1781	FALSE
19	22	Brightfield2%	2235	681.17	2128.31	1522414	1124.32	1153.08	-71.9128	55.5383	51.4167	FALSE
19	22	mCherry-left	2235	653.319	13118.4	1460168	1124.32	1153.08	-71.9128	55.5383	51.4167	FALSE
19	23	Brightfield2%	2429	678.462	2392.13	1647983	1125.5	1151.39	-48.52	59.0226	52.6733	FALSE
19	23	mCherry-left	2429	662.276	10877.5	1608669	1125.5	1151.39	-48.52	59.0226	52.6733	FALSE
19	24	Brightfield2%	2253	677.938	2442.51	1527395	1124.64	1151.04	-83.3715	56.2415	51.1355	FALSE
19	24	mCherry-left	2253	720.925	10757.9	1624245	1124.64	1151.04	-83.3715	56.2415	51.1355	FALSE
19	25	Brightfield2%	2330	676.897	2559.23	1577169	1122.85	1149.06	-70.5098	57.9879	51.3487	FALSE
19	25	mCherry-left	2330	762.045	12900.6	1775564	1122.85	1149.06	-70.5098	57.9879	51.3487	FALSE
19	26	Brightfield2%	2348	678.508	2284.6	1593137	1120.34	1146.86	-69.3352	58.3289	51.39	FALSE
19	26	mCherry-left	2348	812.966	22030.7	1908845	1120.34	1146.86	-69.3352	58.3289	51.39	FALSE
19	27	Brightfield2%	2376	678.186	2158.78	1611369	1115.79	1138.74	-63.4116	58.2831	52.039	FALSE
19	27	mCherry-left	2376	860.271	31230.5	2044005	1115.79	1138.74	-63.4116	58.2831	52.039	FALSE
19	28	Brightfield2%	2338	679.749	2317.13	1589253	1115.46	1138.13	-67.647	57.9545	51.5839	FALSE
19	28	mCherry-left	2338	892.259	30100.5	2086101	1115.46	1138.13	-67.647	57.9545	51.5839	FALSE
19	29	Brightfield2%	2359	681.666	2216.17	1608049	1113.47	1135.82	-73.4219	58.3148	51.7075	FALSE
19	29	mCherry-left	2359	837.906	25346.5	1976620	1113.47	1135.82	-73.4219	58.3148	51.7075	FALSE
19	30	Brightfield2%	2485	681.25	2874.71	1692907	1107.65	1126.41	-59.7879	60.2515	52.7509	FALSE
19	30	mCherry-left	2485	658.537	9251.08	1636464	1107.65	1126.41	-59.7879	60.2515	52.7509	FALSE
19	31	Brightfield2%	2598	683.325	3288.4	1775278	1101.11	1114.58	-74.1733	62.1047	53.4051	FALSE
19	31	mCherry-left	2598	603.926	7845.32	1568999	1101.11	1114.58	-74.1733	62.1047	53.4051	FALSE
19	32	Brightfield2%	2684	683.92	3870.99	1835642	1097.8	1106.03	-89.4706	63.1651	54.2738	FALSE
19	32	mCherry-left	2684	551.414	5775.77	1479994	1097.8	1106.03	-89.4706	63.1651	54.2738	FALSE
19	33	Brightfield2%	2675	683.984	3779.96	1829658	1095.75	1102.76	-83.699	63.1801	54.0555	FALSE
19	33	mCherry-left	2675	513.091	4197.2	1372519	1095.75	1102.76	-83.699	63.1801	54.0555	FALSE
19	34	Brightfield2%	2682	683.371	3741	1832802	1090.89	1097.09	-93.1292	62.1836	55.0914	FALSE
19	34	mCherry-left	2682	475.287	2852.11	1274721	1090.89	1097.09	-93.1292	62.1836	55.0914	FALSE
19	35	Brightfield2%	2644	682.911	3787	1805617	1088.84	1095.14	-101.794	61.8186	54.7108	FALSE
19	35	mCherry-left	2644	435.239	1970.51	1150772	1088.84	1095.14	-101.794	61.8186	54.7108	FALSE
19	36	Brightfield2%	2561	686.895	3610.98	1759137	1088.58	1093.31	-121.63	60.1467	54.4514	FALSE
19	36	mCherry-left	2561	400.613	1539.92	1025971	1088.58	1093.31	-121.63	60.1467	54.4514	FALSE
19	37	Brightfield2%	2634	685.274	3651.21	1805013	1087.07	1088.32	-166.302	61.4792	54.804	FALSE
19	37	mCherry-left	2634	366.072	1102.94	964234	1087.07	1088.32	-166.302	61.4792	54.804	FALSE
19	38	Brightfield2%	2684	686.642	3909.59	1842948	1085.44	1082.04	-177.703	62.1131	55.2332	FALSE
19	38	mCherry-left	2684	326.712	654.11	876894	1085.44	1082.04	-177.703	62.1131	55.2332	FALSE
19	39	Brightfield2%	2689	686.163	3679.76	1845093	1083.34	1080.67	-176.253	61.1462	56.2882	FALSE
19	39	mCherry-left	2689	311.119	545.399	836600	1083.34	1080.67	-176.253	61.1462	56.2882	FALSE
20	0	Brightfield2%	858	661.436	3512.08	567512	1211.79	1163.22	3.42166	35.6046	30.828	FALSE
20	0	mCherry-left	858	199.867	277.756	171486	1211.79	1163.22	3.42166	35.6046	30.828	FALSE
20	1	Brightfield2%	876	674.09	2647.78	590503	1217.25	1167.84	5.19507	36.4548	30.6989	FALSE
20	1	mCherry-left	876	198.74	266.14	174096	1217.25	1167.84	5.19507	36.4548	30.6989	FALSE
20	2	Brightfield2%	1012	671.244	2593.31	679299	1217.3	1165.52	13.2064	38.8547	33.3417	FALSE
20	2	mCherry-left	1012	198.546	282.681	200929	1217.3	1165.52	13.2064	38.8547	33.3417	FALSE
20	3	Brightfield2%	1150	671.91	2894.07	772696	1237.74	1169.4	-132.105	43.111	34.1083	FALSE
20	3	mCherry-left	1150	206.961	304.307	238005	1237.74	1169.4	-132.105	43.111	34.1083	FALSE
20	4	Brightfield2%	1236	673.962	3448.02	833017	1237	1167.3	-119.715	45.2042	34.9631	FALSE
20	4	mCherry-left	1236	234.419	496.654	289742	1237	1167.3	-119.715	45.2042	34.9631	FALSE
20	5	Brightfield2%	1272	672.588	3417.07	855532	1237.2	1165.81	-114.618	45.1347	35.988	FALSE
20	5	mCherry-left	1272	291.736	1268.97	371088	1237.2	1165.81	-114.618	45.1347	35.988	FALSE
20	6	Brightfield2%	1400	674.91	2893.54	944874	1237.61	1163.17	-104.053	49.0046	36.505	FALSE
20	6	mCherry-left	1400	352.499	2961.81	493498	1237.61	1163.17	-104.053	49.0046	36.505	FALSE
20	7	Brightfield2%	1272	674.575	3171.69	858060	1238.77	1160.29	-106.432	46.9418	34.6259	FALSE
20	7	mCherry-left	1272	456.407	5049.74	580550	1238.77	1160.29	-106.432	46.9418	34.6259	FALSE
20	8	Brightfield2%	1321	671.046	2683.41	886452	1235.7	1158.61	-40.6502	47.7033	35.3338	FALSE
20	8	mCherry-left	1321	571.042	9329.2	754346	1235.7	1158.61	-40.6502	47.7033	35.3338	FALSE
20	9	Brightfield2%	1326	676.768	2247.82	897394	1231.95	1158.1	-11.0549	47.8658	35.4242	FALSE
20	9	mCherry-left	1326	717.252	18661.2	951076	1231.95	1158.1	-11.0549	47.8658	35.4242	FALSE
20	10	Brightfield2%	1359	679.08	2354.88	922870	1234.73	1158.74	-8.66641	48.2457	36.0403	FALSE
20	10	mCherry-left	1359	849.436	24563.4	1154383	1234.73	1158.74	-8.66641	48.2457	36.0403	FALSE
20	11	Brightfield2%	1342	680.391	2240.79	913085	1233.81	1158.31	15.2008	48.37	35.6381	FALSE
20	11	mCherry-left	1342	968.2	47011.1	1299325	1233.81	1158.31	15.2008	48.37	35.6381	FALSE
20	12	Brightfield2%	1382	679.085	2107.88	938496	1233.93	1157.89	10.9841	48.224	36.9485	FALSE
20	12	mCherry-left	1382	1032.33	45282.6	1426684	1233.93	1157.89	10.9841	48.224	36.9485	FALSE
20	13	Brightfield2%	1330	677.368	2248.46	900899	1234.37	1157.2	26.041	47.1095	36.2124	FALSE
20	13	mCherry-left	1330	1054.42	39085.5	1402375	1234.37	1157.2	26.041	47.1095	36.2124	FALSE
20	14	Brightfield2%	1389	679.698	2525.28	944101	1233.31	1156.05	50.8393	48.1068	36.9226	FALSE
20	14	mCherry-left	1389	994.21	31627.8	1380958	1233.31	1156.05	50.8393	48.1068	36.9226	FALSE
20	15	Brightfield2%	1476	678.61	2604.03	1001629	1234.37	1153.61	60.7104	49.2072	38.3722	FALSE
20	15	mCherry-left	1476	1011.83	35537.9	1493458	1234.37	1153.61	60.7104	49.2072	38.3722	FALSE
20	16	Brightfield2%	1525	678.287	2343.34	1034388	1232.47	1153.35	70.8995	49.0756	39.6974	FALSE
20	16	mCherry-left	1525	1058.73	33726	1614570	1232.47	1153.35	70.8995	49.0756	39.6974	FALSE
20	17	Brightfield2%	1603	681.512	2475.06	1092463	1230.99	1154.22	68.8734	51.4432	39.8051	FALSE
20	17	mCherry-left	1603	1108.06	53131	1776215	1230.99	1154.22	68.8734	51.4432	39.8051	FALSE
20	18	Brightfield2%	1563	680.415	2397.14	1063488	1231.75	1154.04	48.2388	49.2955	40.4689	FALSE
20	18	mCherry-left	1563	1080.7	36801.8	1689137	1231.75	1154.04	48.2388	49.2955	40.4689	FALSE
20	19	Brightfield2%	1668	682.231	2266.97	1137962	1231.99	1152.9	51.4599	52.0453	40.9824	FALSE
20	19	mCherry-left	1668	1078.52	42790.1	1798965	1231.99	1152.9	51.4599	52.0453	40.9824	FALSE
20	20	Brightfield2%	1620	678.761	2492.37	1099593	1223.32	1140.25	89.2011	51.7942	40.2137	FALSE
20	20	mCherry-left	1620	1122.31	50695.4	1818139	1223.32	1140.25	89.2011	51.7942	40.2137	FALSE
20	21	Brightfield2%	1644	679.587	2436.94	1117241	1215.53	1134.12	133.404	51.4074	40.8166	FALSE
20	21	mCherry-left	1644	1177.41	80275.3	1935654	1215.53	1134.12	133.404	51.4074	40.8166	FALSE
20	22	Brightfield2%	1629	674.738	2269.54	1099149	1211.44	1131.16	154.427	50.5434	41.1648	FALSE
20	22	mCherry-left	1629	1253.93	80941.1	2042655	1211.44	1131.16	154.427	50.5434	41.1648	FALSE
20	23	Brightfield2%	1658	675.209	2469.71	1119497	1208.71	1118.82	136.541	52.1141	40.679	FALSE
20	23	mCherry-left	1658	1244.68	89356.1	2063675	1208.71	1118.82	136.541	52.1141	40.679	FALSE
20	24	Brightfield2%	1627	673.54	2561.89	1095849	1201.25	1107.68	144.968	51.0729	40.7125	FALSE
20	24	mCherry-left	1627	1224.55	81312.5	1992344	1201.25	1107.68	144.968	51.0729	40.7125	FALSE
20	25	Brightfield2%	1592	671.801	2605.06	1069507	1198.06	1102.33	142.39	50.0653	40.7119	FALSE
20	25	mCherry-left	1592	1165.7	47886.2	1855795	1198.06	1102.33	142.39	50.0653	40.7119	FALSE
20	26	Brightfield2%	1698	669.031	2877.34	1136014	1196.76	1089.67	147.602	52.2599	41.6382	FALSE
20	26	mCherry-left	1698	1192.45	61521.6	2024787	1196.76	1089.67	147.602	52.2599	41.6382	FALSE
20	27	Brightfield2%	1862	669.984	2878.86	1247510	1197.29	1082.74	152.739	54.5132	43.622	FALSE
20	27	mCherry-left	1862	1195.3	79448.7	2225649	1197.29	1082.74	152.739	54.5132	43.622	FALSE
20	28	Brightfield2%	1761	674.043	2560.72	1186990	1196.81	1080.28	-150.136	52.1506	43.0828	FALSE
20	28	mCherry-left	1761	1262.44	81709	2223157	1196.81	1080.28	-150.136	52.1506	43.0828	FALSE
20	29	Brightfield2%	1799	675.719	2280.8	1215619	1197.48	1062.77	-151.388	54.1667	42.4022	FALSE
20	29	mCherry-left	1799	1172.89	82659.4	2110024	1197.48	1062.77	-151.388	54.1667	42.4022	FALSE
20	30	Brightfield2%	1783	678.385	2571.69	1209560	1195.22	1054.74	-138.629	52.3587	43.5371	FALSE
20	30	mCherry-left	1783	1058.07	66554.9	1886534	1195.22	1054.74	-138.629	52.3587	43.5371	FALSE
20	31	Brightfield2%	1782	681.124	2923.08	1213763	1195.32	1055.09	-125.602	51.8386	43.8822	FALSE
20	31	mCherry-left	1782	933.974	43280.2	1664342	1195.32	1055.09	-125.602	51.8386	43.8822	FALSE
20	32	Brightfield2%	1889	678.817	3921.61	1282286	1195.5	1053.24	-73.799	53.1677	45.3542	FALSE
20	32	mCherry-left	1889	764.349	23242.2	1443856	1195.5	1053.24	-73.799	53.1677	45.3542	FALSE
20	33	Brightfield2%	1926	676.455	4639.08	1302853	1195.11	1050.68	-33.1923	54.3724	45.4092	FALSE
20	33	mCherry-left	1926	625.271	13155.5	1204271	1195.11	1050.68	-33.1923	54.3724	45.4092	FALSE
20	34	Brightfield2%	1939	683.29	4289.69	1324900	1192.88	1045.59	-64.5029	54.4537	45.4946	FALSE
20	34	mCherry-left	1939	558.879	5643.25	1083666	1192.88	1045.59	-64.5029	54.4537	45.4946	FALSE
20	35	Brightfield2%	2047	680.364	4412.12	1392705	1194.88	1035.02	-66.6918	56.7277	46.62	FALSE
20	35	mCherry-left	2047	522.486	3961.2	1069528	1194.88	1035.02	-66.6918	56.7277	46.62	FALSE
20	36	Brightfield2%	1945	686.269	4323.95	1334794	1193.23	1029.51	-49.1632	54.6532	45.4263	FALSE
20	36	mCherry-left	1945	491.277	2846.06	955534	1193.23	1029.51	-49.1632	54.6532	45.4263	FALSE
20	37	Brightfield2%	1896	687.699	4203.38	1303877	1190.04	1021.56	-6.16488	54.876	44.1335	FALSE
20	37	mCherry-left	1896	441.264	1863.25	836637	1190.04	1021.56	-6.16488	54.876	44.1335	FALSE
20	38	Brightfield2%	1779	691.917	3639.69	1230920	1188.92	1014.05	35.3672	52.5599	43.3821	FALSE
20	38	mCherry-left	1779	406.998	1626.91	724049	1188.92	1014.05	35.3672	52.5599	43.3821	FALSE
20	39	Brightfield2%	1849	688.474	4625.86	1272988	1190	1014.43	52.5349	54.7616	43.2141	FALSE
20	39	mCherry-left	1849	366.638	1581.44	677914	1190	1014.43	52.5349	54.7616	43.2141	FALSE
21	0	Brightfield2%	1426	669.024	2471.91	954028	1174.17	1170.73	-156.196	46.9052	38.8653	FALSE
21	0	mCherry-left	1426	207.238	291.04	295521	1174.17	1170.73	-156.196	46.9052	38.8653	FALSE
21	1	Brightfield2%	1448	679.081	2412.54	983309	1178.39	1176.75	-147.27	47.5123	38.9831	FALSE
21	1	mCherry-left	1448	207.997	303.046	301179	1178.39	1176.75	-147.27	47.5123	38.9831	FALSE
21	2	Brightfield2%	1460	679.262	2435.38	991723	1179.2	1176.41	-150.599	47.5344	39.2856	FALSE
21	2	mCherry-left	1460	209.681	346.536	306134	1179.2	1176.41	-150.599	47.5344	39.2856	FALSE
21	3	Brightfield2%	1455	679.254	2483.32	988314	1179.94	1175.89	-138.768	47.7183	39.0419	FALSE
21	3	mCherry-left	1455	223.384	437.159	325024	1179.94	1175.89	-138.768	47.7183	39.0419	FALSE
21	4	Brightfield2%	1470	676.053	2401.92	993798	1179.27	1175.85	-142.669	48.2855	38.9374	FALSE
21	4	mCherry-left	1470	265.338	1020.24	390047	1179.27	1175.85	-142.669	48.2855	38.9374	FALSE
21	5	Brightfield2%	1563	677.784	2288.76	1059376	1178.36	1175.4	-136.628	50.8109	39.3024	FALSE
21	5	mCherry-left	1563	326.104	2750.78	509701	1178.36	1175.4	-136.628	50.8109	39.3024	FALSE
21	6	Brightfield2%	1578	681.668	2634.15	1075672	1177.32	1175.79	-107.402	50.4425	39.9863	FALSE
21	6	mCherry-left	1578	402.454	5150.97	635073	1177.32	1175.79	-107.402	50.4425	39.9863	FALSE
21	7	Brightfield2%	1551	677.307	2705.76	1050503	1175.21	1176.34	-75.3252	50.7938	39.232	FALSE
21	7	mCherry-left	1551	501.694	8682.15	778127	1175.21	1176.34	-75.3252	50.7938	39.232	FALSE
21	8	Brightfield2%	1550	680.885	2808.4	1055371	1171.23	1175.43	-66.9415	52.4032	37.7638	FALSE
21	8	mCherry-left	1550	596.823	15665.4	925075	1171.23	1175.43	-66.9415	52.4032	37.7638	FALSE
21	9	Brightfield2%	1589	685.359	2711.66	1089036	1168.66	1176.39	-67.7708	52.2522	38.8888	FALSE
21	9	mCherry-left	1589	752.291	28255.2	1195391	1168.66	1176.39	-67.7708	52.2522	38.8888	FALSE
21	10	Brightfield2%	1583	684.817	3033.82	1084065	1167.54	1177.21	-75.9696	52.8941	38.3055	FALSE
21	10	mCherry-left	1583	886.826	44970.4	1403845	1167.54	1177.21	-75.9696	52.8941	38.3055	FALSE
21	11	Brightfield2%	1624	686.737	2781.56	1115261	1168.76	1177.85	-81.7289	51.7703	40.0667	FALSE
21	11	mCherry-left	1624	1022.54	65442.1	1660600	1168.76	1177.85	-81.7289	51.7703	40.0667	FALSE
21	12	Brightfield2%	1577	684.871	2629.26	1080042	1168.9	1177.9	-80.9738	52.9179	38.1903	FALSE
21	12	mCherry-left	1577	1058.57	64338.9	1669360	1168.9	1177.9	-80.9738	52.9179	38.1903	FALSE
21	13	Brightfield2%	1625	683.305	2725.22	1110371	1167.56	1177.13	-86.3689	52.3419	39.7238	FALSE
21	13	mCherry-left	1625	1032.06	52793.5	1677099	1167.56	1177.13	-86.3689	52.3419	39.7238	FALSE
21	14	Brightfield2%	1726	683.545	2423.71	1179798	1164.9	1175.9	-92.1455	53.8041	41.0845	FALSE
21	14	mCherry-left	1726	1034.99	52433.6	1786395	1164.9	1175.9	-92.1455	53.8041	41.0845	FALSE
21	15	Brightfield2%	1631	684.257	2623.21	1116023	1164.43	1174.28	-84.503	51.6284	40.4929	FALSE
21	15	mCherry-left	1631	1048.48	42256.7	1710067	1164.43	1174.28	-84.503	51.6284	40.4929	FALSE
21	16	Brightfield2%	1667	684.076	2697.16	1140355	1164.99	1172.28	-68.7522	52.6745	40.7476	FALSE
21	16	mCherry-left	1667	1079.83	52204.4	1800082	1164.99	1172.28	-68.7522	52.6745	40.7476	FALSE
21	17	Brightfield2%	1636	686.293	2917.91	1122775	1164.33	1172.11	-58.9424	51.9266	40.7407	FALSE
21	17	mCherry-left	1636	1144.1	50082.5	1871746	1164.33	1172.11	-58.9424	51.9266	40.7407	FALSE
21	18	Brightfield2%	1560	687.736	2889.78	1072868	1164.2	1171.41	-55.709	50.9556	39.5473	FALSE
21	18	mCherry-left	1560	1194.06	69791.5	1862726	1164.2	1171.41	-55.709	50.9556	39.5473	FALSE
21	19	Brightfield2%	1604	688.279	2829.25	1103999	1164.23	1170.98	-58.0436	52.1987	39.5569	FALSE
21	19	mCherry-left	1604	1215.18	79963	1949153	1164.23	1170.98	-58.0436	52.1987	39.5569	FALSE
21	20	Brightfield2%	1614	686.283	2538.97	1107660	1163.58	1171.08	-54.6136	51.797	40.141	FALSE
21	20	mCherry-left	1614	1214.65	65830.9	1960444	1163.58	1171.08	-54.6136	51.797	40.141	FALSE
21	21	Brightfield2%	1607	686.477	2570.7	1103168	1164.03	1168.14	-56.8536	51.853	39.6376	FALSE
21	21	mCherry-left	1607	1064.96	43132.6	1711395	1164.03	1168.14	-56.8536	51.853	39.6376	FALSE
21	22	Brightfield2%	1642	680.928	2619.62	1118083	1170.47	1155.04	-63.2314	51.7491	40.5751	FALSE
21	22	mCherry-left	1642	1004.81	31975	1649901	1170.47	1155.04	-63.2314	51.7491	40.5751	FALSE
21	23	Brightfield2%	1688	681.707	2549.81	1150722	1173.78	1148.26	-71.4379	51.6213	41.9532	FALSE
21	23	mCherry-left	1688	1023.47	20568.8	1727620	1173.78	1148.26	-71.4379	51.6213	41.9532	FALSE
21	24	Brightfield2%	1733	679.444	2460.23	1177476	1173.92	1144.5	-84.2874	51.4352	43.2457	FALSE
21	24	mCherry-left	1733	1060.72	29146.5	1838234	1173.92	1144.5	-84.2874	51.4352	43.2457	FALSE
21	25	Brightfield2%	1708	679.036	2454.69	1159793	1170.77	1142.27	-57.303	51.5831	42.3297	FALSE
21	25	mCherry-left	1708	1082.1	35003	1848235	1170.77	1142.27	-57.303	51.5831	42.3297	FALSE
21	26	Brightfield2%	1772	678.787	2632.07	1202810	1168.22	1140.36	-34.0494	52.2167	43.4624	FALSE
21	26	mCherry-left	1772	1100.39	40082.5	1949887	1168.22	1140.36	-34.0494	52.2167	43.4624	FALSE
21	27	Brightfield2%	1738	680.013	2707.26	1181862	1162.57	1142.81	-25.6891	53.2382	41.7394	FALSE
21	27	mCherry-left	1738	1062	40005.7	1845756	1162.57	1142.81	-25.6891	53.2382	41.7394	FALSE
21	28	Brightfield2%	1720	682.455	2935	1173822	1160.72	1146.15	-9.06797	53.2845	41.2975	FALSE
21	28	mCherry-left	1720	1046.47	29652.3	1799927	1160.72	1146.15	-9.06797	53.2845	41.2975	FALSE
21	29	Brightfield2%	1783	681.9	2808.6	1215828	1160.49	1135.18	-1.51396	52.3677	43.6356	FALSE
21	29	mCherry-left	1783	899.661	16865.4	1604096	1160.49	1135.18	-1.51396	52.3677	43.6356	FALSE
21	30	Brightfield2%	1827	685.275	3035.45	1251997	1155.82	1124.44	25.8674	53.1896	44.0919	FALSE
21	30	mCherry-left	1827	779.255	9306.37	1423698	1155.82	1124.44	25.8674	53.1896	44.0919	FALSE
21	31	Brightfield2%	1845	684.25	3766.84	1262441	1150.95	1120.79	43.4436	53.2277	44.398	FALSE
21	31	mCherry-left	1845	740.312	8732.88	1365875	1150.95	1120.79	43.4436	53.2277	44.398	FALSE
21	32	Brightfield2%	1872	687.269	4040.79	1286568	1154.19	1117.54	83.6578	55.1063	43.457	FALSE
21	32	mCherry-left	1872	697.697	6817.39	1306088	1154.19	1117.54	83.6578	55.1063	43.457	FALSE
21	33	Brightfield2%	1866	688.087	3703.5	1283970	1155.09	1114.98	94.6215	55.3134	43.1587	FALSE
21	33	mCherry-left	1866	634.279	5621.23	1183565	1155.09	1114.98	94.6215	55.3134	43.1587	FALSE
21	34	Brightfield2%	1758	687.348	3660.58	1208358	1154.76	1110.92	103.396	51.7952	43.4824	FALSE
21	34	mCherry-left	1758	572.08	4138.14	1005717	1154.76	1110.92	103.396	51.7952	43.4824	FALSE
21	35	Brightfield2%	1773	684.689	3864.97	1213953	1153.6	1107.1	103.516	51.6077	44.0426	FALSE
21	35	mCherry-left	1773	511.716	2728.22	907273	1153.6	1107.1	103.516	51.6077	44.0426	FALSE
21	36	Brightfield2%	1770	686.701	3774.45	1215461	1152.61	1106.26	99.1312	51.6593	44.1275	FALSE
21	36	mCherry-left	1770	451.318	1757.48	798832	1152.61	1106.26	99.1312	51.6593	44.1275	FALSE
21	37	Brightfield2%	1805	684.343	4182.56	1235239	1144.67	1105.28	64.0169	51.225	45.2186	FALSE
21	37	mCherry-left	1805	390.088	1040.17	704109	1144.67	1105.28	64.0169	51.225	45.2186	FALSE
21	38	Brightfield2%	1882	687.954	4447.68	1294730	1138.95	1105.77	30.4804	51.4319	46.7999	FALSE
21	38	mCherry-left	1882	359.357	928.189	676309	1138.95	1105.77	30.4804	51.4319	46.7999	FALSE
21	39	Brightfield2%	1849	689.125	3952.09	1274192	1135.68	1103.27	4.23588	51.4324	46.0271	FALSE
21	39	mCherry-left	1849	324.905	732.423	600749	1135.68	1103.27	4.23588	51.4324	46.0271	FALSE
22	0	Brightfield2%	1407	668.758	2328.31	940942	1273.3	1185.06	70.8454	47.9904	37.5149	FALSE
22	0	mCherry-left	1407	205.636	499.663	289330	1273.3	1185.06	70.8454	47.9904	37.5149	FALSE
22	1	Brightfield2%	1447	676.924	2234.12	979509	1279.02	1191.38	69.7134	47.6444	38.7849	FALSE
22	1	mCherry-left	1447	203.344	371.829	294239	1279.02	1191.38	69.7134	47.6444	38.7849	FALSE
22	2	Brightfield2%	1398	678.591	2508.9	948670	1283.32	1191.91	53.9745	47.5107	37.6374	FALSE
22	2	mCherry-left	1398	207.44	511.666	290001	1283.32	1191.91	53.9745	47.5107	37.6374	FALSE
22	3	Brightfield2%	1457	676.383	2538.7	985490	1287.59	1190.17	51.4208	48.8717	38.2441	FALSE
22	3	mCherry-left	1457	226.307	642.556	329729	1287.59	1190.17	51.4208	48.8717	38.2441	FALSE
22	4	Brightfield2%	1459	674.83	2508.66	984577	1292.86	1187.42	32.3288	48.6738	38.3738	FALSE
22	4	mCherry-left	1459	261.897	1071.15	382108	1292.86	1187.42	32.3288	48.6738	38.3738	FALSE
22	5	Brightfield2%	1510	675.391	2634.86	1019840	1297.69	1185.64	9.33373	49.5515	38.9276	FALSE
22	5	mCherry-left	1510	330.117	2543.66	498477	1297.69	1185.64	9.33373	49.5515	38.9276	FALSE
22	6	Brightfield2%	1672	677.715	2781.33	1133139	1299.77	1184.07	-6.21843	51.5602	41.4671	FALSE
22	6	mCherry-left	1672	395.907	4988.74	661957	1299.77	1184.07	-6.21843	51.5602	41.4671	FALSE
22	7	Brightfield2%	1598	673.943	2721.89	1076961	1299.43	1184.15	-16.3023	50.4335	40.4862	FALSE
22	7	mCherry-left	1598	459.131	6425.14	733691	1299.43	1184.15	-16.3023	50.4335	40.4862	FALSE
22	8	Brightfield2%	1586	676.339	2499.45	1072673	1299.73	1184.82	-26.4755	50.9862	39.7617	FALSE
22	8	mCherry-left	1586	536.846	8666.55	851437	1299.73	1184.82	-26.4755	50.9862	39.7617	FALSE
22	9	Brightfield2%	1598	678.153	2714.4	1083688	1301.45	1184.95	-42.6308	49.8164	41.0838	FALSE
22	9	mCherry-left	1598	626.156	13614.3	1000597	1301.45	1184.95	-42.6308	49.8164	41.0838	FALSE
22	10	Brightfield2%	1596	678.559	2574.91	1082980	1306.46	1184.22	-55.6168	50.7815	40.2483	FALSE
22	10	mCherry-left	1596	739.135	25530.8	1179660	1306.46	1184.22	-55.6168	50.7815	40.2483	FALSE
22	11	Brightfield2%	1564	678.135	2411.31	1060603	1307.11	1183.66	-70.9222	49.9166	40.2435	FALSE
22	11	mCherry-left	1564	883.873	39992.9	1382377	1307.11	1183.66	-70.9222	49.9166	40.2435	FALSE
22	12	Brightfield2%	1550	680.155	2294.25	1054240	1307.81	1181.41	-76.25	50.032	39.7914	FALSE
22	12	mCherry-left	1550	935.46	41344	1449963	1307.81	1181.41	-76.25	50.032	39.7914	FALSE
22	13	Brightfield2%	1569	679.294	2584.12	1065812	1309.24	1179.2	-70.9222	50.0149	40.241	FALSE
22	13	mCherry-left	1569	910.888	35646.9	1429183	1309.24	1179.2	-70.9222	50.0149	40.241	FALSE
22	14	Brightfield2%	1588	677.154	2622.49	1075320	1312.34	1177.25	-71.6468	50.1325	40.6079	FALSE
22	14	mCherry-left	1588	819.642	23235.7	1301591	1312.34	1177.25	-71.6468	50.1325	40.6079	FALSE
22	15	Brightfield2%	1682	677.127	2677.45	1138927	1314.65	1175.22	-62.4973	51.2296	42.0056	FALSE
22	15	mCherry-left	1682	826.602	29188.4	1390344	1314.65	1175.22	-62.4973	51.2296	42.0056	FALSE
22	16	Brightfield2%	1831	681.519	2566.18	1247861	1316.21	1173.6	-84.5327	53.7428	43.7756	FALSE
22	16	mCherry-left	1831	841.335	32382.7	1540484	1316.21	1173.6	-84.5327	53.7428	43.7756	FALSE
22	17	Brightfield2%	1662	679.7	2900.46	1129661	1315.95	1174.05	-48.8209	51.3473	41.7869	FALSE
22	17	mCherry-left	1662	898.305	31276.9	1492983	1315.95	1174.05	-48.8209	51.3473	41.7869	FALSE
22	18	Brightfield2%	1727	678.72	2552.44	1172150	1317.8	1173.29	-48.3238	53.922	41.1404	FALSE
22	18	mCherry-left	1727	938.689	43778.9	1621116	1317.8	1173.29	-48.3238	53.922	41.1404	FALSE
22	19	Brightfield2%	1753	683.532	2536.43	1198231	1320.73	1173.03	-55.9533	53.1724	42.3631	FALSE
22	19	mCherry-left	1753	972.577	56800.2	1704928	1320.73	1173.03	-55.9533	53.1724	42.3631	FALSE
22	20	Brightfield2%	1734	683.96	2602.1	1185987	1323.56	1172.86	-67.3649	52.4935	42.4382	FALSE
22	20	mCherry-left	1734	1002.73	55076.7	1738729	1323.56	1172.86	-67.3649	52.4935	42.4382	FALSE
22	21	Brightfield2%	1698	682.96	2499.4	1159666	1324.69	1172.5	-46.8063	52.9449	41.2639	FALSE
22	21	mCherry-left	1698	1010.36	60918.9	1715591	1324.69	1172.5	-46.8063	52.9449	41.2639	FALSE
22	22	Brightfield2%	1688	678.334	2714.8	1145028	1326.33	1171.29	-45.7397	50.8752	42.4298	FALSE
22	22	mCherry-left	1688	996.742	47626.2	1682501	1326.33	1171.29	-45.7397	50.8752	42.4298	FALSE
22	23	Brightfield2%	1735	676.15	2517.09	1173120	1329.75	1170.37	-13.3744	50.9386	43.4834	FALSE
22	23	mCherry-left	1735	939.685	37845.4	1630353	1329.75	1170.37	-13.3744	50.9386	43.4834	FALSE
22	24	Brightfield2%	1812	675.595	2599	1224179	1334.71	1166.74	20.6646	52.4692	44.1452	FALSE
22	24	mCherry-left	1812	814.591	27411.1	1476039	1334.71	1166.74	20.6646	52.4692	44.1452	FALSE
22	25	Brightfield2%	1926	674.922	2942.61	1299900	1336.92	1164.96	22.2626	54.5965	45.2175	FALSE
22	25	mCherry-left	1926	810.257	21105.1	1560555	1336.92	1164.96	22.2626	54.5965	45.2175	FALSE
22	26	Brightfield2%	1932	677.627	3043.26	1309175	1340.01	1162.82	72.3827	55.4323	44.9872	FALSE
22	26	mCherry-left	1932	820.963	24709.2	1586101	1340.01	1162.82	72.3827	55.4323	44.9872	FALSE
22	27	Brightfield2%	2007	678.136	2942.38	1361019	1345.6	1161.97	54.447	57.8833	44.8844	FALSE
22	27	mCherry-left	2007	845.159	25683.3	1696234	1345.6	1161.97	54.447	57.8833	44.8844	FALSE
22	28	Brightfield2%	2041	679.533	3034.45	1386926	1348.16	1163	41.0224	56.9816	46.2953	FALSE
22	28	mCherry-left	2041	874.1	33693.7	1784039	1348.16	1163	41.0224	56.9816	46.2953	FALSE
22	29	Brightfield2%	1884	684.401	3134.62	1289412	1350.52	1157.32	59.2372	53.0357	45.4964	FALSE
22	29	mCherry-left	1884	876.071	39160.5	1650518	1350.52	1157.32	59.2372	53.0357	45.4964	FALSE
22	30	Brightfield2%	1919	683.402	3520.14	1311449	1350.85	1156.68	53.9725	53.5295	46.0543	FALSE
22	30	mCherry-left	1919	882.732	42535.1	1693963	1350.85	1156.68	53.9725	53.5295	46.0543	FALSE
22	31	Brightfield2%	1916	684.25	3842.63	1311023	1351.17	1156.17	60.1168	54.363	45.1748	FALSE
22	31	mCherry-left	1916	843.984	32599	1617073	1351.17	1156.17	60.1168	54.363	45.1748	FALSE
22	32	Brightfield2%	1921	684.147	4383.95	1314246	1354.11	1150.92	67.4812	55.1167	44.7474	FALSE
22	32	mCherry-left	1921	656.817	12349.4	1261745	1354.11	1150.92	67.4812	55.1167	44.7474	FALSE
22	33	Brightfield2%	2026	682.354	4298.94	1382449	1360.18	1144.83	71.3825	57.1967	45.3943	FALSE
22	33	mCherry-left	2026	536.05	5310.92	1086037	1360.18	1144.83	71.3825	57.1967	45.3943	FALSE
22	34	Brightfield2%	2057	686.153	4064.17	1411416	1363.32	1136.95	73.9843	57.9008	45.5962	FALSE
22	34	mCherry-left	2057	480.344	2802.72	988068	1363.32	1136.95	73.9843	57.9008	45.5962	FALSE
22	35	Brightfield2%	2085	686.918	4131.2	1432224	1367.41	1131.01	71.5144	58.2146	46.206	FALSE
22	35	mCherry-left	2085	434.44	1786.5	905807	1367.41	1131.01	71.5144	58.2146	46.206	FALSE
22	36	Brightfield2%	2119	683.902	4303.79	1449188	1370.79	1127.51	70.5077	60.0179	45.5011	FALSE
22	36	mCherry-left	2119	392.608	1848.7	831936	1370.79	1127.51	70.5077	60.0179	45.5011	FALSE
22	37	Brightfield2%	2072	686.971	4015.89	1423403	1374.73	1125.57	83.3674	59.1592	45.106	FALSE
22	37	mCherry-left	2072	370.042	1432.11	766726	1374.73	1125.57	83.3674	59.1592	45.106	FALSE
22	38	Brightfield2%	2060	685.251	4001.28	1411618	1388.39	1117.39	88.5964	58.4189	45.2122	FALSE
22	38	mCherry-left	2060	340.16	1117.04	700729	1388.39	1117.39	88.5964	58.4189	45.2122	FALSE
22	39	Brightfield2%	1997	683.957	3640.1	1365862	1397.37	1106.23	109.995	57.4465	44.7559	FALSE
22	39	mCherry-left	1997	314.768	814.145	628592	1397.37	1106.23	109.995	57.4465	44.7559	FALSE
23	0	Brightfield2%	1582	670.898	2481.54	1061360	1207.4	1201.88	87.2822	51.8082	39.4425	FALSE
23	0	mCherry-left	1582	207.016	326.906	327500	1207.4	1201.88	87.2822	51.8082	39.4425	FALSE
23	1	Brightfield2%	1569	680.79	2379.52	1068160	1211.39	1207.21	95.0624	49.789	40.4579	FALSE
23	1	mCherry-left	1569	205.412	305.472	322292	1211.39	1207.21	95.0624	49.789	40.4579	FALSE
23	2	Brightfield2%	1640	679.398	2559.52	1114212	1213.15	1207.4	102.065	52.0001	40.5752	FALSE
23	2	mCherry-left	1640	204.585	335.638	335520	1213.15	1207.4	102.065	52.0001	40.5752	FALSE
23	3	Brightfield2%	1745	678.49	2740.57	1183965	1215.84	1205.83	85.5082	54.7964	41.0325	FALSE
23	3	mCherry-left	1745	221.013	393.137	385668	1215.84	1205.83	85.5082	54.7964	41.0325	FALSE
23	4	Brightfield2%	1802	674.995	2982.26	1216341	1216.49	1204.67	101.731	55.9724	41.4633	FALSE
23	4	mCherry-left	1802	272.461	951.028	490975	1216.49	1204.67	101.731	55.9724	41.4633	FALSE
23	5	Brightfield2%	1705	679.377	3028.9	1158338	1215.51	1203.63	80.3404	51.6225	42.6718	FALSE
23	5	mCherry-left	1705	369.439	2975.34	629894	1215.51	1203.63	80.3404	51.6225	42.6718	FALSE
23	6	Brightfield2%	1676	681.828	2755.79	1142744	1213.58	1201.99	65.45	50.8853	42.1189	FALSE
23	6	mCherry-left	1676	500.266	8212.85	838445	1213.58	1201.99	65.45	50.8853	42.1189	FALSE
23	7	Brightfield2%	1670	679.181	2621.76	1134232	1209.79	1199.33	37.7121	52.0401	41.0418	FALSE
23	7	mCherry-left	1670	673.104	19287.2	1124084	1209.79	1199.33	37.7121	52.0401	41.0418	FALSE
23	8	Brightfield2%	1685	680.995	2452.08	1147477	1206.16	1198.42	8.52282	52.7469	40.7642	FALSE
23	8	mCherry-left	1685	813.37	29743.6	1370529	1206.16	1198.42	8.52282	52.7469	40.7642	FALSE
23	9	Brightfield2%	1721	685.207	2459.28	1179241	1204.71	1197.76	18.5376	53.7191	41.0055	FALSE
23	9	mCherry-left	1721	869.983	38162.4	1497241	1204.71	1197.76	18.5376	53.7191	41.0055	FALSE
23	10	Brightfield2%	1813	684.337	2882.54	1240703	1204.77	1198.35	35.3278	54.9558	42.255	FALSE
23	10	mCherry-left	1813	942.974	43046.6	1709611	1204.77	1198.35	35.3278	54.9558	42.255	FALSE
23	11	Brightfield2%	1804	684.289	2731.81	1234457	1204.41	1199.03	-4.2628	56.1255	41.3563	FALSE
23	11	mCherry-left	1804	1040.22	52448.1	1876565	1204.41	1199.03	-4.2628	56.1255	41.3563	FALSE
23	12	Brightfield2%	1856	682.919	2952.84	1267498	1204.41	1198.54	-12.5365	57.9329	41.2631	FALSE
23	12	mCherry-left	1856	1114.76	46393.5	2069002	1204.41	1198.54	-12.5365	57.9329	41.2631	FALSE
23	13	Brightfield2%	1764	686.027	2617.58	1210151	1204.18	1194.41	-13.6234	56.1345	40.4239	FALSE
23	13	mCherry-left	1764	1185.28	43980.7	2090838	1204.18	1194.41	-13.6234	56.1345	40.4239	FALSE
23	14	Brightfield2%	1799	682.237	2878.76	1227344	1203.89	1190.62	-29.6596	56.0897	41.5279	FALSE
23	14	mCherry-left	1799	1220.4	68509.3	2195494	1203.89	1190.62	-29.6596	56.0897	41.5279	FALSE
23	15	Brightfield2%	1798	682.176	3237.6	1226553	1203.03	1189.18	-31.3576	56.3156	41.2643	FALSE
23	15	mCherry-left	1798	1258.35	92126.5	2262505	1203.03	1189.18	-31.3576	56.3156	41.2643	FALSE
23	16	Brightfield2%	1814	680.105	2893.7	1233711	1201.86	1187.81	-33.2992	56.8832	41.2581	FALSE
23	16	mCherry-left	1814	1283.11	95184.6	2327555	1201.86	1187.81	-33.2992	56.8832	41.2581	FALSE
23	17	Brightfield2%	1814	683.76	3041.44	1240341	1200.96	1187.49	-28.5822	55.8461	42.0133	FALSE
23	17	mCherry-left	1814	1270.01	74460.1	2303802	1200.96	1187.49	-28.5822	55.8461	42.0133	FALSE
23	18	Brightfield2%	1890	684.523	2466.45	1293748	1199.29	1189.8	-41.4578	56.8606	42.7659	FALSE
23	18	mCherry-left	1890	1308.49	72301.7	2473051	1199.29	1189.8	-41.4578	56.8606	42.7659	FALSE
23	19	Brightfield2%	1903	689.097	2715.96	1311352	1198.42	1190.78	-34.5078	57.408	42.7389	FALSE
23	19	mCherry-left	1903	1292.31	60278.4	2459273	1198.42	1190.78	-34.5078	57.408	42.7389	FALSE
23	20	Brightfield2%	1881	686.483	2760.98	1291275	1198.78	1189.47	-41.2532	58.2967	41.3598	FALSE
23	20	mCherry-left	1881	1297.43	60316.9	2440474	1198.78	1189.47	-41.2532	58.2967	41.3598	FALSE
23	21	Brightfield2%	1799	685.412	2551.73	1233057	1198.49	1188.63	-53.1784	56.1708	41.1211	FALSE
23	21	mCherry-left	1799	1360.2	66943	2447006	1198.49	1188.63	-53.1784	56.1708	41.1211	FALSE
23	22	Brightfield2%	1874	679.735	2465.08	1273823	1200.37	1183.45	-53.1975	57.0327	42.3497	FALSE
23	22	mCherry-left	1874	1360.68	75873	2549912	1200.37	1183.45	-53.1975	57.0327	42.3497	FALSE
23	23	Brightfield2%	1849	679.019	2654.31	1255506	1200.26	1181.02	-58.1005	56.0322	42.5089	FALSE
23	23	mCherry-left	1849	1290.44	57130.9	2386025	1200.26	1181.02	-58.1005	56.0322	42.5089	FALSE
23	24	Brightfield2%	1840	678.603	2585.21	1248629	1199.65	1178.07	-72.459	56.8218	41.7164	FALSE
23	24	mCherry-left	1840	1186.4	55449.8	2182976	1199.65	1178.07	-72.459	56.8218	41.7164	FALSE
23	25	Brightfield2%	1969	677.526	2656.4	1334049	1199.2	1175.38	-69.401	57.7215	43.8696	FALSE
23	25	mCherry-left	1969	1017.05	44045.4	2002576	1199.2	1175.38	-69.401	57.7215	43.8696	FALSE
23	26	Brightfield2%	2075	678.857	2606	1408628	1198.32	1174.42	-68.6479	58.8897	45.2384	FALSE
23	26	mCherry-left	2075	1004.33	35176.9	2083976	1198.32	1174.42	-68.6479	58.8897	45.2384	FALSE
23	27	Brightfield2%	2084	684.603	3012.72	1426713	1198.74	1167.93	-63.7305	57.7407	46.5176	FALSE
23	27	mCherry-left	2084	995.741	34746.6	2075124	1198.74	1167.93	-63.7305	57.7407	46.5176	FALSE
23	28	Brightfield2%	2039	682.43	2919.85	1391474	1201.2	1164.22	-49.0721	57.167	45.7808	FALSE
23	28	mCherry-left	2039	1048.49	41184.4	2137878	1201.2	1164.22	-49.0721	57.167	45.7808	FALSE
23	29	Brightfield2%	2105	683.753	3476.21	1439300	1201.86	1160.51	-52.6014	57.4326	47.0038	FALSE
23	29	mCherry-left	2105	1055.38	35996.4	2221566	1201.86	1160.51	-52.6014	57.4326	47.0038	FALSE
23	30	Brightfield2%	2059	684.715	3320.52	1409828	1198.77	1157.06	-63.8542	56.7648	46.656	FALSE
23	30	mCherry-left	2059	1046.48	41302.4	2154711	1198.77	1157.06	-63.8542	56.7648	46.656	FALSE
23	31	Brightfield2%	2106	683.082	3541.99	1438570	1193.25	1150.77	-33.2299	57.1832	47.2231	FALSE
23	31	mCherry-left	2106	966.287	36233.7	2035001	1193.25	1150.77	-33.2299	57.1832	47.2231	FALSE
23	32	Brightfield2%	2074	686.148	3762.91	1423071	1193.89	1150	-44.8908	57.0794	46.5478	FALSE
23	32	mCherry-left	2074	845.78	30393.3	1754148	1193.89	1150	-44.8908	57.0794	46.5478	FALSE
23	33	Brightfield2%	2128	688.561	4944.6	1465257	1194.95	1149.16	-67.3905	57.0298	47.7354	FALSE
23	33	mCherry-left	2128	655.711	11240.8	1395352	1194.95	1149.16	-67.3905	57.0298	47.7354	FALSE
23	34	Brightfield2%	2099	691.981	4226.62	1452468	1190.46	1144.95	-15.3973	58.4766	46.1566	FALSE
23	34	mCherry-left	2099	585.072	5579.22	1228067	1190.46	1144.95	-15.3973	58.4766	46.1566	FALSE
23	35	Brightfield2%	2142	691.51	3950.12	1481215	1187.68	1144.85	0.830107	59.4011	46.3384	FALSE
23	35	mCherry-left	2142	531.352	3559.01	1138155	1187.68	1144.85	0.830107	59.4011	46.3384	FALSE
23	36	Brightfield2%	2159	691.873	3757.35	1493754	1186.58	1144.8	1.14129	59.9036	46.4883	FALSE
23	36	mCherry-left	2159	483.558	2883.97	1044001	1186.58	1144.8	1.14129	59.9036	46.4883	FALSE
23	37	Brightfield2%	2213	690.123	3928.8	1527242	1182.06	1139.29	10.4277	60.651	46.9614	FALSE
23	37	mCherry-left	2213	430.033	2273.18	951664	1182.06	1139.29	10.4277	60.651	46.9614	FALSE
23	38	Brightfield2%	2196	689.274	4055.79	1513645	1178.2	1137.07	22.2467	60.3273	46.885	FALSE
23	38	mCherry-left	2196	392.297	1738.09	861484	1178.2	1137.07	22.2467	60.3273	46.885	FALSE
23	39	Brightfield2%	2154	689.038	4019.64	1484187	1175.38	1132.22	20.6607	58.5118	47.3043	FALSE
23	39	mCherry-left	2154	354.218	1530.97	762986	1175.38	1132.22	20.6607	58.5118	47.3043	FALSE
24	0	Brightfield2%	964	673.565	2239.89	649317	1244.35	1203.91	46.928	37.0909	33.4211	FALSE
24	0	mCherry-left	964	201.226	300.011	193982	1244.35	1203.91	46.928	37.0909	33.4211	FALSE
24	1	Brightfield2%	994	681.341	2274.13	677253	1249.62	1208.93	49.9084	38.902	32.7755	FALSE
24	1	mCherry-left	994	200.516	271.127	199313	1249.62	1208.93	49.9084	38.902	32.7755	FALSE
24	2	Brightfield2%	1096	681.565	2202.83	746995	1250.49	1202.61	36.3031	42.2261	33.2043	FALSE
24	2	mCherry-left	1096	200.961	299.258	220253	1250.49	1202.61	36.3031	42.2261	33.2043	FALSE
24	3	Brightfield2%	1208	679.444	2346.21	820768	1254.49	1203.03	35.0516	44.6191	34.7588	FALSE
24	3	mCherry-left	1208	217.595	369.898	262855	1254.49	1203.03	35.0516	44.6191	34.7588	FALSE
24	4	Brightfield2%	1329	684.323	2668.88	909465	1258.62	1199.72	38.2244	46.1067	36.964	FALSE
24	4	mCherry-left	1329	258.694	662.703	343804	1258.62	1199.72	38.2244	46.1067	36.964	FALSE
24	5	Brightfield2%	1348	679.24	2602.82	915615	1262.01	1198.01	46.3233	47.3774	36.4958	FALSE
24	5	mCherry-left	1348	336.585	1862.88	453717	1262.01	1198.01	46.3233	47.3774	36.4958	FALSE
24	6	Brightfield2%	1364	684.356	2781	933462	1262.76	1195.79	37.9089	47.7605	36.7875	FALSE
24	6	mCherry-left	1364	454.009	4950.54	619268	1262.76	1195.79	37.9089	47.7605	36.7875	FALSE
24	7	Brightfield2%	1421	680.469	2352.32	966946	1262.41	1196.55	33.5313	47.9578	37.9678	FALSE
24	7	mCherry-left	1421	617.618	15697.9	877635	1262.41	1196.55	33.5313	47.9578	37.9678	FALSE
24	8	Brightfield2%	1442	682.147	2424.7	983656	1261.94	1196.07	40.1767	47.9282	38.4897	FALSE
24	8	mCherry-left	1442	765.081	24995.8	1103247	1261.94	1196.07	40.1767	47.9282	38.4897	FALSE
24	9	Brightfield2%	1440	683.681	2164.84	984501	1262.88	1194.67	56.4975	48.0259	38.4669	FALSE
24	9	mCherry-left	1440	927.827	41849.6	1336071	1262.88	1194.67	56.4975	48.0259	38.4669	FALSE
24	10	Brightfield2%	1468	680.841	2239.05	999474	1266.9	1186.78	40.7211	49.414	38.0017	FALSE
24	10	mCherry-left	1468	1016.6	56225.6	1492368	1266.9	1186.78	40.7211	49.414	38.0017	FALSE
24	11	Brightfield2%	1487	684.47	2179.4	1017807	1267.85	1181.4	31.9952	48.5225	39.2927	FALSE
24	11	mCherry-left	1487	1148.06	58180.7	1707163	1267.85	1181.4	31.9952	48.5225	39.2927	FALSE
24	12	Brightfield2%	1482	679.785	2194.05	1007442	1267.87	1181.08	44.5414	50.1542	37.7651	FALSE
24	12	mCherry-left	1482	1072.92	49731.7	1590061	1267.87	1181.08	44.5414	50.1542	37.7651	FALSE
24	13	Brightfield2%	1518	680.391	2349.75	1032834	1269.25	1181.36	44.6999	50.4818	38.459	FALSE
24	13	mCherry-left	1518	1051.88	38149.2	1596756	1269.25	1181.36	44.6999	50.4818	38.459	FALSE
24	14	Brightfield2%	1673	681.249	2189.98	1139729	1271.1	1179.3	14.7005	52.5009	40.7393	FALSE
24	14	mCherry-left	1673	1020.32	38992.3	1706994	1271.1	1179.3	14.7005	52.5009	40.7393	FALSE
24	15	Brightfield2%	1709	681.738	2161.23	1165090	1272.57	1178.87	17.194	52.0954	42.0138	FALSE
24	15	mCherry-left	1709	1057.77	44522.4	1807736	1272.57	1178.87	17.194	52.0954	42.0138	FALSE
24	16	Brightfield2%	1761	683	2343.88	1202763	1273.05	1176.2	24.7121	52.5914	42.8473	FALSE
24	16	mCherry-left	1761	1057.71	35328.9	1862625	1273.05	1176.2	24.7121	52.5914	42.8473	FALSE
24	17	Brightfield2%	1900	683.979	2239.29	1299561	1273.65	1175.36	23.7804	54.1773	44.8861	FALSE
24	17	mCherry-left	1900	1024.96	38063.4	1947427	1273.65	1175.36	23.7804	54.1773	44.8861	FALSE
24	18	Brightfield2%	2043	682.346	2154.28	1394033	1273.94	1175.44	30.4488	55.6141	46.9953	FALSE
24	18	mCherry-left	2043	968.767	26785.1	1979192	1273.94	1175.44	30.4488	55.6141	46.9953	FALSE
24	19	Brightfield2%	2148	684.631	2240.95	1470587	1275.63	1176.69	28.7908	56.3467	48.7348	FALSE
24	19	mCherry-left	2148	925.887	20316.3	1988806	1275.63	1176.69	28.7908	56.3467	48.7348	FALSE
24	20	Brightfield2%	2280	685.374	2324.12	1562652	1277.41	1176.33	48.1433	57.4486	50.7932	FALSE
24	20	mCherry-left	2280	868.629	17913	1980475	1277.41	1176.33	48.1433	57.4486	50.7932	FALSE
24	21	Brightfield2%	2380	685.404	2421.13	1631262	1278.26	1175.93	66.0863	59.4176	51.631	FALSE
24	21	mCherry-left	2380	833.01	18103	1982563	1278.26	1175.93	66.0863	59.4176	51.631	FALSE
24	22	Brightfield2%	2296	679.698	2302.15	1560587	1279.52	1175.73	49.6614	57.5373	51.1633	FALSE
24	22	mCherry-left	2296	839.159	14545.5	1926708	1279.52	1175.73	49.6614	57.5373	51.1633	FALSE
24	23	Brightfield2%	2343	678.418	2243.22	1589533	1280.58	1174.93	37.7732	57.0528	52.4816	FALSE
24	23	mCherry-left	2343	858.637	18620.2	2011786	1280.58	1174.93	37.7732	57.0528	52.4816	FALSE
24	24	Brightfield2%	2377	676.592	2377.54	1608259	1280.62	1173.92	24.276	57.3591	52.945	FALSE
24	24	mCherry-left	2377	871.665	29769.8	2071948	1280.62	1173.92	24.276	57.3591	52.945	FALSE
24	25	Brightfield2%	2340	675.699	2419.83	1581135	1280.95	1173.42	55.3256	56.7612	52.7742	FALSE
24	25	mCherry-left	2340	894.222	22711.4	2092479	1280.95	1173.42	55.3256	56.7612	52.7742	FALSE
24	26	Brightfield2%	2391	676.094	2190.35	1616540	1280.57	1172.18	49.1041	57.5538	53.0995	FALSE
24	26	mCherry-left	2391	822.785	16749.3	1967280	1280.57	1172.18	49.1041	57.5538	53.0995	FALSE
24	27	Brightfield2%	2539	676.877	2556.26	1718591	1279.94	1170.88	88.8159	59.119	54.8715	FALSE
24	27	mCherry-left	2539	705.169	8358.63	1790423	1279.94	1170.88	88.8159	59.119	54.8715	FALSE
24	28	Brightfield2%	2606	679.506	2490.95	1770792	1280.34	1170.34	93.615	60.6513	54.9886	FALSE
24	28	mCherry-left	2606	694.135	7330.31	1808917	1280.34	1170.34	93.615	60.6513	54.9886	FALSE
24	29	Brightfield2%	2637	681.525	2823.06	1797182	1281.14	1170.15	100.14	60.6609	55.6949	FALSE
24	29	mCherry-left	2637	666.089	6242	1756478	1281.14	1170.15	100.14	60.6609	55.6949	FALSE
24	30	Brightfield2%	2651	682.836	3163.35	1810198	1282.5	1169.27	110.044	61.2598	55.446	FALSE
24	30	mCherry-left	2651	652.956	6195.06	1730986	1282.5	1169.27	110.044	61.2598	55.446	FALSE
24	31	Brightfield2%	2673	684.641	3535.51	1830046	1283.09	1168.25	110.676	61.2642	55.8146	FALSE
24	31	mCherry-left	2673	630.377	6329.08	1684998	1283.09	1168.25	110.676	61.2642	55.8146	FALSE
24	32	Brightfield2%	2639	686.651	3343.01	1812072	1283.42	1165.78	109.371	60.9443	55.4483	FALSE
24	32	mCherry-left	2639	583.762	4393.03	1540549	1283.42	1165.78	109.371	60.9443	55.4483	FALSE
24	33	Brightfield2%	2571	685.01	3427.15	1761160	1283.97	1152.44	77.7863	60.595	54.3085	FALSE
24	33	mCherry-left	2571	506.828	2420.48	1303056	1283.97	1152.44	77.7863	60.595	54.3085	FALSE
24	34	Brightfield2%	2703	686.046	3575.72	1854381	1284.2	1147.33	62.2032	61.8424	55.9716	FALSE
24	34	mCherry-left	2703	412.037	929.81	1113736	1284.2	1147.33	62.2032	61.8424	55.9716	FALSE
24	35	Brightfield2%	2750	685.747	3149.28	1885803	1287.06	1147.01	63.9024	62.7639	56.3537	FALSE
24	35	mCherry-left	2750	373.827	732.408	1028023	1287.06	1147.01	63.9024	62.7639	56.3537	FALSE
24	36	Brightfield2%	2852	687.508	3550.94	1960772	1290.28	1145.47	85.0856	63.4648	57.5203	FALSE
24	36	mCherry-left	2852	341.169	730.635	973014	1290.28	1145.47	85.0856	63.4648	57.5203	FALSE
24	37	Brightfield2%	2815	688.104	3703.01	1937014	1293.7	1144.75	116.32	62.8186	57.2462	FALSE
24	37	mCherry-left	2815	318.709	629.377	897165	1293.7	1144.75	116.32	62.8186	57.2462	FALSE
24	38	Brightfield2%	2773	687.75	3379.38	1907130	1294.05	1143.44	123.981	61.9196	57.2674	FALSE
24	38	mCherry-left	2773	301.983	562.659	837398	1294.05	1143.44	123.981	61.9196	57.2674	FALSE
24	39	Brightfield2%	2750	687.937	3528.19	1891826	1294.75	1141.46	160.786	62.2158	56.5594	FALSE
24	39	mCherry-left	2750	281.093	497.932	773005	1294.75	1141.46	160.786	62.2158	56.5594	FALSE
25	0	Brightfield2%	448	684.46	2938.2	306638	1293.95	1214.2	27.7629	24.1925	23.6668	FALSE
25	0	mCherry-left	448	198.237	259.757	88810	1293.95	1214.2	27.7629	24.1925	23.6668	FALSE
25	1	Brightfield2%	648	688.995	2509.78	446469	1301.33	1223.01	66.7896	29.7412	27.8363	FALSE
25	1	mCherry-left	648	196.679	254.628	127448	1301.33	1223.01	66.7896	29.7412	27.8363	FALSE
25	2	Brightfield2%	820	676.117	2347.64	554416	1304.44	1225.84	62.4326	33.9256	30.853	FALSE
25	2	mCherry-left	820	198.477	224.462	162751	1304.44	1225.84	62.4326	33.9256	30.853	FALSE
25	3	Brightfield2%	973	670.121	2487.32	652028	1305.84	1227.24	21.4739	36.7634	33.7706	FALSE
25	3	mCherry-left	973	219.906	386.868	213969	1305.84	1227.24	21.4739	36.7634	33.7706	FALSE
25	4	Brightfield2%	1101	666.224	2551.33	733513	1308.38	1227.56	27.5833	38.8809	36.132	FALSE
25	4	mCherry-left	1101	251.112	759.474	276474	1308.38	1227.56	27.5833	38.8809	36.132	FALSE
25	5	Brightfield2%	1109	669.387	2550.9	742350	1314.45	1227.05	99.5209	40.3041	35.2037	FALSE
25	5	mCherry-left	1109	303.849	1703.04	336968	1314.45	1227.05	99.5209	40.3041	35.2037	FALSE
25	6	Brightfield2%	1179	678.298	2468.71	799713	1312.8	1226.77	122.749	42.2779	35.6561	FALSE
25	6	mCherry-left	1179	368.928	2810	434966	1312.8	1226.77	122.749	42.2779	35.6561	FALSE
25	7	Brightfield2%	1310	671.053	2562.25	879080	1311.11	1227.56	115.334	44.0499	38.0127	FALSE
25	7	mCherry-left	1310	450.568	5371.76	590244	1311.11	1227.56	115.334	44.0499	38.0127	FALSE
25	8	Brightfield2%	1350	676.435	2281.77	913187	1310.97	1227.71	133.395	45.1296	38.3761	FALSE
25	8	mCherry-left	1350	531.552	8268.71	717595	1310.97	1227.71	133.395	45.1296	38.3761	FALSE
25	9	Brightfield2%	1518	679.956	2434.16	1032173	1311	1227.88	129.567	47.2692	41.086	FALSE
25	9	mCherry-left	1518	607.91	11170.9	922808	1311	1227.88	129.567	47.2692	41.086	FALSE
25	10	Brightfield2%	1601	681.934	2297.92	1091777	1312.2	1227.47	129.783	49.5647	41.3687	FALSE
25	10	mCherry-left	1601	669.64	13385.2	1072094	1312.2	1227.47	129.783	49.5647	41.3687	FALSE
25	11	Brightfield2%	1683	683.967	2405.99	1151116	1313.22	1225.68	151.338	50.2111	42.8668	FALSE
25	11	mCherry-left	1683	696.622	13769.5	1172414	1313.22	1225.68	151.338	50.2111	42.8668	FALSE
25	12	Brightfield2%	1740	681.449	2127.87	1185721	1313.31	1224.03	144.223	50.2868	44.2439	FALSE
25	12	mCherry-left	1740	715.349	14317.9	1244708	1313.31	1224.03	144.223	50.2868	44.2439	FALSE
25	13	Brightfield2%	1892	679.876	2255.72	1286325	1311.02	1223.95	-161.127	54.3623	45.1198	FALSE
25	13	mCherry-left	1892	683.173	8849.54	1292564	1311.02	1223.95	-161.127	54.3623	45.1198	FALSE
25	14	Brightfield2%	1766	678.747	2256.67	1198668	1312.18	1222.81	123.342	49.9378	45.1848	FALSE
25	14	mCherry-left	1766	702.664	11726	1240905	1312.18	1222.81	123.342	49.9378	45.1848	FALSE
25	15	Brightfield2%	1715	678.57	2436.54	1163748	1314.41	1222.32	87.0515	48.4355	45.2814	FALSE
25	15	mCherry-left	1715	767.23	16763	1315800	1314.41	1222.32	87.0515	48.4355	45.2814	FALSE
25	16	Brightfield2%	1772	679.727	2274.58	1204477	1317.27	1220.52	57.9985	48.7782	46.3805	FALSE
25	16	mCherry-left	1772	836.419	26707.8	1482135	1317.27	1220.52	57.9985	48.7782	46.3805	FALSE
25	17	Brightfield2%	1789	683.229	2266.64	1222297	1325.63	1219.6	76.4287	49.6313	46.2995	FALSE
25	17	mCherry-left	1789	896.448	32508.2	1603745	1325.63	1219.6	76.4287	49.6313	46.2995	FALSE
25	18	Brightfield2%	1831	685.446	2140.42	1255051	1332.68	1217.75	106.736	50.0213	46.7643	FALSE
25	18	mCherry-left	1831	907.169	36766.4	1661027	1332.68	1217.75	106.736	50.0213	46.7643	FALSE
25	19	Brightfield2%	1875	690.813	2230.43	1295275	1336.62	1216.97	94.5691	50.6475	47.2475	FALSE
25	19	mCherry-left	1875	899.409	41436.6	1686391	1336.62	1216.97	94.5691	50.6475	47.2475	FALSE
25	20	Brightfield2%	1909	690.272	2321.08	1317729	1341.05	1216.26	104.214	51.6382	47.2047	FALSE
25	20	mCherry-left	1909	834.731	28107.3	1593502	1341.05	1216.26	104.214	51.6382	47.2047	FALSE
25	21	Brightfield2%	2026	691.295	2294.72	1400563	1342.91	1216.42	101.438	52.5686	49.1985	FALSE
25	21	mCherry-left	2026	729.853	16703.2	1478682	1342.91	1216.42	101.438	52.5686	49.1985	FALSE
25	22	Brightfield2%	2107	683.955	2491.96	1441093	1344.85	1216.19	136.813	54.1049	49.7882	FALSE
25	22	mCherry-left	2107	716.895	10215.6	1510497	1344.85	1216.19	136.813	54.1049	49.7882	FALSE
25	23	Brightfield2%	2130	683.014	2413.69	1454819	1347.63	1216.86	-157.36	53.5087	50.7856	FALSE
25	23	mCherry-left	2130	738.815	8936.96	1573675	1347.63	1216.86	-157.36	53.5087	50.7856	FALSE
25	24	Brightfield2%	2225	680.477	2383.15	1514062	1353.2	1217.46	-140.461	55.2542	51.4111	FALSE
25	24	mCherry-left	2225	748.91	9592.18	1666325	1353.2	1217.46	-140.461	55.2542	51.4111	FALSE
25	25	Brightfield2%	2231	679.125	2172.8	1515128	1361.21	1216.78	-126.526	54.7771	52.0582	FALSE
25	25	mCherry-left	2231	770.181	11990	1718274	1361.21	1216.78	-126.526	54.7771	52.0582	FALSE
25	26	Brightfield2%	2246	678.032	2364.04	1522859	1368.73	1213.52	-85.8857	55.5687	51.7245	FALSE
25	26	mCherry-left	2246	814.545	16325.1	1829467	1368.73	1213.52	-85.8857	55.5687	51.7245	FALSE
25	27	Brightfield2%	2309	676.91	2240.11	1562986	1375.47	1210.72	-110.339	56.6955	52.2294	FALSE
25	27	mCherry-left	2309	842.728	25825.9	1945860	1375.47	1210.72	-110.339	56.6955	52.2294	FALSE
25	28	Brightfield2%	2290	677.379	2347.19	1551198	1377.21	1210.78	-121.829	56.3961	51.887	FALSE
25	28	mCherry-left	2290	848.614	19839.1	1943326	1377.21	1210.78	-121.829	56.3961	51.887	FALSE
25	29	Brightfield2%	2295	681.259	2558.58	1563490	1377.96	1210.55	-82.221	56.3137	52.0911	FALSE
25	29	mCherry-left	2295	681.769	6797.28	1564659	1377.96	1210.55	-82.221	56.3137	52.0911	FALSE
25	30	Brightfield2%	2406	681.104	2660.9	1638737	1379.53	1209.42	-46.707	57.5049	53.6104	FALSE
25	30	mCherry-left	2406	644.428	4496.57	1550493	1379.53	1209.42	-46.707	57.5049	53.6104	FALSE
25	31	Brightfield2%	2406	684.292	3345.42	1646406	1380.51	1208.66	-39.681	57.099	54.0437	FALSE
25	31	mCherry-left	2406	589.783	3048.53	1419017	1380.51	1208.66	-39.681	57.099	54.0437	FALSE
25	32	Brightfield2%	2534	682.546	4055.63	1729571	1382.04	1209.08	-35.2049	59.1422	54.9303	FALSE
25	32	mCherry-left	2534	530.662	2980.72	1344697	1382.04	1209.08	-35.2049	59.1422	54.9303	FALSE
25	33	Brightfield2%	2455	686.058	3285.32	1684272	1382.71	1209.24	-58.0089	57.533	54.5406	FALSE
25	33	mCherry-left	2455	483.132	2136.59	1186088	1382.71	1209.24	-58.0089	57.533	54.5406	FALSE
25	34	Brightfield2%	2402	684.02	3288.6	1643016	1387.36	1212.1	-15.2025	56.7602	54.1096	FALSE
25	34	mCherry-left	2402	457.099	1791.59	1097952	1387.36	1212.1	-15.2025	56.7602	54.1096	FALSE
25	35	Brightfield2%	2337	685.795	3218.35	1602703	1392.57	1215.14	-164.797	55.3134	54.1052	FALSE
25	35	mCherry-left	2337	431.126	1669.03	1007542	1392.57	1215.14	-164.797	55.3134	54.1052	FALSE
25	36	Brightfield2%	2440	683.327	3810.62	1667319	1393.88	1215.45	-103.847	57.3645	54.3934	FALSE
25	36	mCherry-left	2440	381.089	1247.93	929858	1393.88	1215.45	-103.847	57.3645	54.3934	FALSE
25	37	Brightfield2%	2522	683.915	3585.64	1724834	1396.11	1215.65	119.3	58.337	55.4188	FALSE
25	37	mCherry-left	2522	335.937	746.122	847234	1396.11	1215.65	119.3	58.337	55.4188	FALSE
25	38	Brightfield2%	2547	685.15	3422.11	1745078	1401.74	1216.37	103.239	59.3299	55.0423	FALSE
25	38	mCherry-left	2547	307.893	591.402	784204	1401.74	1216.37	103.239	59.3299	55.0423	FALSE
25	39	Brightfield2%	2617	685.852	4037.59	1794874	1411.78	1218.95	62.0214	59.7761	56.3087	FALSE
25	39	mCherry-left	2617	288.28	484.71	754429	1411.78	1218.95	62.0214	59.7761	56.3087	FALSE
26	0	Brightfield2%	1612	667.994	3154.16	1076807	1265.29	1238.35	147.704	49.2449	41.8176	FALSE
26	0	mCherry-left	1612	208.489	432.466	336084	1265.29	1238.35	147.704	49.2449	41.8176	FALSE
26	1	Brightfield2%	1710	674.847	3137.86	1153989	1270.84	1244.97	133.468	50.1057	43.5853	FALSE
26	1	mCherry-left	1710	207.846	432.539	355416	1270.84	1244.97	133.468	50.1057	43.5853	FALSE
26	2	Brightfield2%	1759	678.127	3234.95	1192825	1272.1	1245.9	116.954	52.2475	42.9298	FALSE
26	2	mCherry-left	1759	205.916	340.889	362206	1272.1	1245.9	116.954	52.2475	42.9298	FALSE
26	3	Brightfield2%	1916	675.901	3350.65	1295027	1271.2	1248.36	120.592	55.8386	43.9352	FALSE
26	3	mCherry-left	1916	224.309	496.739	429776	1271.2	1248.36	120.592	55.8386	43.9352	FALSE
26	4	Brightfield2%	1874	678.811	2862.87	1272091	1268.92	1247.13	136.872	52.6462	45.5568	FALSE
26	4	mCherry-left	1874	278.815	1317.26	522499	1268.92	1247.13	136.872	52.6462	45.5568	FALSE
26	5	Brightfield2%	1851	676.762	3229.39	1252687	1268.35	1246.61	133.548	51.8975	45.5188	FALSE
26	5	mCherry-left	1851	387.426	4698.98	717126	1268.35	1246.61	133.548	51.8975	45.5188	FALSE
26	6	Brightfield2%	1802	680.762	2854.92	1226733	1268.36	1246.22	146.563	50.5644	45.5325	FALSE
26	6	mCherry-left	1802	535.655	11034.5	965250	1268.36	1246.22	146.563	50.5644	45.5325	FALSE
26	7	Brightfield2%	1758	679.885	2874.44	1195238	1268.57	1246.27	133.067	50.3875	44.5949	FALSE
26	7	mCherry-left	1758	731.168	23405.6	1285393	1268.57	1246.27	133.067	50.3875	44.5949	FALSE
26	8	Brightfield2%	1773	682.319	2695.92	1209751	1269.07	1246.83	143.231	50.6413	44.7216	FALSE
26	8	mCherry-left	1773	912.958	42375.8	1618674	1269.07	1246.83	143.231	50.6413	44.7216	FALSE
26	9	Brightfield2%	1784	683.9	3025.47	1220077	1269.31	1247.22	128.983	50.9515	44.7625	FALSE
26	9	mCherry-left	1784	981.34	51185.8	1750711	1269.31	1247.22	128.983	50.9515	44.7625	FALSE
26	10	Brightfield2%	1704	685.315	3112.42	1167776	1274.57	1250.39	171.098	48.9989	44.4002	FALSE
26	10	mCherry-left	1704	949.904	34720.6	1618637	1274.57	1250.39	171.098	48.9989	44.4002	FALSE
26	11	Brightfield2%	1762	686.409	3427.01	1209452	1277.33	1255.06	-149.221	51.8758	43.386	FALSE
26	11	mCherry-left	1762	1049.69	36651.8	1849551	1277.33	1255.06	-149.221	51.8758	43.386	FALSE
26	12	Brightfield2%	1832	683.682	3596.61	1252505	1278.67	1258.38	-130.133	53.2549	43.933	FALSE
26	12	mCherry-left	1832	1070.96	35196	1962003	1278.67	1258.38	-130.133	53.2549	43.933	FALSE
26	13	Brightfield2%	1731	686.252	3311	1187903	1279.9	1259.65	-170.367	51.7745	42.6833	FALSE
26	13	mCherry-left	1731	1207.63	57024	2090407	1279.9	1259.65	-170.367	51.7745	42.6833	FALSE
26	14	Brightfield2%	1772	682.742	3390.61	1209818	1282.24	1258.66	175.05	53.6934	42.2456	FALSE
26	14	mCherry-left	1772	1292.77	61026	2290797	1282.24	1258.66	175.05	53.6934	42.2456	FALSE
26	15	Brightfield2%	1723	683.885	2879.02	1178333	1284.83	1256.01	118.078	50.2005	43.8654	FALSE
26	15	mCherry-left	1723	1395.47	74179.3	2404400	1284.83	1256.01	118.078	50.2005	43.8654	FALSE
26	16	Brightfield2%	1672	682.688	2824.56	1141454	1288.97	1253.79	85.4526	50.5508	42.2956	FALSE
26	16	mCherry-left	1672	1483.57	110519	2480531	1288.97	1253.79	85.4526	50.5508	42.2956	FALSE
26	17	Brightfield2%	1638	680.869	3088.09	1115263	1295.71	1250.5	99.4904	50.428	41.45	FALSE
26	17	mCherry-left	1638	1458.58	115300	2389149	1295.71	1250.5	99.4904	50.428	41.45	FALSE
26	18	Brightfield2%	1754	679.684	3411.65	1192165	1302.35	1250.7	117.737	53.9703	41.4987	FALSE
26	18	mCherry-left	1754	1320.38	82284.8	2315945	1302.35	1250.7	117.737	53.9703	41.4987	FALSE
26	19	Brightfield2%	1802	679.988	3325.19	1225338	1312.45	1254.33	111.804	53.9212	42.7585	FALSE
26	19	mCherry-left	1802	1280.09	56038.2	2306720	1312.45	1254.33	111.804	53.9212	42.7585	FALSE
26	20	Brightfield2%	1849	681.383	3488.87	1259877	1316.4	1254.77	140.009	54.0866	43.7931	FALSE
26	20	mCherry-left	1849	1292.93	64164.7	2390623	1316.4	1254.77	140.009	54.0866	43.7931	FALSE
26	21	Brightfield2%	1798	681.135	3831.16	1224681	1317.83	1255.04	124.632	53.2904	43.1134	FALSE
26	21	mCherry-left	1798	1296.67	70522.9	2331414	1317.83	1255.04	124.632	53.2904	43.1134	FALSE
26	22	Brightfield2%	1782	676.369	3475.58	1205289	1318.06	1255.13	132.856	52.5512	43.3912	FALSE
26	22	mCherry-left	1782	1361.97	84932.4	2427022	1318.06	1255.13	132.856	52.5512	43.3912	FALSE
26	23	Brightfield2%	1755	676.896	3154.08	1187952	1320.2	1257.22	153.8	51.4423	43.6343	FALSE
26	23	mCherry-left	1755	1389.52	94730.4	2438611	1320.2	1257.22	153.8	51.4423	43.6343	FALSE
26	24	Brightfield2%	1760	679.171	3028.43	1195341	1324.29	1258.63	153.646	51.3206	43.8788	FALSE
26	24	mCherry-left	1760	1412.42	104692	2485868	1324.29	1258.63	153.646	51.3206	43.8788	FALSE
26	25	Brightfield2%	1733	679.23	2978.89	1177106	1328.99	1258.84	-167.51	50.4927	43.8627	FALSE
26	25	mCherry-left	1733	1383.65	72030.3	2397869	1328.99	1258.84	-167.51	50.4927	43.8627	FALSE
26	26	Brightfield2%	1801	675.525	3417.75	1216621	1334.44	1258.07	-144.864	52.8374	43.572	FALSE
26	26	mCherry-left	1801	1310.93	83230.2	2360991	1334.44	1258.07	-144.864	52.8374	43.572	FALSE
26	27	Brightfield2%	1813	679.286	3213.18	1231546	1339	1260.99	-175.117	51.8826	44.9614	FALSE
26	27	mCherry-left	1813	1239.8	49724.8	2247755	1339	1260.99	-175.117	51.8826	44.9614	FALSE
26	28	Brightfield2%	1909	680.156	3086.81	1298417	1342.03	1268.03	-163.625	53.8067	45.3361	FALSE
26	28	mCherry-left	1909	1167.61	32981.2	2228975	1342.03	1268.03	-163.625	53.8067	45.3361	FALSE
26	29	Brightfield2%	1935	682.381	3454.93	1320408	1344.65	1269.81	-160.155	55.2485	44.7146	FALSE
26	29	mCherry-left	1935	1124	37170.4	2174946	1344.65	1269.81	-160.155	55.2485	44.7146	FALSE
26	30	Brightfield2%	1892	684.438	3737.53	1294957	1346.22	1273.06	-134.626	54.172	44.6581	FALSE
26	30	mCherry-left	1892	1081.99	43068.4	2047128	1346.22	1273.06	-134.626	54.172	44.6581	FALSE
26	31	Brightfield2%	1890	684.649	3498.62	1293987	1348.08	1274.97	-123.041	54.4909	44.4052	FALSE
26	31	mCherry-left	1890	986.781	30096.2	1865016	1348.08	1274.97	-123.041	54.4909	44.4052	FALSE
26	32	Brightfield2%	1848	687.17	3683.97	1269891	1349.25	1276.05	-126.601	54.2142	43.6912	FALSE
26	32	mCherry-left	1848	877.7	24754.8	1621990	1349.25	1276.05	-126.601	54.2142	43.6912	FALSE
26	33	Brightfield2%	1863	688.431	3618.1	1282547	1350.83	1276.2	-115.816	53.903	44.3775	FALSE
26	33	mCherry-left	1863	714.407	12802.6	1330941	1350.83	1276.2	-115.816	53.903	44.3775	FALSE
26	34	Brightfield2%	1874	691.986	3775.56	1296782	1350.92	1275.45	-98.8196	54.0158	44.531	FALSE
26	34	mCherry-left	1874	555.172	4263.39	1040393	1350.92	1275.45	-98.8196	54.0158	44.531	FALSE
26	35	Brightfield2%	1955	687.755	4024.29	1344561	1353.38	1271.07	-98.5027	54.389	46.3316	FALSE
26	35	mCherry-left	1955	491.557	2970.93	960994	1353.38	1271.07	-98.5027	54.389	46.3316	FALSE
26	36	Brightfield2%	1988	690.56	3940.33	1372833	1358.1	1269.78	-88.1263	55.7955	45.7231	FALSE
26	36	mCherry-left	1988	454.103	2231.66	902756	1358.1	1269.78	-88.1263	55.7955	45.7231	FALSE
26	37	Brightfield2%	2034	689.383	4276.92	1402206	1385.91	1264.87	-119.927	55.6052	46.8984	FALSE
26	37	mCherry-left	2034	401.387	1848.06	816422	1385.91	1264.87	-119.927	55.6052	46.8984	FALSE
26	38	Brightfield2%	2028	691.059	4139.01	1401468	1387.47	1264.74	-135.09	55.9501	46.3756	FALSE
26	38	mCherry-left	2028	366.405	1520.91	743070	1387.47	1264.74	-135.09	55.9501	46.3756	FALSE
26	39	Brightfield2%	1937	691.96	3977.16	1340326	1393.03	1264.76	171.721	53.2546	46.682	FALSE
26	39	mCherry-left	1937	329.179	1063.15	637619	1393.03	1264.76	171.721	53.2546	46.682	FALSE
27	0	Brightfield2%	2059	671.495	3362.22	1382608	1205.86	1246.24	-162.624	53.1347	49.9221	FALSE
27	0	mCherry-left	2059	213.899	481.093	440418	1205.86	1246.24	-162.624	53.1347	49.9221	FALSE
27	1	Brightfield2%	2092	683.169	3475.1	1429189	1210.6	1251.04	-178.032	56.513	47.6796	FALSE
27	1	mCherry-left	2092	211.729	443.407	442938	1210.6	1251.04	-178.032	56.513	47.6796	FALSE
27	2	Brightfield2%	2026	684.596	3457.1	1386991	1212.5	1250.81	171.069	54.8002	47.5289	FALSE
27	2	mCherry-left	2026	211.946	414.397	429403	1212.5	1250.81	171.069	54.8002	47.5289	FALSE
27	3	Brightfield2%	2036	683.561	3417.25	1391731	1210.91	1249.7	175.958	55.5609	47.0331	FALSE
27	3	mCherry-left	2036	232.082	509.96	472518	1210.91	1249.7	175.958	55.5609	47.0331	FALSE
27	4	Brightfield2%	1997	684.045	3501.95	1366037	1210.63	1248.36	169.965	54.5378	46.9041	FALSE
27	4	mCherry-left	1997	285.738	1221.52	570618	1210.63	1248.36	169.965	54.5378	46.9041	FALSE
27	5	Brightfield2%	2022	681.175	3364.84	1377335	1210.7	1248.06	-177.681	55.4741	46.7087	FALSE
27	5	mCherry-left	2022	373.54	3301.84	755298	1210.7	1248.06	-177.681	55.4741	46.7087	FALSE
27	6	Brightfield2%	2081	683.459	3617.6	1422278	1210.95	1247.72	-177.989	56.4293	47.1559	FALSE
27	6	mCherry-left	2081	424.852	3328.89	884117	1210.95	1247.72	-177.989	56.4293	47.1559	FALSE
27	7	Brightfield2%	2126	680.167	3385.13	1446034	1210.16	1247.69	-174.87	55.9454	48.5698	FALSE
27	7	mCherry-left	2126	521.326	5311.16	1108340	1210.16	1247.69	-174.87	55.9454	48.5698	FALSE
27	8	Brightfield2%	2098	683.845	3271.1	1434706	1211.21	1248.62	-167.014	55.5932	48.2293	FALSE
27	8	mCherry-left	2098	625.015	11066.6	1311282	1211.21	1248.62	-167.014	55.5932	48.2293	FALSE
27	9	Brightfield2%	2091	684.81	3233.83	1431937	1211.27	1249.02	-171.371	54.4431	49.0244	FALSE
27	9	mCherry-left	2091	744.872	18062.6	1557528	1211.27	1249.02	-171.371	54.4431	49.0244	FALSE
27	10	Brightfield2%	2107	684.701	3276.69	1442664	1211.81	1249.5	-169.927	54.8961	49.0211	FALSE
27	10	mCherry-left	2107	828.701	23781.1	1746073	1211.81	1249.5	-169.927	54.8961	49.0211	FALSE
27	11	Brightfield2%	2094	681.364	3282.91	1426777	1212.07	1249.11	-172.704	55.4108	48.2664	FALSE
27	11	mCherry-left	2094	925.931	36094.4	1938900	1212.07	1249.11	-172.704	55.4108	48.2664	FALSE
27	12	Brightfield2%	2001	681.892	3473.83	1364466	1213.16	1248.83	-170.167	53.6553	47.6709	FALSE
27	12	mCherry-left	2001	1034.09	52505.7	2069219	1213.16	1248.83	-170.167	53.6553	47.6709	FALSE
27	13	Brightfield2%	2027	681.41	3318.44	1381219	1214.13	1248.49	-159.354	53.5495	48.3085	FALSE
27	13	mCherry-left	2027	1023.15	46310.3	2073919	1214.13	1248.49	-159.354	53.5495	48.3085	FALSE
27	14	Brightfield2%	1998	680.09	3371.57	1358819	1214.85	1248.69	-145.332	53.2914	47.9761	FALSE
27	14	mCherry-left	1998	1052.86	43714.7	2103609	1214.85	1248.69	-145.332	53.2914	47.9761	FALSE
27	15	Brightfield2%	2030	680.774	3735.47	1381972	1214.18	1248.37	-143.096	53.8703	48.152	FALSE
27	15	mCherry-left	2030	1086.34	36133.7	2205277	1214.18	1248.37	-143.096	53.8703	48.152	FALSE
27	16	Brightfield2%	1960	684.335	3372.59	1341296	1212.54	1246.74	-112.86	52.6787	47.4728	FALSE
27	16	mCherry-left	1960	1129.98	37389.4	2214754	1212.54	1246.74	-112.86	52.6787	47.4728	FALSE
27	17	Brightfield2%	2058	684.91	3121.92	1409544	1212.71	1246.18	-125.813	53.4334	49.1684	FALSE
27	17	mCherry-left	2058	1158.49	56694	2384176	1212.71	1246.18	-125.813	53.4334	49.1684	FALSE
27	18	Brightfield2%	2059	685.331	2902.99	1411096	1212.61	1245.63	-145.88	52.6617	50.0102	FALSE
27	18	mCherry-left	2059	1228.16	55247.5	2528787	1212.61	1245.63	-145.88	52.6617	50.0102	FALSE
27	19	Brightfield2%	2035	687.654	3058.6	1399376	1213.41	1246.26	-129.196	52.1129	49.8801	FALSE
27	19	mCherry-left	2035	1206.94	55147.7	2456113	1213.41	1246.26	-129.196	52.1129	49.8801	FALSE
27	20	Brightfield2%	2068	685.954	2868.15	1418553	1212.79	1246.1	-161.456	52.56	50.2934	FALSE
27	20	mCherry-left	2068	1165.99	65378.2	2411261	1212.79	1246.1	-161.456	52.56	50.2934	FALSE
27	21	Brightfield2%	2084	683.092	3044.95	1423563	1212.35	1246.21	177.044	52.7441	50.504	FALSE
27	21	mCherry-left	2084	1098.94	46134.5	2290191	1212.35	1246.21	177.044	52.7441	50.504	FALSE
27	22	Brightfield2%	2074	680.322	3252.92	1410988	1212.36	1245.33	170.257	52.4999	50.4567	FALSE
27	22	mCherry-left	2074	1004.81	34080.6	2083969	1212.36	1245.33	170.257	52.4999	50.4567	FALSE
27	23	Brightfield2%	2129	680.073	3326.71	1447876	1213.65	1246.1	147.92	53.4205	50.8683	FALSE
27	23	mCherry-left	2129	1042.08	23057.8	2218587	1213.65	1246.1	147.92	53.4205	50.8683	FALSE
27	24	Brightfield2%	2140	676.602	3939.05	1447929	1214.24	1245.73	-120.173	54.2334	50.766	FALSE
27	24	mCherry-left	2140	1080.55	31348.6	2312382	1214.24	1245.73	-120.173	54.2334	50.766	FALSE
27	25	Brightfield2%	2111	680.884	3692.11	1437346	1213.95	1242.51	165.617	54.0698	50.2464	FALSE
27	25	mCherry-left	2111	1159.97	49162	2448698	1213.95	1242.51	165.617	54.0698	50.2464	FALSE
27	26	Brightfield2%	2089	681.74	3692.6	1424154	1215.07	1241.66	114.286	53.9221	49.5238	FALSE
27	26	mCherry-left	2089	1211.47	51508.6	2530765	1215.07	1241.66	114.286	53.9221	49.5238	FALSE
27	27	Brightfield2%	2111	684.691	3864.2	1445383	1214.93	1241.85	114.525	54.529	49.4784	FALSE
27	27	mCherry-left	2111	1182.71	59576.2	2496702	1214.93	1241.85	114.525	54.529	49.4784	FALSE
27	28	Brightfield2%	2044	687.225	3792.74	1404688	1215.17	1243.06	117.161	52.9783	49.2869	FALSE
27	28	mCherry-left	2044	1209.63	48555.7	2472491	1215.17	1243.06	117.161	52.9783	49.2869	FALSE
27	29	Brightfield2%	2054	684.909	3645.41	1406803	1215.04	1242.9	146.778	53.907	48.7043	FALSE
27	29	mCherry-left	2054	1117.71	45222.1	2295782	1215.04	1242.9	146.778	53.907	48.7043	FALSE
27	30	Brightfield2%	2124	685.715	4165.95	1456458	1215.79	1242.82	149.983	54.3508	49.956	FALSE
27	30	mCherry-left	2124	899.274	19395	1910058	1215.79	1242.82	149.983	54.3508	49.956	FALSE
27	31	Brightfield2%	2189	688.902	4231.76	1508006	1215.15	1243.25	159.28	54.6263	51.1957	FALSE
27	31	mCherry-left	2189	810.734	11582.3	1774697	1215.15	1243.25	159.28	54.6263	51.1957	FALSE
27	32	Brightfield2%	2206	693.163	4630.79	1529117	1215.44	1243.37	158.195	55.9369	50.3679	FALSE
27	32	mCherry-left	2206	719.816	7507.26	1587915	1215.44	1243.37	158.195	55.9369	50.3679	FALSE
27	33	Brightfield2%	2199	693.234	4493.64	1524422	1215.54	1243.76	160.204	55.8688	50.3073	FALSE
27	33	mCherry-left	2199	673.951	8618.52	1482018	1215.54	1243.76	160.204	55.8688	50.3073	FALSE
27	34	Brightfield2%	2151	692.582	3883.88	1489744	1216.01	1243.91	165.412	55.2733	49.7251	FALSE
27	34	mCherry-left	2151	601.576	4535.68	1293990	1216.01	1243.91	165.412	55.2733	49.7251	FALSE
27	35	Brightfield2%	2124	694.419	4349.82	1474945	1216.61	1243.74	-179.797	55.0458	49.2635	FALSE
27	35	mCherry-left	2124	560.949	5922.97	1191455	1216.61	1243.74	-179.797	55.0458	49.2635	FALSE
27	36	Brightfield2%	2120	694.558	4484.03	1472463	1217.8	1243.18	176.596	54.1731	49.9928	FALSE
27	36	mCherry-left	2120	497.75	4608.32	1055230	1217.8	1243.18	176.596	54.1731	49.9928	FALSE
27	37	Brightfield2%	2184	693.105	5040.8	1513742	1219.01	1244.52	-172.503	54.6347	50.9877	FALSE
27	37	mCherry-left	2184	435.94	2815.38	952094	1219.01	1244.52	-172.503	54.6347	50.9877	FALSE
27	38	Brightfield2%	2276	690.381	5581.75	1571308	1216.51	1244.63	-149.838	54.996	52.9247	FALSE
27	38	mCherry-left	2276	364.381	1295	829332	1216.51	1244.63	-149.838	54.996	52.9247	FALSE
27	39	Brightfield2%	2228	694.443	4381.92	1547219	1215.2	1241.92	70.6431	55.0279	51.81	FALSE
27	39	mCherry-left	2228	340.118	843.996	757784	1215.2	1241.92	70.6431	55.0279	51.81	FALSE
28	0	Brightfield2%	1455	673.06	2758	979302	1163.16	1261.64	-48.2607	47.6266	39.1435	FALSE
28	0	mCherry-left	1455	200.895	350.031	292302	1163.16	1261.64	-48.2607	47.6266	39.1435	FALSE
28	1	Brightfield2%	1634	684.445	3026.25	1118383	1164.12	1267.16	-32.1414	51.7621	40.2712	FALSE
28	1	mCherry-left	1634	198.777	327.481	324801	1164.12	1267.16	-32.1414	51.7621	40.2712	FALSE
28	2	Brightfield2%	1509	684.338	2711.69	1032666	1161.14	1266.65	-48.7581	50.6666	38.0916	FALSE
28	2	mCherry-left	1509	199.885	281.829	301626	1161.14	1266.65	-48.7581	50.6666	38.0916	FALSE
28	3	Brightfield2%	1591	683.075	2588.1	1086773	1159.74	1266.24	-47.2003	50.9798	39.8969	FALSE
28	3	mCherry-left	1591	218.935	429.124	348326	1159.74	1266.24	-47.2003	50.9798	39.8969	FALSE
28	4	Brightfield2%	1581	678.354	2451.81	1072477	1158.07	1265.27	-48.0814	51.8671	38.9754	FALSE
28	4	mCherry-left	1581	283	1283.8	447423	1158.07	1265.27	-48.0814	51.8671	38.9754	FALSE
28	5	Brightfield2%	1604	679.772	2331.46	1090355	1156.27	1264.1	-53.4345	52.4304	39.0809	FALSE
28	5	mCherry-left	1604	388.112	5405.86	622532	1156.27	1264.1	-53.4345	52.4304	39.0809	FALSE
28	6	Brightfield2%	1601	683.062	2216.52	1093583	1155.29	1263.56	-52.086	52.0539	39.3305	FALSE
28	6	mCherry-left	1601	503.944	11799.7	806815	1155.29	1263.56	-52.086	52.0539	39.3305	FALSE
28	7	Brightfield2%	1588	681.105	2417.01	1081594	1153.94	1262.09	-49.5282	51.286	39.495	FALSE
28	7	mCherry-left	1588	588.421	15913.2	934412	1153.94	1262.09	-49.5282	51.286	39.495	FALSE
28	8	Brightfield2%	1630	682.301	2401.1	1112151	1154.29	1262.51	-50.986	52.1296	39.8998	FALSE
28	8	mCherry-left	1630	634.605	14421.1	1034406	1154.29	1262.51	-50.986	52.1296	39.8998	FALSE
28	9	Brightfield2%	1817	682.68	2391	1240430	1152.13	1262.2	-48.6266	54.344	42.644	FALSE
28	9	mCherry-left	1817	707.936	22245.6	1286319	1152.13	1262.2	-48.6266	54.344	42.644	FALSE
28	10	Brightfield2%	1900	684.492	2355.15	1300534	1151.14	1263.84	-49.7126	58.1212	42.1079	FALSE
28	10	mCherry-left	1900	757.299	26182.3	1438869	1151.14	1263.84	-49.7126	58.1212	42.1079	FALSE
28	11	Brightfield2%	1797	684.265	2403.89	1229624	1150.89	1262.38	-39.8862	53.7555	42.7196	FALSE
28	11	mCherry-left	1797	837.184	29670.3	1504420	1150.89	1262.38	-39.8862	53.7555	42.7196	FALSE
28	12	Brightfield2%	1751	684.906	2350.65	1199271	1149.99	1261.6	-49.4416	53.3937	41.8888	FALSE
28	12	mCherry-left	1751	945.777	47499.9	1656055	1149.99	1261.6	-49.4416	53.3937	41.8888	FALSE
28	13	Brightfield2%	1779	683.423	2294.4	1215809	1150.01	1261.03	-40.3958	52.9253	42.9465	FALSE
28	13	mCherry-left	1779	1042.17	64206.3	1854025	1150.01	1261.03	-40.3958	52.9253	42.9465	FALSE
28	14	Brightfield2%	1706	683.408	2201.23	1165894	1149.46	1261.49	-37.0796	52.5049	41.5198	FALSE
28	14	mCherry-left	1706	1146.84	61218.1	1956505	1149.46	1261.49	-37.0796	52.5049	41.5198	FALSE
28	15	Brightfield2%	1715	680.207	2455.73	1166555	1148.39	1260.26	-13.5614	52.2977	41.9405	FALSE
28	15	mCherry-left	1715	1127.8	58969.9	1934185	1148.39	1260.26	-13.5614	52.2977	41.9405	FALSE
28	16	Brightfield2%	1815	680.28	2656.8	1234708	1147.69	1259.48	-45.5032	53.1788	43.6524	FALSE
28	16	mCherry-left	1815	1044.01	43715.4	1894885	1147.69	1259.48	-45.5032	53.1788	43.6524	FALSE
28	17	Brightfield2%	1971	682.245	2773.65	1344705	1146.42	1258.26	-84.0122	56.0603	44.9525	FALSE
28	17	mCherry-left	1971	1058.56	38993	2086424	1146.42	1258.26	-84.0122	56.0603	44.9525	FALSE
28	18	Brightfield2%	2037	683.007	2802.94	1391286	1140.2	1258.14	-101.028	57.3625	45.4723	FALSE
28	18	mCherry-left	2037	1058.42	32262.2	2156003	1140.2	1258.14	-101.028	57.3625	45.4723	FALSE
28	19	Brightfield2%	2061	685.67	2989.83	1413166	1135.16	1259.32	-113.772	57.28	46.2291	FALSE
28	19	mCherry-left	2061	1062.64	42247.5	2190095	1135.16	1259.32	-113.772	57.28	46.2291	FALSE
28	20	Brightfield2%	2114	685.07	2960.76	1448237	1133.55	1260.64	-114.875	58.1294	46.8067	FALSE
28	20	mCherry-left	2114	1122.98	53541.8	2373981	1133.55	1260.64	-114.875	58.1294	46.8067	FALSE
28	21	Brightfield2%	2146	682.53	3064.67	1464710	1133.58	1260.79	-104.199	56.9947	48.343	FALSE
28	21	mCherry-left	2146	1147.83	63554.3	2463249	1133.58	1260.79	-104.199	56.9947	48.343	FALSE
28	22	Brightfield2%	2127	679.952	2825.74	1446258	1132.43	1258.94	-97.0825	58.5521	46.6066	FALSE
28	22	mCherry-left	2127	1135.66	78894	2415545	1132.43	1258.94	-97.0825	58.5521	46.6066	FALSE
28	23	Brightfield2%	2118	678.99	2819.55	1438101	1131.55	1257.73	-85.2779	58.2332	46.6837	FALSE
28	23	mCherry-left	2118	1085.03	58825.3	2298096	1131.55	1257.73	-85.2779	58.2332	46.6837	FALSE
28	24	Brightfield2%	2186	677.867	2878.61	1481817	1129.77	1256.67	-90.0373	58.771	47.5743	FALSE
28	24	mCherry-left	2186	1073.64	63696.7	2346979	1129.77	1256.67	-90.0373	58.771	47.5743	FALSE
28	25	Brightfield2%	2152	681.839	3075.95	1467318	1128.85	1256.92	-116.424	58.6951	46.8265	FALSE
28	25	mCherry-left	2152	1045.39	32085.5	2249677	1128.85	1256.92	-116.424	58.6951	46.8265	FALSE
28	26	Brightfield2%	2220	684.975	3135.99	1520644	1129.62	1260.22	-105.499	59.6586	47.5002	FALSE
28	26	mCherry-left	2220	1054.45	35070.5	2340870	1129.62	1260.22	-105.499	59.6586	47.5002	FALSE
28	27	Brightfield2%	2150	688.221	3140.41	1479675	1128.39	1262.19	-72.6157	59.1369	46.6847	FALSE
28	27	mCherry-left	2150	1046.86	34783.6	2250745	1128.39	1262.19	-72.6157	59.1369	46.6847	FALSE
28	28	Brightfield2%	2163	688.371	3514.19	1488946	1128.59	1263.03	-64.2715	58.7325	47.3671	FALSE
28	28	mCherry-left	2163	1013.44	42531.9	2192071	1128.59	1263.03	-64.2715	58.7325	47.3671	FALSE
28	29	Brightfield2%	2117	687.063	3290.74	1454513	1127.53	1264.09	-54.3681	58.115	46.7795	FALSE
28	29	mCherry-left	2117	963.179	21469.6	2039049	1127.53	1264.09	-54.3681	58.115	46.7795	FALSE
28	30	Brightfield2%	2148	688.527	3320.75	1478957	1128.14	1264.57	-46.0876	58.7548	46.8646	FALSE
28	30	mCherry-left	2148	849.042	15692.1	1823742	1128.14	1264.57	-46.0876	58.7548	46.8646	FALSE
28	31	Brightfield2%	2241	686.089	3789.44	1537525	1124.48	1260.24	-62.1086	58.8599	48.9537	FALSE
28	31	mCherry-left	2241	710.915	8312.24	1593161	1124.48	1260.24	-62.1086	58.8599	48.9537	FALSE
28	32	Brightfield2%	2251	687.289	4080.47	1547087	1119.01	1257.43	-68.7326	59.9707	48.1891	FALSE
28	32	mCherry-left	2251	645.998	7334.92	1454141	1119.01	1257.43	-68.7326	59.9707	48.1891	FALSE
28	33	Brightfield2%	2220	690.444	4170.6	1532786	1116.99	1256.83	-73.6682	59.7115	47.7727	FALSE
28	33	mCherry-left	2220	596.074	4984.03	1323284	1116.99	1256.83	-73.6682	59.7115	47.7727	FALSE
28	34	Brightfield2%	2202	690.134	3881.3	1519674	1114.02	1256.65	-51.7212	59.3599	47.627	FALSE
28	34	mCherry-left	2202	534.071	3842.4	1176025	1114.02	1256.65	-51.7212	59.3599	47.627	FALSE
28	35	Brightfield2%	2126	690.279	3349.16	1467534	1109.09	1254.14	-31.8261	59.6717	45.663	FALSE
28	35	mCherry-left	2126	487.477	2793.96	1036376	1109.09	1254.14	-31.8261	59.6717	45.663	FALSE
28	36	Brightfield2%	2062	691.244	3286.68	1425345	1100.28	1252.16	-26.8661	57.8828	45.5564	FALSE
28	36	mCherry-left	2062	431.58	1870.91	889918	1100.28	1252.16	-26.8661	57.8828	45.5564	FALSE
28	37	Brightfield2%	2135	688.429	3460.4	1469795	1095.63	1250.73	-3.80707	57.9512	47.1883	FALSE
28	37	mCherry-left	2135	365.728	937.752	780829	1095.63	1250.73	-3.80707	57.9512	47.1883	FALSE
28	38	Brightfield2%	2213	688.901	3719.53	1524539	1088.98	1249.8	15.4976	59.4887	47.656	FALSE
28	38	mCherry-left	2213	329.799	753.181	729845	1088.98	1249.8	15.4976	59.4887	47.656	FALSE
28	39	Brightfield2%	2254	689.157	3768.17	1553361	1082.85	1251.34	26.099	60.7893	47.5972	FALSE
28	39	mCherry-left	2254	308.295	630.62	694896	1082.85	1251.34	26.099	60.7893	47.5972	FALSE
29	0	Brightfield2%	1115	669.525	2630.09	746520	1222.52	1284.36	-78.232	40.04	35.6286	FALSE
29	0	mCherry-left	1115	206.384	397.261	230118	1222.52	1284.36	-78.232	40.04	35.6286	FALSE
29	1	Brightfield2%	1489	671.274	3165.39	999527	1226	1289.4	-115.771	46.6757	41.0156	FALSE
29	1	mCherry-left	1489	201.736	298.255	300385	1226	1289.4	-115.771	46.6757	41.0156	FALSE
29	2	Brightfield2%	1298	681.998	2541.65	885233	1228.09	1290.7	-122.579	44.5978	37.165	FALSE
29	2	mCherry-left	1298	204.64	348.458	265623	1228.09	1290.7	-122.579	44.5978	37.165	FALSE
29	3	Brightfield2%	1410	680.631	2528.4	959690	1228.01	1291.08	-39.3076	47.6079	38.134	FALSE
29	3	mCherry-left	1410	213.599	311.335	301174	1228.01	1291.08	-39.3076	47.6079	38.134	FALSE
29	4	Brightfield2%	1517	679.097	2743.94	1030190	1227.17	1291.31	-20.1241	48.9529	40.0152	FALSE
29	4	mCherry-left	1517	252.156	538.014	382520	1227.17	1291.31	-20.1241	48.9529	40.0152	FALSE
29	5	Brightfield2%	1609	677.815	3101.75	1090604	1226.84	1292.04	-4.25858	51.5346	40.53	FALSE
29	5	mCherry-left	1609	332.956	1388.24	535727	1226.84	1292.04	-4.25858	51.5346	40.53	FALSE
29	6	Brightfield2%	1547	684.772	2940.88	1059342	1225.86	1291.13	-20.7699	49.7851	40.5516	FALSE
29	6	mCherry-left	1547	451.441	4279.76	698380	1225.86	1291.13	-20.7699	49.7851	40.5516	FALSE
29	7	Brightfield2%	1596	682.079	2600.98	1088598	1225.27	1291.74	-19.0544	49.3879	41.49	FALSE
29	7	mCherry-left	1596	598.183	8264.88	954700	1225.27	1291.74	-19.0544	49.3879	41.49	FALSE
29	8	Brightfield2%	1578	685.025	2424.29	1080969	1224.92	1292.31	-37.524	49.2958	41.0496	FALSE
29	8	mCherry-left	1578	777.959	22616.4	1227619	1224.92	1292.31	-37.524	49.2958	41.0496	FALSE
29	9	Brightfield2%	1590	686.221	2391.46	1091091	1224.84	1293.22	-47.5761	48.8131	41.6672	FALSE
29	9	mCherry-left	1590	946.028	34942	1504184	1224.84	1293.22	-47.5761	48.8131	41.6672	FALSE
29	10	Brightfield2%	1612	685.933	2708.9	1105724	1224.77	1294.11	-54.0191	50.2265	41.0392	FALSE
29	10	mCherry-left	1612	1054.27	41116.7	1699480	1224.77	1294.11	-54.0191	50.2265	41.0392	FALSE
29	11	Brightfield2%	1670	686.901	2522.39	1147125	1225.31	1293.64	-54.7085	51.1557	41.7523	FALSE
29	11	mCherry-left	1670	1092.32	53545.9	1824167	1225.31	1293.64	-54.7085	51.1557	41.7523	FALSE
29	12	Brightfield2%	1684	685.181	2582.39	1153844	1225.39	1293.31	-54.5649	51.1736	42.1227	FALSE
29	12	mCherry-left	1684	1132.8	39477.2	1907632	1225.39	1293.31	-54.5649	51.1736	42.1227	FALSE
29	13	Brightfield2%	1702	688.704	2336.75	1172175	1225.47	1293.7	-53.7052	51.3459	42.4026	FALSE
29	13	mCherry-left	1702	1011.7	27122.5	1721911	1225.47	1293.7	-53.7052	51.3459	42.4026	FALSE
29	14	Brightfield2%	1801	689.004	2311.4	1240897	1225.04	1294.62	-48.8375	51.9357	44.363	FALSE
29	14	mCherry-left	1801	1023.05	24757.3	1842505	1225.04	1294.62	-48.8375	51.9357	44.363	FALSE
29	15	Brightfield2%	1902	686.667	2671.58	1306040	1225	1295.79	-25.3225	53.1204	45.8362	FALSE
29	15	mCherry-left	1902	1038.39	21499.1	1975014	1225	1295.79	-25.3225	53.1204	45.8362	FALSE
29	16	Brightfield2%	2150	684.341	2973.13	1471334	1225.07	1296.02	-19.0198	57.2203	48.4172	FALSE
29	16	mCherry-left	2150	1033.5	21165.2	2222017	1225.07	1296.02	-19.0198	57.2203	48.4172	FALSE
29	17	Brightfield2%	2092	688.571	2573.64	1440490	1222.59	1301.52	7.07112	54.123	49.7698	FALSE
29	17	mCherry-left	2092	1018.06	14452	2129791	1222.59	1301.52	7.07112	54.123	49.7698	FALSE
29	18	Brightfield2%	2039	689.97	2616.24	1406849	1217.75	1301.36	-15.4836	53.5644	48.8663	FALSE
29	18	mCherry-left	2039	1041.69	14874.3	2124007	1217.75	1301.36	-15.4836	53.5644	48.8663	FALSE
29	19	Brightfield2%	2124	692.728	2562.57	1471355	1214.67	1303.07	14.5426	55.1916	49.3292	FALSE
29	19	mCherry-left	2124	1046.63	18738.8	2223041	1214.67	1303.07	14.5426	55.1916	49.3292	FALSE
29	20	Brightfield2%	2174	690.329	2417.07	1500776	1212.98	1308.5	-2.47766	56.3021	49.4926	FALSE
29	20	mCherry-left	2174	1045.96	24511.8	2273913	1212.98	1308.5	-2.47766	56.3021	49.4926	FALSE
29	21	Brightfield2%	2173	691.507	2319.99	1502644	1211.05	1312.55	-31.7043	55.9778	49.6815	FALSE
29	21	mCherry-left	2173	1021.87	20285.2	2220523	1211.05	1312.55	-31.7043	55.9778	49.6815	FALSE
29	22	Brightfield2%	2200	686.553	2584.39	1510416	1208.88	1311.78	-30.5439	56.1929	50.1919	FALSE
29	22	mCherry-left	2200	981.023	28038.9	2158250	1208.88	1311.78	-30.5439	56.1929	50.1919	FALSE
29	23	Brightfield2%	2322	683.399	2656.56	1586853	1208.04	1311.7	-15.194	58.084	51.2345	FALSE
29	23	mCherry-left	2322	852.509	11427.5	1979525	1208.04	1311.7	-15.194	58.084	51.2345	FALSE
29	24	Brightfield2%	2396	684.012	2392.24	1638892	1207.23	1312.25	-26.7033	58.1742	52.8247	FALSE
29	24	mCherry-left	2396	747.582	6680.69	1791206	1207.23	1312.25	-26.7033	58.1742	52.8247	FALSE
29	25	Brightfield2%	2429	684.203	2601.3	1661929	1206.93	1313.7	-37.9376	58.1147	53.5515	FALSE
29	25	mCherry-left	2429	753.438	6625.77	1830102	1206.93	1313.7	-37.9376	58.1147	53.5515	FALSE
29	26	Brightfield2%	2468	684.812	2828.22	1690115	1206.05	1317.9	-48.8172	58.4516	54.1026	FALSE
29	26	mCherry-left	2468	758.099	6959.32	1870988	1206.05	1317.9	-48.8172	58.4516	54.1026	FALSE
29	27	Brightfield2%	2572	685.722	2867.76	1763676	1203.73	1320.67	-39.4191	59.8768	54.9628	FALSE
29	27	mCherry-left	2572	759.795	10890.5	1954192	1203.73	1320.67	-39.4191	59.8768	54.9628	FALSE
29	28	Brightfield2%	2477	687.574	2909.16	1703120	1202.42	1323.26	-57.1426	59.2722	53.5467	FALSE
29	28	mCherry-left	2477	770.488	13729.9	1908499	1202.42	1323.26	-57.1426	59.2722	53.5467	FALSE
29	29	Brightfield2%	2533	686.41	2893.49	1738677	1201.59	1326.54	-71.4281	59.952	54.2203	FALSE
29	29	mCherry-left	2533	748.515	11969.8	1895989	1201.59	1326.54	-71.4281	59.952	54.2203	FALSE
29	30	Brightfield2%	2541	687.8	3196.73	1747700	1200.7	1331.48	-91.3254	59.5511	54.6169	FALSE
29	30	mCherry-left	2541	689.229	8234.19	1751332	1200.7	1331.48	-91.3254	59.5511	54.6169	FALSE
29	31	Brightfield2%	2649	689.873	3995.56	1827474	1201.41	1335.47	-72.3989	59.8136	56.7401	FALSE
29	31	mCherry-left	2649	617.774	6623.16	1636484	1201.41	1335.47	-72.3989	59.8136	56.7401	FALSE
29	32	Brightfield2%	2665	692.868	4282.5	1846494	1202.75	1336.85	-55.8351	60.3373	56.541	FALSE
29	32	mCherry-left	2665	527.498	2694.17	1405783	1202.75	1336.85	-55.8351	60.3373	56.541	FALSE
29	33	Brightfield2%	2772	689.697	3887.26	1911841	1203.82	1338.31	-74.5537	61.4485	57.7427	FALSE
29	33	mCherry-left	2772	473.539	1823.12	1312651	1203.82	1338.31	-74.5537	61.4485	57.7427	FALSE
29	34	Brightfield2%	2789	688.9	3645.04	1921341	1204.76	1340.28	-102.482	62.9935	56.7001	FALSE
29	34	mCherry-left	2789	427.757	1283.24	1193014	1204.76	1340.28	-102.482	62.9935	56.7001	FALSE
29	35	Brightfield2%	2826	689.418	3603.41	1948296	1204.48	1340.92	-111.04	63.2595	57.1694	FALSE
29	35	mCherry-left	2826	390.284	897.304	1102942	1204.48	1340.92	-111.04	63.2595	57.1694	FALSE
[truncated: 8,152 more rows]

## Sheet: 3
Position 2
Cell	Time	Channel	Area	Mean	Variance	Total Intensity	Center of Mass X	Center of Mass Y	Angle of Major Axis	Length Major Axis	Length Minor Axis	Disappeared in video
1	0	Brightfield2%	1536	2985.16	38058.4	4585206	1182.85	544.627	1.60862	50.3621	38.9683	FALSE
1	0	mCherry-left	1536	223.013	355.825	342548	1182.85	544.627	1.60862	50.3621	38.9683	FALSE
1	1	Brightfield2%	1603	2996.36	37820.4	4803162	1186.03	549.447	10.3938	50.7928	40.3017	FALSE
1	1	mCherry-left	1603	228.31	381.674	365981	1186.03	549.447	10.3938	50.7928	40.3017	FALSE
1	2	Brightfield2%	1614	2992.85	33557.5	4830464	1187.34	549.12	19.9292	51.9349	39.6671	FALSE
1	2	mCherry-left	1614	238.632	414.122	385152	1187.34	549.12	19.9292	51.9349	39.6671	FALSE
1	3	Brightfield2%	1343	3009.62	38899.5	4041916	1186.56	549.266	5.78548	46.4316	36.8968	FALSE
1	3	mCherry-left	1343	280.649	754.895	376911	1186.56	549.266	5.78548	46.4316	36.8968	FALSE
1	4	Brightfield2%	1419	3010.61	38195.1	4272049	1187.96	549.509	8.67101	46.7134	38.7328	FALSE
1	4	mCherry-left	1419	353.29	2581.89	501318	1187.96	549.509	8.67101	46.7134	38.7328	FALSE
1	5	Brightfield2%	1301	3032.2	32378.2	3944893	1186.82	547.159	-17.4584	44.1809	37.5678	FALSE
1	5	mCherry-left	1301	469.072	5260.59	610263	1186.82	547.159	-17.4584	44.1809	37.5678	FALSE
1	6	Brightfield2%	1290	3040.16	32673.2	3921802	1187.62	546.702	-22.1542	44.1419	37.2993	FALSE
1	6	mCherry-left	1290	612.16	10762.1	789686	1187.62	546.702	-22.1542	44.1419	37.2993	FALSE
1	7	Brightfield2%	1489	3005.32	37133.8	4474918	1187.6	546.146	7.859	47.8321	39.9104	FALSE
1	7	mCherry-left	1489	648.613	16617.6	965785	1187.6	546.146	7.859	47.8321	39.9104	FALSE
1	8	Brightfield2%	1472	3014	37566.2	4436612	1188.36	544.929	8.80704	48.6626	38.6658	FALSE
1	8	mCherry-left	1472	671.899	16345.5	989036	1188.36	544.929	8.80704	48.6626	38.6658	FALSE
1	9	Brightfield2%	1327	3043.73	37336.8	4039036	1189.87	543.485	75.8792	45.3231	37.3548	FALSE
1	9	mCherry-left	1327	655.485	10348.9	869828	1189.87	543.485	75.8792	45.3231	37.3548	FALSE
1	10	Brightfield2%	1605	3016.03	46258	4840735	1195.34	543.269	108.436	50.042	41.1137	FALSE
1	10	mCherry-left	1605	651.431	10483.5	1045547	1195.34	543.269	108.436	50.042	41.1137	FALSE
1	11	Brightfield2%	1613	3020.76	51599.5	4872490	1194.45	541.047	102.785	53.8591	38.6705	FALSE
1	11	mCherry-left	1613	693.975	12379	1119381	1194.45	541.047	102.785	53.8591	38.6705	FALSE
1	12	Brightfield2%	1528	3043.35	44005.8	4650237	1193.83	538.528	140.318	47.9724	40.8025	FALSE
1	12	mCherry-left	1528	753.17	17018.8	1150844	1193.83	538.528	140.318	47.9724	40.8025	FALSE
1	13	Brightfield2%	1738	3033.59	38486.3	5272375	1191.66	536.57	143.073	51.2602	43.5204	FALSE
1	13	mCherry-left	1738	787.735	28574.2	1369084	1191.66	536.57	143.073	51.2602	43.5204	FALSE
1	14	Brightfield2%	1693	3028.8	40050.6	5127756	1190.86	536.076	137.994	50.3271	42.9875	FALSE
1	14	mCherry-left	1693	830.282	30949	1405667	1190.86	536.076	137.994	50.3271	42.9875	FALSE
1	15	Brightfield2%	1726	3034.31	40844.7	5237222	1191.09	536.224	121.071	50.9665	43.4157	FALSE
1	15	mCherry-left	1726	853.666	27101.2	1473428	1191.09	536.224	121.071	50.9665	43.4157	FALSE
1	16	Brightfield2%	1679	3052.22	42876.6	5124683	1192.65	535.745	117.375	50.8021	42.2792	FALSE
1	16	mCherry-left	1679	857.645	27517.8	1439986	1192.65	535.745	117.375	50.8021	42.2792	FALSE
1	17	Brightfield2%	1656	3055.03	34430.4	5059137	1192.73	533.868	124.165	50.4102	42.06	FALSE
1	17	mCherry-left	1656	810.478	17406.4	1342152	1192.73	533.868	124.165	50.4102	42.06	FALSE
1	18	Brightfield2%	1787	3046.4	39146.1	5443910	1198.69	532.289	130.133	53.0763	42.9817	FALSE
1	18	mCherry-left	1787	816.729	21849.9	1459495	1198.69	532.289	130.133	53.0763	42.9817	FALSE
1	19	Brightfield2%	1774	3046.5	44399.4	5404496	1202.01	530.983	141.312	53.3791	42.4579	FALSE
1	19	mCherry-left	1774	855.212	21398.2	1517146	1202.01	530.983	141.312	53.3791	42.4579	FALSE
1	20	Brightfield2%	1779	3033.56	45469.9	5396700	1204.66	530.699	162.959	53.2192	42.6918	FALSE
1	20	mCherry-left	1779	904.868	20628.8	1609761	1204.66	530.699	162.959	53.2192	42.6918	FALSE
1	21	Brightfield2%	1757	3032.14	49110.2	5327473	1207.51	529.664	147.428	54.0733	41.4773	FALSE
1	21	mCherry-left	1757	939.797	24270.8	1651224	1207.51	529.664	147.428	54.0733	41.4773	FALSE
1	22	Brightfield2%	1871	3007.41	45105.6	5626858	1208.75	527.575	149.795	53.6993	44.546	FALSE
1	22	mCherry-left	1871	926.917	29887.2	1734261	1208.75	527.575	149.795	53.6993	44.546	FALSE
1	23	Brightfield2%	1813	3014.78	47817.7	5465792	1211.78	524.256	152.431	52.9429	43.833	FALSE
1	23	mCherry-left	1813	912.883	24138.1	1655056	1211.78	524.256	152.431	52.9429	43.833	FALSE
1	24	Brightfield2%	1818	3004.21	54703.4	5461660	1210.74	521.288	136.456	54.307	42.7464	FALSE
1	24	mCherry-left	1818	746.459	13994.3	1357063	1210.74	521.288	136.456	54.307	42.7464	FALSE
1	25	Brightfield2%	1781	3028.1	44274.1	5393049	1211.74	519.143	128.852	52.9814	43.0552	FALSE
1	25	mCherry-left	1781	697.206	7407.05	1241723	1211.74	519.143	128.852	52.9814	43.0552	FALSE
1	26	Brightfield2%	1917	3022.77	48374.2	5794658	1213.16	516.523	115	54.4317	45.021	FALSE
1	26	mCherry-left	1917	640.378	4179.9	1227605	1213.16	516.523	115	54.4317	45.021	FALSE
1	27	Brightfield2%	1805	3031.37	50592.5	5471618	1218.34	512.885	107.31	54.094	42.7422	FALSE
1	27	mCherry-left	1805	591.318	4863.9	1067329	1218.34	512.885	107.31	54.094	42.7422	FALSE
1	28	Brightfield2%	1954	3009.67	46352.5	5880895	1218.1	511.269	97.81	56.0567	44.5271	FALSE
1	28	mCherry-left	1954	548.229	4924.04	1071239	1218.1	511.269	97.81	56.0567	44.5271	FALSE
1	29	Brightfield2%	2082	3004.32	46495.6	6254997	1227.15	503.62	87.388	57.2353	46.4534	FALSE
1	29	mCherry-left	2082	485.667	4109.16	1011159	1227.15	503.62	87.388	57.2353	46.4534	FALSE
1	30	Brightfield2%	1981	3005.39	42478.3	5953675	1239.35	492.38	78.837	54.5208	46.4078	FALSE
1	30	mCherry-left	1981	430.381	3014.28	852585	1239.35	492.38	78.837	54.5208	46.4078	FALSE
1	31	Brightfield2%	2083	2999.58	41896.3	6248125	1243.55	484.3	64.4637	58.2976	45.6784	FALSE
1	31	mCherry-left	2083	387.67	1349.57	807517	1243.55	484.3	64.4637	58.2976	45.6784	FALSE
1	32	Brightfield2%	2168	2978.41	40378.5	6457196	1244.99	480.732	64.853	57.7565	48.0221	FALSE
1	32	mCherry-left	2168	332.97	960.111	721878	1244.99	480.732	64.853	57.7565	48.0221	FALSE
1	33	Brightfield2%	2181	2989.65	43994.7	6520434	1250.4	478.555	75.5842	58.8197	47.3888	FALSE
1	33	mCherry-left	2181	309.963	721.566	676029	1250.4	478.555	75.5842	58.8197	47.3888	FALSE
1	34	Brightfield2%	1981	3016.38	49648.1	5975442	1251.41	478.049	68.6476	56.6946	44.6802	FALSE
1	34	mCherry-left	1981	293.515	657.869	581453	1251.41	478.049	68.6476	56.6946	44.6802	FALSE
1	35	Brightfield2%	2131	3000.72	46927.2	6394538	1252.57	477.255	68.8398	58.5272	46.6489	FALSE
1	35	mCherry-left	2131	280.102	615.946	596898	1252.57	477.255	68.8398	58.5272	46.6489	FALSE
1	36	Brightfield2%	2149	3003.21	48313.2	6453893	1254.85	476.777	48.504	59.1935	46.4248	FALSE
1	36	mCherry-left	2149	270.078	533.133	580398	1254.85	476.777	48.504	59.1935	46.4248	FALSE
1	37	Brightfield2%	2096	2998.9	47004.8	6285704	1255.64	475.842	61.8435	57.1233	46.9049	FALSE
1	37	mCherry-left	2096	262.927	438.873	551096	1255.64	475.842	61.8435	57.1233	46.9049	FALSE
1	38	Brightfield2%	2061	3013.88	40176.1	6211611	1257.29	474.625	66.8418	55.6263	47.4115	FALSE
1	38	mCherry-left	2061	257.148	459.325	529982	1257.29	474.625	66.8418	55.6263	47.4115	FALSE
1	39	Brightfield2%	2091	3008.07	41945.3	6289882	1257.52	472.222	59.7062	57.4489	46.777	FALSE
1	39	mCherry-left	2091	247.823	371.282	518198	1257.52	472.222	59.7062	57.4489	46.777	FALSE
2	0	Brightfield2%	1455	2954.21	36046.1	4298379	1032.84	566.403	-53.1494	48.6574	38.1431	FALSE
2	0	mCherry-left	1455	226.319	360.348	329294	1032.84	566.403	-53.1494	48.6574	38.1431	FALSE
2	1	Brightfield2%	1406	2973.88	37320.8	4181270	1038.31	572.734	-34.0161	47.818	37.5741	FALSE
2	1	mCherry-left	1406	233.703	394.886	328587	1038.31	572.734	-34.0161	47.818	37.5741	FALSE
2	2	Brightfield2%	1588	2969.02	42478.4	4714797	1040.95	573.572	-51.4404	50.4316	40.2845	FALSE
2	2	mCherry-left	1588	240.885	521.332	382526	1040.95	573.572	-51.4404	50.4316	40.2845	FALSE
2	3	Brightfield2%	1533	2970.65	42317.9	4554014	1042.67	572.962	-61.2678	48.5648	40.3017	FALSE
2	3	mCherry-left	1533	271.746	934.948	416586	1042.67	572.962	-61.2678	48.5648	40.3017	FALSE
2	4	Brightfield2%	1434	2952.6	55821.3	4234027	1044.72	572.379	-56.4337	47.341	38.6551	FALSE
2	4	mCherry-left	1434	328.595	1728.45	471205	1044.72	572.379	-56.4337	47.341	38.6551	FALSE
2	5	Brightfield2%	1466	2967.9	48397.7	4350948	1045.18	571.171	-46.4503	47.6409	39.291	FALSE
2	5	mCherry-left	1466	405.58	5048.68	594581	1045.18	571.171	-46.4503	47.6409	39.291	FALSE
2	6	Brightfield2%	1361	2978.63	42712.1	4053919	1037.57	573.231	-1.08934	46.9514	37.012	FALSE
2	6	mCherry-left	1361	516.276	10329.7	702651	1037.57	573.231	-1.08934	46.9514	37.012	FALSE
2	7	Brightfield2%	1489	2982.25	39614.1	4440577	1039.04	575.333	-20.0865	48.6834	39.0438	FALSE
2	7	mCherry-left	1489	642.489	19777.8	956666	1039.04	575.333	-20.0865	48.6834	39.0438	FALSE
2	8	Brightfield2%	1442	2990.92	41974.6	4312913	1041.11	570.073	4.95771	47.2896	38.9062	FALSE
2	8	mCherry-left	1442	745.262	24174.4	1074668	1041.11	570.073	4.95771	47.2896	38.9062	FALSE
2	9	Brightfield2%	1389	3014.49	42457.8	4187129	1041.91	568.344	48.9446	45.01	39.4821	FALSE
2	9	mCherry-left	1389	728.107	17034.3	1011340	1041.91	568.344	48.9446	45.01	39.4821	FALSE
2	10	Brightfield2%	1506	2999.05	38763.2	4516568	1038.32	566.729	43.8481	48.2925	39.8653	FALSE
2	10	mCherry-left	1506	693.6	15905.2	1044561	1038.32	566.729	43.8481	48.2925	39.8653	FALSE
2	11	Brightfield2%	1667	2996.78	35154.6	4995633	1037.08	562.789	72.5364	53.0869	40.1795	FALSE
2	11	mCherry-left	1667	708.224	17375.5	1180609	1037.08	562.789	72.5364	53.0869	40.1795	FALSE
2	12	Brightfield2%	1692	3005.29	40823.8	5084943	1040.03	563.628	65.8649	52.7183	40.9723	FALSE
2	12	mCherry-left	1692	712.095	15930.6	1204864	1040.03	563.628	65.8649	52.7183	40.9723	FALSE
2	13	Brightfield2%	1665	2995.34	45632.5	4987243	1045.49	559.645	76.932	51.5075	41.2638	FALSE
2	13	mCherry-left	1665	736.112	16002.4	1225627	1045.49	559.645	76.932	51.5075	41.2638	FALSE
2	14	Brightfield2%	1739	2993.89	42772.1	5206381	1050.05	558.088	65.0701	51.6257	42.9903	FALSE
2	14	mCherry-left	1739	783.27	18119.1	1362106	1050.05	558.088	65.0701	51.6257	42.9903	FALSE
2	15	Brightfield2%	1650	2987.6	46050.5	4929542	1052.32	556.435	43.0045	49.7839	42.3064	FALSE
2	15	mCherry-left	1650	837.093	20744.3	1381204	1052.32	556.435	43.0045	49.7839	42.3064	FALSE
2	16	Brightfield2%	1588	2997.56	42061.9	4760129	1051.89	554.414	28.4422	50.4301	40.2512	FALSE
2	16	mCherry-left	1588	890.409	23504.5	1413969	1051.89	554.414	28.4422	50.4301	40.2512	FALSE
2	17	Brightfield2%	1591	3008.49	40743.6	4786512	1050	552.337	27.9016	51.1783	39.7036	FALSE
2	17	mCherry-left	1591	899.202	27213.1	1430631	1050	552.337	27.9016	51.1783	39.7036	FALSE
2	18	Brightfield2%	1823	3000.36	46349.3	5469663	1051.62	552.494	41.0843	53.5807	43.4758	FALSE
2	18	mCherry-left	1823	813.309	21980.2	1482663	1051.62	552.494	41.0843	53.5807	43.4758	FALSE
2	19	Brightfield2%	1842	2985.87	43101.3	5499968	1048.78	551.872	90.1341	54.005	43.6464	FALSE
2	19	mCherry-left	1842	778.719	25467.2	1434400	1048.78	551.872	90.1341	54.005	43.6464	FALSE
2	20	Brightfield2%	1979	2986.4	47477	5910093	1048.74	551.034	45.7628	54.785	47.4936	FALSE
2	20	mCherry-left	1979	781.753	18648.9	1547089	1048.74	551.034	45.7628	54.785	47.4936	FALSE
2	21	Brightfield2%	1675	3016.66	50791.2	5052899	1048.84	552.128	94.4428	51.2963	41.8187	FALSE
2	21	mCherry-left	1675	816.435	19631	1367528	1048.84	552.128	94.4428	51.2963	41.8187	FALSE
2	22	Brightfield2%	1654	2997.35	42797.2	4957617	1050.16	550.446	64.7296	50.0176	42.2354	FALSE
2	22	mCherry-left	1654	849.842	24597.9	1405639	1050.16	550.446	64.7296	50.0176	42.2354	FALSE
2	23	Brightfield2%	1785	2987.16	40477.2	5332089	1051.21	549.655	33.9165	51.8223	44.017	FALSE
2	23	mCherry-left	1785	843.89	20021.5	1506344	1051.21	549.655	33.9165	51.8223	44.017	FALSE
2	24	Brightfield2%	1805	2984.77	38737.4	5387513	1048.66	548.465	40.7007	51.9619	44.3815	FALSE
2	24	mCherry-left	1805	839.067	21696	1514516	1048.66	548.465	40.7007	51.9619	44.3815	FALSE
2	25	Brightfield2%	1769	2992.86	44533.6	5294374	1048.97	548.54	30.759	51.1762	44.154	FALSE
2	25	mCherry-left	1769	776.343	19526.8	1373351	1048.97	548.54	30.759	51.1762	44.154	FALSE
2	26	Brightfield2%	1894	2989.91	37786	5662887	1048.27	549.818	30.7177	54.1355	44.74	FALSE
2	26	mCherry-left	1894	671.124	13103.7	1271109	1048.27	549.818	30.7177	54.1355	44.74	FALSE
2	27	Brightfield2%	1924	2982.38	43845.6	5738091	1044.24	552.942	19.2759	54.2171	45.3534	FALSE
2	27	mCherry-left	1924	610.091	10909.8	1173815	1044.24	552.942	19.2759	54.2171	45.3534	FALSE
2	28	Brightfield2%	1931	2979.57	42985.7	5753550	1043.15	554.495	11.3004	53.7811	45.8326	FALSE
2	28	mCherry-left	1931	570.822	8398.85	1102257	1043.15	554.495	11.3004	53.7811	45.8326	FALSE
2	29	Brightfield2%	1815	2990.64	43431.2	5428015	1041.28	553.096	33.4251	51.5364	45.0447	FALSE
2	29	mCherry-left	1815	545.331	7259.83	989776	1041.28	553.096	33.4251	51.5364	45.0447	FALSE
2	30	Brightfield2%	1873	2976.06	53202.5	5574159	1038.63	552.568	14.1986	54.0796	44.2507	FALSE
2	30	mCherry-left	1873	493.98	5422.67	925225	1038.63	552.568	14.1986	54.0796	44.2507	FALSE
2	31	Brightfield2%	1878	2975.91	44724.8	5588768	1036.94	551.981	13.224	52.6769	45.5422	FALSE
2	31	mCherry-left	1878	441.386	4342.3	828922	1036.94	551.981	13.224	52.6769	45.5422	FALSE
2	32	Brightfield2%	1972	2973.23	50142.4	5863204	1035.81	552.423	17.4208	54.8454	45.9358	FALSE
2	32	mCherry-left	1972	389.694	3243.3	768477	1035.81	552.423	17.4208	54.8454	45.9358	FALSE
2	33	Brightfield2%	1963	2978.29	51501.4	5846376	1033.87	552.809	8.42893	55.8895	44.9435	FALSE
2	33	mCherry-left	1963	328.336	1527.78	644524	1033.87	552.809	8.42893	55.8895	44.9435	FALSE
2	34	Brightfield2%	2087	2973.54	47831	6205778	1032.61	553.906	3.00781	57.1345	46.8816	FALSE
2	34	mCherry-left	2087	304.286	903.854	635044	1032.61	553.906	3.00781	57.1345	46.8816	FALSE
2	35	Brightfield2%	2108	2985.38	45829.7	6293181	1033.07	553.116	16.2322	57.0563	47.591	FALSE
2	35	mCherry-left	2108	290.175	765.656	611688	1033.07	553.116	16.2322	57.0563	47.591	FALSE
2	36	Brightfield2%	2073	2992.64	44945.5	6203735	1031.84	553.285	12.8581	57.2835	46.2196	FALSE
2	36	mCherry-left	2073	279.208	639.241	578798	1031.84	553.285	12.8581	57.2835	46.2196	FALSE
2	37	Brightfield2%	2006	2987.18	48197.7	5992283	1027.81	553.196	0.947397	57.4422	44.5608	FALSE
2	37	mCherry-left	2006	269.782	530.027	541183	1027.81	553.196	0.947397	57.4422	44.5608	FALSE
2	38	Brightfield2%	2044	2992.16	42946.8	6115984	1024.75	550.903	-65.8001	57.932	45.2206	FALSE
2	38	mCherry-left	2044	258.565	489.333	528506	1024.75	550.903	-65.8001	57.932	45.2206	FALSE
2	39	Brightfield2%	1856	3015.84	36847.3	5597408	989.339	629.153	-47.2398	52.3897	45.2868	FALSE
2	39	mCherry-left	1856	255.128	475.103	473518	989.339	629.153	-47.2398	52.3897	45.2868	FALSE
3	0	Brightfield2%	643	3124.88	43996	2009296	1076.29	567.101	-3.39911	29.744	27.625	FALSE
3	0	mCherry-left	643	219.547	270.263	141169	1076.29	567.101	-3.39911	29.744	27.625	FALSE
3	1	Brightfield2%	827	3116.47	31623.2	2577317	1080.73	570.938	55.3649	33.3243	31.6529	FALSE
3	1	mCherry-left	827	221.661	323.041	183314	1080.73	570.938	55.3649	33.3243	31.6529	FALSE
[truncated: 5,436 more rows]

## Sheet: 4
Position 1
[truncated: 901 more rows]

## Sheet: 5
Colony 2.1
[truncated: 691 more rows]

## Sheet: 6
Position 1
[truncated: 765 more rows]
