# Supplementary material for: Multidimensional characterization of inducible promoters and a highly light-sensitive LOV-transcription factor
Source: Nat Commun. 2023 Jun 27;14:3810. doi: 10.1038/s41467-023-38959-8 (PMC10300134; doi:10.1038/s41467-023-38959-8)
Supplement: Supplementary file 3 — Source Data [file 41467_2023_38959_MOESM3_ESM.zip › Source_data_Figure_9.xlsx]

## Sheet: Readme
Readme
Source data for Figure 9.
Each sheet contains source data for a different experiment.
Due to a limit in the length of a sheet name we provide the details of the experiments here.
The protocol used fror all experiments is depicted in the panel A of the figure.
Sheet number	Strain and condition	Reference to the Figure
1	cln- MET3pr-CLN2 20% light	Blue curve in panel B
2	cln- MET3pr-CLN2 clb1,2- GALL-CLB2 LIP-CLB2kd 20% light, no delay	Yellow curve in panel B
3	cln- MET3pr-CLN2 clb1,2- GALL-CLB2, 20% light	Orange curves in panels B and C
4	cln- MET3pr-CLN2 80% light	Blue curve in panel C
5	cln- MET3pr-CLN2 clb1,2- GALL-CLB2 LIP-CLB2kd 80% light, no delay	Yellow curve in panel C
6	cln- MET3pr-CLN2 clb1,2- GALL-CLB2 LIP-CLB2kd 80% light, 20 min delay	Purple curve in panel C
Every sheet contains three columns: 1. Budding time (the time at which the bud could first be detected after releasing cells into -MET media). 2. Anaphase time (time after which HTB2-mCherry marked nuclei are separated) 3. dT (difference between budding and anaphase)
Final plot shows the cumulative distributuion function of dT.
NaN in the tables means that the cel does not finish anaphase by the end of imaging (frame id 55).

## Sheet: 1
Budding time	Anaphase time	dT
29	39	10
30	34	4
30	34	4
30	34	4
30	34	4
30	35	5
30	35	5
30	34	4
30	34	4
30	34	4
29	34	5
29	36	7
29	35	6
30	34	4
30	34	4
30	34	4
30	33	3
30	33	3
30	33	3
29	34	5
30	36	6
29	34	5
29	34	5
29	34	5
29	33	4
29	34	5
29	35	6
29	34	5
29	34	5
29	41	12
29	35	6
29	36	7
29	36	7
29	34	5
30	36	6
30	39	9
30	34	4
30	34	4
30	35	5
29	36	7
29	34	5
29	34	5
29	34	5
29	34	5
29	33	4
29	34	5
30	34	4
30	33	3
30	37	7
30	33	3
30	34	4
30	34	4
31	35	4
32	36	4
30	36	6
31	37	6
31	37	6
30	37	7
30	34	4
30	37	7
30	38	8
30	34	4
30	36	6
30	35	5
30	34	4
30	34	4
30	34	4
30	34	4
30	34	4
30	34	4
31	35	4
31	36	5
30	34	4
31	35	4
29	34	5
29	33	4
29	33	4
30	35	5
29	34	5
30	34	4
30	34	4
31	35	4
30	34	4
30	34	4
29	33	4
30	36	6
29	34	5
30	36	6
30	35	5
30	35	5
30	35	5
31	35	4
31	39	8
30	35	5
30	34	4
30	36	6
30	35	5
30	35	5
30	35	5
30	35	5
30	35	5
30	35	5
30	34	4
30	34	4
30	34	4
30	34	4
30	34	4
31	34	3
30	34	4
30	34	4
30	34	4
31	35	4
31	35	4
31	35	4
31	35	4
31	35	4
32	36	4
30	34	4
30	34	4
31	34	3
31	35	4
31	34	3
31	36	5

## Sheet: 2
Budding time	Anaphase time	dT
29	36	7
29	37	8
34	43	9
29	37	8
30	38	8
30	NaN	#VALUE!
30	40	10
30	42	12
30	37	7
31	NaN	#VALUE!
31	NaN	#VALUE!
29	36	7
29	37	8
30	37	7
30	38	8
30	36	6
30	40	10
29	36	7
29	35	6
30	36	6
30	40	10
29	NaN	#VALUE!
29	NaN	#VALUE!
29	NaN	#VALUE!
31	NaN	#VALUE!
39	NaN	#VALUE!
29	NaN	#VALUE!
29	34	5
30	NaN	#VALUE!
32	NaN	#VALUE!
31	NaN	#VALUE!
31	45	14
32	NaN	#VALUE!
30	36	6
30	41	11
30	41	11
30	36	6
30	37	7
30	38	8
30	38	8
30	40	10
30	NaN	#VALUE!
30	38	8
30	NaN	#VALUE!
30	38	8
31	39	8
31	40	9

## Sheet: 3
Budding time	Anaphase time	dT
29	NaN	#VALUE!
29	NaN	#VALUE!
29	44	15
29	NaN	#VALUE!
30	NaN	#VALUE!
30	NaN	#VALUE!
30	NaN	#VALUE!
30	NaN	#VALUE!
30	NaN	#VALUE!
30	NaN	#VALUE!
30	NaN	#VALUE!
30	NaN	#VALUE!
30	NaN	#VALUE!
30	NaN	#VALUE!
31	NaN	#VALUE!
30	NaN	#VALUE!
30	NaN	#VALUE!
30	NaN	#VALUE!
30	NaN	#VALUE!
31	NaN	#VALUE!
30	NaN	#VALUE!
30	NaN	#VALUE!
29	NaN	#VALUE!
29	NaN	#VALUE!
29	NaN	#VALUE!
29	NaN	#VALUE!
31	NaN	#VALUE!
30	NaN	#VALUE!
30	NaN	#VALUE!
30	NaN	#VALUE!
30	NaN	#VALUE!
30	NaN	#VALUE!
30	NaN	#VALUE!
30	NaN	#VALUE!
31	NaN	#VALUE!
32	NaN	#VALUE!
30	NaN	#VALUE!
29	NaN	#VALUE!
30	NaN	#VALUE!
30	NaN	#VALUE!
29	NaN	#VALUE!
29	NaN	#VALUE!
29	NaN	#VALUE!
29	NaN	#VALUE!
30	NaN	#VALUE!
30	NaN	#VALUE!
30	NaN	#VALUE!
30	NaN	#VALUE!
30	NaN	#VALUE!
30	NaN	#VALUE!
30	NaN	#VALUE!
30	NaN	#VALUE!
31	NaN	#VALUE!
29	55	26
29	NaN	#VALUE!
30	NaN	#VALUE!
30	55	25
31	NaN	#VALUE!
29	50	21
29	NaN	#VALUE!
29	NaN	#VALUE!
29	NaN	#VALUE!
29	NaN	#VALUE!
30	NaN	#VALUE!
30	NaN	#VALUE!
30	NaN	#VALUE!
30	NaN	#VALUE!
31	NaN	#VALUE!
31	NaN	#VALUE!
29	NaN	#VALUE!
30	NaN	#VALUE!
30	NaN	#VALUE!
30	NaN	#VALUE!
30	NaN	#VALUE!
29	NaN	#VALUE!
30	NaN	#VALUE!
30	NaN	#VALUE!
30	NaN	#VALUE!
30	NaN	#VALUE!
30	NaN	#VALUE!
30	NaN	#VALUE!
30	NaN	#VALUE!
29	NaN	#VALUE!
31	NaN	#VALUE!
31	NaN	#VALUE!
29	NaN	#VALUE!
30	NaN	#VALUE!
32	NaN	#VALUE!
33	NaN	#VALUE!
29	NaN	#VALUE!
30	NaN	#VALUE!
30	NaN	#VALUE!
29	NaN	#VALUE!
30	NaN	#VALUE!
30	NaN	#VALUE!
29	NaN	#VALUE!
29	NaN	#VALUE!
30	NaN	#VALUE!
29	NaN	#VALUE!
30	NaN	#VALUE!
30	NaN	#VALUE!
31	NaN	#VALUE!
31	NaN	#VALUE!
33	NaN	#VALUE!
29	NaN	#VALUE!
29	NaN	#VALUE!
30	NaN	#VALUE!
29	NaN	#VALUE!
29	NaN	#VALUE!
29	NaN	#VALUE!
29	NaN	#VALUE!
29	NaN	#VALUE!
30	NaN	#VALUE!

## Sheet: 4
Budding time	Anaphase time	dT
29	NaN	#VALUE!
29	33	4
29	NaN	#VALUE!
29	34	5
29	NaN	#VALUE!
29	39	10
29	39	10
29	35	6
30	35	5
30	35	5
31	54	23
31	NaN	#VALUE!
29	36	7
29	NaN	#VALUE!
29	NaN	#VALUE!
30	NaN	#VALUE!
29	38	9
30	NaN	#VALUE!
30	37	7
30	40	10
30	35	5
30	35	5
30	35	5
31	35	4
31	36	5
30	35	5
30	NaN	#VALUE!
30	43	13
30	38	8
30	36	6
29	36	7
29	43	14
30	36	6
30	38	8
30	36	6
30	36	6
30	37	7
30	37	7
30	43	13
29	35	6
29	34	5
30	35	5
30	34	4
29	33	4
29	37	8
29	36	7
29	35	6
29	35	6
30	34	4
30	35	5
30	34	4
30	36	6
30	35	5
29	34	5
29	NaN	#VALUE!
30	34	4
29	33	4
30	NaN	#VALUE!
31	NaN	#VALUE!
30	35	5
30	39	9
30	37	7
30	35	5
30	36	6
31	35	4
30	NaN	#VALUE!
30	35	5
32	47	15
32	37	5
32	41	9
32	41	9
32	NaN	#VALUE!
30	34	4
31	35	4
31	36	5
31	NaN	#VALUE!
31	35	4
32	39	7
32	38	6
30	NaN	#VALUE!
30	NaN	#VALUE!
30	36	6
30	NaN	#VALUE!
30	38	8
30	39	9
31	NaN	#VALUE!
30	38	8
30	NaN	#VALUE!
31	NaN	#VALUE!
31	40	9
31	NaN	#VALUE!
31	39	8
30	36	6
30	38	8
29	35	6
29	41	12
31	36	5
31	NaN	#VALUE!
30	37	7
30	37	7
32	NaN	#VALUE!
31	36	5
31	37	6
31	36	5
30	36	6
30	36	6
30	NaN	#VALUE!
30	NaN	#VALUE!
30	38	8
31	36	5
32	38	6
32	40	8
32	NaN	#VALUE!
33	37	4
30	35	5
30	35	5
31	NaN	#VALUE!
32	41	9
30	38	8
32	NaN	#VALUE!
32	41	9
30	35	5
31	NaN	#VALUE!
30	36	6
31	35	4
32	NaN	#VALUE!
32	39	7
30	38	8
30	36	6
31	36	5
31	39	8
31	36	5
34	NaN	#VALUE!
31	38	7
32	38	6

## Sheet: 5
Budding time	Anaphase time	dT
29	NaN	#VALUE!
29	36	7
30	36	6
30	36	6
30	38	8
29	39	10
29	NaN	#VALUE!
30	NaN	#VALUE!
30	37	7
30	NaN	#VALUE!
31	42	11
31	40	9
29	36	7
30	NaN	#VALUE!
30	38	8
30	37	7
30	36	6
30	40	10
31	39	8
29	34	5
30	38	8
30	NaN	#VALUE!
30	37	7
30	NaN	#VALUE!
31	NaN	#VALUE!
30	45	15
30	38	8
31	NaN	#VALUE!
31	NaN	#VALUE!
30	NaN	#VALUE!
30	38	8
30	38	8
31	38	7
31	NaN	#VALUE!
31	38	7
30	40	10
30	40	10
29	38	9
31	41	10
31	NaN	#VALUE!
30	38	8
31	38	7
31	39	8
31	NaN	#VALUE!
31	39	8
32	40	8
34	41	7
30	NaN	#VALUE!
32	35	3
30	39	9
30	44	14
32	48	16
33	NaN	#VALUE!
30	NaN	#VALUE!
32	39	7
30	51	21
30	NaN	#VALUE!
30	37	7
30	37	7
30	36	6
31	36	5
30	NaN	#VALUE!
32	41	9
32	NaN	#VALUE!
32	NaN	#VALUE!
32	41	9
31	40	9
32	41	9
33	40	7
29	36	7
30	38	8
31	38	7
31	41	10
34	NaN	#VALUE!
36	NaN	#VALUE!
30	NaN	#VALUE!
31	42	11
31	NaN	#VALUE!
32	NaN	#VALUE!
33	NaN	#VALUE!
29	32	3
30	NaN	#VALUE!
30	NaN	#VALUE!
30	NaN	#VALUE!

## Sheet: 6
Budding time	Anaphase time	dT		Note that "/" in the "budding time" column means that cells have budded but the budding time is not scored since they don't finish anaphase.
77	89	12
77	84	7
79	86	7
78	86	8
77	NaN	#VALUE!
77	84	7
77	NaN	#VALUE!
77	85	8
77	86	9
77	NaN	#VALUE!
78	84	6
78	86	8
77	88	11
77	89	12
77	84	7
76	84	8
76	90	14
/	NaN	#VALUE!
76	85	9
77	88	11
78	88	10
77	87	10
77	85	8
/	NaN	#VALUE!
78	86	8
79	86	7
77	83	6
/	NaN	#VALUE!
/	NaN	#VALUE!
79	90	11
77	85	8
79	86	7
79	88	9
/	NaN	#VALUE!
77	85	8
77	85	8
77	81	4
77	81	4
78	89	11
/	NaN	#VALUE!
78	85	7
77	85	8
/	NaN	#VALUE!
/	NaN	#VALUE!
/	NaN	#VALUE!
/	NaN	#VALUE!
/	NaN	#VALUE!
/	NaN	#VALUE!
77	85	8
78	89	11
/	NaN	#VALUE!
78	97	19
78	86	8
77	85	8
/	NaN	#VALUE!
78	83	5
80	88	8
/	NaN	#VALUE!
78	84	6
/	NaN	#VALUE!
/	NaN	#VALUE!
/	NaN	#VALUE!
/	NaN	#VALUE!
/	NaN	#VALUE!
/	NaN	#VALUE!
/	NaN	#VALUE!
/	NaN	#VALUE!
/	NaN	#VALUE!
81	96	15
/	NaN	#VALUE!
/	NaN	#VALUE!
/	NaN	#VALUE!
/	NaN	#VALUE!
/	NaN	#VALUE!
/	NaN	#VALUE!
/	NaN	#VALUE!
/	NaN	#VALUE!
/	NaN	#VALUE!
81	93	12
/	NaN	#VALUE!
/	NaN	#VALUE!
/	NaN	#VALUE!
/	NaN	#VALUE!
78	87	9
/	NaN	#VALUE!
/	NaN	#VALUE!
/	NaN	#VALUE!
/	NaN	#VALUE!
/	NaN	#VALUE!
/	NaN	#VALUE!
80	85	5
/	NaN	#VALUE!
79	94	15
/	NaN	#VALUE!
/	NaN	#VALUE!
/	NaN	#VALUE!
