# Supplementary material for: Multidimensional characterization of inducible promoters and a highly light-sensitive LOV-transcription factor
Source: Nat Commun. 2023 Jun 27;14:3810. doi: 10.1038/s41467-023-38959-8 (PMC10300134; doi:10.1038/s41467-023-38959-8)
Supplement: Supplementary file 3 — Source Data [file 41467_2023_38959_MOESM3_ESM.zip › Source_data_Figures_1_2_4_5_8.xlsx]

## Sheet: Readme
Readme
Source data for Figure 1.
Each sheet contains source data for a different experiment.
Due to a limit in the length of a sheet name we provide the details of the experiments here.
Data in the sheets are provided as a YeaZ output files.
The frequency of imaging was 10 min. Shown are the timepoints that contain the data plotted on the Figure 1. The earliest timepoint in the sheet corresponds to t = -1 h.
Sheet number	Benchmarked construct	Reference to Figure 1
1	GAL1pr-yEVenus-PEST	panel B
2	EL222, LIP-yEVenus-PEST, 80% light	panel C
3	strongLOV, LIP-yEVenus-PEST, 20% light	panel D
4	Z3EV, Z3EVpr-yEVenus-PEST	panel E
5	PHO5pr-yEVenus-PEST	panel F
6	tetOpr-yEVenus-PEST	panel H
7	MET3pr-yEVenus-PEST	panel I
8	El222, LIP-yEVenus-PEST, 20% light	panel J
9	El222, GLIP-yEVenus-PEST	panel K
10	CUP1pr-yEVenus-PEST	panel L
11	PhyB-PIF3, GAL1pr-yEVenus-PEST	panel M
12	GALL-yEVenus-PEST	panel N
13	ADH1t-tetOpr-yEVenus-PEST	panel G
Note: Same data has been used for a part or totality of Figures 2, 4, 5, 8.
Note: Optogenetic promoter induction datra with ymScarletI as a reporter are given in another supplementary file

## Sheet: 1
Cell	Time	Channel	Area	Mean	Variance	Total Intensity	Center of Mass X	Center of Mass Y	Angle of Major Axis	Length Major Axis	Length Minor Axis	Disappeared in video
1	42	YFP-left	1140	180.389	259.736	205643	1122.38	799.025	-2.33172	41.1635	35.3161	FALSE
1	42	BF-left	1140	724.503	200970	825933	1122.38	799.025	-2.33172	41.1635	35.3161	FALSE
1	43	YFP-left	1094	185.377	301.507	202802	1135.1	797.624	-81.2754	40.335	34.5992	FALSE
1	43	BF-left	1094	653.505	116585	714934	1135.1	797.624	-81.2754	40.335	34.5992	FALSE
1	44	YFP-left	892	168.901	167.966	150660	1140.84	814.471	14.2662	40.6243	29.045	FALSE
1	44	BF-left	892	719.635	77780.7	641914	1140.84	814.471	14.2662	40.6243	29.045	FALSE
1	45	YFP-left	1378	168.039	215.466	231558	1143.86	796.216	-130.828	46.3992	38.068	FALSE
1	45	BF-left	1378	905.094	141134	1247219	1143.86	796.216	-130.828	46.3992	38.068	FALSE
1	46	YFP-left	1322	182.809	310.365	241674	1143.59	795.546	-136.687	46.9057	36.1672	FALSE
1	46	BF-left	1322	786.422	215309	1039650	1143.59	795.546	-136.687	46.9057	36.1672	FALSE
1	47	YFP-left	1414	183.678	297.148	259720	1142.68	791.847	-146.059	48.1177	37.7457	FALSE
1	47	BF-left	1414	800.089	235291	1131326	1142.68	791.847	-146.059	48.1177	37.7457	FALSE
1	48	YFP-left	1463	187.96	308.538	274986	1145.55	790.862	-152.149	48.8573	38.4836	FALSE
1	48	BF-left	1463	770.878	189265	1127795	1145.55	790.862	-152.149	48.8573	38.4836	FALSE
1	49	YFP-left	1525	190.909	377.971	291136	1147.11	788.913	-165.34	49.3232	39.8434	FALSE
1	49	BF-left	1525	732.838	171819	1117578	1147.11	788.913	-165.34	49.3232	39.8434	FALSE
1	50	YFP-left	1556	208.306	654.981	324124	1148.27	790.772	-161.123	50.2222	39.8067	FALSE
1	50	BF-left	1556	785.053	188214	1221543	1148.27	790.772	-161.123	50.2222	39.8067	FALSE
1	51	YFP-left	1561	318.186	3869.08	496689	1156.42	790.224	-147.289	50.5437	39.5141	FALSE
1	51	BF-left	1561	774.961	180145	1209714	1156.42	790.224	-147.289	50.5437	39.5141	FALSE
1	52	YFP-left	1582	483.305	14012.8	764589	1159.59	787.834	-143.024	49.8616	40.5315	FALSE
1	52	BF-left	1582	769.826	164621	1217864	1159.59	787.834	-143.024	49.8616	40.5315	FALSE
1	53	YFP-left	1663	751.896	35176.8	1250403	1165.08	791.337	-144.547	50.7417	41.8496	FALSE
1	53	BF-left	1663	799.983	204506	1330372	1165.08	791.337	-144.547	50.7417	41.8496	FALSE
1	54	YFP-left	1590	1022.17	53098.8	1625243	1166.57	793.6	-130.435	49.4982	41.0864	FALSE
1	54	BF-left	1590	768.696	126804	1222226	1166.57	793.6	-130.435	49.4982	41.0864	FALSE
1	55	YFP-left	1692	1433.03	116806	2424694	1166.34	792.309	-120.408	51.3437	42.1028	FALSE
1	55	BF-left	1692	757.309	130948	1281366	1166.34	792.309	-120.408	51.3437	42.1028	FALSE
1	56	YFP-left	1716	1834.95	193887	3148778	1168.27	791.052	-115.525	53.4543	41.1729	FALSE
1	56	BF-left	1716	794.886	148801	1364025	1168.27	791.052	-115.525	53.4543	41.1729	FALSE
1	57	YFP-left	1655	2231.64	300069	3693363	1166.47	791.375	-100.474	50.3187	41.9523	FALSE
1	57	BF-left	1655	806.074	200164	1334053	1166.47	791.375	-100.474	50.3187	41.9523	FALSE
1	58	YFP-left	1660	2635.81	532160	4375450	1168.33	788.708	-101.983	50.1507	42.2562	FALSE
1	58	BF-left	1660	793.112	141229	1316566	1168.33	788.708	-101.983	50.1507	42.2562	FALSE
1	59	YFP-left	1682	3091.81	702507	5200417	1167.53	789.663	-96.2859	50.8395	42.1972	FALSE
1	59	BF-left	1682	799.373	152988	1344546	1167.53	789.663	-96.2859	50.8395	42.1972	FALSE
1	60	YFP-left	1623	3468.01	830956	5628580	1166.08	788.374	-100.639	49.6458	41.6673	FALSE
1	60	BF-left	1623	777.965	164649	1262637	1166.08	788.374	-100.639	49.6458	41.6673	FALSE
1	61	YFP-left	1698	3699.47	1.26878e+06	6281697	1167.1	782.449	-88.3047	50.9937	42.4599	FALSE
1	61	BF-left	1698	844.592	239130	1434117	1167.1	782.449	-88.3047	50.9937	42.4599	FALSE
1	62	YFP-left	1490	4531.69	1.73438e+06	6752216	1167.4	781.085	-83.1485	48.4821	39.177	FALSE
1	62	BF-left	1490	718.936	95582.1	1071214	1167.4	781.085	-83.1485	48.4821	39.177	FALSE
1	63	YFP-left	1558	5455.62	1.85227e+06	8499853	1166.8	775.851	-97.4518	49.1928	40.3822	FALSE
1	63	BF-left	1558	749.275	131033	1167370	1166.8	775.851	-97.4518	49.1928	40.3822	FALSE
1	64	YFP-left	1543	5562.93	1.87522e+06	8583601	1165.22	777.323	-78.6898	48.6737	40.4078	FALSE
1	64	BF-left	1543	779.043	138100	1202064	1165.22	777.323	-78.6898	48.6737	40.4078	FALSE
1	65	YFP-left	1541	5834.5	1.52773e+06	8990969	1164.17	775.139	-79.943	49.7227	39.5249	FALSE
1	65	BF-left	1541	823.177	163679	1268515	1164.17	775.139	-79.943	49.7227	39.5249	FALSE
1	66	YFP-left	1623	6270.61	2.25448e+06	10177205	1164.44	776.139	-99.6302	50.947	40.6363	FALSE
1	66	BF-left	1623	835.102	170748	1355371	1164.44	776.139	-99.6302	50.947	40.6363	FALSE
1	67	YFP-left	1640	6814.95	2.68145e+06	11176515	1167.24	772.652	-118.916	50.9982	41.0181	FALSE
1	67	BF-left	1640	790.693	134516	1296736	1167.24	772.652	-118.916	50.9982	41.0181	FALSE
1	68	YFP-left	1592	6916.52	2.51259e+06	11011095	1168.04	769.236	-135.522	51.3995	39.5613	FALSE
1	68	BF-left	1592	753.807	122230	1200061	1168.04	769.236	-135.522	51.3995	39.5613	FALSE
1	69	YFP-left	1596	7505.55	3.11918e+06	11978864	1171.03	764.083	-141.086	51.2983	39.72	FALSE
1	69	BF-left	1596	754.707	135700	1204513	1171.03	764.083	-141.086	51.2983	39.72	FALSE
1	70	YFP-left	1628	7274.1	3.27857e+06	11842227	1170.71	759.506	-145.986	51.4761	40.3864	FALSE
1	70	BF-left	1628	778.686	136925	1267700	1170.71	759.506	-145.986	51.4761	40.3864	FALSE
1	71	YFP-left	1544	7735.21	2.83451e+06	11943166	1168.97	757.337	-143.797	50.1549	39.3006	FALSE
1	71	BF-left	1544	762.021	102529	1176560	1168.97	757.337	-143.797	50.1549	39.3006	FALSE
1	72	YFP-left	1525	6862.17	3.17652e+06	10464811	1169.85	751.983	172.792	50.5917	38.4633	FALSE
1	72	BF-left	1525	733.498	90082.4	1118584	1169.85	751.983	172.792	50.5917	38.4633	FALSE
1	73	YFP-left	1648	6725.14	3.27424e+06	11083034	1172.3	750.134	144.962	51.8064	40.604	FALSE
1	73	BF-left	1648	783.11	173175	1290565	1172.3	750.134	144.962	51.8064	40.604	FALSE
1	74	YFP-left	1668	5900.84	2.30296e+06	9842596	1175.51	747.887	139.475	51.4952	41.3488	FALSE
1	74	BF-left	1668	741.278	130705	1236451	1175.51	747.887	139.475	51.4952	41.3488	FALSE
1	75	YFP-left	1741	4808.62	1.7288e+06	8371810	1172.96	731.972	118.044	53.414	41.5862	FALSE
1	75	BF-left	1741	750.882	110939	1307285	1172.96	731.972	118.044	53.414	41.5862	FALSE
1	76	YFP-left	1736	3828.07	721148	6645527	1173.14	726.982	131.06	53.0432	41.7607	FALSE
1	76	BF-left	1736	740.069	101852	1284760	1173.14	726.982	131.06	53.0432	41.7607	FALSE
1	77	YFP-left	1746	3823.49	504751	6675819	1174.08	726.188	115.636	52.4588	42.4455	FALSE
1	77	BF-left	1746	715.326	98769.4	1248960	1174.08	726.188	115.636	52.4588	42.4455	FALSE
1	78	YFP-left	1735	3451.16	569363	5987754	1174.58	718.202	96.3462	52.2681	42.3775	FALSE
1	78	BF-left	1735	739.8	129092	1283553	1174.58	718.202	96.3462	52.2681	42.3775	FALSE
1	79	YFP-left	1785	3275.24	523475	5846311	1175.32	712.468	86.4716	53.0409	42.9317	FALSE
1	79	BF-left	1785	778.826	190657	1390204	1175.32	712.468	86.4716	53.0409	42.9317	FALSE
1	80	YFP-left	1733	2908.52	420587	5040466	1170.73	704.671	35.8055	52.4278	42.2169	FALSE
1	80	BF-left	1733	751.123	122315	1301697	1170.73	704.671	35.8055	52.4278	42.2169	FALSE
1	81	YFP-left	1742	2916.73	454300	5080937	1167.78	697.036	17.1805	51.8502	42.979	FALSE
1	81	BF-left	1742	742.755	121080	1293880	1167.78	697.036	17.1805	51.8502	42.979	FALSE
1	82	YFP-left	1762	2595.1	327880	4572561	1166.33	694.359	24.5055	51.5454	43.7001	FALSE
1	82	BF-left	1762	767.074	119949	1351585	1166.33	694.359	24.5055	51.5454	43.7001	FALSE
1	83	YFP-left	1749	2236.52	214943	3911674	1163.78	694.662	10.9796	52.6235	42.474	FALSE
1	83	BF-left	1749	790.444	116814	1382487	1163.78	694.662	10.9796	52.6235	42.474	FALSE
1	84	YFP-left	1737	1756.82	99437.5	3051588	1163.12	689.788	13.6081	52.1429	42.57	FALSE
1	84	BF-left	1737	847.884	121332	1472775	1163.12	689.788	13.6081	52.1429	42.57	FALSE
1	85	YFP-left	1794	1633.89	65799.1	2931190	1162.35	677.208	14.623	53.1609	43.1163	FALSE
1	85	BF-left	1794	784.803	94536.9	1407936	1162.35	677.208	14.623	53.1609	43.1163	FALSE
1	86	YFP-left	1816	1543.97	60737.9	2803858	1161	669.639	18.275	53.5849	43.3295	FALSE
1	86	BF-left	1816	751.667	83846.9	1365028	1161	669.639	18.275	53.5849	43.3295	FALSE
1	87	YFP-left	1885	1529.27	75280.1	2882671	1159.3	667.288	33.5904	56.0202	42.9799	FALSE
1	87	BF-left	1885	757.332	100840	1427570	1159.3	667.288	33.5904	56.0202	42.9799	FALSE
2	42	YFP-left	1097	181.267	285.561	198850	1208.16	812.655	-95.1689	41.144	34.1141	FALSE
2	42	BF-left	1097	788.727	227138	865234	1208.16	812.655	-95.1689	41.144	34.1141	FALSE
2	43	YFP-left	1152	187.787	344.27	216331	1207.67	809.422	-99.9961	41.8095	35.3416	FALSE
2	43	BF-left	1152	781.375	222795	900144	1207.67	809.422	-99.9961	41.8095	35.3416	FALSE
2	44	YFP-left	763	167.805	161.29	128035	1217.13	822.861	83.7925	41.2472	25.2084	FALSE
2	44	BF-left	763	799.088	81650.1	609704	1217.13	822.861	83.7925	41.2472	25.2084	FALSE
2	45	YFP-left	1289	169.046	207.018	217900	1209.88	808.788	-107.015	45.3801	36.5624	FALSE
2	45	BF-left	1289	871.54	104373	1123415	1209.88	808.788	-107.015	45.3801	36.5624	FALSE
2	46	YFP-left	1277	183.464	324.968	234284	1209.52	808.994	-104.678	44.0721	37.1142	FALSE
2	46	BF-left	1277	789.61	215743	1008332	1209.52	808.994	-104.678	44.0721	37.1142	FALSE
2	47	YFP-left	1349	186.258	354.784	251262	1208.18	805.792	-107.001	44.742	38.58	FALSE
2	47	BF-left	1349	818.649	228661	1104357	1208.18	805.792	-107.001	44.742	38.58	FALSE
2	48	YFP-left	1379	189.699	375.637	261595	1210.1	805.974	-103.562	45.3351	38.936	FALSE
2	48	BF-left	1379	798.554	206388	1101206	1210.1	805.974	-103.562	45.3351	38.936	FALSE
2	49	YFP-left	1415	192.645	408.407	272592	1209.78	804.381	-108.648	45.6309	39.6535	FALSE
2	49	BF-left	1415	749.353	185158	1060334	1209.78	804.381	-108.648	45.6309	39.6535	FALSE
2	50	YFP-left	1374	223.432	945.464	306996	1209.53	807.154	-106.193	45.472	38.6534	FALSE
2	50	BF-left	1374	777.107	180080	1067745	1209.53	807.154	-106.193	45.472	38.6534	FALSE
2	51	YFP-left	1391	400.037	7352.65	556452	1211.28	805.773	-95.293	45.8534	38.7901	FALSE
2	51	BF-left	1391	810.519	212325	1127432	1211.28	805.773	-95.293	45.8534	38.7901	FALSE
2	52	YFP-left	1371	786.3	48782.6	1078017	1208.42	801.852	-101.75	45.4846	38.5951	FALSE
2	52	BF-left	1371	816.366	213426	1119238	1208.42	801.852	-101.75	45.4846	38.5951	FALSE
2	53	YFP-left	1362	1407.11	184971	1916489	1208.4	802.43	-119.485	45.8721	38.1146	FALSE
2	53	BF-left	1362	825.847	283599	1124804	1208.4	802.43	-119.485	45.8721	38.1146	FALSE
2	54	YFP-left	1295	1950.51	279580	2525907	1207.74	800.971	-101.866	45.0586	36.8935	FALSE
2	54	BF-left	1295	791.416	179050	1024884	1207.74	800.971	-101.866	45.0586	36.8935	FALSE
2	55	YFP-left	1313	2591.65	591112	3402836	1208.15	797.959	-79.1887	45.1775	37.2222	FALSE
2	55	BF-left	1313	782.428	179367	1027328	1208.15	797.959	-79.1887	45.1775	37.2222	FALSE
2	56	YFP-left	1289	2819.17	693094	3633915	1209.01	796.492	-74.4625	45.3279	36.3876	FALSE
2	56	BF-left	1289	780.403	191026	1005940	1209.01	796.492	-74.4625	45.3279	36.3876	FALSE
2	57	YFP-left	1247	3123.5	855124	3894999	1207.29	796.589	-79.4179	45.3566	35.1245	FALSE
2	57	BF-left	1247	777.025	210456	968950	1207.29	796.589	-79.4179	45.3566	35.1245	FALSE
2	58	YFP-left	1201	3378.92	873387	4058086	1208.81	794.763	-69.79	44.4419	34.5744	FALSE
2	58	BF-left	1201	749.988	187897	900736	1208.81	794.763	-69.79	44.4419	34.5744	FALSE
2	59	YFP-left	1203	3658.27	788968	4400902	1208.83	796.652	-78.0538	44.0003	34.9543	FALSE
2	59	BF-left	1203	733.895	195201	882876	1208.83	796.652	-78.0538	44.0003	34.9543	FALSE
2	60	YFP-left	1143	3959.11	707378	4525259	1209.02	794.983	-90.0127	42.4999	34.3353	FALSE
2	60	BF-left	1143	673.345	104584	769633	1209.02	794.983	-90.0127	42.4999	34.3353	FALSE
2	61	YFP-left	1216	4064.47	728127	4942394	1206.55	793.429	-97.3773	44.6194	34.8035	FALSE
2	61	BF-left	1216	722.54	163433	878609	1206.55	793.429	-97.3773	44.6194	34.8035	FALSE
2	62	YFP-left	1153	4698.64	910620	5417536	1200.24	800.299	-103.728	43.4843	33.8639	FALSE
2	62	BF-left	1153	700.052	90306.8	807160	1200.24	800.299	-103.728	43.4843	33.8639	FALSE
2	63	YFP-left	1192	4839.49	1.10172e+06	5768671	1199.03	797.927	-108.614	43.331	35.0915	FALSE
2	63	BF-left	1192	745.966	133730	889192	1199.03	797.927	-108.614	43.331	35.0915	FALSE
2	64	YFP-left	1211	5094.62	1.02888e+06	6169584	1197.36	799.131	-102.617	43.3557	35.6058	FALSE
2	64	BF-left	1211	766.623	136073	928381	1197.36	799.131	-102.617	43.3557	35.6058	FALSE
2	65	YFP-left	1247	5771.09	1.1958e+06	7196551	1196.52	796.881	-105.832	44.2767	35.9165	FALSE
2	65	BF-left	1247	776.622	153606	968448	1196.52	796.881	-105.832	44.2767	35.9165	FALSE
2	66	YFP-left	1232	6405.92	1.47483e+06	7892091	1195.13	800.438	-108.107	43.9008	35.7881	FALSE
2	66	BF-left	1232	785.501	165137	967737	1195.13	800.438	-108.107	43.9008	35.7881	FALSE
2	67	YFP-left	1238	6815.92	1.94768e+06	8438105	1196.89	799.101	-109.739	43.7426	36.122	FALSE
2	67	BF-left	1238	776.543	169900	961360	1196.89	799.101	-109.739	43.7426	36.122	FALSE
2	68	YFP-left	1245	6896.91	1.92002e+06	8586656	1197.12	799.24	-109.977	43.7658	36.2979	FALSE
2	68	BF-left	1245	803.088	212300	999844	1197.12	799.24	-109.977	43.7658	36.2979	FALSE
2	69	YFP-left	1265	7276.16	2.38418e+06	9204337	1200.41	792.636	-110.077	44.7794	36.022	FALSE
2	69	BF-left	1265	795.915	206107	1006832	1200.41	792.636	-110.077	44.7794	36.022	FALSE
2	70	YFP-left	1254	7109.85	2.43628e+06	8915749	1201	785.955	-120.355	44.971	35.5872	FALSE
2	70	BF-left	1254	800.991	159798	1004443	1201	785.955	-120.355	44.971	35.5872	FALSE
2	71	YFP-left	1201	7631.22	3.02534e+06	9165100	1200.67	782.501	-132.299	44.141	34.7221	FALSE
2	71	BF-left	1201	768.201	129545	922609	1200.67	782.501	-132.299	44.141	34.7221	FALSE
2	72	YFP-left	1154	6926.6	1.94922e+06	7993299	1200.16	780.81	-122.444	42.9419	34.2542	FALSE
2	72	BF-left	1154	784.323	112927	905109	1200.16	780.81	-122.444	42.9419	34.2542	FALSE
2	73	YFP-left	1248	6508.61	1.55501e+06	8122750	1202.6	780.857	-103.515	44.3073	35.9041	FALSE
2	73	BF-left	1248	805.232	141872	1004930	1202.6	780.857	-103.515	44.3073	35.9041	FALSE
2	74	YFP-left	1261	5499.23	910828	6934530	1203.52	782.561	-94.1342	43.9776	36.5484	FALSE
2	74	BF-left	1261	815.17	138008	1027929	1203.52	782.561	-94.1342	43.9776	36.5484	FALSE
2	75	YFP-left	1299	4778.77	798870	6207627	1205.77	780.496	-91.6125	44.6465	37.0995	FALSE
2	75	BF-left	1299	843.517	172428	1095728	1205.77	780.496	-91.6125	44.6465	37.0995	FALSE
2	76	YFP-left	1316	4094.84	606329	5388807	1204.13	782.106	-90.3397	45.765	36.6933	FALSE
2	76	BF-left	1316	828.398	181354	1090172	1204.13	782.106	-90.3397	45.765	36.6933	FALSE
2	77	YFP-left	1363	4080.86	690819	5562209	1203.18	784.991	-87.5828	45.6666	38.1047	FALSE
2	77	BF-left	1363	809.249	185290	1103007	1203.18	784.991	-87.5828	45.6666	38.1047	FALSE
2	78	YFP-left	1342	3637.17	558839	4881076	1203.13	781.715	-90.9444	45.2107	37.859	FALSE
2	78	BF-left	1342	819.957	162400	1100382	1203.13	781.715	-90.9444	45.2107	37.859	FALSE
2	79	YFP-left	1340	3459.36	531862	4635544	1204.98	776.206	-100.735	46.271	36.9402	FALSE
2	79	BF-left	1340	808.159	152865	1082933	1204.98	776.206	-100.735	46.271	36.9402	FALSE
2	80	YFP-left	1340	3068.53	507767	4111836	1205.1	769.943	-106.892	46.1809	37.0431	FALSE
2	80	BF-left	1340	832.258	182492	1115226	1205.1	769.943	-106.892	46.1809	37.0431	FALSE
2	81	YFP-left	1297	3005.89	604293	3898633	1202.36	762.146	-125.903	45.8031	36.1787	FALSE
2	81	BF-left	1297	813.743	177922	1055425	1202.36	762.146	-125.903	45.8031	36.1787	FALSE
2	82	YFP-left	1296	2702.14	381148	3501970	1201.77	759.521	-138.276	45.9768	36.007	FALSE
2	82	BF-left	1296	837.109	185836	1084893	1201.77	759.521	-138.276	45.9768	36.007	FALSE
2	83	YFP-left	1398	2226.3	240003	3112363	1204.68	754.094	-114.042	45.7608	39.0065	FALSE
2	83	BF-left	1398	764.676	165804	1069017	1204.68	754.094	-114.042	45.7608	39.0065	FALSE
2	84	YFP-left	1417	2021.43	189004	2864365	1204.77	749.447	-121.884	46.0212	39.3005	FALSE
2	84	BF-left	1417	757.683	153167	1073637	1204.77	749.447	-121.884	46.0212	39.3005	FALSE
2	85	YFP-left	1447	2085.16	220761	3017230	1206.17	738.245	-117.838	46.8801	39.3935	FALSE
2	85	BF-left	1447	773.402	147765	1119112	1206.17	738.245	-117.838	46.8801	39.3935	FALSE
2	86	YFP-left	1438	2069.68	237559	2976193	1207.32	734.118	-128.998	46.5828	39.4168	FALSE
2	86	BF-left	1438	780.185	142552	1121906	1207.32	734.118	-128.998	46.5828	39.4168	FALSE
2	87	YFP-left	1433	2027.49	255590	2905387	1209.56	730.86	-148.543	46.3641	39.4532	FALSE
2	87	BF-left	1433	758.429	153711	1086829	1209.56	730.86	-148.543	46.3641	39.4532	FALSE
3	42	YFP-left	1694	184.991	267.374	313374	1116.17	844.154	-64.2966	51.5933	42.0135	FALSE
3	42	BF-left	1694	804.87	252741	1363449	1116.17	844.154	-64.2966	51.5933	42.0135	FALSE
3	43	YFP-left	1734	188.558	285.476	326959	1115.92	841.068	-62.5425	51.905	42.8433	FALSE
3	43	BF-left	1734	776.445	209897	1346355	1115.92	841.068	-62.5425	51.905	42.8433	FALSE
3	44	YFP-left	536	178.146	184.266	95486	1117.98	846.95	14.7218	27.5347	24.921	FALSE
3	44	BF-left	536	780.065	57510.5	418115	1117.98	846.95	14.7218	27.5347	24.921	FALSE
3	45	YFP-left	1827	171.34	194.798	313039	1122.68	838.144	-49.1147	51.7813	45.1614	FALSE
3	45	BF-left	1827	871.068	88909.5	1591442	1122.68	838.144	-49.1147	51.7813	45.1614	FALSE
3	46	YFP-left	1885	186.229	271.157	351042	1123.84	837.334	-30.6905	52.9018	45.6023	FALSE
3	46	BF-left	1885	797.456	216067	1503204	1123.84	837.334	-30.6905	52.9018	45.6023	FALSE
3	47	YFP-left	1957	189.377	285.749	370611	1122.83	833.833	-22.3134	53.3218	46.9346	FALSE
3	47	BF-left	1957	820.971	218057	1606640	1122.83	833.833	-22.3134	53.3218	46.9346	FALSE
3	48	YFP-left	1991	192.391	285.326	383051	1125.22	832.809	-21.7876	53.7324	47.3809	FALSE
3	48	BF-left	1991	796.808	194856	1586445	1125.22	832.809	-21.7876	53.7324	47.3809	FALSE
3	49	YFP-left	2090	196.216	348.381	410091	1125.37	829.881	-9.41078	54.5229	49.0535	FALSE
3	49	BF-left	2090	771.511	194610	1612457	1125.37	829.881	-9.41078	54.5229	49.0535	FALSE
3	50	YFP-left	2059	213.529	484.229	439656	1125.89	832.206	-17.8334	54.2863	48.5155	FALSE
3	50	BF-left	2059	771.926	180024	1589395	1125.89	832.206	-17.8334	54.2863	48.5155	FALSE
3	51	YFP-left	2057	308.675	2057.11	634945	1130.93	832.104	-50.7671	55.1318	47.6794	FALSE
3	51	BF-left	2057	756.274	151880	1555655	1130.93	832.104	-50.7671	55.1318	47.6794	FALSE
3	52	YFP-left	2096	500.808	10008.4	1049693	1130.48	829.066	-74.0177	55.6927	48.0722	FALSE
3	52	BF-left	2096	777.792	165716	1630252	1130.48	829.066	-74.0177	55.6927	48.0722	FALSE
3	53	YFP-left	2095	900.32	52110	1886170	1133.28	831.491	-88.9288	55.835	47.9383	FALSE
3	53	BF-left	2095	777.344	151583	1628535	1133.28	831.491	-88.9288	55.835	47.9383	FALSE
3	54	YFP-left	2092	1173.09	97598.1	2454106	1133.61	832.692	-108.409	56.1249	47.6284	FALSE
3	54	BF-left	2092	818.094	166492	1711452	1133.61	832.692	-108.409	56.1249	47.6284	FALSE
3	55	YFP-left	2028	1748.99	192064	3546944	1132.91	832.526	-111.499	55.4585	46.6973	FALSE
3	55	BF-left	2028	768.374	117606	1558262	1132.91	832.526	-111.499	55.4585	46.6973	FALSE
3	56	YFP-left	2022	1956.78	231568	3956602	1133.99	832.136	-119.109	55.8352	46.238	FALSE
3	56	BF-left	2022	816.257	155015	1650472	1133.99	832.136	-119.109	55.8352	46.238	FALSE
3	57	YFP-left	1995	2301.33	357211	4591156	1133.5	832.279	-126.477	55.772	45.7186	FALSE
3	57	BF-left	1995	837.337	191647	1670488	1133.5	832.279	-126.477	55.772	45.7186	FALSE
3	58	YFP-left	2022	2539.9	402813	5135682	1135.33	830.221	-130.355	56.4523	45.758	FALSE
3	58	BF-left	2022	836.966	165679	1692345	1135.33	830.221	-130.355	56.4523	45.758	FALSE
3	59	YFP-left	1995	2828.68	378290	5643208	1135.33	831.882	-127.922	55.9461	45.5152	FALSE
3	59	BF-left	1995	836.919	134831	1669654	1135.33	831.882	-127.922	55.9461	45.5152	FALSE
3	60	YFP-left	2021	2934.97	346489	5931574	1134.86	830.855	-132.042	56.2762	45.8176	FALSE
3	60	BF-left	2021	789.836	116904	1596259	1134.86	830.855	-132.042	56.2762	45.8176	FALSE
3	61	YFP-left	2112	3250.3	409973	6864640	1141.57	828.987	-123.059	56.6354	47.5632	FALSE
3	61	BF-left	2112	811.86	154249	1714648	1141.57	828.987	-123.059	56.6354	47.5632	FALSE
3	62	YFP-left	2130	3729.96	520183	7944819	1143.94	830.099	-98.1576	56.8586	47.8335	FALSE
3	62	BF-left	2130	769.05	127943	1638077	1143.94	830.099	-98.1576	56.8586	47.8335	FALSE
3	63	YFP-left	2132	4117.09	523734	8777642	1153	827.992	-29.2798	56.8807	47.7854	FALSE
3	63	BF-left	2132	752.23	115246	1603754	1153	827.992	-29.2798	56.8807	47.7854	FALSE
3	64	YFP-left	2061	4597.74	913760	9475942	1156.29	830.283	-10.2308	56.6104	46.4272	FALSE
3	64	BF-left	2061	748.083	92462.6	1541799	1156.29	830.283	-10.2308	56.6104	46.4272	FALSE
3	65	YFP-left	2028	5330.85	1.19589e+06	10810964	1156.61	827.446	-3.66383	56.8454	45.478	FALSE
3	65	BF-left	2028	736.707	81197.9	1494042	1156.61	827.446	-3.66383	56.8454	45.478	FALSE
3	66	YFP-left	1965	5992.35	1.16371e+06	11774959	1154.99	826.928	-2.77326	56.1783	44.6123	FALSE
3	66	BF-left	1965	710.572	81931.2	1396274	1154.99	826.928	-2.77326	56.1783	44.6123	FALSE
3	67	YFP-left	1985	6264.49	1.84346e+06	12435007	1155.77	822.553	1.05149	56.0818	45.1106	FALSE
3	67	BF-left	1985	726.574	102070	1442249	1155.77	822.553	1.05149	56.0818	45.1106	FALSE
3	68	YFP-left	2005	5858.35	934335	11745982	1154.78	817.976	4.44047	56.762	45.0206	FALSE
3	68	BF-left	2005	708.238	61446	1420017	1154.78	817.976	4.44047	56.762	45.0206	FALSE
3	69	YFP-left	2002	5788.05	786910	11587679	1158.41	812.308	14.8283	56.066	45.5125	FALSE
3	69	BF-left	2002	714.616	52846.7	1430661	1158.41	812.308	14.8283	56.066	45.5125	FALSE
3	70	YFP-left	2100	5449.29	1.06446e+06	11443512	1159.03	808.364	21.4153	57.4469	46.6017	FALSE
3	70	BF-left	2100	736.107	50454.8	1545825	1159.03	808.364	21.4153	57.4469	46.6017	FALSE
3	71	YFP-left	2079	5679.79	452086	11808280	1160.13	807.356	31.2655	57.9961	45.6982	FALSE
3	71	BF-left	2079	699.162	34273.2	1453557	1160.13	807.356	31.2655	57.9961	45.6982	FALSE
3	72	YFP-left	2077	5005.72	468156	10396875	1159.5	806.407	24.6967	58.8237	45.216	FALSE
3	72	BF-left	2077	730.233	36892.4	1516694	1159.5	806.407	24.6967	58.8237	45.216	FALSE
3	73	YFP-left	2016	4832.2	830787	9741716	1160.24	808.708	58.598	56.7422	45.3424	FALSE
3	73	BF-left	2016	740.31	49750.2	1492464	1160.24	808.708	58.598	56.7422	45.3424	FALSE
3	74	YFP-left	2066	3905.86	237795	8069509	1159.95	809.139	60.6843	57.4978	45.8321	FALSE
3	74	BF-left	2066	752.52	78836.8	1554706	1159.95	809.139	60.6843	57.4978	45.8321	FALSE
3	75	YFP-left	2097	3298.95	192844	6917907	1161.06	804.279	53.4454	57.8156	46.2522	FALSE
3	75	BF-left	2097	745.649	80131.4	1563627	1161.06	804.279	53.4454	57.8156	46.2522	FALSE
3	76	YFP-left	2041	2895.86	191528	5910458	1160.93	804.553	43.3014	56.8476	45.7956	FALSE
3	76	BF-left	2041	755.139	83921.2	1541238	1160.93	804.553	43.3014	56.8476	45.7956	FALSE
3	77	YFP-left	2090	2805.18	146266	5862835	1161.11	806.899	45.8049	57.2861	46.528	FALSE
3	77	BF-left	2090	764.078	83724.4	1596924	1161.11	806.899	45.8049	57.2861	46.528	FALSE
3	78	YFP-left	2102	2199.39	101759	4623114	1160.06	801.025	45.5362	57.5316	46.5847	FALSE
3	78	BF-left	2102	775.937	77088.9	1631019	1160.06	801.025	45.5362	57.5316	46.5847	FALSE
3	79	YFP-left	2176	1822.61	55222.4	3966010	1161.19	795.899	52.4576	58.3706	47.5268	FALSE
3	79	BF-left	2176	775.181	96011.4	1686794	1161.19	795.899	52.4576	58.3706	47.5268	FALSE
3	80	YFP-left	2175	1503.6	31939.3	3270325	1162.44	791.945	66.0173	58.8159	47.1297	FALSE
3	80	BF-left	2175	767.135	84407.5	1668519	1162.44	791.945	66.0173	58.8159	47.1297	FALSE
3	81	YFP-left	2281	1467.24	46079.4	3346770	1160.3	787.29	69.2485	59.628	48.7729	FALSE
3	81	BF-left	2281	781.9	143137	1783515	1160.3	787.29	69.2485	59.628	48.7729	FALSE
3	82	YFP-left	2295	1388.43	52395.5	3186455	1160.01	784.939	75.7288	59.7327	49.001	FALSE
3	82	BF-left	2295	771.204	139555	1769914	1160.01	784.939	75.7288	59.7327	49.001	FALSE
3	83	YFP-left	2235	1243.32	37570.1	2778821	1159.57	780.156	76.1961	59.4013	47.9718	FALSE
3	83	BF-left	2235	723.949	108622	1618025	1159.57	780.156	76.1961	59.4013	47.9718	FALSE
3	84	YFP-left	2228	1085.75	34004.3	2419058	1161.9	773.86	79.6527	59.0022	48.1594	FALSE
3	84	BF-left	2228	731.158	107185	1629021	1161.9	773.86	79.6527	59.0022	48.1594	FALSE
3	85	YFP-left	2211	1059.13	22991.8	2341726	1163.05	761.326	79.0646	59.1703	47.6531	FALSE
3	85	BF-left	2211	733.45	86432.1	1621657	1163.05	761.326	79.0646	59.1703	47.6531	FALSE
3	86	YFP-left	2246	1010.86	39066.6	2270385	1163.7	754.728	73.3864	58.8006	49.0326	FALSE
3	86	BF-left	2246	746.566	74134.1	1676787	1163.7	754.728	73.3864	58.8006	49.0326	FALSE
3	87	YFP-left	2292	929.759	17150.5	2131008	1165.04	752.052	78.0383	60.6448	48.2004	FALSE
3	87	BF-left	2292	782.314	108370	1793064	1165.04	752.052	78.0383	60.6448	48.2004	FALSE
4	42	YFP-left	1265	182.878	292.338	231341	1050.73	848.198	-63.9235	44.4426	36.4543	FALSE
4	42	BF-left	1265	792.471	265078	1002476	1050.73	848.198	-63.9235	44.4426	36.4543	FALSE
4	43	YFP-left	1346	186.198	308.105	250622	1046.51	844.328	-58.4581	45.6349	37.6994	FALSE
4	43	BF-left	1346	792.158	313654	1066244	1046.51	844.328	-58.4581	45.6349	37.6994	FALSE
4	44	YFP-left	888	175.087	189.53	155477	1047.77	856.264	21.6276	41.3384	28.5453	FALSE
4	44	BF-left	888	803.528	98242.9	713533	1047.77	856.264	21.6276	41.3384	28.5453	FALSE
4	45	YFP-left	1440	167.599	195.051	241343	1036.24	841.815	-40.9753	48.5598	37.8314	FALSE
4	45	BF-left	1440	821.481	52570.3	1182933	1036.24	841.815	-40.9753	48.5598	37.8314	FALSE
4	46	YFP-left	1386	182.975	271.365	253603	1032.75	841.974	-28.8238	46.222	38.3707	FALSE
4	46	BF-left	1386	721.913	186280	1000572	1032.75	841.974	-28.8238	46.222	38.3707	FALSE
4	47	YFP-left	1412	184.628	280.97	260695	1027.27	837.506	-38.3068	47.0133	38.3736	FALSE
4	47	BF-left	1412	763.66	209513	1078288	1027.27	837.506	-38.3068	47.0133	38.3736	FALSE
4	48	YFP-left	1395	188.862	289.142	263463	1027.27	838.227	-32.128	46.3009	38.515	FALSE
4	48	BF-left	1395	761.695	199805	1062564	1027.27	838.227	-32.128	46.3009	38.515	FALSE
4	49	YFP-left	1394	195.231	369.522	272152	1027.2	836.577	-36.2585	46.3086	38.4752	FALSE
4	49	BF-left	1394	749.736	210289	1045132	1027.2	836.577	-36.2585	46.3086	38.4752	FALSE
4	50	YFP-left	1418	239.655	1157.68	339831	1026.76	839.053	-33.0241	46.3248	39.1151	FALSE
4	50	BF-left	1418	776.602	218126	1101221	1026.76	839.053	-33.0241	46.3248	39.1151	FALSE
4	51	YFP-left	1477	379.214	6823.71	560099	1028.11	838.106	-36.9494	47.6628	39.6127	FALSE
4	51	BF-left	1477	780.149	226269	1152280	1028.11	838.106	-36.9494	47.6628	39.6127	FALSE
4	52	YFP-left	1484	637.884	31900.8	946620	1024.62	834.362	-36.2185	47.5338	39.9028	FALSE
4	52	BF-left	1484	778.394	209137	1155136	1024.62	834.362	-36.2185	47.5338	39.9028	FALSE
4	53	YFP-left	1493	1111.79	119900	1659905	1024.61	835.722	-30.3032	47.4348	40.229	FALSE
4	53	BF-left	1493	748.308	189935	1117224	1024.61	835.722	-30.3032	47.4348	40.229	FALSE
4	54	YFP-left	1480	1486.32	223175	2199756	1022.97	835.449	-36.7003	47.3057	39.9676	FALSE
4	54	BF-left	1480	763.072	193699	1129347	1022.97	835.449	-36.7003	47.3057	39.9676	FALSE
4	55	YFP-left	1514	2221.31	543363	3363060	1021.27	834.559	-44.6813	47.1249	41.0624	FALSE
4	55	BF-left	1514	772.471	233282	1169521	1021.27	834.559	-44.6813	47.1249	41.0624	FALSE
4	56	YFP-left	1541	2458.08	732550	3787904	1022.51	833.873	-55.8126	47.2984	41.6838	FALSE
4	56	BF-left	1541	793.005	217614	1222020	1022.51	833.873	-55.8126	47.2984	41.6838	FALSE
4	57	YFP-left	1498	2853.66	1.07208e+06	4274784	1021.42	833.628	-36.5014	47.0674	40.6938	FALSE
4	57	BF-left	1498	773.342	188304	1158466	1021.42	833.628	-36.5014	47.0674	40.6938	FALSE
4	58	YFP-left	1457	3199.41	910043	4661544	1024.99	832.296	-32.8375	46.477	40.0132	FALSE
4	58	BF-left	1457	765.495	197903	1115326	1024.99	832.296	-32.8375	46.477	40.0132	FALSE
4	59	YFP-left	1394	3852.26	1.1342e+06	5370051	1024.59	835.552	-15.9427	45.069	39.4905	FALSE
4	59	BF-left	1394	713.839	136188	995091	1024.59	835.552	-15.9427	45.069	39.4905	FALSE
4	60	YFP-left	1402	3828.19	851678	5367121	1019.54	836.823	-29.3965	46.005	38.8772	FALSE
4	60	BF-left	1402	718.447	148528	1007262	1019.54	836.823	-29.3965	46.005	38.8772	FALSE
4	61	YFP-left	1465	3957.86	1.10712e+06	5798260	1015.21	835.118	-33.4529	48.0565	38.8903	FALSE
4	61	BF-left	1465	753.984	173811	1104587	1015.21	835.118	-33.4529	48.0565	38.8903	FALSE
4	62	YFP-left	1442	4366.61	1.07971e+06	6296652	1014.76	837.469	-63.0399	46.8837	39.2724	FALSE
4	62	BF-left	1442	752.538	205833	1085160	1014.76	837.469	-63.0399	46.8837	39.2724	FALSE
4	63	YFP-left	1479	4636.56	1.22138e+06	6857473	1016.55	835.905	-84.889	48.8439	38.6334	FALSE
4	63	BF-left	1479	803.746	277362	1188741	1016.55	835.905	-84.889	48.8439	38.6334	FALSE
4	64	YFP-left	1479	4758.04	1.3974e+06	7037137	1015.36	837.115	-90.7881	49.2174	38.3544	FALSE
4	64	BF-left	1479	821.034	246339	1214310	1015.36	837.115	-90.7881	49.2174	38.3544	FALSE
4	65	YFP-left	1466	5238.31	1.7573e+06	7679362	1013.46	833.506	-85.8453	47.3732	39.4595	FALSE
4	65	BF-left	1466	751.538	172801	1101754	1013.46	833.506	-85.8453	47.3732	39.4595	FALSE
4	66	YFP-left	1460	5464.94	2.14712e+06	7978814	1005.26	835.123	-33.1104	46.3001	40.2324	FALSE
4	66	BF-left	1460	741.135	147424	1082057	1005.26	835.123	-33.1104	46.3001	40.2324	FALSE
4	67	YFP-left	1496	5836.07	2.82128e+06	8730754	1001.97	834.701	5.84818	46.8258	40.7575	FALSE
4	67	BF-left	1496	788.499	197239	1179594	1001.97	834.701	5.84818	46.8258	40.7575	FALSE
4	68	YFP-left	1459	6012.65	2.53121e+06	8772450	1000.66	832.7	5.33697	46.7035	39.8516	FALSE
4	68	BF-left	1459	792.482	195163	1156231	1000.66	832.7	5.33697	46.7035	39.8516	FALSE
4	69	YFP-left	1422	6474.34	3.23354e+06	9206512	998.561	825.656	-23.8582	46.5994	38.9816	FALSE
4	69	BF-left	1422	777.946	170087	1106239	998.561	825.656	-23.8582	46.5994	38.9816	FALSE
4	70	YFP-left	1445	6170.42	3.10205e+06	8916254	993.88	818.423	-34.8847	48.0051	38.4611	FALSE
4	70	BF-left	1445	808.898	179786	1168858	993.88	818.423	-34.8847	48.0051	38.4611	FALSE
4	71	YFP-left	1403	6517.33	3.49269e+06	9143809	993.272	813.838	-42.2384	46.5278	38.5379	FALSE
4	71	BF-left	1403	818.562	202938	1148442	993.272	813.838	-42.2384	46.5278	38.5379	FALSE
4	72	YFP-left	1451	5192.8	1.76842e+06	7534755	991.449	809.741	-32.1503	47.1665	39.3242	FALSE
4	72	BF-left	1451	831.369	236739	1206316	991.449	809.741	-32.1503	47.1665	39.3242	FALSE
4	73	YFP-left	1552	4800.41	1.45996e+06	7450237	987.448	806.411	-41.3995	49.0517	40.4072	FALSE
4	73	BF-left	1552	832.678	249461	1292317	987.448	806.411	-41.3995	49.0517	40.4072	FALSE
4	74	YFP-left	1547	4071.91	865018	6299249	988.845	804.37	-72.81	49.4085	40.0246	FALSE
4	74	BF-left	1547	780.024	146397	1206697	988.845	804.37	-72.81	49.4085	40.0246	FALSE
4	75	YFP-left	1552	3869.42	679960	6005346	988.803	798.189	-42.6571	48.7767	40.6834	FALSE
4	75	BF-left	1552	773.325	142192	1200200	988.803	798.189	-42.6571	48.7767	40.6834	FALSE
4	76	YFP-left	1546	3340.81	563721	5164896	984.695	797.346	-22.7314	48.9433	40.3346	FALSE
4	76	BF-left	1546	767.959	152997	1187265	984.695	797.346	-22.7314	48.9433	40.3346	FALSE
4	77	YFP-left	1581	3284	553146	5192011	982.896	796.638	-25.4438	49.3256	40.9859	FALSE
4	77	BF-left	1581	772.252	177348	1220930	982.896	796.638	-25.4438	49.3256	40.9859	FALSE
4	78	YFP-left	1544	2738.82	431502	4228732	981.727	784.345	-24.5816	49.8728	39.6362	FALSE
4	78	BF-left	1544	759.74	125968	1173038	981.727	784.345	-24.5816	49.8728	39.6362	FALSE
4	79	YFP-left	1537	2551.82	317137	3922147	981.302	780.033	-15.0574	50.2391	39.0962	FALSE
4	79	BF-left	1537	759.99	100015	1168105	981.302	780.033	-15.0574	50.2391	39.0962	FALSE
4	80	YFP-left	1551	2169.7	168570	3365204	981.507	768.854	-41.312	50.444	39.3562	FALSE
4	80	BF-left	1551	798.662	135171	1238725	981.507	768.854	-41.312	50.444	39.3562	FALSE
4	81	YFP-left	1601	2011.02	164768	3219648	971.984	758.26	-66.7034	51.1343	40.0674	FALSE
4	81	BF-left	1601	777.565	131646	1244881	971.984	758.26	-66.7034	51.1343	40.0674	FALSE
4	82	YFP-left	1626	1669.19	66283.8	2714104	967.74	748.84	-82.8242	51.0533	40.6784	FALSE
4	82	BF-left	1626	767.579	140875	1248083	967.74	748.84	-82.8242	51.0533	40.6784	FALSE
4	83	YFP-left	1648	1422.93	70053.1	2344981	967.66	745.831	-97.1477	50.785	41.414	FALSE
4	83	BF-left	1648	807.284	196967	1330404	967.66	745.831	-97.1477	50.785	41.414	FALSE
4	84	YFP-left	1589	1212.43	50081.4	1926559	966.16	747.571	-151.23	50.811	40.0034	FALSE
4	84	BF-left	1589	745.485	97798.3	1184575	966.16	747.571	-151.23	50.811	40.0034	FALSE
4	85	YFP-left	1581	1172.98	50543.1	1854483	962.798	744.844	-164.665	50.3417	40.1594	FALSE
4	85	BF-left	1581	730.438	81324.4	1154822	962.798	744.844	-164.665	50.3417	40.1594	FALSE
4	86	YFP-left	1591	1061.05	38629.5	1688132	958.062	738.353	-164.514	50.3105	40.3337	FALSE
4	86	BF-left	1591	769.508	91079.6	1224288	958.062	738.353	-164.514	50.3105	40.3337	FALSE
4	87	YFP-left	1673	1014.38	42315.3	1697055	948.923	728.075	-158.825	51.9611	41.1034	FALSE
4	87	BF-left	1673	777.614	160511	1300948	948.923	728.075	-158.825	51.9611	41.1034	FALSE
5	44	YFP-left	322	174.034	184.3	56039	1208.87	853.537	174.833	21.9122	18.8425	TRUE
5	44	BF-left	322	934.419	79891.6	300883	1208.87	853.537	174.833	21.9122	18.8425	TRUE
6	42	YFP-left	1478	195.76	312.301	289334	1080.13	875.937	159.753	47.7837	39.5758	FALSE
6	42	BF-left	1478	898.055	473631	1327325	1080.13	875.937	159.753	47.7837	39.5758	FALSE
6	43	YFP-left	1527	201.858	369.246	308237	1078.83	872.407	142.168	48.8001	40.0521	FALSE
6	43	BF-left	1527	893.464	503233	1364320	1078.83	872.407	142.168	48.8001	40.0521	FALSE
6	44	YFP-left	1498	189.638	241.585	284078	1084.32	890.227	-129.486	53.0994	38.511	FALSE
6	44	BF-left	1498	811.342	53481.3	1215391	1084.32	890.227	-129.486	53.0994	38.511	FALSE
6	45	YFP-left	1636	175.522	216.29	287154	1081.6	864.196	131.951	51.7223	40.3942	FALSE
6	45	BF-left	1636	842.11	54842.6	1377692	1081.6	864.196	131.951	51.7223	40.3942	FALSE
6	46	YFP-left	1606	195.419	315.455	313843	1084.67	861.145	112.742	51.6019	39.8324	FALSE
6	46	BF-left	1606	798.526	207249	1282433	1084.67	861.145	112.742	51.6019	39.8324	FALSE
6	47	YFP-left	1592	197.636	327.602	314636	1083.94	857.656	112.276	51.7519	39.387	FALSE
6	47	BF-left	1592	812.383	206680	1293313	1083.94	857.656	112.276	51.7519	39.387	FALSE
6	48	YFP-left	1561	200.596	327.472	313131	1086.29	855.851	109.751	51.7866	38.6748	FALSE
6	48	BF-left	1561	781.732	191455	1220284	1086.29	855.851	109.751	51.7866	38.6748	FALSE
6	49	YFP-left	1565	203.447	329.039	318394	1086.85	852.601	109.233	52.0091	38.7275	FALSE
6	49	BF-left	1565	762.918	197278	1193967	1086.85	852.601	109.233	52.0091	38.7275	FALSE
6	50	YFP-left	1611	249.434	810.306	401838	1086.28	854.458	108.081	53.084	39.0556	FALSE
6	50	BF-left	1611	776.502	189610	1250945	1086.28	854.458	108.081	53.084	39.0556	FALSE
6	51	YFP-left	1651	425.726	5909.42	702873	1088.09	852.823	106.653	53.7882	39.3948	FALSE
6	51	BF-left	1651	767.579	182294	1267273	1088.09	852.823	106.653	53.7882	39.3948	FALSE
6	52	YFP-left	1650	732.061	25501.7	1207901	1085.98	848.751	109.002	53.5085	39.4958	FALSE
6	52	BF-left	1650	747.353	148396	1233132	1085.98	848.751	109.002	53.5085	39.4958	FALSE
6	53	YFP-left	1665	1193.66	77439.6	1987447	1086.95	850.063	113.116	53.4693	39.8599	FALSE
6	53	BF-left	1665	754.858	163041	1256838	1086.95	850.063	113.116	53.4693	39.8599	FALSE
6	54	YFP-left	1655	1350.64	70959.8	2235314	1086.01	849.682	113.368	52.8125	39.9999	FALSE
6	54	BF-left	1655	765.811	148819	1267417	1086.01	849.682	113.368	52.8125	39.9999	FALSE
6	55	YFP-left	1726	1795.91	160911	3099741	1083.78	848.548	115.849	54.6153	40.3107	FALSE
6	55	BF-left	1726	776.204	165428	1339728	1083.78	848.548	115.849	54.6153	40.3107	FALSE
6	56	YFP-left	1786	1982.05	204849	3539947	1082.72	847.23	124.887	55.7145	40.8588	FALSE
6	56	BF-left	1786	804.017	177607	1435975	1082.72	847.23	124.887	55.7145	40.8588	FALSE
6	57	YFP-left	1764	2447.69	235937	4317720	1080.73	848.838	139.356	55.0131	41.1209	FALSE
6	57	BF-left	1764	750.057	129753	1323101	1080.73	848.838	139.356	55.0131	41.1209	FALSE
6	58	YFP-left	1785	2833.05	313974	5056992	1082.91	847.612	134.272	56.2216	40.5008	FALSE
6	58	BF-left	1785	768.654	138340	1372048	1082.91	847.612	134.272	56.2216	40.5008	FALSE
6	59	YFP-left	1825	3373.23	428537	6156137	1083.26	846.576	117.643	56.721	41.0588	FALSE
6	59	BF-left	1825	740.149	122314	1350772	1083.26	846.576	117.643	56.721	41.0588	FALSE
6	60	YFP-left	1819	3684.8	738011	6702649	1083.22	844.263	111.737	56.6584	41.003	FALSE
6	60	BF-left	1819	747.892	115004	1360416	1083.22	844.263	111.737	56.6584	41.003	FALSE
6	61	YFP-left	1763	4067.54	817269	7171070	1091.57	837.634	85.9593	55.051	40.8771	FALSE
6	61	BF-left	1763	727.514	114903	1282608	1091.57	837.634	85.9593	55.051	40.8771	FALSE
6	62	YFP-left	1732	4445.83	857855	7700177	1095.84	835.19	64.3546	53.786	41.1228	FALSE
6	62	BF-left	1732	750.068	108886	1299117	1095.84	835.19	64.3546	53.786	41.1228	FALSE
6	63	YFP-left	1778	4376.9	940945	7782122	1102.57	830.617	50.3601	55.2414	41.056	FALSE
6	63	BF-left	1778	755.681	99534.7	1343601	1102.57	830.617	50.3601	55.2414	41.056	FALSE
6	64	YFP-left	1754	4263.99	505950	7479034	1107.9	829.005	41.9705	54.7115	40.8929	FALSE
6	64	BF-left	1754	812.498	126594	1425122	1107.9	829.005	41.9705	54.7115	40.8929	FALSE
6	65	YFP-left	1834	4691.4	563099	8604019	1111.62	824.722	27.8845	56.2839	41.6218	FALSE
6	65	BF-left	1834	783.052	123657	1436118	1111.62	824.722	27.8845	56.2839	41.6218	FALSE
6	66	YFP-left	1879	5052.88	537136	9494366	1110.76	827.344	33.3808	58.0167	41.3932	FALSE
6	66	BF-left	1879	779.523	112770	1464723	1110.76	827.344	33.3808	58.0167	41.3932	FALSE
6	67	YFP-left	1864	5531.92	689214	10311505	1111.89	825.208	37.3095	58.307	40.8394	FALSE
6	67	BF-left	1864	761.183	90894.9	1418845	1111.89	825.208	37.3095	58.307	40.8394	FALSE
6	68	YFP-left	1759	5933.09	926305	10436310	1110.6	824.183	43.4691	54.1808	41.5315	FALSE
6	68	BF-left	1759	739.702	73315.1	1301135	1110.6	824.183	43.4691	54.1808	41.5315	FALSE
6	69	YFP-left	1737	6047.56	1.09436e+06	10504605	1112.26	824.457	32.1367	54.5048	40.8988	FALSE
6	69	BF-left	1737	707.466	65281.3	1228869	1112.26	824.457	32.1367	54.5048	40.8988	FALSE
6	70	YFP-left	1837	5837.64	1.0728e+06	10723739	1114.15	823.898	37.0381	57.957	40.4825	FALSE
6	70	BF-left	1837	774.848	109445	1423395	1114.15	823.898	37.0381	57.957	40.4825	FALSE
6	71	YFP-left	1661	6392.71	926401	10618299	1117.77	822.966	33.4026	52.6741	40.2653	FALSE
6	71	BF-left	1661	717.615	54941.3	1191958	1117.77	822.966	33.4026	52.6741	40.2653	FALSE
6	72	YFP-left	1671	5077.7	504515	8484833	1118.1	825.282	32.5251	52.9093	40.3364	FALSE
6	72	BF-left	1671	723.369	50525.8	1208750	1118.1	825.282	32.5251	52.9093	40.3364	FALSE
6	73	YFP-left	1810	4632.51	354736	8384841	1119.24	827.456	31.7862	55.8477	41.3683	FALSE
6	73	BF-left	1810	745.569	64113	1349479	1119.24	827.456	31.7862	55.8477	41.3683	FALSE
6	74	YFP-left	1862	3870.32	303537	7206539	1119.44	829.26	32.1656	56.672	41.9683	FALSE
6	74	BF-left	1862	753.666	69997.9	1403326	1119.44	829.26	32.1656	56.672	41.9683	FALSE
6	75	YFP-left	1938	3587.8	298561	6953148	1120.66	825.709	31.3284	58.899	42.0091	FALSE
6	75	BF-left	1938	770.178	113815	1492604	1120.66	825.709	31.3284	58.899	42.0091	FALSE
6	76	YFP-left	1892	3158.33	321491	5975561	1119.74	824.919	22.0252	57.4921	42.0229	FALSE
6	76	BF-left	1892	756.856	78129.8	1431971	1119.74	824.919	22.0252	57.4921	42.0229	FALSE
6	77	YFP-left	1939	3072.58	259794	5957732	1119.93	827.405	32.8345	58.0884	42.5644	FALSE
6	77	BF-left	1939	764.788	90832	1482923	1119.93	827.405	32.8345	58.0884	42.5644	FALSE
6	78	YFP-left	1893	2585.84	207977	4895004	1120.27	824.415	37.044	57.7758	41.8189	FALSE
6	78	BF-left	1893	779.862	83722.6	1476278	1120.27	824.415	37.044	57.7758	41.8189	FALSE
6	79	YFP-left	1809	2337.74	201157	4228971	1122.41	823.714	41.0227	54.7886	42.1605	FALSE
6	79	BF-left	1809	760.249	61227.2	1375290	1122.41	823.714	41.0227	54.7886	42.1605	FALSE
6	80	YFP-left	1806	2112.08	182704	3814408	1125.86	824.571	43.2123	54.7056	42.1107	FALSE
6	80	BF-left	1806	728.821	67229.7	1316250	1125.86	824.571	43.2123	54.7056	42.1107	FALSE
6	81	YFP-left	1853	1713.75	137524	3175571	1123.48	825.327	50.1293	56.0362	42.1549	FALSE
6	81	BF-left	1853	777.232	73163.8	1440211	1123.48	825.327	50.1293	56.0362	42.1549	FALSE
6	82	YFP-left	2024	1470.92	83537.9	2977148	1124.65	824.571	58.2018	58.3597	44.2261	FALSE
6	82	BF-left	2024	780.931	120700	1580605	1124.65	824.571	58.2018	58.3597	44.2261	FALSE
6	83	YFP-left	1925	1362.93	46020	2623642	1126.82	824.714	47.9768	57.6914	42.6313	FALSE
6	83	BF-left	1925	770.857	110990	1483900	1126.82	824.714	47.9768	57.6914	42.6313	FALSE
6	84	YFP-left	1900	1190.7	32798.1	2262329	1127.92	824.133	48.588	57.4222	42.3193	FALSE
6	84	BF-left	1900	763.991	90681.9	1451583	1127.92	824.133	48.588	57.4222	42.3193	FALSE
6	85	YFP-left	1992	1131.16	36105.4	2253278	1131.29	825.53	43.5443	60.9475	41.7023	FALSE
6	85	BF-left	1992	798.545	128138	1590702	1131.29	825.53	43.5443	60.9475	41.7023	FALSE
6	86	YFP-left	1991	1031.74	25894.4	2054204	1132.31	825.972	42.7379	60.9004	41.7235	FALSE
6	86	BF-left	1991	792.122	111534	1577114	1132.31	825.972	42.7379	60.9004	41.7235	FALSE
6	87	YFP-left	1979	974.263	31610.2	1928067	1132.98	825.764	42.8627	60.3369	41.8596	FALSE
6	87	BF-left	1979	783.998	104811	1551532	1132.98	825.764	42.8627	60.3369	41.8596	FALSE
7	42	YFP-left	3392	193.999	285.606	658045	1133.65	897.836	60.7966	69.2536	62.6642	FALSE
7	42	BF-left	3392	864.987	194336	2934036	1133.65	897.836	60.7966	69.2536	62.6642	FALSE
7	43	YFP-left	3468	199.791	319.842	692875	1132.85	895.19	55.5214	70.4063	63.137	FALSE
7	43	BF-left	3468	869.128	219624	3014135	1132.85	895.19	55.5214	70.4063	63.137	FALSE
7	44	YFP-left	613	177.426	212.372	108762	1141.64	856.684	-120.465	31.3622	25.7207	FALSE
7	44	BF-left	613	807.388	27918.2	494929	1141.64	856.684	-120.465	31.3622	25.7207	FALSE
7	45	YFP-left	3413	178.85	226.868	610416	1134.88	894.975	45.8563	67.9853	64.4477	FALSE
7	45	BF-left	3413	939.756	71767.9	3207387	1134.88	894.975	45.8563	67.9853	64.4477	FALSE
7	46	YFP-left	3361	196.735	309.127	661225	1134.28	895.363	71.2215	68.7293	62.5594	FALSE
7	46	BF-left	3361	912.116	225629	3065621	1134.28	895.363	71.2215	68.7293	62.5594	FALSE
7	47	YFP-left	3352	199.579	320.5	668988	1133.09	892.071	68.6238	68.8172	62.4098	FALSE
7	47	BF-left	3352	897.652	202598	3008931	1133.09	892.071	68.6238	68.8172	62.4098	FALSE
7	48	YFP-left	3355	202.961	319.623	680934	1134.79	891.554	70.734	68.5411	62.6758	FALSE
7	48	BF-left	3355	859.347	183557	2883110	1134.79	891.554	70.734	68.5411	62.6758	FALSE
7	49	YFP-left	3335	205.625	357.446	685761	1134.53	889.215	77.9034	68.1539	62.668	FALSE
7	49	BF-left	3335	822.073	201757	2741613	1134.53	889.215	77.9034	68.1539	62.668	FALSE
7	50	YFP-left	3334	226.576	541.197	755404	1134.42	891.72	83.5386	68.2211	62.4684	FALSE
7	50	BF-left	3334	856.118	210733	2854299	1134.42	891.72	83.5386	68.2211	62.4684	FALSE
7	51	YFP-left	3384	341.872	2040.65	1156895	1135.69	891.27	82.9481	68.3742	63.2227	FALSE
7	51	BF-left	3384	798.593	156024	2702438	1135.69	891.27	82.9481	68.3742	63.2227	FALSE
7	52	YFP-left	3337	465.859	3775.51	1554571	1133.07	887.565	72.2421	67.8508	62.8299	FALSE
7	52	BF-left	3337	821.415	157433	2741061	1133.07	887.565	72.2421	67.8508	62.8299	FALSE
7	53	YFP-left	3386	734.61	14537.9	2487388	1133.72	889.875	71.3159	68.0529	63.5187	FALSE
7	53	BF-left	3386	848.42	185420	2872750	1133.72	889.875	71.3159	68.0529	63.5187	FALSE
7	54	YFP-left	3473	974.148	31545.7	3383216	1132.91	890.315	65.8436	68.6274	64.5455	FALSE
7	54	BF-left	3473	862.608	177584	2995839	1132.91	890.315	65.8436	68.6274	64.5455	FALSE
7	55	YFP-left	3505	1447.87	82677.1	5074785	1132.29	889.846	61.1632	68.9309	64.8645	FALSE
7	55	BF-left	3505	838.929	162485	2940447	1132.29	889.846	61.1632	68.9309	64.8645	FALSE
7	56	YFP-left	3484	1762.17	132724	6139383	1132.69	888.967	67.289	69.2522	64.1534	FALSE
7	56	BF-left	3484	862.165	173314	3003784	1132.69	888.967	67.289	69.2522	64.1534	FALSE
7	57	YFP-left	3451	2191.57	213958	7563091	1131.81	889.317	58.4835	69.5755	63.2282	FALSE
7	57	BF-left	3451	880.078	198173	3037148	1131.81	889.317	58.4835	69.5755	63.2282	FALSE
7	58	YFP-left	3536	2532.17	286464	8953741	1134.3	887.003	66.4593	70.6024	63.881	FALSE
7	58	BF-left	3536	860.235	171536	3041790	1134.3	887.003	66.4593	70.6024	63.881	FALSE
7	59	YFP-left	3482	3061.06	491867	10658600	1132.53	888.429	68.5242	70.0276	63.5154	FALSE
7	59	BF-left	3482	854.655	168739	2975907	1132.53	888.429	68.5242	70.0276	63.5154	FALSE
7	60	YFP-left	3454	3220.95	612359	11125175	1131.03	887.878	73.4411	69.798	63.1556	FALSE
7	60	BF-left	3454	865.859	169596	2990677	1131.03	887.878	73.4411	69.798	63.1556	FALSE
7	61	YFP-left	3416	3296.66	776918	11261405	1132.69	886.767	69.2249	68.6573	63.4814	FALSE
7	61	BF-left	3416	882.377	156981	3014199	1132.69	886.767	69.2249	68.6573	63.4814	FALSE
7	62	YFP-left	3359	3401.58	688264	11425913	1132	888.771	72.2594	68.7041	62.3346	FALSE
7	62	BF-left	3359	883.973	157585	2969264	1132	888.771	72.2594	68.7041	62.3346	FALSE
7	63	YFP-left	3410	3302.34	592799	11260992	1132.96	886.25	62.7568	68.674	63.3644	FALSE
7	63	BF-left	3410	871.951	145880	2973354	1132.96	886.25	62.7568	68.674	63.3644	FALSE
7	64	YFP-left	3413	3280.9	521067	11197697	1133.52	887.065	51.0532	68.4149	63.6257	FALSE
7	64	BF-left	3413	850.893	136761	2904097	1133.52	887.065	51.0532	68.4149	63.6257	FALSE
7	65	YFP-left	3395	3272.9	429874	11111479	1134.07	884.305	47.1951	68.2778	63.4293	FALSE
7	65	BF-left	3395	836.41	133898	2839611	1134.07	884.305	47.1951	68.2778	63.4293	FALSE
7	66	YFP-left	3414	3305.96	320364	11286556	1133.4	887.378	50.126	67.9572	64.0905	FALSE
7	66	BF-left	3414	832.108	126431	2840817	1133.4	887.378	50.126	67.9572	64.0905	FALSE
7	67	YFP-left	3445	3473.84	309319	11967382	1135.45	885.82	45.5671	68.5011	64.161	FALSE
7	67	BF-left	3445	819.977	123032	2824820	1135.45	885.82	45.5671	68.5011	64.161	FALSE
7	68	YFP-left	3510	3626.22	296539	12728028	1134.96	886.265	37.8117	69.4145	64.5279	FALSE
7	68	BF-left	3510	846.134	134931	2969929	1134.96	886.265	37.8117	69.4145	64.5279	FALSE
7	69	YFP-left	3547	3904.17	367470	13848104	1135.95	887.153	42.1814	70.1141	64.5893	FALSE
7	69	BF-left	3547	880.463	141977	3123003	1135.95	887.153	42.1814	70.1141	64.5893	FALSE
7	70	YFP-left	3656	3668.9	385562	13413499	1135.1	887.038	36.0467	71.467	65.2768	FALSE
7	70	BF-left	3656	907.163	148404	3316589	1135.1	887.038	36.0467	71.467	65.2768	FALSE
7	71	YFP-left	3630	3787.34	435137	13748041	1135.7	888.479	39.6205	71.1323	65.0444	FALSE
7	71	BF-left	3630	921.106	171201	3343616	1135.7	888.479	39.6205	71.1323	65.0444	FALSE
7	72	YFP-left	3563	3245.88	321760	11565085	1136.69	890.762	38.753	70.4773	64.4645	FALSE
7	72	BF-left	3563	925.445	127230	3297359	1136.69	890.762	38.753	70.4773	64.4645	FALSE
7	73	YFP-left	3565	3178.44	260644	11331124	1137.79	892.17	27.4145	71.0948	63.9678	FALSE
7	73	BF-left	3565	910.669	133215	3246536	1137.79	892.17	27.4145	71.0948	63.9678	FALSE
7	74	YFP-left	3504	2717.71	147326	9522856	1138	894.283	23.1638	70.1372	63.6909	FALSE
7	74	BF-left	3504	899.228	124393	3150895	1138	894.283	23.1638	70.1372	63.6909	FALSE
7	75	YFP-left	3612	2265.26	70321.8	8182112	1137.93	890.803	33.0362	71.2987	64.6355	FALSE
7	75	BF-left	3612	923.53	131954	3335789	1137.93	890.803	33.0362	71.2987	64.6355	FALSE
7	76	YFP-left	3534	1788.96	37834.1	6322169	1136.88	891.427	15.039	70.3472	64.0321	FALSE
7	76	BF-left	3534	895.323	107640	3164071	1136.88	891.427	15.039	70.3472	64.0321	FALSE
7	77	YFP-left	3646	1735.41	35288.5	6327300	1137.12	893.435	22.3425	71.4214	65.0694	FALSE
7	77	BF-left	3646	891.848	114586	3251678	1137.12	893.435	22.3425	71.4214	65.0694	FALSE
7	78	YFP-left	3541	1487.97	25804.2	5268895	1137.27	890.778	21.6529	70.1983	64.3421	FALSE
7	78	BF-left	3541	931.398	124686	3298082	1137.27	890.778	21.6529	70.1983	64.3421	FALSE
7	79	YFP-left	3510	1405.24	24564	4932402	1137.95	892.143	36.1157	69.543	64.3777	FALSE
7	79	BF-left	3510	950.137	129380	3334980	1137.95	892.143	36.1157	69.543	64.3777	FALSE
7	80	YFP-left	3537	1246.4	28559.8	4408511	1139.16	893.785	16.0352	69.0109	65.3893	FALSE
7	80	BF-left	3537	952.504	126442	3369006	1139.16	893.785	16.0352	69.0109	65.3893	FALSE
7	81	YFP-left	3599	1198.51	40757	4313455	1139.15	892.949	-8.56891	70.0937	65.5322	FALSE
7	81	BF-left	3599	936.071	152059	3368919	1139.15	892.949	-8.56891	70.0937	65.5322	FALSE
7	82	YFP-left	3494	1094.26	34596.9	3823336	1141.16	893.404	-3.9998	70.4888	63.2231	FALSE
7	82	BF-left	3494	880.914	113001	3077912	1141.16	893.404	-3.9998	70.4888	63.2231	FALSE
7	83	YFP-left	3454	988.046	25410.2	3412710	1142.39	892.597	-6.72922	70.3107	62.6326	FALSE
7	83	BF-left	3454	832.144	75733.2	2874225	1142.39	892.597	-6.72922	70.3107	62.6326	FALSE
7	84	YFP-left	3440	843.499	13150.8	2901638	1141.33	891.527	-14.7251	70.174	62.5311	FALSE
7	84	BF-left	3440	843.447	62734.7	2901456	1141.33	891.527	-14.7251	70.174	62.5311	FALSE
7	85	YFP-left	3434	774.986	6668.72	2661302	1140.98	891.904	-6.92159	69.6921	62.8638	FALSE
7	85	BF-left	3434	867.066	84442.1	2977505	1140.98	891.904	-6.92159	69.6921	62.8638	FALSE
7	86	YFP-left	3459	742.006	5669.23	2566600	1141.66	891.967	-9.32793	70.3879	62.6569	FALSE
7	86	BF-left	3459	851.491	73769.3	2945308	1141.66	891.967	-9.32793	70.3879	62.6569	FALSE
7	87	YFP-left	3548	759.009	8136.81	2692964	1143.23	892.165	-2.43557	70.9057	63.8203	FALSE
7	87	BF-left	3548	857.427	92151.7	3042151	1143.23	892.165	-2.43557	70.9057	63.8203	FALSE
8	42	YFP-left	1081	193.173	275.969	208820	1187.33	944.531	58.6654	39.6651	35.041	FALSE
8	42	BF-left	1081	766.352	162966	828426	1187.33	944.531	58.6654	39.6651	35.041	FALSE
8	43	YFP-left	1199	197.484	300.235	236783	1187.1	942.722	73.1517	42.145	36.6013	FALSE
8	43	BF-left	1199	780.122	199126	935366	1187.1	942.722	73.1517	42.145	36.6013	FALSE
8	44	YFP-left	1351	183.801	214.119	248315	1191.79	958.415	-160.032	58.7464	30.7336	FALSE
8	44	BF-left	1351	833.323	53304.9	1125820	1191.79	958.415	-160.032	58.7464	30.7336	FALSE
8	45	YFP-left	1306	176.681	210.957	230745	1189.5	945.325	90.5082	43.9235	38.4571	FALSE
8	45	BF-left	1306	887.24	91156.4	1158735	1189.5	945.325	90.5082	43.9235	38.4571	FALSE
8	46	YFP-left	1437	197.662	331.654	284041	1189.78	945.028	66.8157	45.6394	40.4233	FALSE
8	46	BF-left	1437	864.254	328820	1241933	1189.78	945.028	66.8157	45.6394	40.4233	FALSE
8	47	YFP-left	1493	205.675	371.918	307073	1189.78	943.392	68.1408	46.615	41.1294	FALSE
8	47	BF-left	1493	883.796	325733	1319508	1189.78	943.392	68.1408	46.615	41.1294	FALSE
8	48	YFP-left	1626	210.994	422.241	343076	1192.67	945.36	69.5606	50.1263	41.6663	FALSE
8	48	BF-left	1626	894.975	398440	1455230	1192.67	945.36	69.5606	50.1263	41.6663	FALSE
8	49	YFP-left	1642	206.735	361.079	339459	1191.35	943.475	77.7569	50.2805	41.9381	FALSE
8	49	BF-left	1642	842.395	290303	1383213	1191.35	943.475	77.7569	50.2805	41.9381	FALSE
8	50	YFP-left	1644	224.344	452.087	368821	1191.21	946.332	70.2298	50.4875	41.8373	FALSE
8	50	BF-left	1644	852.765	248164	1401946	1191.21	946.332	70.2298	50.4875	41.8373	FALSE
8	51	YFP-left	1699	327.674	1445.33	556718	1192.82	946.711	60.7455	50.453	43.18	FALSE
8	51	BF-left	1699	879.7	279584	1494611	1192.82	946.711	60.7455	50.453	43.18	FALSE
8	52	YFP-left	1758	509.625	4923.16	895921	1189.78	944.447	43.2269	50.8073	44.3222	FALSE
8	52	BF-left	1758	895.309	328488	1573953	1189.78	944.447	43.2269	50.8073	44.3222	FALSE
8	53	YFP-left	1808	831.649	17349	1503621	1191.28	947.679	25.7994	51.7845	44.6417	FALSE
8	53	BF-left	1808	843.019	353797	1524178	1191.28	947.679	25.7994	51.7845	44.6417	FALSE
8	54	YFP-left	1837	1048.09	26157.3	1925337	1193.78	949.597	35.2725	52.1033	45.0393	FALSE
8	54	BF-left	1837	805.364	222200	1479454	1193.78	949.597	35.2725	52.1033	45.0393	FALSE
8	55	YFP-left	1924	1477.28	58648.3	2842280	1193.93	951.128	22.5665	53.3633	46.0172	FALSE
8	55	BF-left	1924	776.991	188475	1494930	1193.93	951.128	22.5665	53.3633	46.0172	FALSE
8	56	YFP-left	1903	1824.88	90714.3	3472748	1193.84	951.895	-2.7777	53.9798	44.9866	FALSE
8	56	BF-left	1903	781.831	140062	1487825	1193.84	951.895	-2.7777	53.9798	44.9866	FALSE
8	57	YFP-left	1862	2154.49	124198	4011658	1193.23	953.735	2.29682	53.5195	44.3944	FALSE
8	57	BF-left	1862	770.06	114694	1433852	1193.23	953.735	2.29682	53.5195	44.3944	FALSE
8	58	YFP-left	1924	2402.35	148727	4622127	1195.14	953.286	16.0914	54.3698	45.1684	FALSE
8	58	BF-left	1924	781.488	117842	1503582	1195.14	953.286	16.0914	54.3698	45.1684	FALSE
8	59	YFP-left	1881	2832.83	219834	5328547	1193.24	955.295	39.2897	53.7609	44.6529	FALSE
8	59	BF-left	1881	750.969	110282	1412573	1193.24	955.295	39.2897	53.7609	44.6529	FALSE
8	60	YFP-left	1870	3067.13	328945	5735527	1191.72	954.029	54.5591	53.3674	44.7089	FALSE
8	60	BF-left	1870	740.407	105642	1384562	1191.72	954.029	54.5591	53.3674	44.7089	FALSE
8	61	YFP-left	1863	3238.46	326144	6033253	1194.16	953.152	69.9864	53.5376	44.369	FALSE
8	61	BF-left	1863	755.702	107464	1407872	1194.16	953.152	69.9864	53.5376	44.369	FALSE
8	62	YFP-left	1879	3573.28	475695	6714185	1194.28	954.51	76.8316	53.7961	44.5446	FALSE
8	62	BF-left	1879	738.958	101459	1388502	1194.28	954.51	76.8316	53.7961	44.5446	FALSE
8	63	YFP-left	1890	3567.49	527007	6742552	1195.52	951.545	81.3825	53.6602	44.9307	FALSE
8	63	BF-left	1890	739.99	103376	1398581	1195.52	951.545	81.3825	53.6602	44.9307	FALSE
8	64	YFP-left	1971	3714.53	325118	7321329	1195.39	952.024	84.455	54.9446	45.7712	FALSE
8	64	BF-left	1971	755.293	114642	1488683	1195.39	952.024	84.455	54.9446	45.7712	FALSE
8	65	YFP-left	2041	4333.31	607231	8844278	1195.4	950.815	80.5317	56.611	46.035	FALSE
8	65	BF-left	2041	742.466	97482.8	1515373	1195.4	950.815	80.5317	56.611	46.035	FALSE
8	66	YFP-left	2007	4957.71	767468	9950132	1195.54	953.372	102.167	56.1238	45.6538	FALSE
8	66	BF-left	2007	741.437	106071	1488064	1195.54	953.372	102.167	56.1238	45.6538	FALSE
8	67	YFP-left	2017	5382.59	931714	10856682	1197.91	951.528	100.459	56.4214	45.6413	FALSE
8	67	BF-left	2017	759.828	131641	1532574	1197.91	951.528	100.459	56.4214	45.6413	FALSE
8	68	YFP-left	2001	5742.28	1.32043e+06	11490304	1199.06	951.208	107.978	56.4454	45.2742	FALSE
8	68	BF-left	2001	765.248	138200	1531262	1199.06	951.208	107.978	56.4454	45.2742	FALSE
8	69	YFP-left	1974	6371.47	1.46103e+06	12577272	1200.46	950.719	128.972	56.1904	44.8438	FALSE
8	69	BF-left	1974	755.331	118983	1491024	1200.46	950.719	128.972	56.1904	44.8438	FALSE
8	70	YFP-left	2030	6327.24	1.48074e+06	12844305	1202.32	950.307	121.444	57.1253	45.3859	FALSE
8	70	BF-left	2030	820.721	177708	1666064	1202.32	950.307	121.444	57.1253	45.3859	FALSE
8	71	YFP-left	2005	6710.55	1.59209e+06	13454662	1210.09	958.328	155.528	55.9701	45.7773	FALSE
8	71	BF-left	2005	823.221	165490	1650559	1210.09	958.328	155.528	55.9701	45.7773	FALSE
8	72	YFP-left	2023	5888.47	1.08258e+06	11912367	1214.57	964.764	159.695	56.7688	45.5035	FALSE
8	72	BF-left	2023	794.184	137184	1606635	1214.57	964.764	159.695	56.7688	45.5035	FALSE
8	73	YFP-left	2161	5535.62	1.05046e+06	11962470	1216.04	968.742	161.299	58.6159	47.0687	FALSE
8	73	BF-left	2161	786.156	176159	1698884	1216.04	968.742	161.299	58.6159	47.0687	FALSE
8	74	YFP-left	2243	4755.98	797492	10667657	1215.68	973.341	170.054	59.8982	47.8083	FALSE
8	74	BF-left	2243	786.333	170406	1763746	1215.68	973.341	170.054	59.8982	47.8083	FALSE
8	75	YFP-left	2278	4489.76	660968	10227662	1216.96	972.692	-173.898	60.104	48.3853	FALSE
8	75	BF-left	2278	814.305	200461	1854987	1216.96	972.692	-173.898	60.104	48.3853	FALSE
8	76	YFP-left	2276	3897.37	624507	8870403	1219.34	975.891	-127.569	59.9172	48.5558	FALSE
8	76	BF-left	2276	792.224	187629	1803102	1219.34	975.891	-127.569	59.9172	48.5558	FALSE
8	77	YFP-left	2270	3756.15	692640	8526470	1222.88	980.37	-116.289	59.419	48.7621	FALSE
8	77	BF-left	2270	763.356	110862	1732819	1222.88	980.37	-116.289	59.419	48.7621	FALSE
8	78	YFP-left	2202	3163.18	494092	6965315	1227.84	975.903	-94.2598	58.663	47.9626	FALSE
8	78	BF-left	2202	780.782	126210	1719281	1227.84	975.903	-94.2598	58.663	47.9626	FALSE
8	79	YFP-left	2151	2863.62	357968	6159638	1231.37	976.96	-90.9753	57.9212	47.4514	FALSE
8	79	BF-left	2151	759.768	114729	1634261	1231.37	976.96	-90.9753	57.9212	47.4514	FALSE
8	80	YFP-left	2163	2297.5	245894	4969487	1234.12	977.806	-95.0308	56.7985	48.6459	FALSE
8	80	BF-left	2163	782.005	114262	1691476	1234.12	977.806	-95.0308	56.7985	48.6459	FALSE
8	81	YFP-left	2274	2010.2	99381.9	4571196	1236.59	976.098	-90.511	58.6335	49.5489	FALSE
8	81	BF-left	2274	771.263	123944	1753851	1236.59	976.098	-90.511	58.6335	49.5489	FALSE
8	82	YFP-left	2316	1706.65	51349.1	3952598	1257.16	972.726	-90.0443	59.2089	50.1149	FALSE
8	82	BF-left	2316	751.67	107339	1740868	1257.16	972.726	-90.0443	59.2089	50.1149	FALSE
8	83	YFP-left	2374	1668.87	87468	3961902	1264.09	969.87	-69.5185	59.5684	50.9214	FALSE
8	83	BF-left	2374	791.025	138601	1877894	1264.09	969.87	-69.5185	59.5684	50.9214	FALSE
8	84	YFP-left	2360	1552.46	108974	3663800	1272.84	966.082	-49.1535	59.9137	50.3101	FALSE
8	84	BF-left	2360	791.848	126036	1868761	1272.84	966.082	-49.1535	59.9137	50.3101	FALSE
8	85	YFP-left	2303	1498.01	105722	3449906	1292.94	976.509	-105.429	59.7657	49.1414	FALSE
8	85	BF-left	2303	779.754	130084	1795774	1292.94	976.509	-105.429	59.7657	49.1414	FALSE
8	86	YFP-left	2360	1377.02	82044	3249774	1306.93	983.747	-147.153	60.7716	49.5573	FALSE
8	86	BF-left	2360	781.818	147331	1845091	1306.93	983.747	-147.153	60.7716	49.5573	FALSE
8	87	YFP-left	2383	1286.59	71937.7	3065943	1314.46	985.929	-159.039	60.5714	50.2143	FALSE
8	87	BF-left	2383	752.984	116756	1794362	1314.46	985.929	-159.039	60.5714	50.2143	FALSE
9	42	YFP-left	283	170.816	198.574	48341	1059.15	964.693	-82.1257	20.9698	17.4742	FALSE
9	42	BF-left	283	796.901	151375	225523	1059.15	964.693	-82.1257	20.9698	17.4742	FALSE
9	43	YFP-left	481	177.428	240.37	85343	1051.94	961.703	-82.2513	26.7929	23.163	FALSE
9	43	BF-left	481	645.62	140720	310543	1051.94	961.703	-82.2513	26.7929	23.163	FALSE
9	44	YFP-left	651	179.859	206.794	117088	1046.1	928.054	-113.408	32.3682	25.928	FALSE
9	44	BF-left	651	671.777	28579	437327	1046.1	928.054	-113.408	32.3682	25.928	FALSE
9	45	YFP-left	968	166.838	173.002	161499	1044.26	962.671	-32.8277	36.9436	33.7069	FALSE
9	45	BF-left	968	913.073	54610	883855	1044.26	962.671	-32.8277	36.9436	33.7069	FALSE
9	46	YFP-left	1180	184.326	287.079	217505	1040.78	964.715	-94.227	41.733	36.339	FALSE
9	46	BF-left	1180	798.924	260515	942730	1040.78	964.715	-94.227	41.733	36.339	FALSE
9	47	YFP-left	1295	189.334	323.969	245187	1034.62	965.889	-85.8403	43.6053	38.1162	FALSE
9	47	BF-left	1295	799.557	250591	1035426	1034.62	965.889	-85.8403	43.6053	38.1162	FALSE
9	48	YFP-left	1320	192.99	338.228	254747	1035.17	966.337	-87.0453	44.4544	38.1726	FALSE
9	48	BF-left	1320	816.135	266272	1077298	1035.17	966.337	-87.0453	44.4544	38.1726	FALSE
9	49	YFP-left	1446	195.565	397.312	282787	1033.06	965.442	-92.1745	46.599	39.9334	FALSE
9	49	BF-left	1446	808.32	257911	1168831	1033.06	965.442	-92.1745	46.599	39.9334	FALSE
9	50	YFP-left	1451	205.66	474.982	298413	1032.02	967.529	-104.473	46.9432	39.7837	FALSE
9	50	BF-left	1451	814.757	249410	1182213	1032.02	967.529	-104.473	46.9432	39.7837	FALSE
9	51	YFP-left	1451	292.12	2175.44	423866	1031.83	966.154	-116.409	46.9599	39.7198	FALSE
9	51	BF-left	1451	801.779	225032	1163382	1031.83	966.154	-116.409	46.9599	39.7198	FALSE
9	52	YFP-left	1493	413.492	7302.63	617344	1028.08	962.752	-123.355	47.716	40.2807	FALSE
9	52	BF-left	1493	830.032	226813	1239238	1028.08	962.752	-123.355	47.716	40.2807	FALSE
9	53	YFP-left	1557	623.577	20889	970910	1027.67	965.204	-127.554	48.5927	41.2166	FALSE
9	53	BF-left	1557	806.921	209641	1256376	1027.67	965.204	-127.554	48.5927	41.2166	FALSE
9	54	YFP-left	1583	757.423	33193.2	1199000	1025.15	964.596	-143.339	49.795	40.8968	FALSE
9	54	BF-left	1583	795.367	180162	1259066	1025.15	964.596	-143.339	49.795	40.8968	FALSE
9	55	YFP-left	1640	1077.36	63740.7	1766873	1019.31	958.737	-172.557	51.5696	40.8606	FALSE
9	55	BF-left	1640	776.708	176079	1273801	1019.31	958.737	-172.557	51.5696	40.8606	FALSE
9	56	YFP-left	1733	1230.39	88092.5	2132258	1015.66	955.398	171.392	53.7458	41.3541	FALSE
9	56	BF-left	1733	806.623	185928	1397878	1015.66	955.398	171.392	53.7458	41.3541	FALSE
9	57	YFP-left	1607	1642.76	143420	2639916	1011.75	953.419	146.858	51.2886	40.2302	FALSE
9	57	BF-left	1607	769.873	135611	1237186	1011.75	953.419	146.858	51.2886	40.2302	FALSE
9	58	YFP-left	1726	1903.79	234741	3285942	1008.64	951.54	128.867	52.5821	42.1936	FALSE
9	58	BF-left	1726	828.429	230594	1429869	1008.64	951.54	128.867	52.5821	42.1936	FALSE
9	59	YFP-left	1590	2466.95	366485	3922448	1003.56	954.675	135.845	51.2693	39.7297	FALSE
9	59	BF-left	1590	734.322	140112	1167572	1003.56	954.675	135.845	51.2693	39.7297	FALSE
9	60	YFP-left	1586	2708.02	486983	4294922	999.916	962.537	169.344	51.1685	39.7762	FALSE
9	60	BF-left	1586	716.946	120620	1137077	999.916	962.537	169.344	51.1685	39.7762	FALSE
9	61	YFP-left	1675	3096.33	844526	5186354	996.479	965.059	-174.514	53.1687	40.6332	FALSE
9	61	BF-left	1675	797.553	215923	1335901	996.479	965.059	-174.514	53.1687	40.6332	FALSE
9	62	YFP-left	1654	3477.97	992483	5752556	993.109	969.469	-157.268	53.1446	39.9755	FALSE
9	62	BF-left	1654	784.802	204179	1298063	993.109	969.469	-157.268	53.1446	39.9755	FALSE
9	63	YFP-left	1692	3588.62	878096	6071938	991.83	969.112	-155.088	53.7103	40.5855	FALSE
9	63	BF-left	1692	784.865	205459	1327991	991.83	969.112	-155.088	53.7103	40.5855	FALSE
9	64	YFP-left	1684	3625.52	827399	6105371	991.048	971.055	-147.267	54.1787	40.0632	FALSE
9	64	BF-left	1684	800.326	211611	1347749	991.048	971.055	-147.267	54.1787	40.0632	FALSE
9	65	YFP-left	1705	3751.43	680414	6396185	990.106	968.926	-148.999	54.689	40.1922	FALSE
9	65	BF-left	1705	819.137	233451	1396628	990.106	968.926	-148.999	54.689	40.1922	FALSE
9	66	YFP-left	1734	3870.53	627097	6711496	987.584	972.306	-154.868	55.229	40.1349	FALSE
9	66	BF-left	1734	793.986	210274	1376771	987.584	972.306	-154.868	55.229	40.1349	FALSE
9	67	YFP-left	1787	4086.98	706543	7303439	987.769	971.198	-167.061	55.4191	41.237	FALSE
9	67	BF-left	1787	800.581	209253	1430638	987.769	971.198	-167.061	55.4191	41.237	FALSE
9	68	YFP-left	1840	4286.67	769421	7887474	986.085	970.562	173.225	55.9646	42.3872	FALSE
9	68	BF-left	1840	782.026	182155	1438927	986.085	970.562	173.225	55.9646	42.3872	FALSE
9	69	YFP-left	1791	5084.77	1.01011e+06	9106830	986.32	965.235	118.013	54.5712	41.9992	FALSE
9	69	BF-left	1791	776.012	189913	1389838	986.32	965.235	118.013	54.5712	41.9992	FALSE
9	70	YFP-left	1861	4949.48	1.06774e+06	9210981	984.012	965.602	125.569	55.8498	42.7302	FALSE
9	70	BF-left	1861	817.229	195800	1520864	984.012	965.602	125.569	55.8498	42.7302	FALSE
9	71	YFP-left	1845	5428.28	1.26191e+06	10015182	981.894	968.031	136.789	56.0692	42.1426	FALSE
9	71	BF-left	1845	833.946	212052	1538631	981.894	968.031	136.789	56.0692	42.1426	FALSE
9	72	YFP-left	1839	4856.43	1.2131e+06	8930966	981.108	968.736	144.638	56.3002	41.7895	FALSE
9	72	BF-left	1839	825.721	216216	1518500	981.108	968.736	144.638	56.3002	41.7895	FALSE
9	73	YFP-left	1883	4849.99	1.14922e+06	9132531	979.862	970.24	158.329	57.5018	41.9173	FALSE
9	73	BF-left	1883	803.967	219224	1513870	979.862	970.24	158.329	57.5018	41.9173	FALSE
9	74	YFP-left	1868	4098.82	869657	7656593	977.856	973.573	163.726	57.1434	41.7674	FALSE
9	74	BF-left	1868	790.869	199215	1477344	977.856	973.573	163.726	57.1434	41.7674	FALSE
9	75	YFP-left	1907	3658.63	442317	6977005	978.069	970.676	162.032	57.739	42.292	FALSE
9	75	BF-left	1907	777.07	136174	1481872	978.069	970.676	162.032	57.739	42.292	FALSE
9	76	YFP-left	1891	2965.32	322099	5607426	976.834	971.841	165.34	57.4106	42.2104	FALSE
9	76	BF-left	1891	782.187	122646	1479115	976.834	971.841	165.34	57.4106	42.2104	FALSE
9	77	YFP-left	1968	2856.27	293744	5621132	978.344	975.31	177.076	58.6261	43.1388	FALSE
9	77	BF-left	1968	765.959	140705	1507408	978.344	975.31	177.076	58.6261	43.1388	FALSE
9	78	YFP-left	2046	2505.07	203568	5125378	976.755	970.951	173.603	60.3398	43.711	FALSE
9	78	BF-left	2046	824.802	203890	1687544	976.755	970.951	173.603	60.3398	43.711	FALSE
9	79	YFP-left	2010	2421.61	211267	4867433	977.763	971.857	-172.317	59.0126	43.7311	FALSE
9	79	BF-left	2010	822.146	204876	1652514	977.763	971.857	-172.317	59.0126	43.7311	FALSE
9	80	YFP-left	1960	2126.95	189800	4168820	977.28	973.371	-152.591	58.0422	43.2978	FALSE
9	80	BF-left	1960	815.505	163760	1598390	977.28	973.371	-152.591	58.0422	43.2978	FALSE
9	81	YFP-left	1965	2053.76	187211	4035629	972.366	970.983	-128.9	58.3746	43.1417	FALSE
9	81	BF-left	1965	801.815	161241	1575567	972.366	970.983	-128.9	58.3746	43.1417	FALSE
9	82	YFP-left	1964	1812.17	207208	3559094	967.252	971.439	-130.591	58.8566	42.9947	FALSE
9	82	BF-left	1964	786.165	143384	1544028	967.252	971.439	-130.591	58.8566	42.9947	FALSE
9	83	YFP-left	1974	1541.64	109172	3043188	961.694	972.452	-123.47	58.6363	43.3874	FALSE
9	83	BF-left	1974	752.243	117622	1484928	961.694	972.452	-123.47	58.6363	43.3874	FALSE
9	84	YFP-left	1974	1235.99	51661	2439850	959.008	971.436	-113.067	58.2312	43.6012	FALSE
9	84	BF-left	1974	757.241	131506	1494794	959.008	971.436	-113.067	58.2312	43.6012	FALSE
9	85	YFP-left	2013	1148.47	40448.4	2311874	957.173	971.506	-114.497	58.0089	44.4684	FALSE
9	85	BF-left	2013	750.433	125332	1510621	957.173	971.506	-114.497	58.0089	44.4684	FALSE
9	86	YFP-left	2079	1115.52	33118.5	2319173	955.39	970.428	-135.107	59.2702	44.9912	FALSE
9	86	BF-left	2079	751.848	128636	1563093	955.39	970.428	-135.107	59.2702	44.9912	FALSE
9	87	YFP-left	2133	1163.56	58060	2481872	955.497	970.539	-106.783	59.8564	45.6158	FALSE
9	87	BF-left	2133	758.259	144803	1617366	955.497	970.539	-106.783	59.8564	45.6158	FALSE
10	42	YFP-left	2734	189.74	257.457	518748	1083.87	931.099	-59.9714	60.4363	57.782	FALSE
10	42	BF-left	2734	823.684	210986	2251953	1083.87	931.099	-59.9714	60.4363	57.782	FALSE
10	43	YFP-left	2693	194.928	282.868	524941	1082.45	927.807	-79.1191	59.9256	57.4226	FALSE
10	43	BF-left	2693	812.638	190574	2188434	1082.45	927.807	-79.1191	59.9256	57.4226	FALSE
10	44	YFP-left	818	185.565	205.608	151792	1087.8	994.015	122.086	35.3401	29.7883	FALSE
10	44	BF-left	818	785.318	67822.4	642390	1087.8	994.015	122.086	35.3401	29.7883	FALSE
10	45	YFP-left	2600	174.728	206.666	454293	1082.17	930.098	-126.91	59.4174	56.1049	FALSE
10	45	BF-left	2600	870.299	38969.2	2262777	1082.17	930.098	-126.91	59.4174	56.1049	FALSE
10	46	YFP-left	2737	189.338	260.454	518217	1079.15	930.583	-112.719	60.7531	57.7247	FALSE
10	46	BF-left	2737	782.972	183565	2142995	1079.15	930.583	-112.719	60.7531	57.7247	FALSE
10	47	YFP-left	2751	191.722	254.548	527427	1070.85	927.949	-121.13	60.7309	58.1555	FALSE
10	47	BF-left	2751	774.8	162042	2131476	1070.85	927.949	-121.13	60.7309	58.1555	FALSE
10	48	YFP-left	2794	195.245	267.274	545514	1072.51	928.587	-125.096	61.2389	58.4955	FALSE
10	48	BF-left	2794	783.309	144734	2188564	1072.51	928.587	-125.096	61.2389	58.4955	FALSE
10	49	YFP-left	2830	199.588	281.162	564834	1072.17	926.876	-124.662	61.6075	58.9607	FALSE
10	49	BF-left	2830	770.158	164828	2179547	1072.17	926.876	-124.662	61.6075	58.9607	FALSE
10	50	YFP-left	2838	221.198	454.691	627759	1072.19	929.778	-122.424	61.7364	58.9772	FALSE
10	50	BF-left	2838	788.026	160857	2236418	1072.19	929.778	-122.424	61.7364	58.9772	FALSE
10	51	YFP-left	2866	333.328	1869.39	955318	1073.78	929.497	-136.1	62.4408	58.7781	FALSE
10	51	BF-left	2866	771.313	138150	2210584	1073.78	929.497	-136.1	62.4408	58.7781	FALSE
10	52	YFP-left	2904	471.241	6600.49	1368483	1070.76	926.115	-129.185	62.6966	59.3579	FALSE
10	52	BF-left	2904	785.707	131995	2281693	1070.76	926.115	-129.185	62.6966	59.3579	FALSE
10	53	YFP-left	2952	722.801	17379.4	2133709	1071.02	928.227	-133.911	63.5865	59.514	FALSE
10	53	BF-left	2952	768.076	120953	2267360	1071.02	928.227	-133.911	63.5865	59.514	FALSE
10	54	YFP-left	3036	948.953	36392.2	2881022	1070.63	928.475	-131.033	65.8249	59.1259	FALSE
10	54	BF-left	3036	786.555	109734	2387982	1070.63	928.475	-131.033	65.8249	59.1259	FALSE
10	55	YFP-left	3076	1440.94	75508.7	4432328	1069.51	929.182	-132.282	66.3014	59.5827	FALSE
10	55	BF-left	3076	780.056	119952	2399452	1069.51	929.182	-132.282	66.3014	59.5827	FALSE
10	56	YFP-left	3044	1722.97	100639	5244723	1068.72	929.85	-128.601	65.7362	59.3852	FALSE
10	56	BF-left	3044	779.244	122905	2372020	1068.72	929.85	-128.601	65.7362	59.3852	FALSE
10	57	YFP-left	3007	2047.91	193351	6158052	1064.48	933.756	-139.716	64.312	59.7145	FALSE
10	57	BF-left	3007	772.446	116948	2322745	1064.48	933.756	-139.716	64.312	59.7145	FALSE
10	58	YFP-left	3020	2337.32	242950	7058716	1061.19	935.401	-149.886	63.3015	60.8615	FALSE
10	58	BF-left	3020	758.086	130810	2289419	1061.19	935.401	-149.886	63.3015	60.8615	FALSE
10	59	YFP-left	2980	2760.57	306692	8226510	1056.26	938.843	-144.007	63.2281	60.1242	FALSE
10	59	BF-left	2980	753.855	125229	2246488	1056.26	938.843	-144.007	63.2281	60.1242	FALSE
10	60	YFP-left	2930	2966.72	434436	8692491	1050.81	937.187	-152.924	63.2867	59.052	FALSE
10	60	BF-left	2930	734.061	96740.3	2150798	1050.81	937.187	-152.924	63.2867	59.052	FALSE
10	61	YFP-left	2931	3166.18	490010	9280065	1046.63	936.332	-162.89	62.9601	59.3595	FALSE
10	61	BF-left	2931	756.276	96779.6	2216646	1046.63	936.332	-162.89	62.9601	59.3595	FALSE
10	62	YFP-left	2955	3457.1	547706	10215737	1041.69	937.324	-166.926	63.3946	59.4437	FALSE
10	62	BF-left	2955	755.358	97489.9	2232083	1041.69	937.324	-166.926	63.3946	59.4437	FALSE
10	63	YFP-left	3005	3485.83	508321	10474930	1039.14	934.532	-166.499	63.9022	59.9973	FALSE
10	63	BF-left	3005	765.117	108263	2299177	1039.14	934.532	-166.499	63.9022	59.9973	FALSE
10	64	YFP-left	3020	3328.59	433377	10052331	1037.42	934.872	-162.305	64.2296	59.9551	FALSE
10	64	BF-left	3020	776.127	115583	2343903	1037.42	934.872	-162.305	64.2296	59.9551	FALSE
10	65	YFP-left	3043	3271.42	443353	9954922	1036.18	932.557	-164.043	64.1752	60.49	FALSE
10	65	BF-left	3043	787.18	116093	2395388	1036.18	932.557	-164.043	64.1752	60.49	FALSE
10	66	YFP-left	3054	3345.32	312752	10216611	1035.53	937.081	-156.024	63.9226	60.9301	FALSE
10	66	BF-left	3054	775.735	101293	2369094	1035.53	937.081	-156.024	63.9226	60.9301	FALSE
10	67	YFP-left	3100	3607.07	311443	11181917	1037.12	938.1	-171.636	64.2367	61.5218	FALSE
10	67	BF-left	3100	781.537	119383	2422765	1037.12	938.1	-171.636	64.2367	61.5218	FALSE
10	68	YFP-left	3118	3905.34	536281	12176835	1036.33	941.713	-149.092	64.7081	61.4311	FALSE
10	68	BF-left	3118	764.516	80021	2383760	1036.33	941.713	-149.092	64.7081	61.4311	FALSE
10	69	YFP-left	3141	4289.16	776577	13472244	1037.51	944.705	-160.039	64.7614	61.8469	FALSE
10	69	BF-left	3141	770.52	78548.5	2420204	1037.51	944.705	-160.039	64.7614	61.8469	FALSE
10	70	YFP-left	3243	4165.53	699836	13508801	1036.4	945.485	-167.302	65.9543	62.7035	FALSE
10	70	BF-left	3243	802.246	87751.5	2601685	1036.4	945.485	-167.302	65.9543	62.7035	FALSE
10	71	YFP-left	3176	4490.57	810538	14262042	1034.46	946.228	-173.006	65.3924	61.9359	FALSE
10	71	BF-left	3176	816.416	95097.2	2592936	1034.46	946.228	-173.006	65.3924	61.9359	FALSE
10	72	YFP-left	3187	3977.22	682555	12675412	1034.47	944.923	-148.788	66.0956	61.5315	FALSE
10	72	BF-left	3187	825.412	87416.9	2630589	1034.47	944.923	-148.788	66.0956	61.5315	FALSE
10	73	YFP-left	3286	3631.5	474033	11933103	1034.06	944.978	-148.353	67.2618	62.3349	FALSE
10	73	BF-left	3286	825.578	122633	2712848	1034.06	944.978	-148.353	67.2618	62.3349	FALSE
10	74	YFP-left	3297	2816.31	211861	9285364	1032.32	946.607	-137.803	66.7301	63.0781	FALSE
10	74	BF-left	3297	798.035	88972.9	2631121	1032.32	946.607	-137.803	66.7301	63.0781	FALSE
10	75	YFP-left	3338	2224.33	101402	7424803	1031.89	942.53	-157.287	67.5645	63.0297	FALSE
10	75	BF-left	3338	811.465	95172.5	2708671	1031.89	942.53	-157.287	67.5645	63.0297	FALSE
10	76	YFP-left	3417	1632.91	30713.3	5579662	1030.43	942.207	-162.243	68.1679	63.9393	FALSE
10	76	BF-left	3417	827.787	98253.1	2828547	1030.43	942.207	-162.243	68.1679	63.9393	FALSE
10	77	YFP-left	3503	1531.94	22998.4	5366390	1031.12	943.661	-165.419	69.3466	64.4133	FALSE
10	77	BF-left	3503	817.663	95331.9	2864272	1031.12	943.661	-165.419	69.3466	64.4133	FALSE
10	78	YFP-left	3605	1292.46	26100	4659321	1030.92	939.4	-157	70.4342	65.2448	FALSE
10	78	BF-left	3605	794.902	90754.1	2865621	1030.92	939.4	-157	70.4342	65.2448	FALSE
10	79	YFP-left	3594	1255.2	23927	4511173	1030.94	939.567	-167.697	70.2452	65.2314	FALSE
10	79	BF-left	3594	799.266	91442.7	2872563	1030.94	939.567	-167.697	70.2452	65.2314	FALSE
10	80	YFP-left	3570	1097.7	18127.7	3918797	1031.51	939.78	-142.431	69.8459	65.2103	FALSE
10	80	BF-left	3570	824.48	97553	2943392	1031.51	939.78	-142.431	69.8459	65.2103	FALSE
10	81	YFP-left	3543	1060.14	17755.1	3756070	1029.28	938.396	-97.867	68.2279	66.355	FALSE
10	81	BF-left	3543	824.87	93652.2	2922513	1029.28	938.396	-97.867	68.2279	66.355	FALSE
10	82	YFP-left	3523	932.115	18822.7	3283840	1027.16	938.462	-70.8484	68.9154	65.3939	FALSE
10	82	BF-left	3523	833.251	102525	2935543	1027.16	938.462	-70.8484	68.9154	65.3939	FALSE
10	83	YFP-left	3582	808.045	14798.8	2894418	1023.73	937.863	-73.4147	69.9472	65.5052	FALSE
10	83	BF-left	3582	863.387	127875	3092654	1023.73	937.863	-73.4147	69.9472	65.5052	FALSE
10	84	YFP-left	3515	646.408	8496.03	2272124	1017.63	937.418	-89.8624	68.855	65.1756	FALSE
10	84	BF-left	3515	851.695	97246.6	2993707	1017.63	937.418	-89.8624	68.855	65.1756	FALSE
10	85	YFP-left	3462	582.143	4516.86	2015378	1014.76	939.077	-73.5093	67.6357	65.3293	FALSE
10	85	BF-left	3462	869.91	83297.9	3011630	1014.76	939.077	-73.5093	67.6357	65.3293	FALSE
10	86	YFP-left	3512	543.348	2442.57	1908238	1014.91	938.98	-82.8238	68.1225	65.8315	FALSE
10	86	BF-left	3512	838.396	75007.5	2944445	1014.91	938.98	-82.8238	68.1225	65.8315	FALSE
10	87	YFP-left	3665	555.345	2976.05	2035338	1014.7	937.488	-63.2508	70.7449	66.0941	FALSE
10	87	BF-left	3665	828.017	90776.8	3034682	1014.7	937.488	-63.2508	70.7449	66.0941	FALSE
11	42	YFP-left	1732	185.777	286.572	321765	1211.62	854.352	84.4718	50.7398	43.7365	FALSE
11	42	BF-left	1732	786.759	229293	1362666	1211.62	854.352	84.4718	50.7398	43.7365	FALSE
11	43	YFP-left	1698	190.826	306.149	324023	1210.6	851.002	85.4651	50.1004	43.5412	FALSE
11	43	BF-left	1698	771.366	242074	1309779	1210.6	851.002	85.4651	50.1004	43.5412	FALSE
11	44	YFP-left	463	175.946	190.168	81463	1217.76	879.95	29.1569	27.4801	22.8393	FALSE
11	44	BF-left	463	629.136	17546.8	291290	1217.76	879.95	29.1569	27.4801	22.8393	FALSE
11	45	YFP-left	1712	173.343	218.391	296763	1212.48	851.468	81.4656	50.7712	43.5095	FALSE
11	45	BF-left	1712	916.288	171652	1568685	1212.48	851.468	81.4656	50.7712	43.5095	FALSE
11	46	YFP-left	1641	190.224	288.393	312158	1211.84	851.53	72.2422	49.958	42.1964	FALSE
11	46	BF-left	1641	785.303	221036	1288683	1211.84	851.53	72.2422	49.958	42.1964	FALSE
11	47	YFP-left	1633	192.207	302.058	313874	1210.89	848.625	76.0728	50.0005	42.0335	FALSE
11	47	BF-left	1633	789.408	216565	1289104	1210.89	848.625	76.0728	50.0005	42.0335	FALSE
11	48	YFP-left	1618	194.656	317.022	314954	1213.67	849.15	73.8956	50.1676	41.4931	FALSE
11	48	BF-left	1618	778.302	206957	1259292	1213.67	849.15	73.8956	50.1676	41.4931	FALSE
11	49	YFP-left	1607	197.767	339.973	317812	1214.01	847.558	72.1496	50.2269	41.2305	FALSE
11	49	BF-left	1607	761.999	198245	1224532	1214.01	847.558	72.1496	50.2269	41.2305	FALSE
11	50	YFP-left	1607	254.012	1069.81	408197	1214.35	850.077	73.7002	50.1005	41.277	FALSE
11	50	BF-left	1607	786.253	205458	1263508	1214.35	850.077	73.7002	50.1005	41.277	FALSE
11	51	YFP-left	1643	449.167	7749.66	737982	1216.17	849.35	74.2967	50.6444	41.6502	FALSE
11	51	BF-left	1643	805.199	192518	1322942	1216.17	849.35	74.2967	50.6444	41.6502	FALSE
11	52	YFP-left	1652	678.665	18704.6	1121154	1212.66	844.878	78.8683	50.5939	42.0068	FALSE
11	52	BF-left	1652	814.076	185237	1344853	1212.66	844.878	78.8683	50.5939	42.0068	FALSE
11	53	YFP-left	1707	1121.56	70021.1	1914504	1209.97	844.895	89.734	51.3276	42.6636	FALSE
11	53	BF-left	1707	799.486	170071	1364722	1209.97	844.895	89.734	51.3276	42.6636	FALSE
11	54	YFP-left	1803	1495.11	154345	2695676	1207.53	844.852	83.3047	52.3525	43.9832	FALSE
11	54	BF-left	1803	846.849	209417	1526869	1207.53	844.852	83.3047	52.3525	43.9832	FALSE
11	55	YFP-left	1789	2147.48	293209	3841848	1207.64	844.52	68.4669	50.9292	44.8525	FALSE
11	55	BF-left	1789	805.382	187211	1440829	1207.64	844.52	68.4669	50.9292	44.8525	FALSE
11	56	YFP-left	1834	2517.23	448089	4616592	1208.81	843.368	42.7466	50.755	46.1285	FALSE
11	56	BF-left	1834	862.486	246898	1581800	1208.81	843.368	42.7466	50.755	46.1285	FALSE
11	57	YFP-left	1794	2922.91	592189	5243695	1207.83	843.23	36.1013	50.1103	45.6521	FALSE
11	57	BF-left	1794	810.427	173850	1453906	1207.83	843.23	36.1013	50.1103	45.6521	FALSE
11	58	YFP-left	1750	3298.86	832772	5773008	1210.7	841.935	34.5454	49.7797	44.8738	FALSE
11	58	BF-left	1750	801.043	160563	1401826	1210.7	841.935	34.5454	49.7797	44.8738	FALSE
11	59	YFP-left	1713	3935.97	1.32275e+06	6742321	1209.4	843.721	20.3227	49.1501	44.4579	FALSE
11	59	BF-left	1713	825.144	164597	1413472	1209.4	843.721	20.3227	49.1501	44.4579	FALSE
11	60	YFP-left	1670	4411.88	1.56764e+06	7367837	1208.13	843.253	20.2169	48.4453	44.0076	FALSE
11	60	BF-left	1670	783.249	149224	1308026	1208.13	843.253	20.2169	48.4453	44.0076	FALSE
11	61	YFP-left	1643	4854.77	1.81776e+06	7976393	1209.49	842.279	12.1502	47.8238	43.8689	FALSE
11	61	BF-left	1643	744.124	103761	1222596	1209.49	842.279	12.1502	47.8238	43.8689	FALSE
11	62	YFP-left	1605	5099.82	1.59743e+06	8185205	1208.26	844.025	9.16181	47.9976	42.6447	FALSE
11	62	BF-left	1605	763.173	110036	1224892	1208.26	844.025	9.16181	47.9976	42.6447	FALSE
11	63	YFP-left	1644	5043.39	1.56276e+06	8291338	1208.67	841.722	16.3506	48.516	43.2152	FALSE
11	63	BF-left	1644	784.141	112411	1289127	1208.67	841.722	16.3506	48.516	43.2152	FALSE
11	64	YFP-left	1677	5140.84	1.17354e+06	8621188	1208.69	842.368	7.8	49.1436	43.5095	FALSE
11	64	BF-left	1677	765.682	111953	1284048	1208.69	842.368	7.8	49.1436	43.5095	FALSE
11	65	YFP-left	1738	5757.72	1.65385e+06	10006916	1208.43	840.935	12.4538	51.4964	43.0594	FALSE
11	65	BF-left	1738	771.206	141427	1340356	1208.43	840.935	12.4538	51.4964	43.0594	FALSE
11	66	YFP-left	1671	6400.58	1.58947e+06	10695368	1202.04	844.749	75.2066	50.851	41.913	FALSE
11	66	BF-left	1671	734.097	111666	1226676	1202.04	844.749	75.2066	50.851	41.913	FALSE
11	67	YFP-left	1663	6580.85	1.527e+06	10943949	1207.26	842.569	91.968	50.3247	42.1573	FALSE
11	67	BF-left	1663	723.36	118869	1202947	1207.26	842.569	91.968	50.3247	42.1573	FALSE
11	68	YFP-left	1643	6596.69	1.55376e+06	10838367	1208.84	841.813	96.7446	50.5126	41.4701	FALSE
11	68	BF-left	1643	733.977	121492	1205924	1208.84	841.813	96.7446	50.5126	41.4701	FALSE
11	69	YFP-left	1642	7128.66	2.0287e+06	11705254	1213.1	834.456	80.7727	50.2247	41.7035	FALSE
11	69	BF-left	1642	731.062	143103	1200403	1213.1	834.456	80.7727	50.2247	41.7035	FALSE
11	70	YFP-left	1599	6911.32	2.11899e+06	11051199	1217.02	825.463	68.4581	49.0757	41.5687	FALSE
11	70	BF-left	1599	758.56	107364	1212937	1217.02	825.463	68.4581	49.0757	41.5687	FALSE
11	71	YFP-left	1595	7016.15	2.52747e+06	11190757	1222.72	819.902	40.1371	48.8149	41.7056	FALSE
11	71	BF-left	1595	799.845	140789	1275753	1222.72	819.902	40.1371	48.8149	41.7056	FALSE
11	72	YFP-left	1525	6160.02	1.67166e+06	9394028	1227.27	815.417	56.4775	47.1291	41.2599	FALSE
11	72	BF-left	1525	753.209	89079.6	1148643	1227.27	815.417	56.4775	47.1291	41.2599	FALSE
11	73	YFP-left	1724	5596.49	1.02987e+06	9648353	1234.36	811.272	25.2326	51.0509	43.0556	FALSE
11	73	BF-left	1724	788.252	168886	1358946	1234.36	811.272	25.2326	51.0509	43.0556	FALSE
11	74	YFP-left	1818	4742.7	644834	8622225	1235.42	812.232	7.05927	52.7948	43.9081	FALSE
11	74	BF-left	1818	808.318	203731	1469522	1235.42	812.232	7.05927	52.7948	43.9081	FALSE
11	75	YFP-left	1821	4388.35	637133	7991177	1238.08	808.1	-18.3689	52.488	44.251	FALSE
11	75	BF-left	1821	802.275	168665	1460942	1238.08	808.1	-18.3689	52.488	44.251	FALSE
11	76	YFP-left	1811	3709.35	367836	6717635	1238.46	808.621	-11.452	52.6717	43.8469	FALSE
11	76	BF-left	1811	776.947	166511	1407051	1238.46	808.621	-11.452	52.6717	43.8469	FALSE
11	77	YFP-left	1801	3498.18	412394	6300214	1238.94	809.198	0.982485	52.1146	44.0929	FALSE
11	77	BF-left	1801	804.155	185507	1448283	1238.94	809.198	0.982485	52.1146	44.0929	FALSE
11	78	YFP-left	1756	2910.78	240194	5111322	1241.56	803.001	58.1977	51.8228	43.2747	FALSE
11	78	BF-left	1756	807.679	136730	1418285	1241.56	803.001	58.1977	51.8228	43.2747	FALSE
11	79	YFP-left	1774	2615.03	181302	4639065	1244.43	796.089	62.1125	52.2883	43.2894	FALSE
11	79	BF-left	1774	802.005	154929	1422757	1244.43	796.089	62.1125	52.2883	43.2894	FALSE
11	80	YFP-left	1744	2097.24	107751	3657585	1245.58	784.935	45.3861	52.3132	42.6341	FALSE
11	80	BF-left	1744	791.206	103022	1379863	1245.58	784.935	45.3861	52.3132	42.6341	FALSE
11	81	YFP-left	1871	1823.35	77220.3	3411487	1246.85	769.763	58.5049	53.884	44.3252	FALSE
11	81	BF-left	1871	805.454	191707	1507004	1246.85	769.763	58.5049	53.884	44.3252	FALSE
11	82	YFP-left	1925	1640.72	60226.2	3158393	1248.47	765.897	82.926	53.5733	45.873	FALSE
11	82	BF-left	1925	787.74	171840	1516400	1248.47	765.897	82.926	53.5733	45.873	FALSE
11	83	YFP-left	1970	1508.26	59972.1	2971279	1250.69	763.427	83.282	54.138	46.4438	FALSE
11	83	BF-left	1970	779.87	149529	1536343	1250.69	763.427	83.282	54.138	46.4438	FALSE
11	84	YFP-left	1936	1426	57773.5	2760741	1251.85	758.373	82.9549	54.0363	45.7351	FALSE
11	84	BF-left	1936	784.168	136826	1518149	1251.85	758.373	82.9549	54.0363	45.7351	FALSE
11	85	YFP-left	1926	1417.2	61634.8	2729523	1251.8	748.618	62.6568	54.2123	45.3107	FALSE
11	85	BF-left	1926	779.547	133130	1501408	1251.8	748.618	62.6568	54.2123	45.3107	FALSE
11	86	YFP-left	1836	1337.48	58100.6	2455614	1252.48	748.407	62.5168	53.3157	43.9491	FALSE
11	86	BF-left	1836	754.503	87980.6	1385267	1252.48	748.407	62.5168	53.3157	43.9491	FALSE
11	87	YFP-left	1867	1281.55	62857.5	2392651	1256.08	742.567	64.8553	53.2415	44.7436	FALSE
11	87	BF-left	1867	730.267	92770.2	1363409	1256.08	742.567	64.8553	53.2415	44.7436	FALSE
12	42	YFP-left	2409	188.268	259.454	453538	1190.46	898.526	-85.692	57.6585	53.7688	FALSE
12	42	BF-left	2409	860.245	176902	2072331	1190.46	898.526	-85.692	57.6585	53.7688	FALSE
12	43	YFP-left	2475	191.45	273.042	473838	1189.64	895.429	-71.6592	58.2525	54.658	FALSE
12	43	BF-left	2475	867.168	200119	2146240	1189.64	895.429	-71.6592	58.2525	54.658	FALSE
12	44	YFP-left	705	185.464	211.5	130752	1182.38	901.457	-120.398	34.4085	26.7262	FALSE
12	44	BF-left	705	765.159	42125.6	539437	1182.38	901.457	-120.398	34.4085	26.7262	FALSE
12	45	YFP-left	2506	175.011	205.278	438577	1191.89	896.107	-73.3504	58.6773	55.3144	FALSE
12	45	BF-left	2506	931.39	96735.4	2334064	1191.89	896.107	-73.3504	58.6773	55.3144	FALSE
12	46	YFP-left	2545	191.954	273.347	488524	1191.46	896.097	-75.1059	58.98	55.5724	FALSE
12	46	BF-left	2545	891.694	240005	2269362	1191.46	896.097	-75.1059	58.98	55.5724	FALSE
12	47	YFP-left	2607	197.529	306.805	514959	1190.28	893.417	-60.9749	59.5083	56.3249	FALSE
12	47	BF-left	2607	893.621	256899	2329669	1190.28	893.417	-60.9749	59.5083	56.3249	FALSE
12	48	YFP-left	2657	199.634	320.303	530427	1192.61	893.657	-59.9512	59.8739	57.0124	FALSE
12	48	BF-left	2657	869.814	229476	2311095	1192.61	893.657	-59.9512	59.8739	57.0124	FALSE
12	49	YFP-left	2720	201.687	335.542	548588	1192.32	891.632	-46.4639	60.3098	58.0628	FALSE
12	49	BF-left	2720	842.592	236267	2291851	1192.32	891.632	-46.4639	60.3098	58.0628	FALSE
12	50	YFP-left	2716	221.234	442.749	600871	1192.41	894.265	-92.7678	60.4398	57.7194	FALSE
12	50	BF-left	2716	862.194	210374	2341720	1192.41	894.265	-92.7678	60.4398	57.7194	FALSE
12	51	YFP-left	2759	375.467	3305.56	1035913	1194.64	893.905	-108.025	60.9522	57.9881	FALSE
12	51	BF-left	2759	860.495	211462	2374107	1194.64	893.905	-108.025	60.9522	57.9881	FALSE
12	52	YFP-left	2725	651.402	17599.4	1775071	1192.92	890.287	-78.1722	59.9243	58.184	FALSE
12	52	BF-left	2725	842.132	162992	2294809	1192.92	890.287	-78.1722	59.9243	58.184	FALSE
12	53	YFP-left	2713	1082.75	61563.7	2937514	1193.74	892.081	-55.8972	59.7875	58.0335	FALSE
12	53	BF-left	2713	822.959	151549	2232688	1193.74	892.081	-55.8972	59.7875	58.0335	FALSE
12	54	YFP-left	2612	1389.94	105399	3630528	1193.64	893.678	-54.9176	58.3232	57.2589	FALSE
12	54	BF-left	2612	849.182	177071	2218064	1193.64	893.678	-54.9176	58.3232	57.2589	FALSE
12	55	YFP-left	2609	1900.61	197124	4958687	1192.62	894.307	-36.2486	59.1482	56.3963	FALSE
12	55	BF-left	2609	823.133	137747	2147553	1192.62	894.307	-36.2486	59.1482	56.3963	FALSE
12	56	YFP-left	2572	2142.45	208896	5510385	1193.29	894.336	-48.3751	58.9666	55.7	FALSE
12	56	BF-left	2572	849.832	151591	2185769	1193.29	894.336	-48.3751	58.9666	55.7	FALSE
12	57	YFP-left	2505	2399.89	228672	6011730	1192.66	894.996	-37.9881	58.1812	54.9844	FALSE
12	57	BF-left	2505	812.708	113474	2035833	1192.66	894.996	-37.9881	58.1812	54.9844	FALSE
12	58	YFP-left	2585	2502.15	201590	6468055	1195.51	894.369	-38.5121	59.5757	55.3904	FALSE
12	58	BF-left	2585	856.913	145243	2215119	1195.51	894.369	-38.5121	59.5757	55.3904	FALSE
12	59	YFP-left	2597	2855.69	247158	7416230	1194.1	896.615	-40.6534	59.6258	55.5593	FALSE
12	59	BF-left	2597	843.587	145916	2190795	1194.1	896.615	-40.6534	59.6258	55.5593	FALSE
12	60	YFP-left	2679	3077.74	305196	8245254	1192.98	896.255	-34.7502	60.0867	56.8522	FALSE
12	60	BF-left	2679	876.513	159051	2348179	1192.98	896.255	-34.7502	60.0867	56.8522	FALSE
12	61	YFP-left	2620	3395.91	369659	8897288	1194.45	895.935	-27.5308	59.4095	56.2344	FALSE
12	61	BF-left	2620	867.841	155203	2273744	1194.45	895.935	-27.5308	59.4095	56.2344	FALSE
12	62	YFP-left	2595	3796.94	731850	9853062	1193.13	897.753	-25.338	59.3129	55.775	FALSE
12	62	BF-left	2595	857.583	163984	2225428	1193.13	897.753	-25.338	59.3129	55.775	FALSE
12	63	YFP-left	2583	3860.7	752484	9972200	1193.85	895.608	-23.1593	59.1068	55.7184	FALSE
12	63	BF-left	2583	847.395	152521	2188822	1193.85	895.608	-23.1593	59.1068	55.7184	FALSE
12	64	YFP-left	2579	3974.56	841226	10250398	1194.1	896.795	-20.5047	59.1366	55.5837	FALSE
12	64	BF-left	2579	836.043	148711	2156154	1194.1	896.795	-20.5047	59.1366	55.5837	FALSE
12	65	YFP-left	2588	4383.49	1.06359e+06	11344482	1194.12	895.409	-11.8505	58.9554	55.976	FALSE
12	65	BF-left	2588	811.509	161824	2100186	1194.12	895.409	-11.8505	58.9554	55.976	FALSE
12	66	YFP-left	2577	4777.06	865131	12310486	1194.36	899.032	-10.9756	58.5746	56.2513	FALSE
12	66	BF-left	2577	804.281	152652	2072632	1194.36	899.032	-10.9756	58.5746	56.2513	FALSE
12	67	YFP-left	2615	4741.15	687742	12398119	1196.26	896.976	-22.1442	59.6018	55.9722	FALSE
12	67	BF-left	2615	798.486	151598	2088040	1196.26	896.976	-22.1442	59.6018	55.9722	FALSE
12	68	YFP-left	2671	4869.16	674063	13005521	1195.82	896.757	-25.4962	59.9055	56.828	FALSE
12	68	BF-left	2671	809.542	157315	2162288	1195.82	896.757	-25.4962	59.9055	56.828	FALSE
12	69	YFP-left	2751	5280.33	747369	14526178	1197.33	896.462	-28.205	61.4798	57.0468	FALSE
12	69	BF-left	2751	809.357	155525	2226542	1197.33	896.462	-28.205	61.4798	57.0468	FALSE
12	70	YFP-left	2794	5268.45	894710	14720062	1197.31	895.509	-22.5943	61.7782	57.6392	FALSE
12	70	BF-left	2794	855.497	162978	2390258	1197.31	895.509	-22.5943	61.7782	57.6392	FALSE
12	71	YFP-left	2750	5645.65	1.01487e+06	15525536	1197.91	894.18	-13.8194	61.037	57.4325	FALSE
12	71	BF-left	2750	865.741	165956	2380787	1197.91	894.18	-13.8194	61.037	57.4325	FALSE
12	72	YFP-left	2700	4781.75	815806	12910713	1198.41	886.824	37.9377	60.3494	57.0582	FALSE
12	72	BF-left	2700	844.611	146117	2280449	1198.41	886.824	37.9377	60.3494	57.0582	FALSE
12	73	YFP-left	2784	4531.63	651233	12616056	1198.71	882.593	53.3184	61.2891	57.9592	FALSE
12	73	BF-left	2784	831.869	156733	2315924	1198.71	882.593	53.3184	61.2891	57.9592	FALSE
12	74	YFP-left	2761	3838.22	426543	10597337	1198.91	882.853	55.9462	61.1593	57.655	FALSE
12	74	BF-left	2761	823.247	141864	2272984	1198.91	882.853	55.9462	61.1593	57.655	FALSE
12	75	YFP-left	2792	3328.08	349869	9291989	1199.65	879.253	57.5829	60.9818	58.4247	FALSE
12	75	BF-left	2792	821.646	144606	2294037	1199.65	879.253	57.5829	60.9818	58.4247	FALSE
12	76	YFP-left	2813	2635.74	158762	7414349	1198.24	880.816	43.2461	61.558	58.3292	FALSE
12	76	BF-left	2813	817.907	130456	2300771	1198.24	880.816	43.2461	61.558	58.3292	FALSE
12	77	YFP-left	2903	2509.31	152985	7284539	1198.37	883.898	79.4721	62.7597	59.1278	FALSE
12	77	BF-left	2903	821.424	148093	2384594	1198.37	883.898	79.4721	62.7597	59.1278	FALSE
12	78	YFP-left	2896	2143.66	143011	6208051	1198.17	881.109	89.3444	63.1448	58.6077	FALSE
12	78	BF-left	2896	845.549	151889	2448710	1198.17	881.109	89.3444	63.1448	58.6077	FALSE
12	79	YFP-left	2926	2002.32	127330	5858783	1198.4	881.511	88.0157	64.1277	58.32	FALSE
12	79	BF-left	2926	862.104	137226	2522516	1198.4	881.511	88.0157	64.1277	58.32	FALSE
12	80	YFP-left	2817	1685.37	95696.4	4747686	1200.66	881.973	51.6953	61.9186	58.0569	FALSE
12	80	BF-left	2817	865.013	134377	2436743	1200.66	881.973	51.6953	61.9186	58.0569	FALSE
12	81	YFP-left	2840	1523.67	86255.7	4327226	1200.71	882.011	37.2758	61.5332	58.9315	FALSE
12	81	BF-left	2840	838.804	120969	2382203	1200.71	882.011	37.2758	61.5332	58.9315	FALSE
12	82	YFP-left	2831	1355.52	56630.7	3837466	1202.73	883.406	47.3339	61.8228	58.4564	FALSE
12	82	BF-left	2831	845.295	140341	2393030	1202.73	883.406	47.3339	61.8228	58.4564	FALSE
12	83	YFP-left	2849	1207.84	29099.1	3441148	1204.17	887.437	33.15	62.1279	58.4822	FALSE
12	83	BF-left	2849	823.532	137638	2346242	1204.17	887.437	33.15	62.1279	58.4822	FALSE
12	84	YFP-left	2850	1114.46	36457.9	3176202	1204.82	886.888	72.7606	62.8489	57.8066	FALSE
12	84	BF-left	2850	812.936	116970	2316869	1204.82	886.888	72.7606	62.8489	57.8066	FALSE
12	85	YFP-left	2948	1124.14	37512.1	3313976	1204.07	879.661	105.961	64.437	58.4191	FALSE
12	85	BF-left	2948	848.324	107980	2500860	1204.07	879.661	105.961	64.437	58.4191	FALSE
12	86	YFP-left	2831	1139.07	43873.8	3224720	1203.71	877.054	101.961	63.9936	56.5433	FALSE
12	86	BF-left	2831	822.902	101600	2329636	1203.71	877.054	101.961	63.9936	56.5433	FALSE
12	87	YFP-left	2910	1100.65	39962.1	3202896	1205.4	875.373	116.413	63.98	58.1508	FALSE
12	87	BF-left	2910	840.64	137069	2446263	1205.4	875.373	116.413	63.98	58.1508	FALSE
13	42	YFP-left	1456	187.692	253.499	273279	1147.76	952.1	115.093	56.7055	33.5432	FALSE
13	42	BF-left	1456	757.761	139457	1103300	1147.76	952.1	115.093	56.7055	33.5432	FALSE
13	43	YFP-left	1495	194.017	281.744	290055	1146.77	950.199	112.037	57.2814	34.1099	FALSE
13	43	BF-left	1495	796.601	176643	1190919	1146.77	950.199	112.037	57.2814	34.1099	FALSE
13	44	YFP-left	708	184.624	201.235	130714	1149.9	979.418	164.958	35.9151	25.8458	FALSE
13	44	BF-left	708	769.253	29985.8	544631	1149.9	979.418	164.958	35.9151	25.8458	FALSE
13	45	YFP-left	1484	174.557	188.995	259043	1150.29	954.735	76.7846	50.1048	37.972	FALSE
13	45	BF-left	1484	929.819	95756.9	1379852	1150.29	954.735	76.7846	50.1048	37.972	FALSE
13	46	YFP-left	1566	190.209	246.233	297868	1150.31	954.822	87.9608	55.4518	36.3991	FALSE
13	46	BF-left	1566	838.708	191102	1313416	1150.31	954.822	87.9608	55.4518	36.3991	FALSE
13	47	YFP-left	1586	192.947	266.518	306014	1149.34	952.118	85.3507	55.5013	36.8237	FALSE
13	47	BF-left	1586	823.31	198514	1305770	1149.34	952.118	85.3507	55.5013	36.8237	FALSE
13	48	YFP-left	1702	197.668	283.257	336431	1153.5	955.273	60.2425	60.4486	36.2617	FALSE
13	48	BF-left	1702	802.608	199829	1366039	1153.5	955.273	60.2425	60.4486	36.2617	FALSE
13	49	YFP-left	1736	202.919	347.296	352267	1153.61	951.98	9.57462	61.355	36.6447	FALSE
13	49	BF-left	1736	788.762	275649	1369291	1153.61	951.98	9.57462	61.355	36.6447	FALSE
13	50	YFP-left	1708	250.338	889.612	427577	1153.45	951.944	-7.3142	60.4933	36.6869	FALSE
13	50	BF-left	1708	828.129	309016	1414445	1153.45	951.944	-7.3142	60.4933	36.6869	FALSE
13	51	YFP-left	1669	442.339	7016.85	738263	1154.72	950.739	-17.4003	60.1274	36.1785	FALSE
13	51	BF-left	1669	785.633	214173	1311222	1154.72	950.739	-17.4003	60.1274	36.1785	FALSE
13	52	YFP-left	1592	735.987	25572.1	1171692	1150.87	951.238	1.68074	57.0896	36.1181	FALSE
13	52	BF-left	1592	800.251	239062	1274000	1150.87	951.238	1.68074	57.0896	36.1181	FALSE
13	53	YFP-left	1601	1231.65	92145.4	1971866	1152.26	957.794	24.0566	58.2402	35.7688	FALSE
13	53	BF-left	1601	774.821	230074	1240488	1152.26	957.794	24.0566	58.2402	35.7688	FALSE
13	54	YFP-left	1613	1575.36	165079	2541060	1156.94	970.204	61.6222	57.424	36.2077	FALSE
13	54	BF-left	1613	744.529	164462	1200926	1156.94	970.204	61.6222	57.424	36.2077	FALSE
13	55	YFP-left	1613	2185.74	309604	3525594	1157.05	975.435	69.0527	58.3998	35.7369	FALSE
13	55	BF-left	1613	716.741	114781	1156103	1157.05	975.435	69.0527	58.3998	35.7369	FALSE
13	56	YFP-left	1594	2481.88	362169	3956115	1161.51	981.198	75.9066	59.2249	34.8203	FALSE
13	56	BF-left	1594	708.862	70212.9	1129926	1161.51	981.198	75.9066	59.2249	34.8203	FALSE
13	57	YFP-left	1571	2787.83	420246	4379681	1160.95	987.104	54.259	59.5095	34.2778	FALSE
13	57	BF-left	1571	692.751	70569.9	1088312	1160.95	987.104	54.259	59.5095	34.2778	FALSE
13	58	YFP-left	1662	3098.93	453681	5150424	1164.95	986.269	14.0782	58.4587	36.7316	FALSE
13	58	BF-left	1662	770.893	136205	1281224	1164.95	986.269	14.0782	58.4587	36.7316	FALSE
13	59	YFP-left	1644	3404.22	671768	5596541	1163.44	987.914	11.8648	57.7313	36.8941	FALSE
13	59	BF-left	1644	746.913	121643	1227925	1163.44	987.914	11.8648	57.7313	36.8941	FALSE
13	60	YFP-left	1630	3415.15	600005	5566700	1162.15	986.997	9.90421	58.1002	36.3495	FALSE
13	60	BF-left	1630	721.178	93054.4	1175520	1162.15	986.997	9.90421	58.1002	36.3495	FALSE
13	61	YFP-left	1665	3733.55	838710	6216362	1164.2	987.309	7.06093	58.894	36.6331	FALSE
13	61	BF-left	1665	726.55	93719.5	1209706	1164.2	987.309	7.06093	58.894	36.6331	FALSE
13	62	YFP-left	1727	4104.87	1.07605e+06	7089115	1163.8	989.81	5.32381	60.1582	37.251	FALSE
13	62	BF-left	1727	750.064	128107	1295361	1163.8	989.81	5.32381	60.1582	37.251	FALSE
13	63	YFP-left	1747	4349.61	1.12109e+06	7598777	1164.52	987.338	4.74785	60.4525	37.4904	FALSE
13	63	BF-left	1747	764.506	142933	1335592	1164.52	987.338	4.74785	60.4525	37.4904	FALSE
13	64	YFP-left	1752	4464.9	901136	7822506	1167.28	986.962	22.8445	59.9388	37.9588	FALSE
13	64	BF-left	1752	755.404	131513	1323468	1167.28	986.962	22.8445	59.9388	37.9588	FALSE
13	65	YFP-left	1801	4896.46	1.04346e+06	8818521	1169.68	984.554	42.2057	60.4609	38.8134	FALSE
13	65	BF-left	1801	755.537	149357	1360722	1169.68	984.554	42.2057	60.4609	38.8134	FALSE
13	66	YFP-left	1785	5417.8	1.13886e+06	9670773	1171.13	986.975	50.1373	61.1223	38.0691	FALSE
13	66	BF-left	1785	748.237	144748	1335603	1171.13	986.975	50.1373	61.1223	38.0691	FALSE
13	67	YFP-left	1729	5923.98	1.40729e+06	10242563	1173.54	984.888	48.3746	61.6432	36.3808	FALSE
13	67	BF-left	1729	738.611	133084	1277059	1173.54	984.888	48.3746	61.6432	36.3808	FALSE
13	68	YFP-left	1732	6015.21	1.28121e+06	10418341	1174.97	983.608	51.1589	61.8348	36.2726	FALSE
13	68	BF-left	1732	735.671	123868	1274182	1174.97	983.608	51.1589	61.8348	36.2726	FALSE
13	69	YFP-left	1709	6359.67	1.42893e+06	10868672	1179.39	984.579	78.7351	61.2322	36.1391	FALSE
13	69	BF-left	1709	722.474	108897	1234708	1179.39	984.579	78.7351	61.2322	36.1391	FALSE
13	70	YFP-left	1808	5917.06	1.21086e+06	10698036	1184.24	987.111	80.114	62.1165	37.8589	FALSE
13	70	BF-left	1808	787.143	169496	1423154	1184.24	987.111	80.114	62.1165	37.8589	FALSE
13	71	YFP-left	1841	6295.95	1.68451e+06	11590839	1193.6	996.105	93.8037	62.3212	38.2938	FALSE
13	71	BF-left	1841	773.305	178249	1423655	1193.6	996.105	93.8037	62.3212	38.2938	FALSE
13	72	YFP-left	1852	5636.22	1.09292e+06	10438282	1198.95	1003.02	97.5705	63.3586	38.0281	FALSE
13	72	BF-left	1852	760.816	117667	1409032	1198.95	1003.02	97.5705	63.3586	38.0281	FALSE
13	73	YFP-left	1922	5700.29	1.3273e+06	10955960	1205.66	1009.91	101.465	63.9787	39.1101	FALSE
13	73	BF-left	1922	779.144	173266	1497515	1205.66	1009.91	101.465	63.9787	39.1101	FALSE
13	74	YFP-left	1912	4969.82	923004	9502303	1207.88	1015.45	114.496	64.341	38.6607	FALSE
13	74	BF-left	1912	787.263	214483	1505247	1207.88	1015.45	114.496	64.341	38.6607	FALSE
13	75	YFP-left	1911	4471.72	939690	8545459	1207.72	1015.81	139.321	62.4411	39.4545	FALSE
13	75	BF-left	1911	790.034	205830	1509755	1207.72	1015.81	139.321	62.4411	39.4545	FALSE
13	76	YFP-left	1878	3696.19	689391	6941437	1212.3	1026.01	146.871	63.1428	38.4729	FALSE
13	76	BF-left	1878	721.411	118168	1354810	1212.3	1026.01	146.871	63.1428	38.4729	FALSE
13	77	YFP-left	1940	3366.61	796366	6531227	1210.77	1041.65	138.059	64.3447	39.0486	FALSE
13	77	BF-left	1940	762.176	142131	1478622	1210.77	1041.65	138.059	64.3447	39.0486	FALSE
13	78	YFP-left	1908	2813.19	225352	5367571	1211.87	1045.02	129.469	64.764	38.3342	FALSE
13	78	BF-left	1908	721.289	105269	1376219	1211.87	1045.02	129.469	64.764	38.3342	FALSE
13	79	YFP-left	1884	2423.46	116716	4565796	1213.21	1052.52	123.044	61.7064	39.6619	FALSE
13	79	BF-left	1884	709.018	103512	1335790	1213.21	1052.52	123.044	61.7064	39.6619	FALSE
13	80	YFP-left	1951	2007.15	98703.7	3915958	1217.46	1057.54	142.491	62.6183	40.2804	FALSE
13	80	BF-left	1951	726.836	117190	1418057	1217.46	1057.54	142.491	62.6183	40.2804	FALSE
13	81	YFP-left	1965	1948.03	93005.2	3827879	1218.87	1058.62	170.457	63.0514	40.4118	FALSE
13	81	BF-left	1965	711.287	105234	1397679	1218.87	1058.62	170.457	63.0514	40.4118	FALSE
13	82	YFP-left	1996	1839.83	102494	3672291	1219.54	1057.55	179.102	63.9032	40.59	FALSE
13	82	BF-left	1996	741.174	144641	1479384	1219.54	1057.55	179.102	63.9032	40.59	FALSE
13	83	YFP-left	1957	1736.73	99540.1	3398772	1221.13	1057.27	175.788	63.5344	39.963	FALSE
13	83	BF-left	1957	758.401	162091	1484191	1221.13	1057.27	175.788	63.5344	39.963	FALSE
13	84	YFP-left	1927	1465.61	81552.8	2824230	1225.1	1058.03	168.642	63.9097	39.16	FALSE
13	84	BF-left	1927	781.093	141060	1505167	1225.1	1058.03	168.642	63.9097	39.16	FALSE
13	85	YFP-left	1904	1424.04	79846	2711363	1235.82	1056.16	163.81	64.1125	38.927	FALSE
13	85	BF-left	1904	729.73	120089	1389406	1235.82	1056.16	163.81	64.1125	38.927	FALSE
13	86	YFP-left	1949	1287.51	68992.8	2509360	1238.28	1046.26	137.463	64.333	39.2633	FALSE
13	86	BF-left	1949	749.434	139541	1460647	1238.28	1046.26	137.463	64.333	39.2633	FALSE
13	87	YFP-left	1972	1203.17	62923.2	2372651	1237.31	1042.34	117.194	64.2888	39.735	FALSE
13	87	BF-left	1972	729.072	113210	1437729	1237.31	1042.34	117.194	64.2888	39.735	FALSE
14	44	YFP-left	329	176.435	173.346	58047	1046.98	984.76	-142.173	24.9779	19.9451	TRUE
14	44	BF-left	329	647.997	17125.2	213191	1046.98	984.76	-142.173	24.9779	19.9451	TRUE
15	42	YFP-left	519	182.778	271.745	94862	1216.62	971.383	-49.0539	25.9758	25.6563	FALSE
15	42	BF-left	519	513.742	75269.5	266632	1216.62	971.383	-49.0539	25.9758	25.6563	FALSE
15	43	YFP-left	623	188.4	355.794	117373	1217.11	969.47	135.062	28.3449	28.1999	FALSE
15	43	BF-left	623	578.777	156628	360578	1217.11	969.47	135.062	28.3449	28.1999	FALSE
15	44	YFP-left	152	169.526	185.605	25768	1217.52	992.645	-136.201	15.8954	12.742	FALSE
15	44	BF-left	152	635.875	15890.8	96653	1217.52	992.645	-136.201	15.8954	12.742	FALSE
15	45	YFP-left	951	171.534	242.613	163129	1221.79	971.492	-50.2179	36.3687	33.4726	FALSE
15	45	BF-left	951	892.605	180455	848867	1221.79	971.492	-50.2179	36.3687	33.4726	FALSE
15	46	YFP-left	872	188.919	357.052	164737	1223.22	969.616	-22.631	34.579	32.2132	FALSE
15	46	BF-left	872	750.747	397768	654651	1223.22	969.616	-22.631	34.579	32.2132	FALSE
15	47	YFP-left	919	191.836	356.166	176297	1217.51	969.635	-78.3038	38.1563	30.8458	FALSE
15	47	BF-left	919	842.144	580033	773930	1217.51	969.635	-78.3038	38.1563	30.8458	FALSE
15	48	YFP-left	943	199.911	442.204	188516	1224.02	970.92	-63.7634	38.3299	31.4847	FALSE
15	48	BF-left	943	896.238	722366	845152	1224.02	970.92	-63.7634	38.3299	31.4847	FALSE
15	49	YFP-left	975	193.167	363.953	188338	1232.88	972.974	-17.094	39.9791	31.1351	FALSE
15	49	BF-left	975	738.343	282118	719884	1232.88	972.974	-17.094	39.9791	31.1351	FALSE
15	50	YFP-left	1038	215.901	740.704	224105	1233.95	975.697	-32.164	40.8351	32.4446	FALSE
15	50	BF-left	1038	770.444	279653	799721	1233.95	975.697	-32.164	40.8351	32.4446	FALSE
15	51	YFP-left	1102	306.492	2934.04	337754	1237.64	975.679	-35.2896	41.6531	33.782	FALSE
15	51	BF-left	1102	778.228	294954	857607	1237.64	975.679	-35.2896	41.6531	33.782	FALSE
15	52	YFP-left	1130	466.916	10397.9	527615	1237.57	973.072	-34.5453	42.5509	33.887	FALSE
15	52	BF-left	1130	770.808	283311	871013	1237.57	973.072	-34.5453	42.5509	33.887	FALSE
15	53	YFP-left	1106	773.77	34848.2	855790	1245.58	967.167	-19.3634	41.5794	33.9733	FALSE
15	53	BF-left	1106	716.016	298525	791914	1245.58	967.167	-19.3634	41.5794	33.9733	FALSE
15	54	YFP-left	1182	992.897	69284.1	1173604	1252.34	961.449	-36.167	42.695	35.3727	FALSE
15	54	BF-left	1182	758.525	255749	896577	1252.34	961.449	-36.167	42.695	35.3727	FALSE
15	55	YFP-left	1188	1351.47	113808	1605541	1252.9	959.961	-29.0245	42.598	35.5806	FALSE
15	55	BF-left	1188	690.434	234641	820235	1252.9	959.961	-29.0245	42.598	35.5806	FALSE
15	56	YFP-left	1172	1595.48	155333	1869905	1254.97	959.462	-23.8563	42.0096	35.5774	FALSE
15	56	BF-left	1172	618.307	79166.1	724656	1254.97	959.462	-23.8563	42.0096	35.5774	FALSE
15	57	YFP-left	1200	1869.09	223048	2242911	1256.78	960.483	-26.6827	42.7034	35.8465	FALSE
15	57	BF-left	1200	649.457	65078.4	779348	1256.78	960.483	-26.6827	42.7034	35.8465	FALSE
15	58	YFP-left	1227	2187.93	364635	2684585	1260.32	959.357	-15.1389	43.5317	35.9724	FALSE
15	58	BF-left	1227	677.976	73762	831877	1260.32	959.357	-15.1389	43.5317	35.9724	FALSE
15	59	YFP-left	1227	2565.75	554658	3148173	1261.76	960.799	-10.047	43.4461	36.0468	FALSE
15	59	BF-left	1227	659.986	78196.4	809803	1261.76	960.799	-10.047	43.4461	36.0468	FALSE
15	60	YFP-left	1228	2847.42	663426	3496628	1263.86	957.25	3.57786	43.2096	36.335	FALSE
15	60	BF-left	1228	671.015	82772.9	824007	1263.86	957.25	3.57786	43.2096	36.335	FALSE
15	61	YFP-left	1191	3214.78	882269	3828807	1267.92	952.978	41.6429	42.7824	35.5741	FALSE
15	61	BF-left	1191	671.209	85310	799410	1267.92	952.978	41.6429	42.7824	35.5741	FALSE
15	62	YFP-left	1136	3543.3	912574	4025193	1271.13	953.643	75.9872	42.0165	34.5745	FALSE
15	62	BF-left	1136	652.483	64821.7	741221	1271.13	953.643	75.9872	42.0165	34.5745	FALSE
15	63	YFP-left	1147	4022.77	1.312e+06	4614114	1276.28	947.493	108.113	42.4473	34.5356	FALSE
15	63	BF-left	1147	699.499	82089.4	802325	1276.28	947.493	108.113	42.4473	34.5356	FALSE
15	64	YFP-left	1204	4099.01	1.27628e+06	4935209	1274.81	946.272	142.443	43.2402	35.6079	FALSE
15	64	BF-left	1204	770.533	152036	927722	1274.81	946.272	142.443	43.2402	35.6079	FALSE
15	65	YFP-left	1179	4561.37	1.25177e+06	5377852	1273.14	943.025	177.768	42.9644	35.0997	FALSE
15	65	BF-left	1179	754.213	150048	889217	1273.14	943.025	177.768	42.9644	35.0997	FALSE
15	66	YFP-left	1141	4881.76	1.26916e+06	5570092	1276.15	944.639	177.862	41.9225	34.7586	FALSE
15	66	BF-left	1141	711.035	105083	811291	1276.15	944.639	177.862	41.9225	34.7586	FALSE
15	67	YFP-left	1197	4717.22	1.11462e+06	5646514	1280.12	941.201	172.441	42.7324	35.7644	FALSE
15	67	BF-left	1197	791.021	123402	946852	1280.12	941.201	172.441	42.7324	35.7644	FALSE
15	68	YFP-left	1242	4789.9	844222	5949060	1282.31	927.014	146.785	44.0224	36.0252	FALSE
15	68	BF-left	1242	734.837	167815	912668	1282.31	927.014	146.785	44.0224	36.0252	FALSE
15	69	YFP-left	1294	5150.48	1.68015e+06	6664716	1292.91	925.275	130.949	44.6076	37.0926	FALSE
15	69	BF-left	1294	764.36	201726	989082	1292.91	925.275	130.949	44.6076	37.0926	FALSE
15	70	YFP-left	1327	5563.61	2.27436e+06	7382910	1298.74	922.057	99.3279	45.1266	37.6086	FALSE
15	70	BF-left	1327	833.984	260892	1106697	1298.74	922.057	99.3279	45.1266	37.6086	FALSE
15	71	YFP-left	1323	6080.84	3.10659e+06	8044951	1305.88	919.119	134.777	45.7495	36.92	FALSE
15	71	BF-left	1323	860.79	258098	1138825	1305.88	919.119	134.777	45.7495	36.92	FALSE
15	72	YFP-left	1355	5558.29	2.60624e+06	7531481	1312.03	916.875	116.888	45.8653	37.7045	FALSE
15	72	BF-left	1355	860.297	259662	1165703	1312.03	916.875	116.888	45.8653	37.7045	FALSE
15	73	YFP-left	1416	5253.03	3.06042e+06	7438285	1322.71	914.177	118.888	46.8487	38.5813	FALSE
15	73	BF-left	1416	833.927	229067	1180841	1322.71	914.177	118.888	46.8487	38.5813	FALSE
15	74	YFP-left	1452	4384.42	2.09858e+06	6366177	1332.98	911.41	131.321	47.8654	38.7081	FALSE
15	74	BF-left	1452	833.71	238183	1210547	1332.98	911.41	131.321	47.8654	38.7081	FALSE
15	75	YFP-left	1447	3856.22	1.58115e+06	5579945	1337.6	903.527	138.835	48.4041	38.132	FALSE
15	75	BF-left	1447	800.522	194628	1158355	1337.6	903.527	138.835	48.4041	38.132	FALSE
15	76	YFP-left	1406	3341.13	1.00483e+06	4697628	1340.77	898.467	141.504	47.8391	37.4975	FALSE
15	76	BF-left	1406	770.718	218798	1083629	1340.77	898.467	141.504	47.8391	37.4975	FALSE
15	77	YFP-left	1438	3175.26	875185	4566022	1342.78	898.045	159.192	47.8725	38.3515	FALSE
15	77	BF-left	1438	769.017	215168	1105847	1342.78	898.045	159.192	47.8725	38.3515	FALSE
15	78	YFP-left	1427	2593.68	449698	3701184	1347.33	891.449	156.613	47.87	38.0513	FALSE
15	78	BF-left	1427	766.92	178142	1094395	1347.33	891.449	156.613	47.87	38.0513	FALSE
15	79	YFP-left	1401	2262.78	314922	3170157	1359.71	887.631	-163.011	46.3942	38.5658	FALSE
15	79	BF-left	1401	723.615	121149	1013785	1359.71	887.631	-163.011	46.3942	38.5658	FALSE
15	80	YFP-left	1554	1923.79	312435	2989573	1369.01	883.097	178.198	49.8942	39.8745	FALSE
15	80	BF-left	1554	781.154	192056	1213913	1369.01	883.097	178.198	49.8942	39.8745	FALSE
15	81	YFP-left	1452	1886.38	211178	2739023	1380.42	877.683	144.425	47.2266	39.27	FALSE
15	81	BF-left	1452	746.006	156258	1083200	1380.42	877.683	144.425	47.2266	39.27	FALSE
15	82	YFP-left	1484	1705.86	163662	2531495	1391.06	862.255	61.6394	47.5323	39.8991	FALSE
15	82	BF-left	1484	754.013	122714	1118956	1391.06	862.255	61.6394	47.5323	39.8991	FALSE
15	83	YFP-left	1509	1608.27	227039	2426886	1395.62	850.596	36.6584	48.1932	40.0063	FALSE
15	83	BF-left	1509	768.381	129241	1159487	1395.62	850.596	36.6584	48.1932	40.0063	FALSE
15	84	YFP-left	1518	1421.67	174964	2158094	1400.41	841.64	41.2631	48.0038	40.3767	FALSE
15	84	BF-left	1518	798.014	141203	1211386	1400.41	841.64	41.2631	48.0038	40.3767	FALSE
15	85	YFP-left	1491	1343.36	117786	2002944	1406.68	838.496	36.2412	47.6413	40.0312	FALSE
15	85	BF-left	1491	795.724	136678	1186424	1406.68	838.496	36.2412	47.6413	40.0312	FALSE
15	86	YFP-left	1420	1196.31	45060.1	1698763	1417.15	832.466	38.3556	45.9435	39.5406	FALSE
15	86	BF-left	1420	762.017	118962	1082064	1417.15	832.466	38.3556	45.9435	39.5406	FALSE
15	87	YFP-left	1509	1125.6	64545.1	1698525	1425.18	825.264	26.4859	47.4383	40.5828	FALSE
15	87	BF-left	1509	782.013	139338	1180058	1425.18	825.264	26.4859	47.4383	40.5828	FALSE
16	42	YFP-left	1814	191.692	299.699	347729	1118.65	975.914	73.0607	53.6556	43.4857	FALSE
16	42	BF-left	1814	792.335	168489	1437295	1118.65	975.914	73.0607	53.6556	43.4857	FALSE
16	43	YFP-left	1924	196.273	289.561	377630	1116.48	973.972	72.1245	54.8177	45.1983	FALSE
16	43	BF-left	1924	807.319	187213	1553282	1116.48	973.972	72.1245	54.8177	45.1983	FALSE
16	44	YFP-left	622	191.188	212.757	118919	1113.77	928.55	11.9278	32.9751	24.3576	FALSE
16	44	BF-left	622	703.633	35228.4	437660	1113.77	928.55	11.9278	32.9751	24.3576	FALSE
16	45	YFP-left	1923	177.082	207.351	340528	1116.04	977.093	38.8707	54.377	45.8834	FALSE
16	45	BF-left	1923	871.134	56528.9	1675191	1116.04	977.093	38.8707	54.377	45.8834	FALSE
16	46	YFP-left	2001	193.984	290.687	388161	1115.36	976.122	51.1325	55.7813	46.0561	FALSE
16	46	BF-left	2001	794.376	232846	1589547	1115.36	976.122	51.1325	55.7813	46.0561	FALSE
16	47	YFP-left	2035	196.415	293.319	399705	1114.02	973.962	79.2908	56.007	46.6107	FALSE
16	47	BF-left	2035	812.811	250795	1654071	1114.02	973.962	79.2908	56.007	46.6107	FALSE
16	48	YFP-left	2068	203.509	325.399	420856	1116.85	977.25	82.4388	56.8412	46.5887	FALSE
16	48	BF-left	2068	824.076	280088	1704190	1116.85	977.25	82.4388	56.8412	46.5887	FALSE
16	49	YFP-left	2058	206.219	334.878	424399	1116.66	978.241	84.0691	55.9455	47.1981	FALSE
16	49	BF-left	2058	795.98	224559	1638126	1116.66	978.241	84.0691	55.9455	47.1981	FALSE
16	50	YFP-left	2085	233.936	591.91	487757	1116.02	981.534	93.012	56.0515	47.6942	FALSE
16	50	BF-left	2085	812.926	212917	1694951	1116.02	981.534	93.012	56.0515	47.6942	FALSE
16	51	YFP-left	2129	413.648	4766.3	880656	1116.68	982.512	101.914	56.2064	48.5399	FALSE
16	51	BF-left	2129	785.709	216900	1672774	1116.68	982.512	101.914	56.2064	48.5399	FALSE
16	52	YFP-left	2132	722.566	20650.6	1540510	1113.24	979.585	98.2701	56.4895	48.4028	FALSE
16	52	BF-left	2132	796.062	210418	1697205	1113.24	979.585	98.2701	56.4895	48.4028	FALSE
16	53	YFP-left	2189	1130.6	58051.8	2474891	1114.63	984.37	101.017	56.7368	49.407	FALSE
16	53	BF-left	2189	826.488	225672	1809183	1114.63	984.37	101.017	56.7368	49.407	FALSE
16	54	YFP-left	2207	1393.76	62197.8	3076025	1116.07	988.898	86.831	57.042	49.4285	FALSE
16	54	BF-left	2207	794.014	164989	1752389	1116.07	988.898	86.831	57.042	49.4285	FALSE
16	55	YFP-left	2256	2027.24	136555	4573446	1118.24	993.037	33.6084	57.493	50.1453	FALSE
16	55	BF-left	2256	804.949	183496	1815964	1118.24	993.037	33.6084	57.493	50.1453	FALSE
16	56	YFP-left	2261	2318.85	159274	5242928	1120.82	993.694	41.9381	58.0069	49.7979	FALSE
16	56	BF-left	2261	748.447	113148	1692238	1120.82	993.694	41.9381	58.0069	49.7979	FALSE
16	57	YFP-left	2255	2836.91	402167	6397231	1117.01	993.935	80.3858	58.7047	48.9999	FALSE
16	57	BF-left	2255	827.038	183828	1864971	1117.01	993.935	80.3858	58.7047	48.9999	FALSE
16	58	YFP-left	2268	3184.08	538492	7221503	1119.77	993.8	60.5431	58.9075	49.1873	FALSE
16	58	BF-left	2268	832.865	192586	1888938	1119.77	993.8	60.5431	58.9075	49.1873	FALSE
16	59	YFP-left	2208	3671.99	685746	8107745	1119.11	995.659	44.7717	58.3649	48.3052	FALSE
16	59	BF-left	2208	795.285	159923	1755989	1119.11	995.659	44.7717	58.3649	48.3052	FALSE
16	60	YFP-left	2161	3858.95	618992	8339189	1118.35	994.655	32.4243	57.5549	47.9244	FALSE
16	60	BF-left	2161	779.248	133231	1683955	1118.35	994.655	32.4243	57.5549	47.9244	FALSE
16	61	YFP-left	2177	4056.64	792242	8831299	1120.03	993.91	25.3418	57.9463	47.957	FALSE
16	61	BF-left	2177	788.945	138039	1717533	1120.03	993.91	25.3418	57.9463	47.957	FALSE
16	62	YFP-left	2158	4395.41	938054	9485303	1120.06	995.633	23.8995	58.3762	47.1722	FALSE
16	62	BF-left	2158	771.237	125821	1664329	1120.06	995.633	23.8995	58.3762	47.1722	FALSE
16	63	YFP-left	2218	4412.07	789201	9785967	1120.89	993.909	12.3794	58.5945	48.3076	FALSE
16	63	BF-left	2218	785.156	133532	1741476	1120.89	993.909	12.3794	58.5945	48.3076	FALSE
16	64	YFP-left	2258	4184.24	548670	9448016	1121.7	996.484	0.0297366	59.07	48.7748	FALSE
16	64	BF-left	2258	806.016	146050	1819984	1121.7	996.484	0.0297366	59.07	48.7748	FALSE
16	65	YFP-left	2304	4534.89	794174	10448379	1121.94	999.599	8.43892	59.2655	49.6364	FALSE
16	65	BF-left	2304	811.408	160273	1869484	1121.94	999.599	8.43892	59.2655	49.6364	FALSE
16	66	YFP-left	2334	4915.74	867800	11473328	1119.1	1004.88	32.9573	58.3754	51.2345	FALSE
16	66	BF-left	2334	795.185	132147	1855961	1119.1	1004.88	32.9573	58.3754	51.2345	FALSE
16	67	YFP-left	2277	5330.92	1.11192e+06	12138513	1116.7	1005.51	32.6034	58.8623	49.4508	FALSE
16	67	BF-left	2277	807.868	153895	1839516	1116.7	1005.51	32.6034	58.8623	49.4508	FALSE
16	68	YFP-left	2257	5436.28	1.0933e+06	12269685	1114.01	1006.68	35.5017	58.9534	49.0005	FALSE
16	68	BF-left	2257	813.114	151110	1835199	1114.01	1006.68	35.5017	58.9534	49.0005	FALSE
16	69	YFP-left	2297	5607.07	1.04742e+06	12879447	1113.19	1008.77	25.8472	58.7791	50.0365	FALSE
16	69	BF-left	2297	827.526	154898	1900828	1113.19	1008.77	25.8472	58.7791	50.0365	FALSE
16	70	YFP-left	2312	5207.32	1.17411e+06	12039327	1112.58	1006.73	10.7541	58.6889	50.3277	FALSE
16	70	BF-left	2312	869.22	176973	2009637	1112.58	1006.73	10.7541	58.6889	50.3277	FALSE
16	71	YFP-left	2288	5398.26	1.38344e+06	12351224	1112.53	1006.7	-0.327936	57.6005	50.7407	FALSE
16	71	BF-left	2288	897.164	194801	2052712	1112.53	1006.7	-0.327936	57.6005	50.7407	FALSE
16	72	YFP-left	2268	4645.17	748855	10535250	1113.14	1008.23	-0.615185	56.6543	51.1791	FALSE
16	72	BF-left	2268	914.779	188529	2074718	1113.14	1008.23	-0.615185	56.6543	51.1791	FALSE
16	73	YFP-left	2324	4354.35	843688	10119512	1119.9	1011.45	-14.7129	57.2332	51.9527	FALSE
16	73	BF-left	2324	881.12	174170	2047724	1119.9	1011.45	-14.7129	57.2332	51.9527	FALSE
16	74	YFP-left	2315	3342.91	319603	7738848	1123.22	1016.08	-25.1517	58.3176	50.7063	FALSE
16	74	BF-left	2315	864.463	158634	2001233	1123.22	1016.08	-25.1517	58.3176	50.7063	FALSE
16	75	YFP-left	2406	2873.89	177947	6914581	1125.96	1015.59	-49.5049	58.9503	52.0881	FALSE
16	75	BF-left	2406	838.621	166327	2017721	1125.96	1015.59	-49.5049	58.9503	52.0881	FALSE
16	76	YFP-left	2551	2409.22	102000	6145908	1128.71	1017.01	-68.5587	60.8331	53.5636	FALSE
16	76	BF-left	2551	835.901	175651	2132384	1128.71	1017.01	-68.5587	60.8331	53.5636	FALSE
16	77	YFP-left	2522	2473.55	103962	6238292	1129.17	1021.65	-90.8653	60.1539	53.4685	FALSE
16	77	BF-left	2522	843.399	153729	2127053	1129.17	1021.65	-90.8653	60.1539	53.4685	FALSE
16	78	YFP-left	2490	2182.42	90338.2	5434215	1129.94	1020.19	-104.138	59.6961	53.2224	FALSE
16	78	BF-left	2490	858.595	146485	2137902	1129.94	1020.19	-104.138	59.6961	53.2224	FALSE
16	79	YFP-left	2469	2044.76	82186.7	5048519	1130.54	1022.47	-99.3342	59.5094	52.9052	FALSE
16	79	BF-left	2469	859.15	143097	2121241	1130.54	1022.47	-99.3342	59.5094	52.9052	FALSE
16	80	YFP-left	2513	1724.68	71142.2	4334127	1130.18	1022.96	-92.4844	60.264	53.2169	FALSE
16	80	BF-left	2513	877.083	169979	2204109	1130.18	1022.96	-92.4844	60.264	53.2169	FALSE
16	81	YFP-left	2601	1658.81	65505.3	4314553	1129.37	1022.18	-111.025	61.54	53.9954	FALSE
16	81	BF-left	2601	854.742	137544	2223184	1129.37	1022.18	-111.025	61.54	53.9954	FALSE
16	82	YFP-left	2620	1485.63	73527.6	3892339	1129.87	1023.5	-120.21	61.3866	54.4889	FALSE
16	82	BF-left	2620	838.622	138755	2197189	1129.87	1023.5	-120.21	61.3866	54.4889	FALSE
16	83	YFP-left	2627	1259.98	33438.2	3309977	1130.2	1023.61	-113.933	61.1286	54.8169	FALSE
16	83	BF-left	2627	859.805	133265	2258707	1130.2	1023.61	-113.933	61.1286	54.8169	FALSE
16	84	YFP-left	2617	1111.37	21308.8	2908449	1130.67	1023.84	-105.313	60.817	54.8699	FALSE
16	84	BF-left	2617	810.536	112683	2121174	1130.67	1023.84	-105.313	60.817	54.8699	FALSE
16	85	YFP-left	2567	1118.51	26464.1	2871214	1129.49	1024.01	-115.985	60.7214	53.8907	FALSE
16	85	BF-left	2567	865.347	164200	2221347	1129.49	1024.01	-115.985	60.7214	53.8907	FALSE
16	86	YFP-left	2557	1057.12	26526.8	2703051	1130.01	1024.12	-109.621	60.1316	54.2295	FALSE
16	86	BF-left	2557	825.427	109319	2110618	1130.01	1024.12	-109.621	60.1316	54.2295	FALSE
16	87	YFP-left	2633	1030.22	28726.2	2712569	1128.73	1025.47	-108.275	61.9678	54.1822	FALSE
16	87	BF-left	2633	834.493	116962	2197220	1128.73	1025.47	-108.275	61.9678	54.1822	FALSE
17	42	YFP-left	246	168.069	164.259	41345	1162.97	1027.82	-39.0091	18.4942	17.1356	FALSE
17	42	BF-left	246	737.886	54292.6	181520	1162.97	1027.82	-39.0091	18.4942	17.1356	FALSE
17	43	YFP-left	281	172.246	205.509	48401	1165.24	1027.53	-98.4546	19.636	18.3303	FALSE
17	43	BF-left	281	610.79	24750.5	171632	1165.24	1027.53	-98.4546	19.636	18.3303	FALSE
17	44	YFP-left	592	163.483	145.023	96782	1182.93	1045.29	-78.2767	34.7273	22.9661	FALSE
17	44	BF-left	592	667.429	16407.3	395118	1182.93	1045.29	-78.2767	34.7273	22.9661	FALSE
17	45	YFP-left	747	167.4	182.219	125048	1171.93	1030.57	-69.2182	32.4208	29.5017	FALSE
17	45	BF-left	747	876.032	71697.5	654396	1171.93	1030.57	-69.2182	32.4208	29.5017	FALSE
17	46	YFP-left	823	183.851	272.71	151309	1172.64	1030.96	151.089	34.0405	30.8676	FALSE
17	46	BF-left	823	758.453	164766	624207	1172.64	1030.96	151.089	34.0405	30.8676	FALSE
17	47	YFP-left	893	191.524	352.12	171031	1176.11	1014.7	-172.12	36.0508	31.6862	FALSE
17	47	BF-left	893	743.105	332363	663593	1176.11	1014.7	-172.12	36.0508	31.6862	FALSE
17	48	YFP-left	939	195.368	371.596	183451	1186.22	1021.61	170.259	37.3643	32.1612	FALSE
17	48	BF-left	939	732.555	297329	687869	1186.22	1021.61	170.259	37.3643	32.1612	FALSE
17	49	YFP-left	1042	195.52	354.131	203732	1190.41	1018.42	124.64	40.1929	33.2164	FALSE
17	49	BF-left	1042	760.364	375665	792299	1190.41	1018.42	124.64	40.1929	33.2164	FALSE
17	50	YFP-left	1042	223.268	728.486	232645	1190.2	1020.8	108.756	40.8062	32.8005	FALSE
17	50	BF-left	1042	774.889	333302	807434	1190.2	1020.8	108.756	40.8062	32.8005	FALSE
17	51	YFP-left	1125	337.678	3820.65	379888	1191.31	1023.29	81.9485	42.4309	34.0597	FALSE
17	51	BF-left	1125	806.579	393614	907401	1191.31	1023.29	81.9485	42.4309	34.0597	FALSE
17	52	YFP-left	1156	542.561	14013.2	627201	1188.57	1020.16	83.4109	43.0382	34.5357	FALSE
17	52	BF-left	1156	835.922	454440	966326	1188.57	1020.16	83.4109	43.0382	34.5357	FALSE
17	53	YFP-left	1184	921.316	57792.3	1090838	1190.38	1021.84	29.9276	43.7267	34.6562	FALSE
17	53	BF-left	1184	810.522	357588	959658	1190.38	1021.84	29.9276	43.7267	34.6562	FALSE
17	54	YFP-left	1208	1210.02	84750.7	1461707	1195.65	1023.43	-56.2895	43.5832	35.4265	FALSE
17	54	BF-left	1208	765.152	252715	924304	1195.65	1023.43	-56.2895	43.5832	35.4265	FALSE
17	55	YFP-left	1271	1808.48	208118	2298584	1196.26	1028.7	-74.9322	45.4296	35.7536	FALSE
17	55	BF-left	1271	734.731	262321	933843	1196.26	1028.7	-74.9322	45.4296	35.7536	FALSE
17	56	YFP-left	1217	2130.32	229865	2592603	1206.33	1037	-81.1204	44.4807	34.9046	FALSE
17	56	BF-left	1217	648.391	86449.2	789092	1206.33	1037	-81.1204	44.4807	34.9046	FALSE
17	57	YFP-left	1211	2596.68	365587	3144581	1218.49	1048.6	-37.3354	44.0769	35.1178	FALSE
17	57	BF-left	1211	637.742	62742.7	772305	1218.49	1048.6	-37.3354	44.0769	35.1178	FALSE
17	58	YFP-left	1279	3050.44	569898	3901514	1222.41	1045.68	21.5825	45.3248	36.2142	FALSE
17	58	BF-left	1279	747.407	149999	955933	1222.41	1045.68	21.5825	45.3248	36.2142	FALSE
17	59	YFP-left	1202	3737.9	1.073e+06	4492956	1220.25	1047.44	39.1712	44.1221	34.9887	FALSE
17	59	BF-left	1202	684.451	104840	822710	1220.25	1047.44	39.1712	44.1221	34.9887	FALSE
17	60	YFP-left	1120	3951.95	789117	4426188	1219.75	1047.22	21.7789	42.666	33.7777	FALSE
17	60	BF-left	1120	652.634	70168.6	730950	1219.75	1047.22	21.7789	42.666	33.7777	FALSE
17	61	YFP-left	1112	4363.34	1.0587e+06	4852035	1223.79	1050.1	8.69796	42.1604	33.8608	FALSE
17	61	BF-left	1112	666.804	60597.4	741486	1223.79	1050.1	8.69796	42.1604	33.8608	FALSE
17	62	YFP-left	1100	4834.46	1.75597e+06	5317905	1224.9	1052.51	5.76012	42.0564	33.5618	FALSE
17	62	BF-left	1100	668.966	67394.1	735863	1224.9	1052.51	5.76012	42.0564	33.5618	FALSE
17	63	YFP-left	1108	4991.66	1.70519e+06	5530759	1228.58	1052.37	-14.6568	41.8432	33.8783	FALSE
17	63	BF-left	1108	657.431	54263.8	728434	1228.58	1052.37	-14.6568	41.8432	33.8783	FALSE
17	64	YFP-left	1126	5089.08	1.83539e+06	5730306	1231.96	1055.74	-59.8029	41.6031	34.5836	FALSE
17	64	BF-left	1126	659.252	54021.9	742318	1231.96	1055.74	-59.8029	41.6031	34.5836	FALSE
17	65	YFP-left	1219	5239.85	2.18411e+06	6387378	1231.28	1054.42	-67.2558	43.7803	35.6085	FALSE
17	65	BF-left	1219	738.493	117375	900223	1231.28	1054.42	-67.2558	43.7803	35.6085	FALSE
17	66	YFP-left	1249	5403.42	2.16296e+06	6748869	1230.76	1057.86	-35.6961	43.5797	36.6303	FALSE
17	66	BF-left	1249	731.74	126366	913943	1230.76	1057.86	-35.6961	43.5797	36.6303	FALSE
17	67	YFP-left	1301	5439.08	2.10882e+06	7076240	1233.48	1057.58	-25.3637	44.9527	36.9488	FALSE
17	67	BF-left	1301	752.673	164869	979227	1233.48	1057.58	-25.3637	44.9527	36.9488	FALSE
17	68	YFP-left	1323	5329.65	1.96381e+06	7051123	1236.49	1063.08	-58.7352	45.5125	37.1138	FALSE
17	68	BF-left	1323	749.429	153532	991494	1236.49	1063.08	-58.7352	45.5125	37.1138	FALSE
17	69	YFP-left	1349	5415.94	1.81667e+06	7306098	1237.88	1065.04	-75.1915	45.8259	37.5718	FALSE
17	69	BF-left	1349	699.882	85771.9	944141	1237.88	1065.04	-75.1915	45.8259	37.5718	FALSE
17	70	YFP-left	1501	5134.13	1.67914e+06	7706330	1237.64	1065.52	-70.58	47.1314	40.6301	FALSE
17	70	BF-left	1501	799.323	194204	1199784	1237.64	1065.52	-70.58	47.1314	40.6301	FALSE
17	71	YFP-left	1531	5214.73	1.73284e+06	7983746	1240.29	1071.94	-81.2115	48.1879	40.5698	FALSE
17	71	BF-left	1531	775.569	204048	1187396	1240.29	1071.94	-81.2115	48.1879	40.5698	FALSE
17	72	YFP-left	1564	4420.54	1.064e+06	6913726	1247.51	1078.18	-84.7753	47.9198	41.6185	FALSE
17	72	BF-left	1564	763.79	156619	1194567	1247.51	1078.18	-84.7753	47.9198	41.6185	FALSE
17	73	YFP-left	1681	3933.16	952643	6611642	1258.9	1086.77	12.5905	50.1776	42.8114	FALSE
17	73	BF-left	1681	776.098	171291	1304620	1258.9	1086.77	12.5905	50.1776	42.8114	FALSE
17	74	YFP-left	1787	3215.72	568916	5746493	1263.59	1092.53	-41.3431	50.9602	44.7482	FALSE
17	74	BF-left	1787	794.552	212064	1419865	1263.59	1092.53	-41.3431	50.9602	44.7482	FALSE
17	75	YFP-left	1864	2839.5	363698	5292831	1265.68	1093.78	-92.8651	51.5431	46.1015	FALSE
17	75	BF-left	1864	796.643	208345	1484943	1265.68	1093.78	-92.8651	51.5431	46.1015	FALSE
17	76	YFP-left	1888	2437.91	219898	4602779	1264.31	1094.7	-87.0317	50.927	47.2924	FALSE
17	76	BF-left	1888	790.907	205547	1493233	1264.31	1094.7	-87.0317	50.927	47.2924	FALSE
17	77	YFP-left	1997	2337.22	243109	4667427	1264.91	1097.52	-73.7193	51.7935	49.2099	FALSE
17	77	BF-left	1997	809.823	218210	1617217	1264.91	1097.52	-73.7193	51.7935	49.2099	FALSE
17	78	YFP-left	1937	2125.85	194618	4117767	1264.77	1094.84	-91.4098	51.4369	48.0833	FALSE
17	78	BF-left	1937	781.427	172871	1513624	1264.77	1094.84	-91.4098	51.4369	48.0833	FALSE
17	79	YFP-left	1854	2072.6	184420	3842596	1270.5	1097.34	-38.1828	51.7725	45.7572	FALSE
17	79	BF-left	1854	739.451	143141	1370942	1270.5	1097.34	-38.1828	51.7725	45.7572	FALSE
17	80	YFP-left	1882	1743.71	117827	3281653	1280	1100.08	-2.94686	52.319	45.9839	FALSE
17	80	BF-left	1882	770.244	166465	1449600	1280	1100.08	-2.94686	52.319	45.9839	FALSE
17	81	YFP-left	1895	1656.25	111644	3138603	1281.68	1102.17	-29.9261	51.5809	46.956	FALSE
17	81	BF-left	1895	755.105	164445	1430924	1281.68	1102.17	-29.9261	51.5809	46.956	FALSE
17	82	YFP-left	1888	1491.18	85733.6	2815357	1283.38	1104.05	-25.6834	51.7152	46.6552	FALSE
17	82	BF-left	1888	735.31	147988	1388265	1283.38	1104.05	-25.6834	51.7152	46.6552	FALSE
17	83	YFP-left	1862	1367.49	78773.5	2546271	1283.87	1106.29	-2.57137	50.7571	46.8572	FALSE
17	83	BF-left	1862	733.074	148649	1364983	1283.87	1106.29	-2.57137	50.7571	46.8572	FALSE
17	84	YFP-left	1882	1191.26	52542	2241953	1285.56	1112.17	-2.33622	51.0936	47.0462	FALSE
17	84	BF-left	1882	762.509	167255	1435041	1285.56	1112.17	-2.33622	51.0936	47.0462	FALSE
17	85	YFP-left	1906	1156.29	49912.7	2203893	1287.03	1117.21	15.8766	51.5217	47.2033	FALSE
17	85	BF-left	1906	765.442	182803	1458933	1287.03	1117.21	15.8766	51.5217	47.2033	FALSE
17	86	YFP-left	1897	1075.23	35106.1	2039704	1287.59	1117.4	8.79144	51.5104	46.991	FALSE
17	86	BF-left	1897	728.766	126391	1382470	1287.59	1117.4	8.79144	51.5104	46.991	FALSE
17	87	YFP-left	1915	1015.45	29888.7	1944591	1287.96	1119.3	-5.58872	51.7579	47.1987	FALSE
17	87	BF-left	1915	745.036	121928	1426744	1287.96	1119.3	-5.58872	51.7579	47.1987	FALSE
18	44	YFP-left	318	188.855	189.08	60056	1089.89	961.132	147.782	21.0309	19.6593	TRUE
18	44	BF-left	318	663.142	17637.1	210879	1089.89	961.132	147.782	21.0309	19.6593	TRUE
19	42	YFP-left	1668	186.91	291.486	311766	1132.16	1019.4	-156.955	52.147	40.8648	FALSE
19	42	BF-left	1668	794.08	223108	1324525	1132.16	1019.4	-156.955	52.147	40.8648	FALSE
19	43	YFP-left	1708	192.605	320.529	328970	1131.75	1017.68	-152.786	53.0233	41.1243	FALSE
19	43	BF-left	1708	804.057	248577	1373329	1131.75	1017.68	-152.786	53.0233	41.1243	FALSE
19	44	YFP-left	967	170.483	178.941	164857	1144.9	1041.04	-159.032	48.6571	26.1635	FALSE
19	44	BF-left	967	682.523	31685.6	660000	1144.9	1041.04	-159.032	48.6571	26.1635	FALSE
19	45	YFP-left	1823	171.02	205.25	311770	1133.51	1020.16	-137.132	54.7219	42.9	FALSE
19	45	BF-left	1823	932.98	138908	1700822	1133.51	1020.16	-137.132	54.7219	42.9	FALSE
19	46	YFP-left	1654	187.333	273.356	309849	1133.12	1019.54	-150.163	51.4961	41.0932	FALSE
19	46	BF-left	1654	798.486	276109	1320696	1133.12	1019.54	-150.163	51.4961	41.0932	FALSE
19	47	YFP-left	1638	191.524	314.359	313716	1133.85	1017.49	-107.364	51.2222	40.9543	FALSE
19	47	BF-left	1638	770.482	280757	1262049	1133.85	1017.49	-107.364	51.2222	40.9543	FALSE
19	48	YFP-left	1684	195.545	332.565	329297	1143.56	1018.5	-118.509	51.2304	42.0442	FALSE
19	48	BF-left	1684	836.796	350810	1409165	1143.56	1018.5	-118.509	51.2304	42.0442	FALSE
19	49	YFP-left	1769	200.096	365.463	353970	1146.35	1016.12	-87.3587	53.1405	42.5598	FALSE
19	49	BF-left	1769	818.215	313581	1447422	1146.35	1016.12	-87.3587	53.1405	42.5598	FALSE
19	50	YFP-left	1735	230.489	716.147	399898	1147.23	1018.57	-80.2443	53.0904	41.8125	FALSE
19	50	BF-left	1735	817.704	293688	1418716	1147.23	1018.57	-80.2443	53.0904	41.8125	FALSE
19	51	YFP-left	1762	360.021	3729.78	634357	1149.28	1018.27	-74.5464	53.8652	41.8541	FALSE
19	51	BF-left	1762	793.143	248135	1397518	1149.28	1018.27	-74.5464	53.8652	41.8541	FALSE
19	52	YFP-left	1773	589.196	16120.1	1044644	1146.81	1015.1	-66.8643	53.8777	42.139	FALSE
19	52	BF-left	1773	770.756	247455	1366550	1146.81	1015.1	-66.8643	53.8777	42.139	FALSE
19	53	YFP-left	1774	1021.36	63602.7	1811894	1149.32	1018.71	-85.6585	53.3578	42.5538	FALSE
19	53	BF-left	1774	802.396	316938	1423450	1149.32	1018.71	-85.6585	53.3578	42.5538	FALSE
19	54	YFP-left	1729	1474.05	171545	2548630	1150.34	1024.11	-150.148	52.8967	41.7489	FALSE
19	54	BF-left	1729	776.537	218932	1342632	1150.34	1024.11	-150.148	52.8967	41.7489	FALSE
19	55	YFP-left	1764	2145.69	401039	3784997	1147.81	1032.68	-159.881	53.5645	42.0702	FALSE
19	55	BF-left	1764	785.749	219532	1386062	1147.81	1032.68	-159.881	53.5645	42.0702	FALSE
19	56	YFP-left	1644	2439.79	445557	4011015	1147.98	1036.03	175.766	51.8767	40.4602	FALSE
19	56	BF-left	1644	719.117	96235.2	1182228	1147.98	1036.03	175.766	51.8767	40.4602	FALSE
19	57	YFP-left	1686	2922.16	633858	4926761	1144.88	1038.54	121.521	51.2673	42.059	FALSE
19	57	BF-left	1686	783.256	179749	1320569	1144.88	1038.54	121.521	51.2673	42.059	FALSE
19	58	YFP-left	1781	3240.05	740686	5770521	1147.12	1042.41	57.4752	52.7152	43.858	FALSE
19	58	BF-left	1781	819.028	203854	1458688	1147.12	1042.41	57.4752	52.7152	43.858	FALSE
19	59	YFP-left	1637	3766.48	954379	6165728	1145.83	1055.83	78.7656	51.8996	40.4625	FALSE
19	59	BF-left	1637	732.481	88788.8	1199072	1145.83	1055.83	78.7656	51.8996	40.4625	FALSE
19	60	YFP-left	1593	4032.93	1.10136e+06	6424461	1145.26	1061.04	88.5023	50.7801	40.1164	FALSE
19	60	BF-left	1593	683.603	57386.4	1088979	1145.26	1061.04	88.5023	50.7801	40.1164	FALSE
19	61	YFP-left	1728	4206.88	1.42396e+06	7269490	1146.32	1065.48	96.6029	52.0247	42.3813	FALSE
19	61	BF-left	1728	746.085	139089	1289235	1146.32	1065.48	96.6029	52.0247	42.3813	FALSE
19	62	YFP-left	1625	4600.59	1.28733e+06	7475965	1145.34	1070.06	112.895	51.0616	40.6158	FALSE
19	62	BF-left	1625	647.715	48815.3	1052537	1145.34	1070.06	112.895	51.0616	40.6158	FALSE
19	63	YFP-left	1726	4341.77	948962	7493890	1144.63	1071.45	120.34	51.9871	42.3812	FALSE
19	63	BF-left	1726	701.84	87014.9	1211376	1144.63	1071.45	120.34	51.9871	42.3812	FALSE
19	64	YFP-left	1808	4016.49	1.06871e+06	7261820	1142.63	1076.32	119.568	53.1309	43.4753	FALSE
19	64	BF-left	1808	753.519	152375	1362363	1142.63	1076.32	119.568	53.1309	43.4753	FALSE
19	65	YFP-left	1951	4277.19	1.54945e+06	8344799	1140.27	1079.53	106.788	55.7675	44.6979	FALSE
19	65	BF-left	1951	795.073	198111	1551188	1140.27	1079.53	106.788	55.7675	44.6979	FALSE
19	66	YFP-left	1983	4738.47	1.79626e+06	9396379	1138.55	1084.8	106.285	56.5408	44.7975	FALSE
19	66	BF-left	1983	803.764	197720	1593864	1138.55	1084.8	106.285	56.5408	44.7975	FALSE
19	67	YFP-left	1994	5209.54	2.11805e+06	10387817	1139.16	1085.41	103.941	56.6852	44.9612	FALSE
19	67	BF-left	1994	798.927	189091	1593061	1139.16	1085.41	103.941	56.6852	44.9612	FALSE
19	68	YFP-left	2023	5421.08	2.35319e+06	10966844	1138.21	1087.19	110.414	56.5109	45.6923	FALSE
19	68	BF-left	2023	806.358	201161	1631262	1138.21	1087.19	110.414	56.5109	45.6923	FALSE
19	69	YFP-left	2091	5931.97	2.82308e+06	12403757	1139.38	1093.64	118.056	57.7698	46.1928	FALSE
19	69	BF-left	2091	819.387	219283	1713339	1139.38	1093.64	118.056	57.7698	46.1928	FALSE
19	70	YFP-left	2098	5518.54	2.55067e+06	11577898	1139.01	1093.28	116.519	58.0862	46.1709	FALSE
19	70	BF-left	2098	877.379	228074	1840742	1139.01	1093.28	116.519	58.0862	46.1709	FALSE
19	71	YFP-left	1974	5783.19	2.29711e+06	11416017	1138.05	1094.97	111.113	56.367	44.7544	FALSE
19	71	BF-left	1974	833.323	197950	1644980	1138.05	1094.97	111.113	56.367	44.7544	FALSE
19	72	YFP-left	1924	4788.28	1.30017e+06	9212648	1137.42	1095.15	108.668	55.3985	44.4189	FALSE
19	72	BF-left	1924	807.944	143257	1554485	1137.42	1095.15	108.668	55.3985	44.4189	FALSE
19	73	YFP-left	1929	4398.73	732948	8485148	1137.86	1099.47	139.867	55.8509	44.2942	FALSE
19	73	BF-left	1929	800.741	146643	1544629	1137.86	1099.47	139.867	55.8509	44.2942	FALSE
19	74	YFP-left	1950	3549.11	329506	6920755	1135.72	1106.55	158.413	55.7585	44.7519	FALSE
19	74	BF-left	1950	828.544	162793	1615660	1135.72	1106.55	158.413	55.7585	44.7519	FALSE
19	75	YFP-left	2004	2818.23	144605	5647733	1135.77	1113.43	139.759	56.5701	45.368	FALSE
19	75	BF-left	2004	808.898	163123	1621031	1135.77	1113.43	139.759	56.5701	45.368	FALSE
19	76	YFP-left	2047	2327.32	202305	4764032	1137.09	1120.4	129.754	56.5946	46.3117	FALSE
19	76	BF-left	2047	811.481	167808	1661102	1137.09	1120.4	129.754	56.5946	46.3117	FALSE
19	77	YFP-left	2102	2420.79	153585	5088510	1137.1	1123.37	129.519	57.65	46.6218	FALSE
19	77	BF-left	2102	841.878	213242	1769627	1137.1	1123.37	129.519	57.65	46.6218	FALSE
19	78	YFP-left	2084	2110.85	126058	4399008	1136.34	1121.33	146.547	57.1746	46.599	FALSE
19	78	BF-left	2084	846.209	196145	1763500	1136.34	1121.33	146.547	57.1746	46.599	FALSE
19	79	YFP-left	2070	1974.07	139500	4086326	1135.99	1122.65	149.674	56.9169	46.5278	FALSE
19	79	BF-left	2070	811.358	163720	1679511	1135.99	1122.65	149.674	56.9169	46.5278	FALSE
19	80	YFP-left	1997	1713.35	106863	3421562	1135.1	1123.51	156.894	55.4311	46.0903	FALSE
19	80	BF-left	1997	792.393	141300	1582409	1135.1	1123.51	156.894	55.4311	46.0903	FALSE
19	81	YFP-left	2021	1621.35	107608	3276755	1133.05	1124.38	143.078	56.2288	45.967	FALSE
19	81	BF-left	2021	786.901	148793	1590326	1133.05	1124.38	143.078	56.2288	45.967	FALSE
19	82	YFP-left	2024	1476.68	97087.7	2988804	1132.27	1126.31	139.275	56.2425	45.9742	FALSE
19	82	BF-left	2024	767.163	115903	1552737	1132.27	1126.31	139.275	56.2425	45.9742	FALSE
19	83	YFP-left	2056	1313.67	43413.1	2700911	1130.74	1127.12	143.574	57.6569	45.5103	FALSE
19	83	BF-left	2056	785.265	148069	1614505	1130.74	1127.12	143.574	57.6569	45.5103	FALSE
19	84	YFP-left	2029	1061.76	23037.5	2154303	1129.65	1126.89	144.304	56.8221	45.5902	FALSE
19	84	BF-left	2029	775.424	122819	1573336	1129.65	1126.89	144.304	56.8221	45.5902	FALSE
19	85	YFP-left	2004	997.407	21191.3	1998804	1128.15	1129.78	146.375	55.6116	46.1084	FALSE
19	85	BF-left	2004	777.209	103409	1557526	1128.15	1129.78	146.375	55.6116	46.1084	FALSE
19	86	YFP-left	2127	963.95	22460.5	2050321	1128.35	1137.29	-179.225	57.2026	47.923	FALSE
19	86	BF-left	2127	811.722	138074	1726532	1128.35	1137.29	-179.225	57.2026	47.923	FALSE
19	87	YFP-left	2150	983.182	29144.4	2113841	1129.69	1142.62	140.533	56.7905	48.49	FALSE
19	87	BF-left	2150	808.732	158725	1738773	1129.69	1142.62	140.533	56.7905	48.49	FALSE
20	42	YFP-left	1016	193.29	284.11	196383	1079.56	979.941	-52.665	39.6265	32.8837	FALSE
20	42	BF-left	1016	838.094	431305	851503	1079.56	979.941	-52.665	39.6265	32.8837	FALSE
20	43	YFP-left	1033	196.526	278.942	203011	1076.31	976.212	-55.6663	40.4767	32.741	FALSE
20	43	BF-left	1033	827.141	374506	854437	1076.31	976.212	-55.6663	40.4767	32.741	FALSE
20	44	YFP-left	268	178.179	178.393	47752	1072.54	1022.24	43.1124	21.5969	16.7292	FALSE
20	44	BF-left	268	918.571	91465.8	246177	1072.54	1022.24	43.1124	21.5969	16.7292	FALSE
20	45	YFP-left	1062	178.343	221.66	189400	1072.4	978.733	-108.41	44.7849	31.1899	FALSE
20	45	BF-left	1062	881.173	76577.3	935806	1072.4	978.733	-108.41	44.7849	31.1899	FALSE
20	46	YFP-left	1161	198.761	373.481	230761	1072.59	978.801	-113.111	44.3806	34.0412	FALSE
20	46	BF-left	1161	847.792	382067	984286	1072.59	978.801	-113.111	44.3806	34.0412	FALSE
20	47	YFP-left	1203	199.097	326.801	239514	1069.87	976.709	-119.607	45.0693	34.8304	FALSE
20	47	BF-left	1203	859.804	386782	1034344	1069.87	976.709	-119.607	45.0693	34.8304	FALSE
20	48	YFP-left	1282	203.449	310.508	260821	1071.16	977.301	-124.064	47.035	35.5483	FALSE
20	48	BF-left	1282	858.337	371637	1100388	1071.16	977.301	-124.064	47.035	35.5483	FALSE
20	49	YFP-left	1301	202.759	321.954	263790	1070.49	975.573	-120.949	47.5224	35.8181	FALSE
20	49	BF-left	1301	834.482	362294	1085661	1070.49	975.573	-120.949	47.5224	35.8181	FALSE
20	50	YFP-left	1289	223.663	491.659	288301	1069.28	978.443	-123.369	47.8291	35.2237	FALSE
20	50	BF-left	1289	836.093	342574	1077724	1069.28	978.443	-123.369	47.8291	35.2237	FALSE
20	51	YFP-left	1320	430.385	5599.65	568108	1068.88	978.552	-124.074	48.0954	35.6216	FALSE
20	51	BF-left	1320	815.723	339585	1076755	1068.88	978.552	-124.074	48.0954	35.6216	FALSE
20	52	YFP-left	1333	847.578	36745	1129822	1065.42	975.624	-122.596	48.7115	35.5533	FALSE
20	52	BF-left	1333	811.791	342709	1082118	1065.42	975.624	-122.596	48.7115	35.5533	FALSE
20	53	YFP-left	1349	1445.33	124325	1949746	1066.37	977.62	-127.825	49.2816	35.5369	FALSE
20	53	BF-left	1349	799.331	350686	1078298	1066.37	977.62	-127.825	49.2816	35.5369	FALSE
20	54	YFP-left	1369	1742.75	253162	2385829	1064.21	978.516	-137.443	50.2112	35.2465	FALSE
20	54	BF-left	1369	781.029	270628	1069229	1064.21	978.516	-137.443	50.2112	35.2465	FALSE
20	55	YFP-left	1386	2215.66	391588	3070899	1056.72	978.684	-148.086	50.8313	35.0191	FALSE
20	55	BF-left	1386	749.766	257439	1039176	1056.72	978.684	-148.086	50.8313	35.0191	FALSE
20	56	YFP-left	1383	2359.96	491362	3263826	1051.34	979.606	-153.477	50.7571	34.8939	FALSE
20	56	BF-left	1383	770.673	240162	1065841	1051.34	979.606	-153.477	50.7571	34.8939	FALSE
20	57	YFP-left	1382	2634.7	488214	3641153	1033.88	987.273	-163.809	49.636	35.7192	FALSE
20	57	BF-left	1382	767.627	202715	1060861	1033.88	987.273	-163.809	49.636	35.7192	FALSE
20	58	YFP-left	1461	2770.89	588104	4048274	1035.84	986.177	-164.772	50.9208	36.7928	FALSE
20	58	BF-left	1461	752.426	217984	1099294	1035.84	986.177	-164.772	50.9208	36.7928	FALSE
20	59	YFP-left	1421	3148.11	475011	4473462	1036.1	988.089	-163.081	50.1002	36.3751	FALSE
20	59	BF-left	1421	707.434	161622	1005264	1036.1	988.089	-163.081	50.1002	36.3751	FALSE
20	60	YFP-left	1477	3221.12	563312	4757597	1025.99	994.816	-149.194	50.7989	37.2055	FALSE
20	60	BF-left	1477	739.952	209482	1092909	1025.99	994.816	-149.194	50.7989	37.2055	FALSE
20	61	YFP-left	1581	3350.19	737556	5296653	1017.4	998.092	-145.999	52.8751	38.2341	FALSE
20	61	BF-left	1581	800.223	243884	1265152	1017.4	998.092	-145.999	52.8751	38.2341	FALSE
20	62	YFP-left	1564	3755.48	1.03372e+06	5873569	1014.26	1003.22	-91.9961	51.4261	38.8688	FALSE
20	62	BF-left	1564	734.855	167773	1149314	1014.26	1003.22	-91.9961	51.4261	38.8688	FALSE
20	63	YFP-left	1622	3909.77	1.3771e+06	6341654	1012.81	1002.99	-99.0663	53.0478	39.1339	FALSE
20	63	BF-left	1622	748.464	202402	1214008	1012.81	1002.99	-99.0663	53.0478	39.1339	FALSE
20	64	YFP-left	1606	4104.28	1.46995e+06	6591468	1010.78	1005.44	-103.754	52.9983	38.7872	FALSE
20	64	BF-left	1606	745.658	204697	1197526	1010.78	1005.44	-103.754	52.9983	38.7872	FALSE
20	65	YFP-left	1630	4381.23	1.40433e+06	7141397	1008.19	1004.15	-102.167	53.2682	39.0763	FALSE
20	65	BF-left	1630	755.475	204309	1231425	1008.19	1004.15	-102.167	53.2682	39.0763	FALSE
20	66	YFP-left	1645	4619.13	1.77426e+06	7598472	996.506	1013.05	-102.061	53.8288	39.0214	FALSE
20	66	BF-left	1645	763.57	209119	1256073	996.506	1013.05	-102.061	53.8288	39.0214	FALSE
20	67	YFP-left	1628	4652.43	1.29201e+06	7574148	989.83	1013.7	-121.742	53.111	39.1581	FALSE
20	67	BF-left	1628	743.865	190744	1211013	989.83	1013.7	-121.742	53.111	39.1581	FALSE
20	68	YFP-left	1661	4845.93	2.41341e+06	8049095	983.151	1012.89	-140.677	53.3471	39.8114	FALSE
20	68	BF-left	1661	762.233	193129	1266069	983.151	1012.89	-140.677	53.3471	39.8114	FALSE
20	69	YFP-left	1635	5376.9	2.85189e+06	8791227	973.247	1005.53	-177.648	53.3513	39.2189	FALSE
20	69	BF-left	1635	757.591	201983	1238661	973.247	1005.53	-177.648	53.3513	39.2189	FALSE
20	70	YFP-left	1615	5533.32	3.15515e+06	8936308	976.051	1005.59	113.281	52.6895	39.2712	FALSE
20	70	BF-left	1615	811.364	216335	1310353	976.051	1005.59	113.281	52.6895	39.2712	FALSE
20	71	YFP-left	1595	5834.8	2.54943e+06	9306503	975.769	1008.65	122.801	51.5333	39.6327	FALSE
20	71	BF-left	1595	809.046	235084	1290428	975.769	1008.65	122.801	51.5333	39.6327	FALSE
20	72	YFP-left	1640	4845.51	1.73653e+06	7946640	975.334	1010.49	123.461	51.5963	40.6146	FALSE
20	72	BF-left	1640	802.49	222715	1316083	975.334	1010.49	123.461	51.5963	40.6146	FALSE
20	73	YFP-left	1742	4717.94	1.19808e+06	8218651	973.735	1018.79	18.7954	52.6247	42.6177	FALSE
20	73	BF-left	1742	860.137	248941	1498358	973.735	1018.79	18.7954	52.6247	42.6177	FALSE
20	74	YFP-left	1816	3827.23	786192	6950253	967.513	1029.15	5.11974	53.8466	43.5406	FALSE
20	74	BF-left	1816	845.444	213805	1535326	967.513	1029.15	5.11974	53.8466	43.5406	FALSE
20	75	YFP-left	1904	3513.02	830612	6688798	965.543	1035.68	65.5666	55.3292	44.1618	FALSE
20	75	BF-left	1904	843.361	194483	1605759	965.543	1035.68	65.5666	55.3292	44.1618	FALSE
20	76	YFP-left	1879	2993.29	556283	5624399	961.427	1039.53	60.788	54.2627	44.3487	FALSE
20	76	BF-left	1879	834.312	181494	1567673	961.427	1039.53	60.788	54.2627	44.3487	FALSE
20	77	YFP-left	1881	2919.39	403538	5491367	960.332	1043.16	42.3224	54.2915	44.4259	FALSE
20	77	BF-left	1881	844.486	171212	1588478	960.332	1043.16	42.3224	54.2915	44.4259	FALSE
20	78	YFP-left	1899	2436.59	364067	4627083	955.3	1046.37	61.662	55.2285	44.0358	FALSE
20	78	BF-left	1899	842.689	171381	1600267	955.3	1046.37	61.662	55.2285	44.0358	FALSE
20	79	YFP-left	1894	2297.26	343070	4351011	952.072	1053.75	53.845	55.3327	43.8575	FALSE
20	79	BF-left	1894	834.306	184218	1580175	952.072	1053.75	53.845	55.3327	43.8575	FALSE
20	80	YFP-left	1897	1963.81	311349	3725352	946.335	1055.6	47.076	55.5383	43.7764	FALSE
20	80	BF-left	1897	845.394	214731	1603712	946.335	1055.6	47.076	55.5383	43.7764	FALSE
20	81	YFP-left	1867	1943.98	241206	3629407	941.277	1055.14	43.5004	54.5437	43.8049	FALSE
20	81	BF-left	1867	816.639	210006	1524665	941.277	1055.14	43.5004	54.5437	43.8049	FALSE
20	82	YFP-left	1897	1583.65	163602	3004184	936.706	1063.04	42.556	54.438	44.5709	FALSE
20	82	BF-left	1897	827.878	199394	1570484	936.706	1063.04	42.556	54.438	44.5709	FALSE
20	83	YFP-left	1889	1412.93	118568	2669020	935.277	1065.65	13.6636	53.9851	44.9514	FALSE
20	83	BF-left	1889	826.002	176980	1560317	935.277	1065.65	13.6636	53.9851	44.9514	FALSE
20	84	YFP-left	1912	1281.13	98334.6	2449528	931.759	1066.13	16.2979	54.2947	45.3212	FALSE
20	84	BF-left	1912	823.561	130808	1574648	931.759	1066.13	16.2979	54.2947	45.3212	FALSE
20	85	YFP-left	1954	1385.34	128870	2706960	927.692	1068.17	19.6149	55.4299	45.4125	FALSE
20	85	BF-left	1954	828.491	158713	1618872	927.692	1068.17	19.6149	55.4299	45.4125	FALSE
20	86	YFP-left	1899	1426.8	131396	2709502	929.09	1074.58	9.06437	54.3518	44.9983	FALSE
20	86	BF-left	1899	810.505	158612	1539149	929.09	1074.58	9.06437	54.3518	44.9983	FALSE
20	87	YFP-left	1845	1477.9	131854	2726732	922.629	1078.87	-33.0716	55.0099	42.9679	FALSE
20	87	BF-left	1845	787.679	159364	1453268	922.629	1078.87	-33.0716	55.0099	42.9679	FALSE
21	44	YFP-left	56	178.143	207.48	9976	1167.38	1008.14	-17.2438	11.8449	6.64301	TRUE
21	44	BF-left	56	962.196	45615.1	53883	1167.38	1008.14	-17.2438	11.8449	6.64301	TRUE
22	44	YFP-left	334	178.299	220.198	59552	1137.23	1022.3	-164.905	27.2845	15.9484	TRUE
22	44	BF-left	334	951.778	59540	317894	1137.23	1022.3	-164.905	27.2845	15.9484	TRUE
23	44	YFP-left	131	166.214	155.939	21774	1048.82	1050.76	-18.1019	16.9071	10.7252	TRUE
23	44	BF-left	131	590.786	9233.6	77393	1048.82	1050.76	-18.1019	16.9071	10.7252	TRUE
24	44	YFP-left	379	174.1	191.958	65984	1102.7	1039.07	-155.915	25.696	18.9458	FALSE
24	44	BF-left	379	642.763	24342	243607	1102.7	1039.07	-155.915	25.696	18.9458	FALSE
24	45	YFP-left	65	163.6	147.225	10634	1098.89	1003.18	84.0335	12.3839	6.97475	FALSE
24	45	BF-left	65	1327.11	50891.8	86262	1098.89	1003.18	84.0335	12.3839	6.97475	FALSE
24	46	YFP-left	217	175.111	178.522	37999	1099.67	1006.32	69.9824	18.3142	15.3207	FALSE
24	46	BF-left	217	1097.49	176109	238155	1099.67	1006.32	69.9824	18.3142	15.3207	FALSE
24	47	YFP-left	349	181.155	206.664	63223	1103.6	1010.09	-20.0505	23.9143	19.1031	FALSE
24	47	BF-left	349	972.341	236111	339347	1103.6	1010.09	-20.0505	23.9143	19.1031	FALSE
24	48	YFP-left	522	187.826	278.132	98045	1108.44	1016.37	-32.5363	29.1566	23.1721	FALSE
24	48	BF-left	522	815.174	319376	425521	1108.44	1016.37	-32.5363	29.1566	23.1721	FALSE
24	49	YFP-left	678	191.044	300.225	129528	1109.43	1019.42	-19.2899	32.2282	27.0056	FALSE
24	49	BF-left	678	767.735	321350	520524	1109.43	1019.42	-19.2899	32.2282	27.0056	FALSE
24	50	YFP-left	731	215.813	619.652	157759	1110.64	1023.65	-20.4343	33.1886	28.2934	FALSE
24	50	BF-left	731	825.434	365986	603392	1110.64	1023.65	-20.4343	33.1886	28.2934	FALSE
24	51	YFP-left	812	347.669	3032.54	282307	1112.27	1025.7	-16.4735	35.1476	29.6811	FALSE
24	51	BF-left	812	796.514	332867	646769	1112.27	1025.7	-16.4735	35.1476	29.6811	FALSE
24	52	YFP-left	936	580.071	14604.8	542946	1109.12	1024.17	-11.1225	38.2596	31.4057	FALSE
24	52	BF-left	936	790.39	303278	739805	1109.12	1024.17	-11.1225	38.2596	31.4057	FALSE
24	53	YFP-left	992	991.671	49278.1	983738	1109.91	1029.49	-13.177	38.5377	32.9689	FALSE
24	53	BF-left	992	801.876	346136	795461	1109.91	1029.49	-13.177	38.5377	32.9689	FALSE
24	54	YFP-left	1032	1135.41	68533	1171741	1107.35	1035.33	-20.1855	39.5457	33.409	FALSE
24	54	BF-left	1032	796.234	300158	821713	1107.35	1035.33	-20.1855	39.5457	33.409	FALSE
24	55	YFP-left	1118	1452.47	117605	1623861	1103.93	1040.67	3.50853	42.1435	34.1056	FALSE
24	55	BF-left	1118	815.512	356413	911742	1103.93	1040.67	3.50853	42.1435	34.1056	FALSE
24	56	YFP-left	1089	1522.84	104948	1658377	1104.45	1041.58	8.27813	41.7603	33.4829	FALSE
24	56	BF-left	1089	789.281	232095	859527	1104.45	1041.58	8.27813	41.7603	33.4829	FALSE
24	57	YFP-left	1148	1834.68	155609	2106209	1104.97	1042.98	11.965	43.4796	33.8877	FALSE
24	57	BF-left	1148	804.693	239489	923788	1104.97	1042.98	11.965	43.4796	33.8877	FALSE
24	58	YFP-left	1170	2194.76	224329	2567871	1108.02	1043.39	17.6662	44.4133	33.7654	FALSE
24	58	BF-left	1170	811.126	252341	949017	1108.02	1043.39	17.6662	44.4133	33.7654	FALSE
24	59	YFP-left	1177	2730.19	287023	3213428	1106.62	1044.82	-2.32908	43.7941	34.3753	FALSE
24	59	BF-left	1177	769.631	182124	905856	1106.62	1044.82	-2.32908	43.7941	34.3753	FALSE
24	60	YFP-left	1157	3029.59	384275	3505239	1105.65	1043.12	-21.3552	43.0297	34.4048	FALSE
24	60	BF-left	1157	747.347	161196	864680	1105.65	1043.12	-21.3552	43.0297	34.4048	FALSE
24	61	YFP-left	1148	3292.2	387080	3779451	1107.35	1042.63	-16.0226	43.0296	34.1601	FALSE
24	61	BF-left	1148	771.188	168227	885324	1107.35	1042.63	-16.0226	43.0296	34.1601	FALSE
24	62	YFP-left	1106	3479.53	370801	3848362	1106.53	1044.04	-18.1582	42.043	33.7038	FALSE
24	62	BF-left	1106	746.811	138418	825973	1106.53	1044.04	-18.1582	42.043	33.7038	FALSE
24	63	YFP-left	1126	3525.38	431839	3969575	1107.46	1042.08	-11.0783	41.8721	34.4282	FALSE
24	63	BF-left	1126	749.826	147164	844304	1107.46	1042.08	-11.0783	41.8721	34.4282	FALSE
24	64	YFP-left	1110	3565.84	417550	3958084	1106.39	1045.03	-19.4627	41.4203	34.2896	FALSE
24	64	BF-left	1110	736.364	125995	817364	1106.39	1045.03	-19.4627	41.4203	34.2896	FALSE
24	65	YFP-left	1147	4054.51	646103	4650518	1103.65	1047.25	-14.5775	42.0672	34.8694	FALSE
24	65	BF-left	1147	753.084	155521	863787	1103.65	1047.25	-14.5775	42.0672	34.8694	FALSE
24	66	YFP-left	1183	4292.64	628320	5078188	1101.2	1052.51	-8.12311	42.6487	35.4381	FALSE
24	66	BF-left	1183	767.981	166576	908522	1101.2	1052.51	-8.12311	42.6487	35.4381	FALSE
24	67	YFP-left	1174	4639.15	700745	5446367	1102.84	1053.36	-78.8634	42.7619	35.0913	FALSE
24	67	BF-left	1174	735.922	126748	863973	1102.84	1053.36	-78.8634	42.7619	35.0913	FALSE
24	68	YFP-left	1202	4809.59	777676	5781127	1101.81	1055.15	-73.2999	43.3754	35.4033	FALSE
24	68	BF-left	1202	762.377	124163	916377	1101.81	1055.15	-73.2999	43.3754	35.4033	FALSE
24	69	YFP-left	1296	5106.63	906669	6618188	1100.49	1058.95	-29.8495	44.6693	37.0336	FALSE
24	69	BF-left	1296	794.434	180044	1029587	1100.49	1058.95	-29.8495	44.6693	37.0336	FALSE
24	70	YFP-left	1319	5152.87	1.1113e+06	6796631	1095.54	1055.55	-32.7872	45.1182	37.3275	FALSE
24	70	BF-left	1319	791.44	144191	1043909	1095.54	1055.55	-32.7872	45.1182	37.3275	FALSE
24	71	YFP-left	1296	5951.28	1.25601e+06	7712853	1095.88	1052.13	50.4491	45.6105	36.326	FALSE
24	71	BF-left	1296	768.042	175913	995382	1095.88	1052.13	50.4491	45.6105	36.326	FALSE
24	72	YFP-left	1331	5378.84	1.07835e+06	7159237	1096.54	1053	56.4642	46.0232	36.937	FALSE
24	72	BF-left	1331	815.131	244831	1084940	1096.54	1053	56.4642	46.0232	36.937	FALSE
24	73	YFP-left	1370	5287.44	1.31988e+06	7243794	1098.17	1054.28	50.6223	46.4099	37.6971	FALSE
24	73	BF-left	1370	834.903	183193	1143817	1098.17	1054.28	50.6223	46.4099	37.6971	FALSE
24	74	YFP-left	1356	4539.42	980470	6155458	1093.64	1054.26	32.0817	45.4429	38.2082	FALSE
24	74	BF-left	1356	851.959	154454	1155257	1093.64	1054.26	32.0817	45.4429	38.2082	FALSE
24	75	YFP-left	1337	4155.66	833253	5556122	1091.3	1052.53	-21.6341	45.6385	37.5596	FALSE
24	75	BF-left	1337	837.343	191730	1119528	1091.3	1052.53	-21.6341	45.6385	37.5596	FALSE
24	76	YFP-left	1280	3511.14	526053	4494262	1090.55	1052.66	-30.3193	44.5135	36.8761	FALSE
24	76	BF-left	1280	873.638	203204	1118257	1090.55	1052.66	-30.3193	44.5135	36.8761	FALSE
24	77	YFP-left	1298	3279.83	357404	4257217	1090.28	1055.68	-50.9718	45.0329	36.9569	FALSE
24	77	BF-left	1298	820.816	154640	1065419	1090.28	1055.68	-50.9718	45.0329	36.9569	FALSE
24	78	YFP-left	1343	2817.84	245386	3784355	1090.16	1053.74	-39.0964	45.4258	37.8972	FALSE
24	78	BF-left	1343	769.287	138889	1033153	1090.16	1053.74	-39.0964	45.4258	37.8972	FALSE
24	79	YFP-left	1410	2547.74	311194	3592308	1089.66	1055.16	-62.2498	46.073	39.367	FALSE
24	79	BF-left	1410	812.048	187390	1144988	1089.66	1055.16	-62.2498	46.073	39.367	FALSE
24	80	YFP-left	1417	1946.99	161718	2758881	1092.09	1056.86	-10.667	45.4531	39.9246	FALSE
24	80	BF-left	1417	807.661	181887	1144456	1092.09	1056.86	-10.667	45.4531	39.9246	FALSE
24	81	YFP-left	1460	1943.95	159388	2838170	1091.61	1057.37	-11.6645	46.4656	40.2935	FALSE
24	81	BF-left	1460	779.262	139955	1137723	1091.61	1057.37	-11.6645	46.4656	40.2935	FALSE
24	82	YFP-left	1471	1881.77	138605	2768081	1092.09	1059.77	-17.002	46.2095	40.7719	FALSE
24	82	BF-left	1471	775.175	134786	1140283	1092.09	1059.77	-17.002	46.2095	40.7719	FALSE
24	83	YFP-left	1461	1822.39	159345	2662511	1092.34	1061.64	-37.9023	46.054	40.5341	FALSE
24	83	BF-left	1461	772.662	149427	1128859	1092.34	1061.64	-37.9023	46.054	40.5341	FALSE
24	84	YFP-left	1452	1617.19	140390	2348166	1092.2	1062.13	-63.9593	46.0801	40.2701	FALSE
24	84	BF-left	1452	761.916	146059	1106302	1092.2	1062.13	-63.9593	46.0801	40.2701	FALSE
24	85	YFP-left	1470	1588.36	142835	2334884	1092	1063.84	-57.0685	46.4637	40.3805	FALSE
24	85	BF-left	1470	787.395	174070	1157470	1092	1063.84	-57.0685	46.4637	40.3805	FALSE
24	86	YFP-left	1453	1483.45	124178	2155453	1095.02	1066.36	-58.7496	46.1308	40.2314	FALSE
24	86	BF-left	1453	774.198	164758	1124910	1095.02	1066.36	-58.7496	46.1308	40.2314	FALSE
24	87	YFP-left	1514	1443.41	126383	2185329	1096.96	1070.61	-59.6546	47.4389	40.7225	FALSE
24	87	BF-left	1514	793.749	180208	1201736	1096.96	1070.61	-59.6546	47.4389	40.7225	FALSE
25	44	YFP-left	456	163.993	180.818	74781	1098.22	16.1162	165.428	35.0166	17.607	TRUE
25	44	BF-left	456	610.07	8371.28	278192	1098.22	16.1162	165.428	35.0166	17.607	TRUE
26	44	YFP-left	561	172.56	182.279	96806	1151.48	9.61497	-149.847	35.5942	20.3116	TRUE
26	44	BF-left	561	587.554	15858.5	329618	1151.48	9.61497	-149.847	35.5942	20.3116	TRUE
27	44	YFP-left	121	167.207	178.048	20232	1070.27	1054.84	-136.83	14.0996	12.2694	TRUE
27	44	BF-left	121	513.116	8308.07	62087	1070.27	1054.84	-136.83	14.0996	12.2694	TRUE
28	44	YFP-left	144	167.868	172.115	24173	1057.69	1052.65	6.09008	16.8789	11.8607	TRUE
28	44	BF-left	144	564.493	7338.85	81287	1057.69	1052.65	6.09008	16.8789	11.8607	TRUE
29	44	YFP-left	44	170.705	127.026	7511	1194.5	834	9.97003	15.5593	3.77887	TRUE
29	44	BF-left	44	710.523	26368.3	31263	1194.5	834	9.97003	15.5593	3.77887	TRUE
30	44	YFP-left	83	171.181	160.799	14208	1199.64	831.699	-15.8168	12.5761	9.22422	TRUE
30	44	BF-left	83	709.964	22993.2	58927	1199.64	831.699	-15.8168	12.5761	9.22422	TRUE
31	44	YFP-left	384	162.117	185.697	62253	1190.05	29.6146	-160.631	31.8285	15.7127	FALSE
31	44	BF-left	384	605.021	8875.65	232328	1190.05	29.6146	-160.631	31.8285	15.7127	FALSE
31	45	YFP-left	1050	161.857	177.795	169950	1195.11	19.9133	-68.7796	41.0357	32.7264	FALSE
31	45	BF-left	1050	753.585	302864	791264	1195.11	19.9133	-68.7796	41.0357	32.7264	FALSE
31	46	YFP-left	1164	176.302	230.974	205216	1196.19	23.8265	-96.3431	43.7813	34.025	FALSE
31	46	BF-left	1164	745.217	330335	867433	1196.19	23.8265	-96.3431	43.7813	34.025	FALSE
31	47	YFP-left	1219	178.107	250.97	217113	1196.05	26.3429	-171.377	44.5694	35.0509	FALSE
31	47	BF-left	1219	726.217	340115	885258	1196.05	26.3429	-171.377	44.5694	35.0509	FALSE
31	48	YFP-left	1290	179.548	239.624	231617	1193.84	34.6341	144.802	45.8418	36.027	FALSE
31	48	BF-left	1290	681.336	257077	878923	1193.84	34.6341	144.802	45.8418	36.027	FALSE
31	49	YFP-left	1400	184.811	308.148	258735	1191.2	37.8079	172.493	47.1889	37.9283	FALSE
31	49	BF-left	1400	725.103	312344	1015144	1191.2	37.8079	172.493	47.1889	37.9283	FALSE
31	50	YFP-left	1378	216.396	757.897	298194	1191.53	41.1916	-172.808	47.4765	37.12	FALSE
31	50	BF-left	1378	751.165	279551	1035106	1191.53	41.1916	-172.808	47.4765	37.12	FALSE
31	51	YFP-left	1441	314.863	4304.41	453718	1193.69	44.1499	-169.949	48.3445	38.1383	FALSE
31	51	BF-left	1441	744.719	262945	1073140	1193.69	44.1499	-169.949	48.3445	38.1383	FALSE
31	52	YFP-left	1441	492.08	14414.2	709088	1191.42	43.213	177.759	47.7641	38.5331	FALSE
31	52	BF-left	1441	726.32	218536	1046627	1191.42	43.213	177.759	47.7641	38.5331	FALSE
31	53	YFP-left	1487	801.713	57120	1192147	1191.87	47.0289	179.886	48.7399	39.0098	FALSE
31	53	BF-left	1487	745.488	241063	1108541	1191.87	47.0289	179.886	48.7399	39.0098	FALSE
31	54	YFP-left	1479	1090.16	104471	1612348	1190.42	50.7708	166.728	48.6223	38.9049	FALSE
31	54	BF-left	1479	735.851	199292	1088323	1190.42	50.7708	166.728	48.6223	38.9049	FALSE
31	55	YFP-left	1552	1528.89	208921	2372843	1188.47	51.8273	144.296	49.4297	40.0914	FALSE
31	55	BF-left	1552	755.55	205352	1172614	1188.47	51.8273	144.296	49.4297	40.0914	FALSE
31	56	YFP-left	1632	1856.36	415721	3029577	1182.68	56.7935	124.026	53.2955	39.0793	FALSE
31	56	BF-left	1632	790.183	221391	1289579	1182.68	56.7935	124.026	53.2955	39.0793	FALSE
31	57	YFP-left	1507	2533.39	570348	3817817	1164.33	57.7332	84.8433	51.4956	37.8749	FALSE
31	57	BF-left	1507	759.845	175247	1145087	1164.33	57.7332	84.8433	51.4956	37.8749	FALSE
31	58	YFP-left	1542	2946.31	763592	4543204	1159.72	52.7088	45.7302	49.1949	40.0727	FALSE
31	58	BF-left	1542	776.173	233549	1196858	1159.72	52.7088	45.7302	49.1949	40.0727	FALSE
31	59	YFP-left	1537	3432.76	804128	5276153	1159.92	55.2609	58.8593	49.1678	39.9513	FALSE
31	59	BF-left	1537	785.8	243108	1207775	1159.92	55.2609	58.8593	49.1678	39.9513	FALSE
31	60	YFP-left	1430	3822.07	1.01941e+06	5465553	1164.08	58.9287	72.4252	46.8999	38.9203	FALSE
31	60	BF-left	1430	693.213	144473	991294	1164.08	58.9287	72.4252	46.8999	38.9203	FALSE
31	61	YFP-left	1429	4123.56	1.19558e+06	5892567	1168.48	69.9454	96.4687	46.8361	38.9184	FALSE
31	61	BF-left	1429	715.687	169031	1022717	1168.48	69.9454	96.4687	46.8361	38.9184	FALSE
31	62	YFP-left	1282	4531.37	1.13257e+06	5809215	1169.71	82.1841	123.266	44.7435	36.5771	FALSE
31	62	BF-left	1282	609.699	66744.6	781634	1169.71	82.1841	123.266	44.7435	36.5771	FALSE
31	63	YFP-left	1293	4671.74	1.35909e+06	6040557	1173.08	82.164	161.475	45.6416	36.2335	FALSE
31	63	BF-left	1293	585.109	41620.6	756546	1173.08	82.164	161.475	45.6416	36.2335	FALSE
31	64	YFP-left	1404	4398.99	1.0543e+06	6176187	1171.84	83.6866	-174.978	46.8687	38.2387	FALSE
31	64	BF-left	1404	696.318	102085	977630	1171.84	83.6866	-174.978	46.8687	38.2387	FALSE
31	65	YFP-left	1398	4856.82	1.18055e+06	6789840	1173.03	87.7754	-172.208	46.9502	38.0438	FALSE
31	65	BF-left	1398	653.58	66104.1	913705	1173.03	87.7754	-172.208	46.9502	38.0438	FALSE
31	66	YFP-left	1384	5200.33	1.06482e+06	7197252	1175.24	102.217	-163.835	48.578	37.1035	FALSE
31	66	BF-left	1384	623.927	53486	863515	1175.24	102.217	-163.835	48.578	37.1035	FALSE
31	67	YFP-left	1574	5550.52	1.84836e+06	8736522	1180.32	115.41	-169.854	52.927	38.6139	FALSE
31	67	BF-left	1574	783.738	174025	1233603	1180.32	115.41	-169.854	52.927	38.6139	FALSE
31	68	YFP-left	1607	5593.84	1.47688e+06	8989307	1179.82	122.609	-164.411	57.7044	38.3673	FALSE
31	68	BF-left	1607	807.158	182090	1297103	1179.82	122.609	-164.411	57.7044	38.3673	FALSE
31	69	YFP-left	1605	5973.17	3.20583e+06	9586933	1172.99	138.705	169.012	51.1038	40.3031	FALSE
31	69	BF-left	1605	814.918	221847	1307943	1172.99	138.705	169.012	51.1038	40.3031	FALSE
31	70	YFP-left	1528	5960.88	3.18569e+06	9108229	1165.21	153.234	163.044	50.3811	38.853	FALSE
31	70	BF-left	1528	767.264	182360	1172380	1165.21	153.234	163.044	50.3811	38.853	FALSE
31	71	YFP-left	1534	6242.08	2.8506e+06	9575344	1165.17	166.207	-175.623	50.487	38.8711	FALSE
31	71	BF-left	1534	753.651	172566	1156100	1165.17	166.207	-175.623	50.487	38.8711	FALSE
31	72	YFP-left	1540	5447.26	1.7773e+06	8388783	1166.02	176.188	-147.462	50.2804	39.1186	FALSE
31	72	BF-left	1540	747.925	149964	1151805	1166.02	176.188	-147.462	50.2804	39.1186	FALSE
31	73	YFP-left	1547	5151.83	795183	7969875	1171.67	182.158	-116.353	48.6247	40.6524	FALSE
31	73	BF-left	1547	766.91	171385	1186410	1171.67	182.158	-116.353	48.6247	40.6524	FALSE
31	74	YFP-left	1539	4647.17	747999	7152001	1182.15	193.043	-155.748	49.7888	39.4492	FALSE
31	74	BF-left	1539	725.581	104492	1116669	1182.15	193.043	-155.748	49.7888	39.4492	FALSE
31	75	YFP-left	1669	4256.66	892996	7104366	1189.34	201.321	-140.064	53.1945	40.3382	FALSE
31	75	BF-left	1669	797.106	158666	1330370	1189.34	201.321	-140.064	53.1945	40.3382	FALSE
31	76	YFP-left	1581	3802.77	677568	6012186	1193.07	209.63	-130.958	49.2786	40.9772	FALSE
31	76	BF-left	1581	794.406	188530	1255956	1193.07	209.63	-130.958	49.2786	40.9772	FALSE
31	77	YFP-left	1598	3594.68	637880	5744303	1199.08	216.212	-137.901	49.6469	41.101	FALSE
31	77	BF-left	1598	776.348	186327	1240604	1199.08	216.212	-137.901	49.6469	41.101	FALSE
31	78	YFP-left	1521	3163.65	363863	4811908	1201.02	217.448	-134.89	49.5716	39.1334	FALSE
31	78	BF-left	1521	726.539	93174.1	1105066	1201.02	217.448	-134.89	49.5716	39.1334	FALSE
31	79	YFP-left	1548	2905.5	318906	4497714	1202.37	222.845	-126.684	49.2895	40.0522	FALSE
31	79	BF-left	1548	756.483	105776	1171035	1202.37	222.845	-126.684	49.2895	40.0522	FALSE
31	80	YFP-left	1528	2516.01	284662	3844463	1207.31	228.937	-119.891	49.2912	39.5507	FALSE
31	80	BF-left	1528	755.586	80377.4	1154536	1207.31	228.937	-119.891	49.2912	39.5507	FALSE
31	81	YFP-left	1557	2228.99	122029	3470542	1208.57	229.712	-128.178	49.9803	39.7871	FALSE
31	81	BF-left	1557	792.551	90645	1234002	1208.57	229.712	-128.178	49.9803	39.7871	FALSE
31	82	YFP-left	1627	2147.93	162285	3494690	1213.4	248.912	-121.334	51.4311	40.4309	FALSE
31	82	BF-left	1627	779.719	107253	1268603	1213.4	248.912	-121.334	51.4311	40.4309	FALSE
31	83	YFP-left	1596	2168.97	166328	3461682	1225.77	265.933	-167.609	50.0395	40.7952	FALSE
31	83	BF-left	1596	771.581	132246	1231444	1225.77	265.933	-167.609	50.0395	40.7952	FALSE
31	84	YFP-left	1607	2018.04	176583	3242989	1233.11	281.194	160.596	50.5541	40.6339	FALSE
31	84	BF-left	1607	797.628	149181	1281788	1233.11	281.194	160.596	50.5541	40.6339	FALSE
31	85	YFP-left	1598	1951.01	176356	3117717	1239.49	295.265	151.608	50.7202	40.2279	FALSE
31	85	BF-left	1598	795.824	141075	1271727	1239.49	295.265	151.608	50.7202	40.2279	FALSE
31	86	YFP-left	1509	1833.79	121303	2767182	1244.16	312.163	157.438	49.6532	38.7693	FALSE
31	86	BF-left	1509	709.755	79340.4	1071021	1244.16	312.163	157.438	49.6532	38.7693	FALSE
31	87	YFP-left	1525	1678.48	110577	2559675	1244.29	323.904	156.245	49.6959	39.1551	FALSE
31	87	BF-left	1525	731.676	78739.1	1115806	1244.29	323.904	156.245	49.6959	39.1551	FALSE
32	44	YFP-left	67	163.582	146.631	10960	1115.69	21.5522	-148.568	10.8709	8.66214	TRUE
32	44	BF-left	67	504.701	1427.46	33815	1115.69	21.5522	-148.568	10.8709	8.66214	TRUE
33	44	YFP-left	59	175.068	170.673	10329	1186.85	839.22	40.6603	11.223	6.87175	TRUE
33	44	BF-left	59	704.017	3712.05	41537	1186.85	839.22	40.6603	11.223	6.87175	TRUE
34	44	YFP-left	57	170.368	150.689	9711	1190.6	835.368	30.6026	14.9908	6.24378	TRUE
34	44	BF-left	57	679.789	7461.36	38748	1190.6	835.368	30.6026	14.9908	6.24378	TRUE
35	42	YFP-left	1284	187.286	301.182	240475	1222.62	932.412	-9.82579	46.4584	35.4092	FALSE
35	42	BF-left	1284	714.051	207925	916842	1222.62	932.412	-9.82579	46.4584	35.4092	FALSE
35	43	YFP-left	1302	190.686	316.541	248273	1222.74	929.562	-5.21623	47.1251	35.4326	FALSE
35	43	BF-left	1302	739.267	264739	962525	1222.74	929.562	-5.21623	47.1251	35.4326	FALSE
35	44	YFP-left	419	169.971	170.801	71218	1235.89	870.057	-85.2642	24.8281	22.1839	FALSE
35	44	BF-left	419	535.131	14510	224220	1235.89	870.057	-85.2642	24.8281	22.1839	FALSE
35	45	YFP-left	1374	172.932	217.498	237609	1226.77	929.549	-6.07641	48.2668	36.6679	FALSE
35	45	BF-left	1374	838.316	71241.5	1151846	1226.77	929.549	-6.07641	48.2668	36.6679	FALSE
35	46	YFP-left	1441	187.345	281.632	269964	1226.82	928.999	-5.52012	48.581	38.0015	FALSE
35	46	BF-left	1441	834.224	339864	1202117	1226.82	928.999	-5.52012	48.581	38.0015	FALSE
35	47	YFP-left	1496	191.517	318.895	286509	1226.92	927.105	4.87221	50.2077	38.1373	FALSE
35	47	BF-left	1496	836.618	359332	1251580	1226.92	927.105	4.87221	50.2077	38.1373	FALSE
35	48	YFP-left	1525	193.734	324.617	295445	1230.21	927.768	8.63147	50.1811	38.8814	FALSE
35	48	BF-left	1525	830.942	358673	1267186	1230.21	927.768	8.63147	50.1811	38.8814	FALSE
35	49	YFP-left	1582	196.42	353.031	310737	1230.04	926.584	7.69627	51.1541	39.6009	FALSE
35	49	BF-left	1582	795.402	303963	1258326	1230.04	926.584	7.69627	51.1541	39.6009	FALSE
35	50	YFP-left	1561	229.357	826.282	358026	1230.19	929.529	6.88461	50.8529	39.2947	FALSE
35	50	BF-left	1561	781.719	248205	1220264	1230.19	929.529	6.88461	50.8529	39.2947	FALSE
35	51	YFP-left	1662	399.01	8780.6	663155	1232.51	929.239	3.54443	51.7504	41.0655	FALSE
35	51	BF-left	1662	838.048	327199	1392836	1232.51	929.239	3.54443	51.7504	41.0655	FALSE
35	52	YFP-left	1711	659.46	34292.3	1128336	1230.41	925.338	-0.163213	52.7627	41.4528	FALSE
35	52	BF-left	1711	862.352	354848	1475484	1230.41	925.338	-0.163213	52.7627	41.4528	FALSE
35	53	YFP-left	1671	1108.09	107872	1851622	1233.3	923.779	5.74975	51.5379	41.5055	FALSE
35	53	BF-left	1671	805.556	249379	1346084	1233.3	923.779	5.74975	51.5379	41.5055	FALSE
35	54	YFP-left	1671	1439.86	189057	2406013	1237.13	919.243	25.5313	51.407	41.6181	FALSE
35	54	BF-left	1671	813.594	216256	1359516	1237.13	919.243	25.5313	51.407	41.6181	FALSE
35	55	YFP-left	1594	2004.78	313000	3195622	1237.89	916.321	45.522	50.5239	40.4295	FALSE
35	55	BF-left	1594	754.681	147537	1202962	1237.89	916.321	45.522	50.5239	40.4295	FALSE
35	56	YFP-left	1553	2287.51	414965	3552507	1239.79	913.021	51.2047	49.6572	40.04	FALSE
35	56	BF-left	1553	750.793	130227	1165981	1239.79	913.021	51.2047	49.6572	40.04	FALSE
35	57	YFP-left	1499	2673.99	553889	4008312	1240.69	909.229	49.606	49.5198	38.7089	FALSE
35	57	BF-left	1499	723.55	90073.7	1084602	1240.69	909.229	49.606	49.5198	38.7089	FALSE
35	58	YFP-left	1551	2815.82	712412	4367343	1244.03	905.782	53.6976	49.6883	39.94	FALSE
35	58	BF-left	1551	755.894	99220.1	1172392	1244.03	905.782	53.6976	49.6883	39.94	FALSE
35	59	YFP-left	1474	3263.61	767218	4810558	1243.18	906.892	61.779	49.1902	38.3502	FALSE
35	59	BF-left	1474	716.359	68963.9	1055913	1243.18	906.892	61.779	49.1902	38.3502	FALSE
35	60	YFP-left	1511	3351.74	866045	5064472	1242.21	905.696	66.55	49.183	39.3615	FALSE
35	60	BF-left	1511	735.435	84787.8	1111242	1242.21	905.696	66.55	49.183	39.3615	FALSE
35	61	YFP-left	1491	3408.93	767609	5082714	1244.3	902.638	72.7012	49.5233	38.6344	FALSE
35	61	BF-left	1491	724.942	73395.8	1080888	1244.3	902.638	72.7012	49.5233	38.6344	FALSE
35	62	YFP-left	1540	3531.51	720494	5438522	1244.39	904.119	91.9004	49.9154	39.6417	FALSE
35	62	BF-left	1540	725.422	75041.4	1117150	1244.39	904.119	91.9004	49.9154	39.6417	FALSE
35	63	YFP-left	1559	3713.42	765211	5789226	1245.3	900.775	90.8724	50.4124	39.5832	FALSE
35	63	BF-left	1559	718.823	87904.4	1120645	1245.3	900.775	90.8724	50.4124	39.5832	FALSE
35	64	YFP-left	1600	3991.25	914568	6386002	1245.43	900.341	102.032	50.8962	40.2231	FALSE
35	64	BF-left	1600	733.339	105551	1173342	1245.43	900.341	102.032	50.8962	40.2231	FALSE
35	65	YFP-left	1612	4572.66	1.14209e+06	7371125	1245.62	896.59	97.2816	51.3417	40.1508	FALSE
35	65	BF-left	1612	742.948	131915	1197632	1245.62	896.59	97.2816	51.3417	40.1508	FALSE
35	66	YFP-left	1618	4955.01	1.14772e+06	8017213	1247.43	896.515	91.2237	51.7209	39.9977	FALSE
35	66	BF-left	1618	753.747	164356	1219562	1247.43	896.515	91.2237	51.7209	39.9977	FALSE
35	67	YFP-left	1640	5040.98	1.67891e+06	8267207	1259.29	887.324	90.8207	51.5194	40.7172	FALSE
35	67	BF-left	1640	735.534	128664	1206276	1259.29	887.324	90.8207	51.5194	40.7172	FALSE
35	68	YFP-left	1604	5424.68	1.75197e+06	8701190	1266.34	887.264	88.876	50.3872	40.7892	FALSE
35	68	BF-left	1604	741.336	147365	1189103	1266.34	887.264	88.876	50.3872	40.7892	FALSE
35	69	YFP-left	1610	5803	1.70927e+06	9342828	1272.48	885.56	82.9462	50.5493	40.7614	FALSE
35	69	BF-left	1610	748.537	150944	1205145	1272.48	885.56	82.9462	50.5493	40.7614	FALSE
35	70	YFP-left	1593	5753.75	2.09576e+06	9165718	1275.13	881.052	88.7341	50.8771	40.0142	FALSE
35	70	BF-left	1593	751.22	135492	1196693	1275.13	881.052	88.7341	50.8771	40.0142	FALSE
35	71	YFP-left	1613	6045.41	2.51642e+06	9751251	1278.39	880.291	81.4853	50.7919	40.5991	FALSE
35	71	BF-left	1613	788.676	189391	1272134	1278.39	880.291	81.4853	50.7919	40.5991	FALSE
35	72	YFP-left	1610	5187.35	1.33547e+06	8351629	1281.32	878.268	83.2353	50.8636	40.4891	FALSE
35	72	BF-left	1610	822.23	193108	1323791	1281.32	878.268	83.2353	50.8636	40.4891	FALSE
35	73	YFP-left	1659	4807.57	949048	7975753	1283.17	879.702	80.9344	51.8223	40.8808	FALSE
35	73	BF-left	1659	791.325	204336	1312808	1283.17	879.702	80.9344	51.8223	40.8808	FALSE
35	74	YFP-left	1709	4008.27	485258	6850134	1284.04	879.175	122.766	52.4592	41.6738	FALSE
35	74	BF-left	1709	780.342	148251	1333604	1284.04	879.175	122.766	52.4592	41.6738	FALSE
35	75	YFP-left	1707	3619.14	405865	6177868	1284.82	872.54	129.971	52.4019	41.647	FALSE
35	75	BF-left	1707	764.858	114876	1305613	1284.82	872.54	129.971	52.4019	41.647	FALSE
35	76	YFP-left	1711	3251.34	348831	5563043	1282.64	870.531	120.855	52.5296	41.613	FALSE
35	76	BF-left	1711	766.115	127553	1310823	1282.64	870.531	120.855	52.5296	41.613	FALSE
35	77	YFP-left	1710	3113.34	331154	5323810	1284.38	872.644	124.462	51.691	42.2134	FALSE
35	77	BF-left	1710	772.715	132681	1321342	1284.38	872.644	124.462	51.691	42.2134	FALSE
35	78	YFP-left	1666	2590.23	250957	4315327	1285.96	864.826	116.22	51.9502	40.945	FALSE
35	78	BF-left	1666	763.516	109695	1272017	1285.96	864.826	116.22	51.9502	40.945	FALSE
35	79	YFP-left	1658	2358.51	241652	3910403	1291.18	862.325	119.122	51.7894	40.848	FALSE
35	79	BF-left	1658	783.881	108459	1299675	1291.18	862.325	119.122	51.7894	40.848	FALSE
35	80	YFP-left	1624	2014.75	217044	3271949	1294.02	851.296	146.399	50.7504	40.8526	FALSE
35	80	BF-left	1624	732.68	127259	1189872	1294.02	851.296	146.399	50.7504	40.8526	FALSE
35	81	YFP-left	1645	1896.82	135066	3120273	1299.43	848.574	137.771	51.2025	41.0055	FALSE
35	81	BF-left	1645	795.711	135955	1308944	1299.43	848.574	137.771	51.2025	41.0055	FALSE
35	82	YFP-left	1678	1619.78	87325.6	2717991	1305.59	849.717	133.317	51.4501	41.6241	FALSE
35	82	BF-left	1678	789.738	117068	1325181	1305.59	849.717	133.317	51.4501	41.6241	FALSE
35	83	YFP-left	1730	1450.36	54095.3	2509126	1314.75	845.357	95.4923	52.3258	42.2418	FALSE
35	83	BF-left	1730	765.375	124200	1324098	1314.75	845.357	95.4923	52.3258	42.2418	FALSE
35	84	YFP-left	1761	1331.24	55873.8	2344316	1319.16	842.056	116.233	51.8172	43.4688	FALSE
35	84	BF-left	1761	781.33	151103	1375923	1319.16	842.056	116.233	51.8172	43.4688	FALSE
35	85	YFP-left	1746	1320.9	57102.1	2306286	1324.11	838.329	123.562	51.8064	43.0605	FALSE
35	85	BF-left	1746	766.204	160380	1337793	1324.11	838.329	123.562	51.8064	43.0605	FALSE
35	86	YFP-left	1654	1273.1	49111.6	2105711	1327.64	839.106	138.386	50.3987	41.9333	FALSE
35	86	BF-left	1654	701.916	69527.9	1160969	1327.64	839.106	138.386	50.3987	41.9333	FALSE
35	87	YFP-left	1754	1236.16	48020.3	2168217	1334.75	838.477	144.57	51.8549	43.2084	FALSE
35	87	BF-left	1754	755.043	120753	1324346	1334.75	838.477	144.57	51.8549	43.2084	FALSE
36	44	YFP-left	3	164	14	492	1255	863	0	4	0	TRUE
36	44	BF-left	3	662.333	64.8889	1987	1255	863	0	4	0	TRUE
37	44	YFP-left	545	187.299	219.278	102078	1135.94	887.839	-166.422	31.1711	22.3912	TRUE
37	44	BF-left	545	890.272	83008.1	485198	1135.94	887.839	-166.422	31.1711	22.3912	TRUE
38	44	YFP-left	167	186.347	201.197	31120	1112.54	871.042	-132.358	20.2328	11.0069	TRUE
38	44	BF-left	167	727.527	30007.3	121497	1112.54	871.042	-132.358	20.2328	11.0069	TRUE
39	42	YFP-left	2023	183.986	273.931	372203	1040.83	897.846	37.1303	56.8247	45.5216	FALSE
39	42	BF-left	2023	752.514	182572	1522335	1040.83	897.846	37.1303	56.8247	45.5216	FALSE
39	43	YFP-left	2017	190.074	319.465	383380	1039.16	893.702	46.6589	56.4546	45.6559	FALSE
39	43	BF-left	2017	760.693	204701	1534317	1039.16	893.702	46.6589	56.4546	45.6559	FALSE
39	44	YFP-left	509	178.583	185.43	90899	1035.81	897.198	79.2032	26.578	24.4595	FALSE
39	44	BF-left	509	846.737	83669.9	430989	1035.81	897.198	79.2032	26.578	24.4595	FALSE
39	45	YFP-left	2122	169.73	207.22	360168	1041.05	894.054	49.6528	56.2852	48.1954	FALSE
39	45	BF-left	2122	885.257	76467.6	1878516	1041.05	894.054	49.6528	56.2852	48.1954	FALSE
39	46	YFP-left	2032	183.695	240.428	373269	1038.79	892.069	57.3652	55.5766	46.6649	FALSE
39	46	BF-left	2032	742.963	148143	1509701	1038.79	892.069	57.3652	55.5766	46.6649	FALSE
39	47	YFP-left	2024	188.85	296.166	382232	1030.57	887.846	59.9369	55.891	46.2296	FALSE
39	47	BF-left	2024	740.132	145939	1498028	1030.57	887.846	59.9369	55.891	46.2296	FALSE
39	48	YFP-left	2049	191.852	300.947	393105	1031.77	888.378	61.5658	56.1536	46.5796	FALSE
39	48	BF-left	2049	743.798	165023	1524042	1031.77	888.378	61.5658	56.1536	46.5796	FALSE
39	49	YFP-left	2107	198.297	395.411	417812	1031.08	886.911	57.2162	56.6526	47.4521	FALSE
39	49	BF-left	2107	739.243	183198	1557584	1031.08	886.911	57.2162	56.6526	47.4521	FALSE
39	50	YFP-left	2119	226.827	823.652	480646	1030.98	889.414	62.1485	56.6093	47.7526	FALSE
39	50	BF-left	2119	768.302	175444	1628032	1030.98	889.414	62.1485	56.6093	47.7526	FALSE
39	51	YFP-left	2120	329.246	3712.25	698002	1032.46	888.908	68.9779	56.6174	47.7681	FALSE
39	51	BF-left	2120	780.421	176004	1654493	1032.46	888.908	68.9779	56.6174	47.7681	FALSE
39	52	YFP-left	2167	460.183	9305.87	997217	1029.3	885.472	68.377	57.1701	48.3482	FALSE
39	52	BF-left	2167	798.82	182814	1731042	1029.3	885.472	68.377	57.1701	48.3482	FALSE
39	53	YFP-left	2215	705.39	23216.1	1562439	1029.46	886.997	66.8354	57.2848	49.3105	FALSE
39	53	BF-left	2215	789.226	171996	1748135	1029.46	886.997	66.8354	57.2848	49.3105	FALSE
39	54	YFP-left	2240	875.145	38526.8	1960324	1028.29	886.989	72.7955	57.9741	49.2674	FALSE
39	54	BF-left	2240	788.965	150204	1767281	1028.29	886.989	72.7955	57.9741	49.2674	FALSE
39	55	YFP-left	2294	1282.91	76632	2942997	1027.27	886.921	75.6479	58.6839	49.8597	FALSE
39	55	BF-left	2294	787.212	165185	1805865	1027.27	886.921	75.6479	58.6839	49.8597	FALSE
39	56	YFP-left	2345	1561.78	131550	3662376	1027.17	886.708	81.8681	59.9643	49.8653	FALSE
39	56	BF-left	2345	792.174	142813	1857647	1027.17	886.708	81.8681	59.9643	49.8653	FALSE
39	57	YFP-left	2326	2042.61	239232	4751111	1026.02	887.542	71.9675	59.4314	49.9455	FALSE
39	57	BF-left	2326	806.62	152035	1876199	1026.02	887.542	71.9675	59.4314	49.9455	FALSE
39	58	YFP-left	2401	2351.51	345012	5645976	1026.73	885.93	49.1548	59.3376	51.6058	FALSE
39	58	BF-left	2401	804.832	159055	1932401	1026.73	885.93	49.1548	59.3376	51.6058	FALSE
39	59	YFP-left	2313	2880.45	499487	6662478	1022.73	889.253	21.314	58.0208	50.9024	FALSE
39	59	BF-left	2313	767.685	132899	1775656	1022.73	889.253	21.314	58.0208	50.9024	FALSE
39	60	YFP-left	2247	3025	576533	6797174	1015.85	889.988	20.9935	57.989	49.593	FALSE
39	60	BF-left	2247	768.363	139682	1726512	1015.85	889.988	20.9935	57.989	49.593	FALSE
39	61	YFP-left	2261	3134.73	621373	7087614	1011.68	888.911	32.612	57.8423	49.9639	FALSE
39	61	BF-left	2261	802.392	154848	1814209	1011.68	888.911	32.612	57.8423	49.9639	FALSE
39	62	YFP-left	2267	3323.5	649830	7534371	1005.88	890.536	31.8123	57.9027	50.0893	FALSE
39	62	BF-left	2267	809.613	167199	1835392	1005.88	890.536	31.8123	57.9027	50.0893	FALSE
39	63	YFP-left	2331	3226.31	544571	7520519	1002.39	887.619	31.9604	59.164	50.4589	FALSE
39	63	BF-left	2331	819.297	194589	1909782	1002.39	887.619	31.9604	59.164	50.4589	FALSE
39	64	YFP-left	2317	3010.2	405802	6974640	1000.48	888.027	34.6346	58.8527	50.3758	FALSE
39	64	BF-left	2317	819.276	166471	1898263	1000.48	888.027	34.6346	58.8527	50.3758	FALSE
39	65	YFP-left	2358	3222.27	472020	7598102	999.167	886.126	25.4774	59.1934	50.9137	FALSE
39	65	BF-left	2358	796.393	159823	1877894	999.167	886.126	25.4774	59.1934	50.9137	FALSE
39	66	YFP-left	2380	3546.25	501585	8440072	998.37	890.248	24.8022	59.693	50.9101	FALSE
39	66	BF-left	2380	805.674	171623	1917503	998.37	890.248	24.8022	59.693	50.9101	FALSE
39	67	YFP-left	2363	3897.26	668138	9209237	999.149	889.904	12.3252	59.3921	50.776	FALSE
39	67	BF-left	2363	797.488	153343	1884463	999.149	889.904	12.3252	59.3921	50.776	FALSE
39	68	YFP-left	2387	4050.93	674867	9669559	998.492	888.195	8.58289	59.7489	51.0345	FALSE
39	68	BF-left	2387	834.077	189834	1990942	998.492	888.195	8.58289	59.7489	51.0345	FALSE
39	69	YFP-left	2357	4315.86	772445	10172493	995.975	881.048	5.03763	59.5324	50.5575	FALSE
39	69	BF-left	2357	790.053	131172	1862154	995.975	881.048	5.03763	59.5324	50.5575	FALSE
39	70	YFP-left	2413	4111.69	888370	9921514	991.835	873.305	20.5757	59.7178	51.5381	FALSE
39	70	BF-left	2413	838.817	162725	2024065	991.835	873.305	20.5757	59.7178	51.5381	FALSE
39	71	YFP-left	2443	4406.03	1.21205e+06	10763921	991.086	868.068	35.6258	59.6911	52.2423	FALSE
39	71	BF-left	2443	819.643	152339	2002387	991.086	868.068	35.6258	59.6911	52.2423	FALSE
39	72	YFP-left	2424	3819.85	806136	9259328	990.279	864.845	39.3169	59.5596	51.9836	FALSE
39	72	BF-left	2424	799.246	132756	1937373	990.279	864.845	39.3169	59.5596	51.9836	FALSE
39	73	YFP-left	2546	3407.28	550270	8674945	986.64	861.698	43.6754	60.9572	53.3051	FALSE
39	73	BF-left	2546	788.469	136636	2007443	986.64	861.698	43.6754	60.9572	53.3051	FALSE
39	74	YFP-left	2492	2649.65	205315	6602935	981.784	862.495	46.3911	60.9066	52.2297	FALSE
39	74	BF-left	2492	797.582	113979	1987575	981.784	862.495	46.3911	60.9066	52.2297	FALSE
39	75	YFP-left	2545	2399.15	134134	6105849	977.667	855.967	50.5406	61.968	52.3827	FALSE
39	75	BF-left	2545	789.425	110179	2009086	977.667	855.967	50.5406	61.968	52.3827	FALSE
39	76	YFP-left	2602	2030.58	125039	5283567	975.94	854.704	64.1995	62.8438	52.842	FALSE
39	76	BF-left	2602	784.04	112171	2040071	975.94	854.704	64.1995	62.8438	52.842	FALSE
39	77	YFP-left	2619	2043.8	144697	5352722	975.855	856.624	71.8691	62.8475	53.1724	FALSE
39	77	BF-left	2619	788.105	119858	2064046	975.855	856.624	71.8691	62.8475	53.1724	FALSE
39	78	YFP-left	2553	1742.42	117351	4448405	975.162	852.596	73.5334	61.9884	52.508	FALSE
39	78	BF-left	2553	795.185	109781	2030108	975.162	852.596	73.5334	61.9884	52.508	FALSE
39	79	YFP-left	2540	1631.6	86642.1	4144275	975.632	852.802	70.511	62.1577	52.0915	FALSE
39	79	BF-left	2540	801.36	127921	2035454	975.632	852.802	70.511	62.1577	52.0915	FALSE
39	80	YFP-left	2513	1456.58	63736.3	3660395	975.056	853.374	55.0132	61.9206	51.7161	FALSE
39	80	BF-left	2513	790.433	126736	1986358	975.056	853.374	55.0132	61.9206	51.7161	FALSE
39	81	YFP-left	2568	1418.78	56603.2	3643430	966.939	852.887	44.2982	63.2322	51.8443	FALSE
39	81	BF-left	2568	775.713	139268	1992032	966.939	852.887	44.2982	63.2322	51.8443	FALSE
39	82	YFP-left	2553	1204.17	26049	3074247	956.873	852.411	52.2038	62.3909	52.219	FALSE
39	82	BF-left	2553	781.631	130567	1995505	956.873	852.411	52.2038	62.3909	52.219	FALSE
39	83	YFP-left	2592	1143.15	26619	2963045	950.435	849.841	49.8475	63.077	52.3941	FALSE
39	83	BF-left	2592	763.297	110827	1978466	950.435	849.841	49.8475	63.077	52.3941	FALSE
39	84	YFP-left	2588	1040.09	28552	2691761	944.278	845.973	55.2453	63.3637	52.0608	FALSE
39	84	BF-left	2588	785.864	100746	2033816	944.278	845.973	55.2453	63.3637	52.0608	FALSE
39	85	YFP-left	2610	1095.74	37080.5	2859876	941.443	845.929	67.067	63.6346	52.2658	FALSE
39	85	BF-left	2610	772.228	107635	2015516	941.443	845.929	67.067	63.6346	52.2658	FALSE
39	86	YFP-left	2626	1055.1	42392.6	2770681	941.072	845.244	78.0379	64.3364	52.0363	FALSE
39	86	BF-left	2626	777.96	116122	2042922	941.072	845.244	78.0379	64.3364	52.0363	FALSE
39	87	YFP-left	2624	1039.66	38152.7	2728079	941.454	845.391	90.8472	64.6028	51.7803	FALSE
39	87	BF-left	2624	792.788	121795	2080275	941.454	845.391	90.8472	64.6028	51.7803	FALSE
40	44	YFP-left	27	180.185	230.595	4865	1208.89	918.111	73.3008	22.6323	11.0656	TRUE
40	44	BF-left	27	643.926	37410.7	17386	1208.89	918.111	73.3008	22.6323	11.0656	TRUE
41	44	YFP-left	191	180.754	202.95	34524	1212.82	914.188	35.0275	17.6269	14.2937	TRUE
41	44	BF-left	191	754.508	50481.1	144111	1212.82	914.188	35.0275	17.6269	14.2937	TRUE
42	44	YFP-left	159	187.484	217.81	29810	1164.19	918.629	-20.2046	17.0683	12.1393	TRUE
42	44	BF-left	159	685.648	21830.9	109018	1164.19	918.629	-20.2046	17.0683	12.1393	TRUE
43	42	YFP-left	876	188.484	299.469	165112	1182.8	980.773	101.171	35.3598	31.6343	FALSE
43	42	BF-left	876	651.912	195943	571075	1182.8	980.773	101.171	35.3598	31.6343	FALSE
43	43	YFP-left	934	194.081	375.49	181272	1181.85	979.853	91.5589	36.3069	32.8306	FALSE
43	43	BF-left	934	717.486	277980	670132	1181.85	979.853	91.5589	36.3069	32.8306	FALSE
43	44	YFP-left	392	183.219	219.232	71822	1201.6	924.934	169.662	26.5585	22.0586	FALSE
43	44	BF-left	392	738.321	43859.3	289422	1201.6	924.934	169.662	26.5585	22.0586	FALSE
43	45	YFP-left	1181	172.341	233.891	203535	1186.54	985.022	115.491	41.7654	36.1974	FALSE
43	45	BF-left	1181	954.384	189479	1127127	1186.54	985.022	115.491	41.7654	36.1974	FALSE
43	46	YFP-left	1072	189.493	302.918	203136	1185.35	983.673	-174.183	41.3431	33.1739	FALSE
43	46	BF-left	1072	782.868	428872	839234	1185.35	983.673	-174.183	41.3431	33.1739	FALSE
43	47	YFP-left	1087	193.695	326.93	210546	1181.27	982.833	-162.536	42.1488	33.2085	FALSE
43	47	BF-left	1087	837.341	433815	910190	1181.27	982.833	-162.536	42.1488	33.2085	FALSE
43	48	YFP-left	1141	196.85	340.701	224606	1190.04	989.074	-146.639	42.4951	34.6921	FALSE
43	48	BF-left	1141	811.598	331839	926033	1190.04	989.074	-146.639	42.4951	34.6921	FALSE
43	49	YFP-left	1134	200.253	319.06	227087	1196.85	984.973	-155.477	41.8821	34.9084	FALSE
43	49	BF-left	1134	766.605	286384	869330	1196.85	984.973	-155.477	41.8821	34.9084	FALSE
43	50	YFP-left	1100	220.006	476.661	242007	1196.76	987.826	-161.285	41.1545	34.3654	FALSE
43	50	BF-left	1100	810.563	291027	891619	1196.76	987.826	-161.285	41.1545	34.3654	FALSE
43	51	YFP-left	1119	356.47	3346.6	398890	1198.55	988.566	-157.609	41.719	34.3953	FALSE
43	51	BF-left	1119	797.787	306139	892724	1198.55	988.566	-157.609	41.719	34.3953	FALSE
43	52	YFP-left	1129	648.441	22956.1	732090	1200.73	985.996	-141.076	40.7863	35.4753	FALSE
43	52	BF-left	1129	815.912	354486	921165	1200.73	985.996	-141.076	40.7863	35.4753	FALSE
43	53	YFP-left	1167	1178.96	107132	1375847	1211.81	986.961	-84.1562	41.1752	36.2485	FALSE
43	53	BF-left	1167	808.336	440887	943328	1211.81	986.961	-84.1562	41.1752	36.2485	FALSE
43	54	YFP-left	1177	1561.13	256369	1837445	1226.31	992.997	-35.6788	42.197	35.7607	FALSE
43	54	BF-left	1177	764.201	214313	899464	1226.31	992.997	-35.6788	42.197	35.7607	FALSE
43	55	YFP-left	1190	2092.32	530712	2489866	1229.27	999.808	-43.6282	42.8983	35.5164	FALSE
43	55	BF-left	1190	734.513	202458	874070	1229.27	999.808	-43.6282	42.8983	35.5164	FALSE
43	56	YFP-left	1065	2334.99	305323	2486766	1236.58	1004.95	-21.4268	41.3794	32.9111	FALSE
43	56	BF-left	1065	628.417	69571.5	669264	1236.58	1004.95	-21.4268	41.3794	32.9111	FALSE
43	57	YFP-left	1064	2583.97	303387	2749339	1237.96	1007.79	-12.2398	40.0143	34.0209	FALSE
43	57	BF-left	1064	628.381	64745.1	668597	1237.96	1007.79	-12.2398	40.0143	34.0209	FALSE
43	58	YFP-left	1188	2784.31	499285	3307761	1240.6	1008.85	-15.492	42.4256	35.7942	FALSE
[truncated: 11,169 more rows]

## Sheet: 2
Cell	Time	Channel	Area	Mean	Variance	Total Intensity	Center of Mass X	Center of Mass Y	Angle of Major Axis	Length Major Axis	Length Minor Axis	Disappeared in video
4	0	YFP-left	1056	195.342	250.659	206281	1284.29	249.457	-90.6654	40.3317	33.714	FALSE
4	0	BF-left	1056	856.875	231803	904860	1284.29	249.457	-90.6654	40.3317	33.714	FALSE
4	1	YFP-left	1011	191.773	230.007	193883	1284.06	250.896	-108.998	40.1908	32.6084	FALSE
4	1	BF-left	1011	840.517	229633	849763	1284.06	250.896	-108.998	40.1908	32.6084	FALSE
4	2	YFP-left	1183	197.972	380.315	234201	1281.18	246.294	-102.825	43.5798	35.106	FALSE
4	2	BF-left	1183	928.311	271430	1098192	1281.18	246.294	-102.825	43.5798	35.106	FALSE
4	3	YFP-left	1243	286.979	1798.75	356715	1280.83	250.909	-117.733	45.0902	35.2315	FALSE
4	3	BF-left	1243	912.027	262742	1133650	1280.83	250.909	-117.733	45.0902	35.2315	FALSE
4	4	YFP-left	1411	442.069	7732.88	623759	1283.21	247.347	-111.242	49.0054	36.8339	FALSE
4	4	BF-left	1411	874.434	240538	1233826	1283.21	247.347	-111.242	49.0054	36.8339	FALSE
4	5	YFP-left	1570	706.262	33656.4	1108831	1291.15	241.64	-141.573	50.659	39.5357	FALSE
4	5	BF-left	1570	864.029	279515	1356525	1291.15	241.64	-141.573	50.659	39.5357	FALSE
4	6	YFP-left	1628	1063.65	86682.1	1731625	1291.98	238.668	170.076	51.8291	40.2689	FALSE
4	6	BF-left	1628	888.28	253318	1446120	1291.98	238.668	170.076	51.8291	40.2689	FALSE
4	7	YFP-left	1754	1437.16	164947	2520776	1294.02	234.436	88.4447	57.6905	40.7457	FALSE
4	7	BF-left	1754	885.22	235494	1552676	1294.02	234.436	88.4447	57.6905	40.7457	FALSE
4	8	YFP-left	1864	1898.05	293141	3537958	1296.92	230.371	61.3761	62.6096	40.6661	FALSE
4	8	BF-left	1864	876.885	242700	1634514	1296.92	230.371	61.3761	62.6096	40.6661	FALSE
4	9	YFP-left	1568	2313.49	426548	3627551	1309.77	229.962	116.59	48.6555	41.3527	FALSE
4	9	BF-left	1568	52720.8	1.58614e+07	82666183	1309.77	229.962	116.59	48.6555	41.3527	FALSE
4	10	YFP-left	1513	2595.71	525428	3927305	1312.89	228.937	74.507	48.839	39.6152	FALSE
4	10	BF-left	1513	829.535	193435	1255087	1312.89	228.937	74.507	48.839	39.6152	FALSE
4	11	YFP-left	1497	2838.79	446316	4249675	1319.83	226.762	-29.7248	51.5394	37.734	FALSE
4	11	BF-left	1497	850.627	210605	1273388	1319.83	226.762	-29.7248	51.5394	37.734	FALSE
4	12	YFP-left	1529	3016.4	537179	4612070	1323.42	222.297	-32.8421	52.2415	37.9065	FALSE
4	12	BF-left	1529	823.108	227696	1258532	1323.42	222.297	-32.8421	52.2415	37.9065	FALSE
4	13	YFP-left	1596	3108.53	479108	4961207	1323.64	221.617	-33.9719	53.2539	38.6989	FALSE
4	13	BF-left	1596	822.422	236904	1312586	1323.64	221.617	-33.9719	53.2539	38.6989	FALSE
4	14	YFP-left	1677	3329.97	519161	5584365	1324.27	220.705	-54.6422	53.7748	40.0563	FALSE
4	14	BF-left	1677	816.9	303215	1369941	1324.27	220.705	-54.6422	53.7748	40.0563	FALSE
4	15	YFP-left	1694	3610.56	467590	6116288	1323.88	221.664	-49.5198	52.6029	41.2398	FALSE
4	15	BF-left	1694	848.857	311681	1437964	1323.88	221.664	-49.5198	52.6029	41.2398	FALSE
4	16	YFP-left	1746	3849.82	710823	6721794	1326.4	220.376	-131.986	53.3523	41.8499	FALSE
4	16	BF-left	1746	864.349	323698	1509153	1326.4	220.376	-131.986	53.3523	41.8499	FALSE
4	17	YFP-left	1762	4106.27	924432	7235254	1328.47	214.734	-166.095	53.8655	41.8156	FALSE
4	17	BF-left	1762	799.686	204483	1409046	1328.47	214.734	-166.095	53.8655	41.8156	FALSE
4	18	YFP-left	1794	4187.2	1.06614e+06	7511844	1332.25	200.673	-173.882	52.7555	43.5459	FALSE
4	18	BF-left	1794	822.71	164354	1475942	1332.25	200.673	-173.882	52.7555	43.5459	FALSE
4	19	YFP-left	1801	4388.53	1.30715e+06	7903748	1335.51	191.843	151.383	52.473	43.8432	FALSE
4	19	BF-left	1801	833.771	163424	1501621	1335.51	191.843	151.383	52.473	43.8432	FALSE
4	20	YFP-left	1806	4531.47	1.38373e+06	8183830	1336.63	184.859	159.98	53.382	43.2846	FALSE
4	20	BF-left	1806	827.23	159837	1493978	1336.63	184.859	159.98	53.382	43.2846	FALSE
4	21	YFP-left	1809	4555.2	1.26543e+06	8240357	1337.19	179.093	167.558	53.38	43.384	FALSE
4	21	BF-left	1809	811.721	153175	1468403	1337.19	179.093	167.558	53.38	43.384	FALSE
4	22	YFP-left	1831	4388.6	1.25431e+06	8035522	1338.2	175.05	168.926	53.6805	43.6118	FALSE
4	22	BF-left	1831	821.027	173153	1503301	1338.2	175.05	168.926	53.6805	43.6118	FALSE
4	23	YFP-left	1849	4483.48	1.42588e+06	8289948	1338.53	171.946	172.546	54.3148	43.5079	FALSE
4	23	BF-left	1849	804.95	167325	1488352	1338.53	171.946	172.546	54.3148	43.5079	FALSE
4	24	YFP-left	1915	4332.6	1.48603e+06	8296922	1337.92	167.677	164.338	55.1474	44.4536	FALSE
4	24	BF-left	1915	785.379	113234	1504000	1337.92	167.677	164.338	55.1474	44.4536	FALSE
4	25	YFP-left	1971	4153.88	1.25697e+06	8187290	1337.24	165.548	163.337	55.3842	45.523	FALSE
4	25	BF-left	1971	805.709	134531	1588053	1337.24	165.548	163.337	55.3842	45.523	FALSE
4	26	YFP-left	1993	3894.19	1.00157e+06	7761129	1337.06	163.263	174.345	55.2813	46.0827	FALSE
4	26	BF-left	1993	785.808	134979	1566115	1337.06	163.263	174.345	55.2813	46.0827	FALSE
4	27	YFP-left	1992	3482.1	918839	6936349	1336.23	161.348	-168.728	54.9844	46.2785	FALSE
4	27	BF-left	1992	782.504	122452	1558747	1336.23	161.348	-168.728	54.9844	46.2785	FALSE
4	28	YFP-left	2000	2975.82	563588	5951636	1333.57	157.405	-164.357	55.1716	46.3346	FALSE
4	28	BF-left	2000	791.443	133136	1582886	1333.57	157.405	-164.357	55.1716	46.3346	FALSE
4	29	YFP-left	1979	2677.31	310057	5298398	1332.63	153.235	-147.657	54.9048	46.0719	FALSE
4	29	BF-left	1979	778.997	118997	1541635	1332.63	153.235	-147.657	54.9048	46.0719	FALSE
4	30	YFP-left	2005	2458.13	137319	4928553	1331.4	150.218	-128.705	55.4529	46.1905	FALSE
4	30	BF-left	2005	801.791	145287	1607590	1331.4	150.218	-128.705	55.4529	46.1905	FALSE
4	31	YFP-left	2056	2253.72	120988	4633648	1329.75	148.389	-126.283	56.0124	46.8718	FALSE
4	31	BF-left	2056	823.136	158146	1692367	1329.75	148.389	-126.283	56.0124	46.8718	FALSE
4	32	YFP-left	2065	2044.15	64884.1	4221160	1329.88	146.488	-128.86	56.8351	46.4281	FALSE
4	32	BF-left	2065	817.253	162818	1687628	1329.88	146.488	-128.86	56.8351	46.4281	FALSE
4	33	YFP-left	2124	1876.07	127099	3984772	1330.54	145.135	-129.344	57.4926	47.2408	FALSE
4	33	BF-left	2124	840.928	171785	1786132	1330.54	145.135	-129.344	57.4926	47.2408	FALSE
4	34	YFP-left	2248	1680.66	119635	3778130	1331.77	142.041	-115.887	58.7514	49.0482	FALSE
4	34	BF-left	2248	843.207	170791	1895529	1331.77	142.041	-115.887	58.7514	49.0482	FALSE
4	35	YFP-left	2317	1480.96	97068.4	3431390	1336.44	131.016	-123.151	59.2736	50.3507	FALSE
4	35	BF-left	2317	782.302	124761	1812593	1336.44	131.016	-123.151	59.2736	50.3507	FALSE
4	36	YFP-left	2391	1363	93688.6	3258929	1341.49	122.333	-102.438	60.6063	50.3948	FALSE
4	36	BF-left	2391	806.691	110486	1928799	1341.49	122.333	-102.438	60.6063	50.3948	FALSE
4	37	YFP-left	2406	1278.93	69834.8	3077097	1343.09	116.265	-96.5979	60.5926	50.7513	FALSE
4	37	BF-left	2406	822.069	109602	1977899	1343.09	116.265	-96.5979	60.5926	50.7513	FALSE
4	38	YFP-left	2452	1172.77	46280.2	2875629	1341.91	107.243	-66.136	62.9746	50.2328	FALSE
4	38	BF-left	2452	821.46	110300	2014220	1341.91	107.243	-66.136	62.9746	50.2328	FALSE
4	39	YFP-left	2394	1091.2	36543.3	2612340	1340.91	104.208	-67.4101	61.7716	50.1759	FALSE
4	39	BF-left	2394	770.226	93321.3	1843921	1340.91	104.208	-67.4101	61.7716	50.1759	FALSE
4	40	YFP-left	2383	1027.99	40921	2449689	1339.69	97.7826	-65.1929	59.7872	51.0765	FALSE
4	40	BF-left	2383	765.7	108869	1824662	1339.69	97.7826	-65.1929	59.7872	51.0765	FALSE
5	0	YFP-left	1614	203.012	320.966	327661	1387.23	253.575	-59.4391	48.2807	42.7065	FALSE
5	0	BF-left	1614	880.234	346625	1420697	1387.23	253.575	-59.4391	48.2807	42.7065	FALSE
5	1	YFP-left	1468	199.074	303.46	292241	1387.84	255.501	-71.1667	46.2676	41.0123	FALSE
5	1	BF-left	1468	792.668	224220	1163637	1387.84	255.501	-71.1667	46.2676	41.0123	FALSE
5	2	YFP-left	1593	193.036	311.189	307507	1388.1	250.263	-57.6713	50.3077	40.8829	FALSE
5	2	BF-left	1593	858.877	250510	1368191	1388.1	250.263	-57.6713	50.3077	40.8829	FALSE
5	3	YFP-left	1577	277.176	1524.37	437106	1392.39	256.71	-80.6001	46.3743	43.7013	FALSE
5	3	BF-left	1577	837.483	230690	1320711	1392.39	256.71	-80.6001	46.3743	43.7013	FALSE
5	4	YFP-left	1651	523.419	15992.8	864164	1397.6	256.908	-32.5783	48.1437	43.8276	FALSE
5	4	BF-left	1651	867.981	208455	1433037	1397.6	256.908	-32.5783	48.1437	43.8276	FALSE
5	5	YFP-left	1532	904.319	71297.2	1385416	1400.57	259.117	-85.581	47.208	41.6283	FALSE
5	5	BF-left	1532	796.779	235616	1220666	1400.57	259.117	-85.581	47.208	41.6283	FALSE
5	6	YFP-left	1575	1239.93	134074	1952883	1401.9	258.747	-62.7388	47.3941	42.5131	FALSE
5	6	BF-left	1575	799.965	264394	1259945	1401.9	258.747	-62.7388	47.3941	42.5131	FALSE
5	7	YFP-left	1656	1514.38	112958	2507807	1402.97	258.848	-50.4247	48.9509	43.2467	FALSE
5	7	BF-left	1656	810.045	198578	1341435	1402.97	258.848	-50.4247	48.9509	43.2467	FALSE
5	8	YFP-left	1737	1735.03	195102	3013748	1404.22	259.059	-33.453	49.9127	44.4272	FALSE
5	8	BF-left	1737	837.318	166304	1454422	1404.22	259.059	-33.453	49.9127	44.4272	FALSE
5	9	YFP-left	2005	2056.87	398571	4124033	1402.72	259.616	-8.72895	55.4164	46.2768	FALSE
5	9	BF-left	2005	52263.7	2.09387e+07	104788734	1402.72	259.616	-8.72895	55.4164	46.2768	FALSE
5	10	YFP-left	1820	2571.97	402304	4680986	1399.27	262.249	-25.7601	52.3598	44.8155	FALSE
5	10	BF-left	1820	860.36	186787	1565856	1399.27	262.249	-25.7601	52.3598	44.8155	FALSE
5	11	YFP-left	1965	2841.9	580301	5584329	1398.28	261.594	-37.5563	60.054	43.8946	FALSE
5	11	BF-left	1965	862.458	224431	1694730	1398.28	261.594	-37.5563	60.054	43.8946	FALSE
5	12	YFP-left	1855	3256.58	683540	6040949	1396.1	264.271	-8.53892	53.041	45.1143	FALSE
5	12	BF-left	1855	838.271	213401	1554993	1396.1	264.271	-8.53892	53.041	45.1143	FALSE
5	13	YFP-left	1853	3590.51	824659	6653221	1397.2	263.833	-8.02466	52.3712	45.5823	FALSE
5	13	BF-left	1853	820.229	227808	1519884	1397.2	263.833	-8.02466	52.3712	45.5823	FALSE
5	14	YFP-left	1833	3835.06	858650	7029660	1398.19	263.474	4.40392	51.974	45.426	FALSE
5	14	BF-left	1833	815.333	233198	1494505	1398.19	263.474	4.40392	51.974	45.426	FALSE
5	15	YFP-left	1831	4021.97	838082	7364232	1398.65	264.288	11.9286	51.7894	45.4409	FALSE
5	15	BF-left	1831	814.791	214011	1491883	1398.65	264.288	11.9286	51.7894	45.4409	FALSE
5	16	YFP-left	1859	4258.33	910412	7916243	1397.73	263.526	7.58129	52.2573	45.7048	FALSE
5	16	BF-left	1859	830.634	185829	1544148	1397.73	263.526	7.58129	52.2573	45.7048	FALSE
5	17	YFP-left	1923	4173.64	892275	8025913	1397.53	262.862	5.80787	53.831	45.8626	FALSE
5	17	BF-left	1923	875.767	193561	1684100	1397.53	262.862	5.80787	53.831	45.8626	FALSE
5	18	YFP-left	1967	4032.89	771804	7932699	1398.36	262.286	-22.7824	54.9474	45.9759	FALSE
5	18	BF-left	1967	875.206	183065	1721530	1398.36	262.286	-22.7824	54.9474	45.9759	FALSE
5	19	YFP-left	1970	4116.27	585136	8109054	1399.86	260.806	-42.6412	53.7608	47.0644	FALSE
5	19	BF-left	1970	851.596	167032	1677644	1399.86	260.806	-42.6412	53.7608	47.0644	FALSE
5	20	YFP-left	2074	4198.19	799131	8707051	1399.91	259.669	-22.6638	55.1192	48.1386	FALSE
5	20	BF-left	2074	854.387	162705	1771999	1399.91	259.669	-22.6638	55.1192	48.1386	FALSE
5	21	YFP-left	2172	4333.94	942922	9413323	1400.87	257.291	-44.9757	60.9864	46.4366	FALSE
5	21	BF-left	2172	865.385	167972	1879617	1400.87	257.291	-44.9757	60.9864	46.4366	FALSE
5	22	YFP-left	2064	4444.96	1.05087e+06	9174389	1400.36	258.175	-62.423	55.2332	48.0042	FALSE
5	22	BF-left	2064	848.506	175900	1751317	1400.36	258.175	-62.423	55.2332	48.0042	FALSE
5	23	YFP-left	2175	4513.15	1.30577e+06	9816103	1399.57	256.753	-88.7139	55.5608	50.2817	FALSE
5	23	BF-left	2175	965.183	529322	2099272	1399.57	256.753	-88.7139	55.5608	50.2817	FALSE
5	24	YFP-left	2208	4563.42	1.39893e+06	10076038	1399.45	255.691	-128.656	56.0207	50.5984	FALSE
5	24	BF-left	2208	965.515	516042	2131857	1399.45	255.691	-128.656	56.0207	50.5984	FALSE
5	25	YFP-left	2140	4563.29	1.1955e+06	9765438	1400.81	255.971	-71.139	55.5253	49.4553	FALSE
5	25	BF-left	2140	852.593	172892	1824548	1400.81	255.971	-71.139	55.5253	49.4553	FALSE
5	26	YFP-left	2141	4339.59	1.14118e+06	9291063	1400.81	255.258	-71.089	55.2793	49.6771	FALSE
5	26	BF-left	2141	847.174	172581	1813800	1400.81	255.258	-71.089	55.2793	49.6771	FALSE
5	27	YFP-left	2126	3912.33	961788	8317615	1401.21	255.382	-65.5356	55.2171	49.4163	FALSE
5	27	BF-left	2126	850.851	193772	1808909	1401.21	255.382	-65.5356	55.2171	49.4163	FALSE
5	28	YFP-left	2113	3588.97	779340	7583492	1402.26	254.444	-68.9182	54.8687	49.6976	FALSE
5	28	BF-left	2113	852.988	212515	1802364	1402.26	254.444	-68.9182	54.8687	49.6976	FALSE
5	29	YFP-left	2196	3173.49	662291	6968987	1407.84	252.398	-74.956	56.0778	50.1212	FALSE
5	29	BF-left	2196	831.401	202167	1825757	1407.84	252.398	-74.956	56.0778	50.1212	FALSE
5	30	YFP-left	2215	2787.26	453066	6173774	1415.76	249.792	-79.3401	56.2052	50.4351	FALSE
5	30	BF-left	2215	822.088	143743	1820926	1415.76	249.792	-79.3401	56.2052	50.4351	FALSE
5	31	YFP-left	2224	2487.73	220551	5532720	1418.12	247.637	-72.9548	56.259	50.5726	FALSE
5	31	BF-left	2224	785.236	115935	1746365	1418.12	247.637	-72.9548	56.259	50.5726	FALSE
5	32	YFP-left	2257	2124.22	214453	4794361	1420.31	246.317	-80.0358	56.4409	51.1411	FALSE
5	32	BF-left	2257	815.924	119573	1841540	1420.31	246.317	-80.0358	56.4409	51.1411	FALSE
5	33	YFP-left	2321	1779.2	127681	4129526	1424.26	242.022	-84.1657	57.4484	51.6422	FALSE
5	33	BF-left	2321	813.065	117451	1887123	1424.26	242.022	-84.1657	57.4484	51.6422	FALSE
5	34	YFP-left	2322	1607.29	70841.8	3732131	1427.54	236.713	-43.9086	57.0599	51.9395	FALSE
5	34	BF-left	2322	795.938	134481	1848167	1427.54	236.713	-43.9086	57.0599	51.9395	FALSE
5	35	YFP-left	2327	1436.63	73932.5	3343045	1430.26	234.142	-52.4448	57.232	51.9872	FALSE
5	35	BF-left	2327	798.049	126946	1857059	1430.26	234.142	-52.4448	57.232	51.9872	FALSE
5	36	YFP-left	2321	1370.01	51404.8	3179783	1434.83	231.538	-92.8439	57.2512	51.9132	FALSE
5	36	BF-left	2321	775.983	107452	1801056	1434.83	231.538	-92.8439	57.2512	51.9132	FALSE
5	37	YFP-left	2430	1284.22	55570.3	3120644	1437.96	230.591	-82.4948	57.7628	53.9162	FALSE
5	37	BF-left	2430	783.579	133577	1904098	1437.96	230.591	-82.4948	57.7628	53.9162	FALSE
5	38	YFP-left	2412	1175.69	42543.9	2835755	1441.75	226.698	-82.4798	57.2014	54.1495	FALSE
5	38	BF-left	2412	804.558	171517	1940594	1441.75	226.698	-82.4798	57.2014	54.1495	FALSE
5	39	YFP-left	2438	1099.95	36995.9	2681690	1444	221.76	-44.497	57.6552	53.9729	FALSE
5	39	BF-left	2438	785.915	135120	1916060	1444	221.76	-44.497	57.6552	53.9729	FALSE
5	40	YFP-left	2393	995.489	28107.2	2382205	1443.94	216.083	-34.9705	56.9962	53.7517	FALSE
5	40	BF-left	2393	801.913	185768	1918978	1443.94	216.083	-34.9705	56.9962	53.7517	FALSE
7	0	YFP-left	1706	206.188	346.219	351756	1344.75	254.408	141.167	48.4144	45.291	FALSE
7	0	BF-left	1706	879.138	251131	1499809	1344.75	254.408	141.167	48.4144	45.291	FALSE
7	1	YFP-left	1672	200.799	323.009	335736	1344.88	255.985	161.619	49.4866	43.3345	FALSE
7	1	BF-left	1672	870.747	248936	1455889	1344.88	255.985	161.619	49.4866	43.3345	FALSE
7	2	YFP-left	1678	196.586	274.202	329872	1344.39	252.464	157.115	48.0141	44.7392	FALSE
7	2	BF-left	1678	872.128	204076	1463430	1344.39	252.464	157.115	48.0141	44.7392	FALSE
7	3	YFP-left	1688	279.344	1554.38	471533	1345.03	257.716	172.081	48.6749	44.3212	FALSE
7	3	BF-left	1688	863.142	252938	1456984	1345.03	257.716	172.081	48.6749	44.3212	FALSE
7	4	YFP-left	1695	457.408	6668.35	775307	1344.66	257.401	170.007	49.3069	43.8814	FALSE
7	4	BF-left	1695	865.068	202656	1466290	1344.66	257.401	170.007	49.3069	43.8814	FALSE
7	5	YFP-left	1780	743.379	21132.4	1323214	1343.16	258.199	-151.977	49.024	46.4985	FALSE
7	5	BF-left	1780	866.817	254557	1542934	1343.16	258.199	-151.977	49.024	46.4985	FALSE
7	6	YFP-left	1824	1127.33	62678.7	2056252	1342.6	256.668	-98.3367	49.5705	47.3661	FALSE
7	6	BF-left	1824	861.684	210916	1571712	1342.6	256.668	-98.3367	49.5705	47.3661	FALSE
7	7	YFP-left	1870	1522.39	123623	2846873	1343.49	255.88	-64.3072	51.1312	46.9258	FALSE
7	7	BF-left	1870	889.079	211328	1662577	1343.49	255.88	-64.3072	51.1312	46.9258	FALSE
7	8	YFP-left	1792	1975.71	247553	3540477	1344.48	256.981	-87.3142	49.2952	47.1199	FALSE
7	8	BF-left	1792	890.186	218372	1595213	1344.48	256.981	-87.3142	49.2952	47.1199	FALSE
7	9	YFP-left	1862	2350.18	411928	4376035	1346.88	255.35	-100.71	50.2267	47.9013	FALSE
7	9	BF-left	1862	52888.2	1.64044e+07	98477857	1346.88	255.35	-100.71	50.2267	47.9013	FALSE
7	10	YFP-left	1745	2718.92	391281	4744522	1348.42	256.987	-90.9869	48.7049	46.2163	FALSE
7	10	BF-left	1745	886.332	269675	1546649	1348.42	256.987	-90.9869	48.7049	46.2163	FALSE
7	11	YFP-left	1802	2901.79	452946	5229023	1349.2	257.868	-90.2674	49.5321	46.6438	FALSE
7	11	BF-left	1802	927.38	306980	1671138	1349.2	257.868	-90.2674	49.5321	46.6438	FALSE
7	12	YFP-left	1822	3148.71	558719	5736956	1348.14	258.026	-86.08	50.1057	46.6574	FALSE
7	12	BF-left	1822	926.021	296495	1687211	1348.14	258.026	-86.08	50.1057	46.6574	FALSE
7	13	YFP-left	1877	3297.83	579979	6190021	1348.5	258.263	-77.827	50.7587	47.5674	FALSE
7	13	BF-left	1877	911.769	348650	1711390	1348.5	258.263	-77.827	50.7587	47.5674	FALSE
7	14	YFP-left	1985	3523.92	610744	6994986	1348.87	258.138	-83.0239	52.3686	48.5916	FALSE
7	14	BF-left	1985	938.395	352037	1862715	1348.87	258.138	-83.0239	52.3686	48.5916	FALSE
7	15	YFP-left	2028	3777.84	706069	7661462	1349.68	258.278	-88.8755	53.4666	48.6054	FALSE
7	15	BF-left	2028	919.501	286793	1864748	1349.68	258.278	-88.8755	53.4666	48.6054	FALSE
7	16	YFP-left	2109	4002.71	825904	8441708	1349.17	257.913	-154.186	53.7959	50.5813	FALSE
7	16	BF-left	2109	946.354	345312	1995860	1349.17	257.913	-154.186	53.7959	50.5813	FALSE
7	17	YFP-left	2153	4230.49	907810	9108239	1347.92	258.254	142.695	59.6019	47.8426	FALSE
7	17	BF-left	2153	914.688	310792	1969324	1347.92	258.254	142.695	59.6019	47.8426	FALSE
7	18	YFP-left	1995	4372.59	1.13401e+06	8723313	1350.67	258.72	169.306	53.254	47.9564	FALSE
7	18	BF-left	1995	903.474	256885	1802430	1350.67	258.72	169.306	53.254	47.9564	FALSE
7	19	YFP-left	2032	4577.79	1.28373e+06	9302071	1352.08	255.75	161.604	54.2475	48.0469	FALSE
7	19	BF-left	2032	896.408	248731	1821502	1352.08	255.75	161.604	54.2475	48.0469	FALSE
7	20	YFP-left	1984	4731.27	1.33099e+06	9386838	1352.17	254.153	160.891	53.8532	47.3438	FALSE
7	20	BF-left	1984	876.108	226025	1738199	1352.17	254.153	160.891	53.8532	47.3438	FALSE
7	21	YFP-left	1991	4830.16	1.32149e+06	9616841	1352.32	252.816	163.145	55.2554	46.858	FALSE
7	21	BF-left	1991	891.929	266756	1775831	1352.32	252.816	163.145	55.2554	46.858	FALSE
7	22	YFP-left	1973	5002.21	1.38399e+06	9869357	1351.67	251.274	148.199	55.092	46.3465	FALSE
7	22	BF-left	1973	856.235	201773	1689352	1351.67	251.274	148.199	55.092	46.3465	FALSE
7	23	YFP-left	1939	5165.16	1.51885e+06	10015254	1351.11	249.532	152.375	53.6092	46.823	FALSE
7	23	BF-left	1939	819.735	198983	1589467	1351.11	249.532	152.375	53.6092	46.823	FALSE
7	24	YFP-left	1984	5275.7	1.41866e+06	10466986	1350.6	246.91	144.287	53.1189	48.0886	FALSE
7	24	BF-left	1984	817.685	155904	1622287	1350.6	246.91	144.287	53.1189	48.0886	FALSE
7	25	YFP-left	2071	4847.22	1.08677e+06	10038602	1350.78	245.155	143.7	54.3696	48.9124	FALSE
7	25	BF-left	2071	852.202	183094	1764911	1350.78	245.155	143.7	54.3696	48.9124	FALSE
7	26	YFP-left	2102	4328.65	832949	9098826	1350.83	243.888	133.682	54.5521	49.4348	FALSE
7	26	BF-left	2102	852.824	193046	1792636	1350.83	243.888	133.682	54.5521	49.4348	FALSE
7	27	YFP-left	2094	3914.71	652098	8197395	1351.5	243.973	133.259	54.8346	49.0527	FALSE
7	27	BF-left	2094	825.612	172763	1728832	1351.5	243.973	133.259	54.8346	49.0527	FALSE
7	28	YFP-left	2147	3592.05	447081	7712124	1352.91	242.538	125.736	55.5976	49.4421	FALSE
7	28	BF-left	2147	836.109	191120	1795126	1352.91	242.538	125.736	55.5976	49.4421	FALSE
7	29	YFP-left	2218	3220.2	325355	7142401	1354.01	240.807	122.574	56.2704	50.3431	FALSE
7	29	BF-left	2218	837.171	176088	1856846	1354.01	240.807	122.574	56.2704	50.3431	FALSE
7	30	YFP-left	2251	2946.22	241205	6631945	1354.42	239.077	120.574	56.6976	50.7461	FALSE
7	30	BF-left	2251	792.472	147112	1783855	1354.42	239.077	120.574	56.6976	50.7461	FALSE
7	31	YFP-left	2239	2766.52	181297	6194241	1353.55	236.98	105.573	56.6857	50.5211	FALSE
7	31	BF-left	2239	808.261	161249	1809696	1353.55	236.98	105.573	56.6857	50.5211	FALSE
7	32	YFP-left	2273	2590.33	183756	5887816	1353.77	235.594	112.804	56.7498	51.1783	FALSE
7	32	BF-left	2273	814.91	166600	1852290	1353.77	235.594	112.804	56.7498	51.1783	FALSE
7	33	YFP-left	2262	2418.92	198620	5471599	1355.07	234.819	136.626	56.8655	50.8118	FALSE
7	33	BF-left	2262	799.06	148775	1807474	1355.07	234.819	136.626	56.8655	50.8118	FALSE
7	34	YFP-left	2252	2244.42	132551	5054423	1356.51	233.405	145.705	56.2358	51.0974	FALSE
7	34	BF-left	2252	791.615	146405	1782718	1356.51	233.405	145.705	56.2358	51.0974	FALSE
7	35	YFP-left	2206	2060	129362	4544352	1355.94	231.567	148.526	56.0611	50.302	FALSE
7	35	BF-left	2206	796.495	170947	1757067	1355.94	231.567	148.526	56.0611	50.302	FALSE
7	36	YFP-left	2169	1874.95	120050	4066758	1355.87	229.796	155.809	55.5953	49.9296	FALSE
7	36	BF-left	2169	802.207	155308	1739988	1355.87	229.796	155.809	55.5953	49.9296	FALSE
7	37	YFP-left	2186	1681.22	112897	3675137	1356.1	228.798	158.298	55.41	50.4753	FALSE
7	37	BF-left	2186	812.906	178557	1777013	1356.1	228.798	158.298	55.41	50.4753	FALSE
7	38	YFP-left	2157	1497.63	91343.4	3230398	1357.18	226.072	167.587	55.1953	50.2023	FALSE
7	38	BF-left	2157	825.054	163217	1779641	1357.18	226.072	167.587	55.1953	50.2023	FALSE
7	39	YFP-left	2136	1322.57	66707.2	2825019	1357.66	224.668	169.699	55.4749	49.6207	FALSE
7	39	BF-left	2136	816.438	159705	1743911	1357.66	224.668	169.699	55.4749	49.6207	FALSE
7	40	YFP-left	2102	1216.18	45644	2556419	1357.17	223.045	-159.883	53.2842	50.49	FALSE
7	40	BF-left	2102	844.216	225762	1774541	1357.17	223.045	-159.883	53.2842	50.49	FALSE
9	0	YFP-left	1771	210.818	404.817	373358	1309.74	280.999	52.0344	50.6936	44.6411	FALSE
9	0	BF-left	1771	965.796	406097	1710424	1309.74	280.999	52.0344	50.6936	44.6411	FALSE
9	1	YFP-left	1731	206.127	342.493	356805	1309.42	282.521	60.9253	49.5963	44.6896	FALSE
9	1	BF-left	1731	925.691	337191	1602371	1309.42	282.521	60.9253	49.5963	44.6896	FALSE
9	2	YFP-left	1797	207.142	424.329	372234	1308.03	280.086	84.8925	50.1883	45.7837	FALSE
9	2	BF-left	1797	913.342	363181	1641276	1308.03	280.086	84.8925	50.1883	45.7837	FALSE
9	3	YFP-left	1779	309.389	2093.37	550403	1307.92	284.618	64.3523	49.4638	46.0587	FALSE
9	3	BF-left	1779	888.635	309694	1580881	1307.92	284.618	64.3523	49.4638	46.0587	FALSE
9	4	YFP-left	1799	536.78	10984.8	965667	1307.63	283.832	44.1574	49.9516	46.1748	FALSE
9	4	BF-left	1799	903.766	326961	1625875	1307.63	283.832	44.1574	49.9516	46.1748	FALSE
9	5	YFP-left	1799	856.612	37983.9	1541045	1304.84	285.099	42.6733	49.2496	46.8681	FALSE
9	5	BF-left	1799	919.235	345571	1653703	1304.84	285.099	42.6733	49.2496	46.8681	FALSE
9	6	YFP-left	1813	1205.72	84152.2	2185968	1304.15	283.849	30.3911	49.4584	46.9193	FALSE
9	6	BF-left	1813	909.858	334048	1649573	1304.15	283.849	30.3911	49.4584	46.9193	FALSE
9	7	YFP-left	1803	1576.29	181289	2842045	1303.97	284.275	23.3051	50.0254	46.05	FALSE
9	7	BF-left	1803	882.603	274099	1591333	1303.97	284.275	23.3051	50.0254	46.05	FALSE
9	8	YFP-left	1849	1909.46	282953	3530594	1305.9	282.822	38.8426	50.4328	46.8259	FALSE
9	8	BF-left	1849	884.122	241055	1634741	1305.9	282.822	38.8426	50.4328	46.8259	FALSE
9	9	YFP-left	1829	2225.21	342626	4069911	1303.53	274.586	30.445	51.496	45.523	FALSE
9	9	BF-left	1829	52592.7	2.08699e+07	96192107	1303.53	274.586	30.445	51.496	45.523	FALSE
9	10	YFP-left	1786	2429.27	311214	4338668	1304.24	273.894	43.8992	49.9356	45.8498	FALSE
9	10	BF-left	1786	854.01	195249	1525262	1304.24	273.894	43.8992	49.9356	45.8498	FALSE
9	11	YFP-left	1868	2457.46	296442	4590531	1304.29	272.236	22.1229	51.4368	46.4434	FALSE
9	11	BF-left	1868	879.376	204941	1642674	1304.29	272.236	22.1229	51.4368	46.4434	FALSE
9	12	YFP-left	1905	2582.59	309627	4919840	1303	269.535	-36.66	51.7659	47.0455	FALSE
9	12	BF-left	1905	931.271	286506	1774071	1303	269.535	-36.66	51.7659	47.0455	FALSE
9	13	YFP-left	1863	2880.73	354121	5366802	1302.96	269.192	-60.686	51.0499	46.703	FALSE
9	13	BF-left	1863	941.89	333132	1754742	1302.96	269.192	-60.686	51.0499	46.703	FALSE
9	14	YFP-left	1828	3157.67	353227	5772225	1302.68	268.33	-83.7759	51.2307	45.7448	FALSE
9	14	BF-left	1828	892.509	295998	1631507	1302.68	268.33	-83.7759	51.2307	45.7448	FALSE
9	15	YFP-left	1854	3404.48	454475	6311907	1302.08	268.454	-85.0111	51.8415	45.8592	FALSE
9	15	BF-left	1854	875.943	300161	1623999	1302.08	268.454	-85.0111	51.8415	45.8592	FALSE
9	16	YFP-left	1873	3682.27	596870	6896890	1300.79	267.871	-64.102	51.5592	46.5276	FALSE
9	16	BF-left	1873	863.234	236786	1616838	1300.79	267.871	-64.102	51.5592	46.5276	FALSE
9	17	YFP-left	1847	3965.92	619377	7325055	1300.8	268.384	-67.2348	51.0854	46.3568	FALSE
9	17	BF-left	1847	836.199	195482	1544460	1300.8	268.384	-67.2348	51.0854	46.3568	FALSE
9	18	YFP-left	1820	4179.35	645704	7606410	1300.45	267.851	-65.5306	50.4206	46.2643	FALSE
9	18	BF-left	1820	850.285	181489	1547518	1300.45	267.851	-65.5306	50.4206	46.2643	FALSE
9	19	YFP-left	1837	4455.3	715540	8184389	1301.26	266.161	-54.887	50.6738	46.51	FALSE
9	19	BF-left	1837	855.075	195531	1570773	1301.26	266.161	-54.887	50.6738	46.51	FALSE
9	20	YFP-left	1839	4682.58	905160	8611264	1302.17	265.827	-67.0856	50.9701	46.4766	FALSE
9	20	BF-left	1839	863.549	194251	1588067	1302.17	265.827	-67.0856	50.9701	46.4766	FALSE
9	21	YFP-left	1834	4817.96	1.09454e+06	8836144	1301.81	266.041	-56.0654	50.6141	46.6322	FALSE
9	21	BF-left	1834	861.023	201718	1579117	1301.81	266.041	-56.0654	50.6141	46.6322	FALSE
9	22	YFP-left	1866	4965.95	1.21342e+06	9266456	1301.88	265.192	-55.3425	51.7817	46.5499	FALSE
9	22	BF-left	1866	868.943	212191	1621448	1301.88	265.192	-55.3425	51.7817	46.5499	FALSE
9	23	YFP-left	1868	5094.84	1.23165e+06	9517156	1302.47	264.68	-45.0209	51.9297	46.4577	FALSE
9	23	BF-left	1868	856.954	179645	1600790	1302.47	264.68	-45.0209	51.9297	46.4577	FALSE
9	24	YFP-left	1827	5179.23	1.32485e+06	9462446	1302.95	263.447	-16.2412	49.493	47.5724	FALSE
9	24	BF-left	1827	867.737	193821	1585355	1302.95	263.447	-16.2412	49.493	47.5724	FALSE
9	25	YFP-left	1825	5170.01	1.40661e+06	9435276	1302.84	262.562	-2.75959	49.476	47.4781	FALSE
9	25	BF-left	1825	874.502	202839	1595967	1302.84	262.562	-2.75959	49.476	47.4781	FALSE
9	26	YFP-left	1844	4915.97	1.24331e+06	9065055	1301.91	261.854	-6.60639	50.4089	47.045	FALSE
9	26	BF-left	1844	877.762	193450	1618593	1301.91	261.854	-6.60639	50.4089	47.045	FALSE
9	27	YFP-left	1793	4630.46	1.07054e+06	8302414	1301.18	260.766	-21.0562	48.8016	47.2757	FALSE
9	27	BF-left	1793	869.107	193835	1558309	1301.18	260.766	-21.0562	48.8016	47.2757	FALSE
9	28	YFP-left	1796	4259.36	851913	7649808	1300.27	260.023	-34.4257	49.3257	46.7823	FALSE
9	28	BF-left	1796	865.51	170981	1554456	1300.27	260.023	-34.4257	49.3257	46.7823	FALSE
9	29	YFP-left	1738	3938.11	726062	6844437	1300.96	258.534	-51.6165	47.6385	47.0347	FALSE
9	29	BF-left	1738	856.491	161344	1488582	1300.96	258.534	-51.6165	47.6385	47.0347	FALSE
9	30	YFP-left	1825	3665.22	595462	6689022	1304.11	255.332	-34.628	51.5541	45.8293	FALSE
9	30	BF-left	1825	852.717	169146	1556208	1304.11	255.332	-34.628	51.5541	45.8293	FALSE
9	31	YFP-left	1780	3358.13	481589	5977465	1308.09	249.516	4.57958	50.0748	45.8178	FALSE
9	31	BF-left	1780	866.883	231385	1543052	1308.09	249.516	4.57958	50.0748	45.8178	FALSE
9	32	YFP-left	1766	2979.4	319958	5261613	1307.45	247.582	44.707	49.6515	45.7145	FALSE
9	32	BF-left	1766	871.544	189382	1539146	1307.45	247.582	44.707	49.6515	45.7145	FALSE
9	33	YFP-left	1743	2730.05	267179	4758473	1307.38	246.947	66.8749	49.4645	45.3039	FALSE
9	33	BF-left	1743	875.62	182199	1526206	1307.38	246.947	66.8749	49.4645	45.3039	FALSE
9	34	YFP-left	1740	2369.51	153099	4122945	1308.25	246.41	62.0996	49.6686	44.7107	FALSE
9	34	BF-left	1740	886.259	167756	1542091	1308.25	246.41	62.0996	49.6686	44.7107	FALSE
9	35	YFP-left	1714	1920.48	91509.4	3291697	1308.97	243.391	67.9351	49.2528	44.5895	FALSE
9	35	BF-left	1714	843.309	130688	1445431	1308.97	243.391	67.9351	49.2528	44.5895	FALSE
9	36	YFP-left	1714	1696.76	75176.8	2908246	1309.68	242.079	73.4198	49.1038	44.7254	FALSE
9	36	BF-left	1714	831.842	133783	1425778	1309.68	242.079	73.4198	49.1038	44.7254	FALSE
9	37	YFP-left	1690	1509.89	50574.6	2551709	1309.92	241.634	91.5975	49.1725	43.9931	FALSE
9	37	BF-left	1690	822.258	122466	1389616	1309.92	241.634	91.5975	49.1725	43.9931	FALSE
9	38	YFP-left	1735	1358.43	46894.1	2356869	1311.19	239.274	79.9622	49.1293	45.1158	FALSE
9	38	BF-left	1735	807.027	116136	1400191	1311.19	239.274	79.9622	49.1293	45.1158	FALSE
9	39	YFP-left	1774	1251.73	36973.4	2220575	1311.67	237.101	79.8196	49.9662	45.4736	FALSE
9	39	BF-left	1774	800.163	105586	1419490	1311.67	237.101	79.8196	49.9662	45.4736	FALSE
9	40	YFP-left	1673	1168.58	26809.4	1955026	1311.03	236.631	72.9583	49.136	43.5464	FALSE
9	40	BF-left	1673	809.429	125510	1354175	1311.03	236.631	72.9583	49.136	43.5464	FALSE
10	0	YFP-left	1767	203.041	285.155	358773	1269.03	291.161	17.3308	54.2475	41.6192	FALSE
10	0	BF-left	1767	883.822	269388	1561713	1269.03	291.161	17.3308	54.2475	41.6192	FALSE
10	1	YFP-left	1761	197.839	267.69	348394	1268.62	292.089	18.8091	54.1288	41.5833	FALSE
10	1	BF-left	1761	877.298	272826	1544922	1268.62	292.089	18.8091	54.1288	41.5833	FALSE
10	2	YFP-left	1846	196.719	265.887	363144	1266.54	291.607	36.0857	56.0959	42.1024	FALSE
10	2	BF-left	1846	879.685	273090	1623899	1266.54	291.607	36.0857	56.0959	42.1024	FALSE
10	3	YFP-left	1930	279.493	1091.2	539422	1265.98	296.534	48.0742	57.2517	43.1053	FALSE
10	3	BF-left	1930	881.302	263159	1700913	1265.98	296.534	48.0742	57.2517	43.1053	FALSE
10	4	YFP-left	1940	500.434	6390.85	970841	1263.62	293.568	29.6683	56.8664	43.7171	FALSE
10	4	BF-left	1940	843.008	202449	1635435	1263.62	293.568	29.6683	56.8664	43.7171	FALSE
10	5	YFP-left	1994	801.51	35194.6	1598210	1259.28	281.03	-16.1221	55.6939	45.8201	FALSE
10	5	BF-left	1994	874.439	257008	1743631	1259.28	281.03	-16.1221	55.6939	45.8201	FALSE
10	6	YFP-left	1993	1168.96	104796	2329731	1256.44	276.848	-51.6379	55.6553	45.7011	FALSE
10	6	BF-left	1993	830.896	197384	1655975	1256.44	276.848	-51.6379	55.6553	45.7011	FALSE
10	7	YFP-left	2013	1548.57	218652	3117267	1254.41	264.14	-66.225	55.5332	46.2783	FALSE
10	7	BF-left	2013	815.665	156958	1641933	1254.41	264.14	-66.225	55.5332	46.2783	FALSE
10	8	YFP-left	2026	1823.31	214942	3694018	1254.08	259.609	-85.5521	55.6551	46.4587	FALSE
10	8	BF-left	2026	793.469	139930	1607569	1254.08	259.609	-85.5521	55.6551	46.4587	FALSE
10	9	YFP-left	2103	2037.34	281801	4284516	1254.39	257.614	-121.865	57.8767	47.2781	FALSE
10	9	BF-left	2103	52971.9	1.34989e+07	111399922	1254.39	257.614	-121.865	57.8767	47.2781	FALSE
10	10	YFP-left	2149	2200.68	238399	4729264	1255.01	255.872	-114.571	58.3134	47.1243	FALSE
10	10	BF-left	2149	842.913	155003	1811421	1255.01	255.872	-114.571	58.3134	47.1243	FALSE
10	11	YFP-left	2222	2436.16	307926	5413152	1255.81	250.781	-105.543	58.6446	48.3942	FALSE
10	11	BF-left	2222	832.014	166661	1848735	1255.81	250.781	-105.543	58.6446	48.3942	FALSE
10	12	YFP-left	2283	2689.75	495417	6140707	1258.15	244.086	-167.936	59.8854	48.6489	FALSE
10	12	BF-left	2283	865.743	176512	1976491	1258.15	244.086	-167.936	59.8854	48.6489	FALSE
10	13	YFP-left	2228	3083.23	608975	6869427	1263.57	238.598	177.711	60.995	46.8883	FALSE
10	13	BF-left	2228	845.453	175439	1883669	1263.57	238.598	177.711	60.995	46.8883	FALSE
10	14	YFP-left	2289	3346.27	719560	7659615	1269.82	230.799	152.316	62.5147	46.9773	FALSE
10	14	BF-left	2289	880.303	253271	2015013	1269.82	230.799	152.316	62.5147	46.9773	FALSE
10	15	YFP-left	2255	3621.46	788156	8166386	1271.53	227.5	122.461	62.4359	46.4132	FALSE
10	15	BF-left	2255	841.273	219007	1897070	1271.53	227.5	122.461	62.4359	46.4132	FALSE
10	16	YFP-left	2202	3910.15	915141	8610159	1271.37	226.267	113.244	62.251	45.6835	FALSE
10	16	BF-left	2202	807.546	162753	1778216	1271.37	226.267	113.244	62.251	45.6835	FALSE
10	17	YFP-left	2183	4165.63	1.02898e+06	9093575	1272.11	225.911	99.3357	61.4733	46.0089	FALSE
10	17	BF-left	2183	804.328	131955	1755848	1272.11	225.911	99.3357	61.4733	46.0089	FALSE
10	18	YFP-left	2193	4196.65	884375	9203260	1272.63	225.009	105.333	60.7692	46.5625	FALSE
10	18	BF-left	2193	795.046	122220	1743536	1272.63	225.009	105.333	60.7692	46.5625	FALSE
10	19	YFP-left	2211	4188.02	1.13122e+06	9259716	1274.01	223.145	106.315	60.684	47.0031	FALSE
10	19	BF-left	2211	789.206	120294	1744934	1274.01	223.145	106.315	60.684	47.0031	FALSE
10	20	YFP-left	2239	4066.19	775393	9104194	1274.74	222.52	98.9326	60.755	47.4207	FALSE
10	20	BF-left	2239	787.648	118424	1763543	1274.74	222.52	98.9326	60.755	47.4207	FALSE
10	21	YFP-left	2291	4061.91	712407	9305828	1275.52	221.337	85.5522	61.16	48.0534	FALSE
10	21	BF-left	2291	781.309	122023	1789978	1275.52	221.337	85.5522	61.16	48.0534	FALSE
10	22	YFP-left	2337	4084.9	674619	9546407	1275.27	220.372	83.2701	61.3472	48.8286	FALSE
10	22	BF-left	2337	789.497	133776	1845055	1275.27	220.372	83.2701	61.3472	48.8286	FALSE
10	23	YFP-left	2353	4230.11	835026	9953447	1275.21	219.787	76.8576	61.0437	49.2937	FALSE
10	23	BF-left	2353	793.272	140744	1866569	1275.21	219.787	76.8576	61.0437	49.2937	FALSE
10	24	YFP-left	2413	4346.68	750547	10488532	1274.84	218.658	77.1127	61.5764	50.0685	FALSE
10	24	BF-left	2413	816.07	147767	1969176	1274.84	218.658	77.1127	61.5764	50.0685	FALSE
10	25	YFP-left	2421	4306.75	726975	10426651	1273.89	218.184	86.7369	61.3329	50.4169	FALSE
10	25	BF-left	2421	824.423	136910	1995929	1273.89	218.184	86.7369	61.3329	50.4169	FALSE
10	26	YFP-left	2435	4155.74	681856	10119217	1272.97	217.411	89.0371	61.2737	50.7485	FALSE
10	26	BF-left	2435	837.993	152539	2040513	1272.97	217.411	89.0371	61.2737	50.7485	FALSE
10	27	YFP-left	2443	3883.43	632990	9487214	1272.01	217.064	90.9627	61.1225	51.0292	FALSE
10	27	BF-left	2443	834.874	149332	2039597	1272.01	217.064	90.9627	61.1225	51.0292	FALSE
10	28	YFP-left	2440	3554.59	523624	8673201	1271.28	215.747	97.4499	61.2345	50.8646	FALSE
10	28	BF-left	2440	815.151	138314	1988969	1271.28	215.747	97.4499	61.2345	50.8646	FALSE
10	29	YFP-left	2456	3232.99	407202	7940214	1270.95	215.3	98.9561	61.2278	51.2034	FALSE
10	29	BF-left	2456	810.77	134522	1991251	1270.95	215.3	98.9561	61.2278	51.2034	FALSE
10	30	YFP-left	2425	2961.06	325596	7180567	1270.83	214.483	111.408	60.6187	51.0873	FALSE
10	30	BF-left	2425	806.021	175997	1954600	1270.83	214.483	111.408	60.6187	51.0873	FALSE
10	31	YFP-left	2435	2716.45	231771	6614560	1270.79	212.32	144.258	60.9181	51.0754	FALSE
10	31	BF-left	2435	791.938	169837	1928369	1270.79	212.32	144.258	60.9181	51.0754	FALSE
10	32	YFP-left	2409	2529.29	253797	6093051	1270.84	209.907	168.785	61.2494	50.2223	FALSE
10	32	BF-left	2409	769.28	132682	1853196	1270.84	209.907	168.785	61.2494	50.2223	FALSE
10	33	YFP-left	2422	2232.87	197821	5408010	1270.22	209.405	172.106	61.7426	50.0929	FALSE
10	33	BF-left	2422	778.941	139835	1886596	1270.22	209.405	172.106	61.7426	50.0929	FALSE
10	34	YFP-left	2443	2010.33	162536	4911231	1270.5	208.655	175.092	61.4522	50.8413	FALSE
10	34	BF-left	2443	800.27	142568	1955059	1270.5	208.655	175.092	61.4522	50.8413	FALSE
10	35	YFP-left	2476	1735.37	152030	4296765	1270.83	207.833	-171.372	61.6553	51.4566	FALSE
10	35	BF-left	2476	786.683	115003	1947828	1270.83	207.833	-171.372	61.6553	51.4566	FALSE
10	36	YFP-left	2459	1576.56	122726	3876762	1270.01	207.519	179.247	61.7099	51.0394	FALSE
10	36	BF-left	2459	796.468	114092	1958516	1270.01	207.519	179.247	61.7099	51.0394	FALSE
10	37	YFP-left	2421	1411.87	59203.1	3418148	1269.91	207.496	-179.823	62.2384	49.9408	FALSE
10	37	BF-left	2421	790.436	104677	1913645	1269.91	207.496	-179.823	62.2384	49.9408	FALSE
10	38	YFP-left	2442	1285.83	72236.8	3140008	1270.29	205.988	179.268	61.9318	50.5718	FALSE
10	38	BF-left	2442	804.889	123388	1965538	1270.29	205.988	179.268	61.9318	50.5718	FALSE
10	39	YFP-left	2490	1268.22	86449.9	3157873	1269.77	204.823	177.387	61.5588	51.6461	FALSE
10	39	BF-left	2490	803.498	122993	2000710	1269.77	204.823	177.387	61.5588	51.6461	FALSE
10	40	YFP-left	2402	1144.88	52650.5	2750003	1269.2	204.153	-173.459	61.2053	50.0984	FALSE
10	40	BF-left	2402	793.502	148781	1905991	1269.2	204.153	-173.459	61.2053	50.0984	FALSE
11	0	YFP-left	504	194.583	247.684	98070	1196.99	294.288	128.842	27.4957	23.6805	FALSE
11	0	BF-left	504	762.145	131088	384121	1196.99	294.288	128.842	27.4957	23.6805	FALSE
11	1	YFP-left	576	190.247	256.852	109582	1197	293.785	31.6899	27.8715	26.4165	FALSE
11	1	BF-left	576	918.793	321497	529225	1197	293.785	31.6899	27.8715	26.4165	FALSE
11	2	YFP-left	829	190.875	272.353	158235	1177.3	291.855	66.5078	33.2885	31.8854	FALSE
11	2	BF-left	829	763.128	120550	632633	1177.3	291.855	66.5078	33.2885	31.8854	FALSE
11	3	YFP-left	1005	308.601	2226.21	310144	1166.37	300.488	95.682	38.5265	33.3244	FALSE
11	3	BF-left	1005	726.18	103652	729811	1166.37	300.488	95.682	38.5265	33.3244	FALSE
11	4	YFP-left	1137	539.691	13833.7	613629	1168.84	297.692	45.0872	40.5277	35.8415	FALSE
11	4	BF-left	1137	856.15	268324	973443	1168.84	297.692	45.0872	40.5277	35.8415	FALSE
11	5	YFP-left	1293	745.781	32403.7	964295	1169.27	293.981	12.824	45.3729	36.5295	FALSE
11	5	BF-left	1293	967.684	479241	1251216	1169.27	293.981	12.824	45.3729	36.5295	FALSE
11	6	YFP-left	1274	965.991	52321.3	1230673	1161.85	295.728	-33.5906	44.3949	37.0455	FALSE
11	6	BF-left	1274	791.773	196914	1008719	1161.85	295.728	-33.5906	44.3949	37.0455	FALSE
11	7	YFP-left	1504	1099.12	83312.6	1653077	1157.44	295.979	-21.0578	48.7177	39.3688	FALSE
11	7	BF-left	1504	839.856	172218	1263143	1157.44	295.979	-21.0578	48.7177	39.3688	FALSE
11	8	YFP-left	1617	1369.83	132695	2215017	1157.56	296.382	-18.9653	50.8367	40.5575	FALSE
11	8	BF-left	1617	841.245	176841	1360293	1157.56	296.382	-18.9653	50.8367	40.5575	FALSE
11	9	YFP-left	1822	1655.6	309083	3016510	1156.24	293.81	-7.9917	53.0232	44.0759	FALSE
11	9	BF-left	1822	52996.8	1.92822e+07	96560248	1156.24	293.81	-7.9917	53.0232	44.0759	FALSE
11	10	YFP-left	1669	2154.14	332165	3595257	1159.06	296.543	-20.8633	51.9953	40.9767	FALSE
11	10	BF-left	1669	808.466	158290	1349329	1159.06	296.543	-20.8633	51.9953	40.9767	FALSE
11	11	YFP-left	1656	2529.54	359373	4188920	1158.94	297.637	-22.2842	51.7578	40.8483	FALSE
11	11	BF-left	1656	805.856	184117	1334498	1158.94	297.637	-22.2842	51.7578	40.8483	FALSE
11	12	YFP-left	1667	2884.5	509184	4808460	1158.79	297.386	-17.3873	52.0324	40.8974	FALSE
11	12	BF-left	1667	831.465	204584	1386052	1158.79	297.386	-17.3873	52.0324	40.8974	FALSE
11	13	YFP-left	1672	3256.94	606225	5445605	1158.69	296.577	-10.5548	51.9005	41.1336	FALSE
11	13	BF-left	1672	828.769	178197	1385702	1158.69	296.577	-10.5548	51.9005	41.1336	FALSE
11	14	YFP-left	1721	3526.49	904915	6069084	1157.36	295.927	-8.65491	52.0237	42.2802	FALSE
11	14	BF-left	1721	860.691	189209	1481249	1157.36	295.927	-8.65491	52.0237	42.2802	FALSE
11	15	YFP-left	1714	3741.39	942548	6412747	1151.04	298.096	11.41	51.0564	42.8758	FALSE
11	15	BF-left	1714	828.487	173050	1420026	1151.04	298.096	11.41	51.0564	42.8758	FALSE
11	16	YFP-left	1727	3678.33	1.05314e+06	6352474	1145.05	297.839	24.8637	52.4894	42.0657	FALSE
11	16	BF-left	1727	826.225	189705	1426891	1145.05	297.839	24.8637	52.4894	42.0657	FALSE
11	17	YFP-left	1834	3484.23	877792	6390069	1142.81	298.162	23.8956	54.7814	42.7703	FALSE
11	17	BF-left	1834	870.716	214047	1596893	1142.81	298.162	23.8956	54.7814	42.7703	FALSE
11	18	YFP-left	1845	3518.17	790604	6491024	1141.24	300.683	14.3127	53.1679	44.3264	FALSE
11	18	BF-left	1845	833.949	150620	1538636	1141.24	300.683	14.3127	53.1679	44.3264	FALSE
11	19	YFP-left	1895	3664.2	808530	6943651	1140.7	299.868	-4.2772	52.9742	45.6884	FALSE
11	19	BF-left	1895	826.035	144317	1565337	1140.7	299.868	-4.2772	52.9742	45.6884	FALSE
11	20	YFP-left	1971	3745.85	938052	7383064	1140.17	301.387	-52.99	52.5278	48.4522	FALSE
11	20	BF-left	1971	836.437	156026	1648617	1140.17	301.387	-52.99	52.5278	48.4522	FALSE
11	21	YFP-left	2006	3996.9	1.06101e+06	8017776	1139.18	302.456	-125.871	54.0386	49.3677	FALSE
11	21	BF-left	2006	836.74	154677	1678500	1139.18	302.456	-125.871	54.0386	49.3677	FALSE
11	22	YFP-left	1931	4275.99	1.46595e+06	8256945	1135.34	302.147	-56.3053	52.8905	46.7927	FALSE
11	22	BF-left	1931	863.574	170512	1667562	1135.34	302.147	-56.3053	52.8905	46.7927	FALSE
11	23	YFP-left	2089	4443.38	1.76631e+06	9282223	1133.31	300.909	-37.326	56.4214	47.2721	FALSE
11	23	BF-left	2089	969.23	344905	2024722	1133.31	300.909	-37.326	56.4214	47.2721	FALSE
11	24	YFP-left	1968	4693.25	1.95372e+06	9236313	1129.89	301.432	-44.0757	53.8075	46.8065	FALSE
11	24	BF-left	1968	844.014	173531	1661019	1129.89	301.432	-44.0757	53.8075	46.8065	FALSE
11	25	YFP-left	2013	4534.43	1.99706e+06	9127798	1122.09	302.049	-60.8327	55.1167	46.6868	FALSE
11	25	BF-left	2013	851.753	188765	1714579	1122.09	302.049	-60.8327	55.1167	46.6868	FALSE
11	26	YFP-left	2000	4362.01	1.92301e+06	8724010	1115.46	302.844	-65.3253	54.7844	46.6649	FALSE
11	26	BF-left	2000	831.894	149251	1663789	1115.46	302.844	-65.3253	54.7844	46.6649	FALSE
11	27	YFP-left	2019	3966.4	1.84934e+06	8008158	1103.65	304.497	-30.183	53.8767	47.8764	FALSE
11	27	BF-left	2019	831.175	177513	1678143	1103.65	304.497	-30.183	53.8767	47.8764	FALSE
11	28	YFP-left	2027	3538.18	1.34312e+06	7171890	1094.39	304.033	-28.5306	54.1647	47.7511	FALSE
11	28	BF-left	2027	814.491	157436	1650974	1094.39	304.033	-28.5306	54.1647	47.7511	FALSE
11	29	YFP-left	2047	3224.93	1.08869e+06	6601422	1089.77	305.679	-7.4188	54.3131	48.121	FALSE
11	29	BF-left	2047	812.825	133516	1663853	1089.77	305.679	-7.4188	54.3131	48.121	FALSE
11	30	YFP-left	2085	2733.13	623868	5698578	1085.69	307.825	0.519044	55.0215	48.3223	FALSE
11	30	BF-left	2085	815.959	118418	1701275	1085.69	307.825	0.519044	55.0215	48.3223	FALSE
11	31	YFP-left	2088	2188.69	385901	4569985	1083.67	310.118	10.4309	54.9908	48.4515	FALSE
11	31	BF-left	2088	794.614	118119	1659155	1083.67	310.118	10.4309	54.9908	48.4515	FALSE
11	32	YFP-left	2088	1969.69	200847	4112704	1076.69	312.407	75.4397	56.218	47.4065	FALSE
11	32	BF-left	2088	766.299	123696	1600033	1076.69	312.407	75.4397	56.218	47.4065	FALSE
11	33	YFP-left	2138	1829.82	223462	3912163	1075.96	312.63	96.0504	57.1322	47.8503	FALSE
11	33	BF-left	2138	772.717	149506	1652068	1075.96	312.63	96.0504	57.1322	47.8503	FALSE
11	34	YFP-left	2183	1735.97	219087	3789620	1074.69	313.644	111.014	57.6783	48.2777	FALSE
11	34	BF-left	2183	795.468	192865	1736506	1074.69	313.644	111.014	57.6783	48.2777	FALSE
11	35	YFP-left	2173	1649.65	166721	3584690	1072.75	315.749	114.81	56.8368	48.8494	FALSE
11	35	BF-left	2173	829.542	243435	1802594	1072.75	315.749	114.81	56.8368	48.8494	FALSE
11	36	YFP-left	2162	1539.37	138647	3328125	1067.62	318.476	122.41	56.9186	48.6201	FALSE
11	36	BF-left	2162	868.228	223208	1877108	1067.62	318.476	122.41	56.9186	48.6201	FALSE
11	37	YFP-left	2163	1384.68	131185	2995058	1060.86	319.972	133.757	55.9477	49.4491	FALSE
11	37	BF-left	2163	796.883	152029	1723658	1060.86	319.972	133.757	55.9477	49.4491	FALSE
11	38	YFP-left	2193	1242.8	62872.9	2725452	1053.17	318.653	125.461	56.8841	49.3402	FALSE
11	38	BF-left	2193	775.746	164764	1701210	1053.17	318.653	125.461	56.8841	49.3402	FALSE
11	39	YFP-left	2238	1156.75	74344.5	2588799	1044.29	315.275	100.377	57.4914	49.7101	FALSE
11	39	BF-left	2238	802.899	166794	1796887	1044.29	315.275	100.377	57.4914	49.7101	FALSE
11	40	YFP-left	2225	1059.06	68812.9	2356416	1040.93	314.842	88.0349	57.1872	49.7678	FALSE
11	40	BF-left	2225	815.183	206238	1813782	1040.93	314.842	88.0349	57.1872	49.7678	FALSE
12	0	YFP-left	892	200.661	270.98	178990	1233.97	297.164	56.3018	34.8317	32.9163	FALSE
12	0	BF-left	892	771.536	193707	688210	1233.97	297.164	56.3018	34.8317	32.9163	FALSE
12	1	YFP-left	884	197.913	278.595	174955	1233.56	298.04	60.2535	34.8948	32.611	FALSE
12	1	BF-left	884	767.017	188951	678043	1233.56	298.04	60.2535	34.8948	32.611	FALSE
12	2	YFP-left	1036	195.266	259.157	202296	1228.45	284.394	-51.1207	38.4992	34.7804	FALSE
12	2	BF-left	1036	861.323	238766	892331	1228.45	284.394	-51.1207	38.4992	34.7804	FALSE
12	3	YFP-left	1141	265.876	991.42	303364	1222.53	282.353	-49.3495	40.9917	35.8591	FALSE
12	3	BF-left	1141	827.019	196664	943629	1222.53	282.353	-49.3495	40.9917	35.8591	FALSE
12	4	YFP-left	1318	419.349	5047.58	552702	1204.29	284.929	-39.7529	45.4369	37.1898	FALSE
12	4	BF-left	1318	913.857	256035	1204464	1204.29	284.929	-39.7529	45.4369	37.1898	FALSE
12	5	YFP-left	1396	644.398	15616.2	899580	1205.15	288.388	-63.5195	47.2126	38.1177	FALSE
12	5	BF-left	1396	957.277	203836	1336359	1205.15	288.388	-63.5195	47.2126	38.1177	FALSE
12	6	YFP-left	1491	895.386	32480.2	1335021	1202.67	283.82	-100.956	48.5407	39.3603	FALSE
12	6	BF-left	1491	938.603	213179	1399457	1202.67	283.82	-100.956	48.5407	39.3603	FALSE
12	7	YFP-left	1552	1186.57	59721.1	1841552	1200.09	276.896	-126.957	48.7788	40.7614	FALSE
12	7	BF-left	1552	871.313	249915	1352278	1200.09	276.896	-126.957	48.7788	40.7614	FALSE
12	8	YFP-left	1594	1559.48	96399.2	2485805	1200.91	275.209	-137.466	51.1426	40.1194	FALSE
12	8	BF-left	1594	901.704	327108	1437316	1200.91	275.209	-137.466	51.1426	40.1194	FALSE
12	9	YFP-left	1766	1929.43	250826	3407371	1199.43	272.232	-148.1	53.2675	42.7155	FALSE
12	9	BF-left	1766	53038	2.20879e+07	93665072	1199.43	272.232	-148.1	53.2675	42.7155	FALSE
12	10	YFP-left	1685	2400.95	235178	4045600	1201.54	273.766	-111.946	52.308	41.3614	FALSE
12	10	BF-left	1685	962.609	503039	1621997	1201.54	273.766	-111.946	52.308	41.3614	FALSE
12	11	YFP-left	1932	2743.78	317460	5300974	1203.16	271.977	-84.0468	65.7859	40.474	FALSE
12	11	BF-left	1932	911.757	310372	1761515	1203.16	271.977	-84.0468	65.7859	40.474	FALSE
12	12	YFP-left	1842	2918.08	476918	5375106	1199.29	275.035	-62.3701	51.2771	45.9291	FALSE
12	12	BF-left	1842	1031.07	453906	1899237	1199.29	275.035	-62.3701	51.2771	45.9291	FALSE
12	13	YFP-left	1714	3256.94	559962	5582390	1199.11	276.338	-45.1326	51.8591	42.3274	FALSE
12	13	BF-left	1714	872.905	223424	1496160	1199.11	276.338	-45.1326	51.8591	42.3274	FALSE
12	14	YFP-left	1714	3482.17	586478	5968437	1196.45	275.366	-29.4253	50.9937	43.2248	FALSE
12	14	BF-left	1714	881.923	223498	1511616	1196.45	275.366	-29.4253	50.9937	43.2248	FALSE
12	15	YFP-left	1740	3548.91	650928	6175101	1188.03	274.404	-16.6058	50.7155	44.2194	FALSE
12	15	BF-left	1740	866.88	213495	1508371	1188.03	274.404	-16.6058	50.7155	44.2194	FALSE
12	16	YFP-left	1760	3499.08	503777	6158376	1181.73	272.173	-21.7199	51.2587	44.257	FALSE
12	16	BF-left	1760	820.787	158232	1444585	1181.73	272.173	-21.7199	51.2587	44.257	FALSE
12	17	YFP-left	1925	3494.81	622366	6727503	1178.73	268.701	-16.8411	56.5543	43.5466	FALSE
12	17	BF-left	1925	872.937	193603	1680403	1178.73	268.701	-16.8411	56.5543	43.5466	FALSE
12	18	YFP-left	1991	3761.02	611210	7488199	1176.25	268.821	0.653664	56.5648	44.9857	FALSE
12	18	BF-left	1991	855.841	149977	1703980	1176.25	268.821	0.653664	56.5648	44.9857	FALSE
12	19	YFP-left	2063	3997.36	753196	8246558	1176	267.393	3.04057	57.3821	45.9599	FALSE
12	19	BF-left	2063	878.099	166141	1811519	1176	267.393	3.04057	57.3821	45.9599	FALSE
12	20	YFP-left	2047	4096.83	768388	8386203	1174.62	267.113	7.57188	56.8749	45.9702	FALSE
12	20	BF-left	2047	875.131	145969	1791393	1174.62	267.113	7.57188	56.8749	45.9702	FALSE
12	21	YFP-left	2081	4245.23	786910	8834333	1173.15	266.664	11.9343	56.8239	46.8845	FALSE
12	21	BF-left	2081	863.038	145620	1795982	1173.15	266.664	11.9343	56.8239	46.8845	FALSE
12	22	YFP-left	2085	4348.61	820688	9066850	1171.24	266.796	10.4372	56.9222	47.0442	FALSE
12	22	BF-left	2085	872.451	133122	1819061	1171.24	266.796	10.4372	56.9222	47.0442	FALSE
12	23	YFP-left	2105	4575.14	890262	9630663	1169.54	266.641	22.0971	55.8993	48.6683	FALSE
12	23	BF-left	2105	877.279	121621	1846672	1169.54	266.641	22.0971	55.8993	48.6683	FALSE
12	24	YFP-left	2235	4563.37	855393	10199133	1167.56	266.527	63.2942	61.2075	48.5966	FALSE
12	24	BF-left	2235	880	139731	1966799	1167.56	266.527	63.2942	61.2075	48.5966	FALSE
12	25	YFP-left	2615	4434.69	904991	11596710	1165.32	262.255	38.8511	69.204	51.2531	FALSE
12	25	BF-left	2615	940.878	215320	2460397	1165.32	262.255	38.8511	69.204	51.2531	FALSE
12	26	YFP-left	2394	4137.13	851319	9904278	1161.76	263.583	69.3938	70.3959	47.7425	FALSE
12	26	BF-left	2394	840.769	153614	2012802	1161.76	263.583	69.3938	70.3959	47.7425	FALSE
12	27	YFP-left	2714	3840.51	695742	10423157	1159.99	261.077	40.7742	76.7856	49.9129	FALSE
12	27	BF-left	2714	867.696	143139	2354928	1159.99	261.077	40.7742	76.7856	49.9129	FALSE
12	28	YFP-left	2942	3548.63	539259	10440077	1157.04	259.213	36.0966	81.4294	50.3938	FALSE
12	28	BF-left	2942	856.453	122056	2519684	1157.04	259.213	36.0966	81.4294	50.3938	FALSE
12	29	YFP-left	2406	3097.78	386308	7453267	1152.05	250.448	-76.7274	58.9717	52.3085	FALSE
12	29	BF-left	2406	848.395	106061	2041239	1152.05	250.448	-76.7274	58.9717	52.3085	FALSE
12	30	YFP-left	2460	2742.23	251788	6745875	1150.36	250.051	-48.7469	58.551	53.7161	FALSE
12	30	BF-left	2460	837.419	123882	2060050	1150.36	250.051	-48.7469	58.551	53.7161	FALSE
12	31	YFP-left	2494	2464.98	247641	6147658	1147.91	248.898	-58.4511	59.5935	53.5273	FALSE
12	31	BF-left	2494	842.963	132366	2102350	1147.91	248.898	-58.4511	59.5935	53.5273	FALSE
12	32	YFP-left	2579	2240.55	203765	5778382	1146.21	247.458	-47.395	60.2464	54.6397	FALSE
12	32	BF-left	2579	853.152	137281	2200279	1146.21	247.458	-47.395	60.2464	54.6397	FALSE
12	33	YFP-left	2656	1856.84	125725	4931767	1146.01	248.413	-79.9067	60.5787	55.9767	FALSE
12	33	BF-left	2656	854.54	148522	2269657	1146.01	248.413	-79.9067	60.5787	55.9767	FALSE
12	34	YFP-left	2653	1610.1	82266.2	4271608	1144.53	248.069	-78.8579	60.7777	55.8113	FALSE
12	34	BF-left	2653	820.259	128557	2176146	1144.53	248.069	-78.8579	60.7777	55.8113	FALSE
12	35	YFP-left	2625	1491.4	76936.1	3914920	1142.73	248.32	-109.584	61.8834	54.5137	FALSE
12	35	BF-left	2625	829.358	152850	2177066	1142.73	248.32	-109.584	61.8834	54.5137	FALSE
12	36	YFP-left	2713	1362.43	49073.5	3696261	1141.81	246.699	-96.2504	63.7708	54.4423	FALSE
12	36	BF-left	2713	816.696	142901	2215697	1141.81	246.699	-96.2504	63.7708	54.4423	FALSE
12	37	YFP-left	2769	1266	44751.4	3505555	1140.15	245.768	-95.0832	64.6494	54.8612	FALSE
12	37	BF-left	2769	815.578	134933	2258335	1140.15	245.768	-95.0832	64.6494	54.8612	FALSE
12	38	YFP-left	2680	1170.58	43738.8	3137162	1139.76	244.775	-105.822	62.765	54.6843	FALSE
12	38	BF-left	2680	801.107	131595	2146968	1139.76	244.775	-105.822	62.765	54.6843	FALSE
12	39	YFP-left	2709	1085.2	36236.5	2939797	1138.58	242.712	-100.611	62.7899	55.2191	FALSE
12	39	BF-left	2709	802.997	135160	2175319	1138.58	242.712	-100.611	62.7899	55.2191	FALSE
12	40	YFP-left	2705	978.943	27901	2648042	1138.85	238.695	-92.8681	62.416	55.3334	FALSE
12	40	BF-left	2705	860.816	191571	2328506	1138.85	238.695	-92.8681	62.416	55.3334	FALSE
13	0	YFP-left	1411	204.524	311.827	288584	1382.73	298.438	88.355	46.1206	39.4064	FALSE
13	0	BF-left	1411	857.575	189505	1210038	1382.73	298.438	88.355	46.1206	39.4064	FALSE
13	1	YFP-left	1431	200.29	317.497	286615	1382.97	299.414	95.4426	47.0095	39.0913	FALSE
13	1	BF-left	1431	857.454	187760	1227016	1382.97	299.414	95.4426	47.0095	39.0913	FALSE
13	2	YFP-left	1433	194.518	272.459	278745	1385.17	295.408	98.8334	46.8774	39.2541	FALSE
13	2	BF-left	1433	853.487	186163	1223047	1385.17	295.408	98.8334	46.8774	39.2541	FALSE
13	3	YFP-left	1516	268.138	1180.73	406497	1386.56	299.238	103.429	50.3268	39.1514	FALSE
13	3	BF-left	1516	844.575	167196	1280375	1386.56	299.238	103.429	50.3268	39.1514	FALSE
13	4	YFP-left	1679	439.97	7185.32	738710	1392.26	301.323	-157.526	52.567	40.8773	FALSE
13	4	BF-left	1679	949.579	462101	1594343	1392.26	301.323	-157.526	52.567	40.8773	FALSE
13	5	YFP-left	1527	768.604	27054.1	1173658	1394.69	304.138	-127.229	47.6756	41.1773	FALSE
13	5	BF-left	1527	793.324	191248	1211406	1394.69	304.138	-127.229	47.6756	41.1773	FALSE
13	6	YFP-left	1609	1076.59	77566.9	1732227	1402.92	305.086	-108.975	49.5065	41.6138	FALSE
13	6	BF-left	1609	865.605	317774	1392759	1402.92	305.086	-108.975	49.5065	41.6138	FALSE
13	7	YFP-left	1806	1362.02	185625	2459801	1412.46	305.38	-81.5611	52.8905	43.7668	FALSE
13	7	BF-left	1806	1053.81	777014	1903186	1412.46	305.38	-81.5611	52.8905	43.7668	FALSE
13	8	YFP-left	1596	1798.12	262623	2869796	1420.94	306.628	-73.4621	47.5457	42.9118	FALSE
13	8	BF-left	1596	844.481	234312	1347791	1420.94	306.628	-73.4621	47.5457	42.9118	FALSE
13	9	YFP-left	1749	2059.81	408191	3602612	1425.09	305.216	-61.0877	50.7609	43.9867	FALSE
13	9	BF-left	1749	51872.6	2.25753e+07	90725176	1425.09	305.216	-61.0877	50.7609	43.9867	FALSE
13	10	YFP-left	1581	2395.41	491838	3787145	1432.86	305.794	-14.1759	49.0065	41.5242	FALSE
13	10	BF-left	1581	833.548	149072	1317839	1432.86	305.794	-14.1759	49.0065	41.5242	FALSE
13	11	YFP-left	1652	2610.34	612484	4312286	1436.26	305.786	-1.34629	50.4989	42.0419	FALSE
13	11	BF-left	1652	807.882	129405	1334621	1436.26	305.786	-1.34629	50.4989	42.0419	FALSE
13	12	YFP-left	1723	2668.24	593837	4597375	1436.27	305.414	-13.0723	51.6437	42.6902	FALSE
13	12	BF-left	1723	838.966	128394	1445539	1436.27	305.414	-13.0723	51.6437	42.6902	FALSE
13	13	YFP-left	1758	2818.03	632213	4954095	1435.76	302.424	45.1445	53.6629	41.9785	FALSE
13	13	BF-left	1758	813.918	183477	1430868	1435.76	302.424	45.1445	53.6629	41.9785	FALSE
13	14	YFP-left	1767	3147.81	725928	5562184	1436.38	302.719	54.2892	53.9716	41.9517	FALSE
13	14	BF-left	1767	821.803	177691	1452126	1436.38	302.719	54.2892	53.9716	41.9517	FALSE
13	15	YFP-left	1722	3549.6	748575	6112404	1436.63	303.043	53.5439	53.4794	41.2775	FALSE
13	15	BF-left	1722	829.521	180647	1428435	1436.63	303.043	53.5439	53.4794	41.2775	FALSE
13	16	YFP-left	1731	3820.3	872488	6612946	1436.9	303.376	55.5415	53.9604	41.211	FALSE
13	16	BF-left	1731	849.022	179677	1469657	1436.9	303.376	55.5415	53.9604	41.211	FALSE
13	17	YFP-left	1790	4027.73	977533	7209635	1441.2	304.706	47.8189	53.5483	42.8458	FALSE
13	17	BF-left	1790	836.721	156950	1497730	1441.2	304.706	47.8189	53.5483	42.8458	FALSE
13	18	YFP-left	1812	4241.42	1.07538e+06	7685453	1443.87	305.644	22.4587	52.7129	44.031	FALSE
13	18	BF-left	1812	850.425	158206	1540970	1443.87	305.644	22.4587	52.7129	44.031	FALSE
13	19	YFP-left	1840	4442.7	1.18476e+06	8174563	1446.28	305.109	8.20796	52.4947	44.8926	FALSE
13	19	BF-left	1840	851.723	160390	1567171	1446.28	305.109	8.20796	52.4947	44.8926	FALSE
13	20	YFP-left	1829	4683.16	1.24175e+06	8565503	1449.38	306.782	3.60977	51.9748	45.1645	FALSE
13	20	BF-left	1829	836.78	153746	1530471	1449.38	306.782	3.60977	51.9748	45.1645	FALSE
13	21	YFP-left	1846	4853.74	1.32827e+06	8959995	1450.45	307.089	-1.82302	52.0278	45.4961	FALSE
13	21	BF-left	1846	827.655	139595	1527851	1450.45	307.089	-1.82302	52.0278	45.4961	FALSE
13	22	YFP-left	1891	4894.43	1.48242e+06	9255375	1451.37	307.693	-0.302029	52.7573	45.9434	FALSE
13	22	BF-left	1891	835.799	149861	1580495	1451.37	307.693	-0.302029	52.7573	45.9434	FALSE
13	23	YFP-left	1908	5057.4	1.54258e+06	9649525	1453.78	308.698	-6.18718	52.855	46.3022	FALSE
13	23	BF-left	1908	833.876	149769	1591036	1453.78	308.698	-6.18718	52.855	46.3022	FALSE
13	24	YFP-left	1941	5035.86	1.43245e+06	9774609	1455.36	309.691	-6.54202	53.562	46.4294	FALSE
13	24	BF-left	1941	823.556	144489	1598523	1455.36	309.691	-6.54202	53.562	46.4294	FALSE
13	25	YFP-left	1932	4925.13	1.46268e+06	9515343	1456.32	310.339	-7.21261	53.5938	46.1371	FALSE
13	25	BF-left	1932	830.344	154968	1604224	1456.32	310.339	-7.21261	53.5938	46.1371	FALSE
13	26	YFP-left	1921	4661.51	1.41734e+06	8954753	1458.08	311.373	-6.50535	53.1231	46.3052	FALSE
13	26	BF-left	1921	832.824	165540	1599854	1458.08	311.373	-6.50535	53.1231	46.3052	FALSE
13	27	YFP-left	1923	4253.5	1.07388e+06	8179474	1461.83	312.76	10.2073	53.1445	46.3226	FALSE
13	27	BF-left	1923	826.912	140733	1590151	1461.83	312.76	10.2073	53.1445	46.3226	FALSE
13	28	YFP-left	1926	3848.03	841537	7411300	1463.59	313.111	6.54437	53.2792	46.2558	FALSE
13	28	BF-left	1926	807.937	143670	1556087	1463.59	313.111	6.54437	53.2792	46.2558	FALSE
13	29	YFP-left	1958	3416.9	855260	6690298	1466.18	314.189	-6.04385	53.7584	46.5131	FALSE
13	29	BF-left	1958	817.403	151369	1600475	1466.18	314.189	-6.04385	53.7584	46.5131	FALSE
13	30	YFP-left	1989	2796.88	572820	5562986	1467.54	315.021	-16.9476	54.2609	46.7777	FALSE
13	30	BF-left	1989	857.125	167131	1704821	1467.54	315.021	-16.9476	54.2609	46.7777	FALSE
13	31	YFP-left	2009	2487.22	262178	4996826	1467.76	315.544	-10.0672	54.1569	47.3342	FALSE
13	31	BF-left	2009	802.578	142896	1612379	1467.76	315.544	-10.0672	54.1569	47.3342	FALSE
13	32	YFP-left	2062	2177.23	268629	4489456	1468.59	315.721	-13.0102	54.9637	47.8648	FALSE
13	32	BF-left	2062	827.527	167086	1706361	1468.59	315.721	-13.0102	54.9637	47.8648	FALSE
13	33	YFP-left	2084	2009.89	213048	4188610	1468.52	315.826	-10.3443	55.1315	48.2717	FALSE
13	33	BF-left	2084	820.417	160541	1709748	1468.52	315.826	-10.3443	55.1315	48.2717	FALSE
13	34	YFP-left	2085	1858.84	121302	3875683	1468.48	315.25	-8.65427	54.9494	48.4955	FALSE
13	34	BF-left	2085	795.597	153253	1658820	1468.48	315.25	-8.65427	54.9494	48.4955	FALSE
13	35	YFP-left	2074	1788.94	125988	3710254	1468.31	314.961	-10.4195	54.0231	49.1268	FALSE
13	35	BF-left	2074	818.113	155830	1696767	1468.31	314.961	-10.4195	54.0231	49.1268	FALSE
13	36	YFP-left	2082	1650.79	110317	3436946	1469.2	314.29	-17.5205	54.8566	48.4855	FALSE
13	36	BF-left	2082	808.108	168931	1682480	1469.2	314.29	-17.5205	54.8566	48.4855	FALSE
13	37	YFP-left	2015	1489.97	59831.3	3002292	1471.6	315.28	-29.5828	53.4779	48.1604	FALSE
13	37	BF-left	2015	783.954	190911	1579668	1471.6	315.28	-29.5828	53.4779	48.1604	FALSE
13	38	YFP-left	1960	1377.86	77486.5	2700597	1474.91	317.254	-55.3645	54.0381	46.4463	FALSE
13	38	BF-left	1960	789.788	197454	1547985	1474.91	317.254	-55.3645	54.0381	46.4463	FALSE
13	39	YFP-left	1943	1240.9	67682	2411069	1478.43	319.855	-70.6197	54.1865	45.913	FALSE
13	39	BF-left	1943	782.984	171970	1521337	1478.43	319.855	-70.6197	54.1865	45.913	FALSE
13	40	YFP-left	1970	1100.71	69468.7	2168403	1480.03	320.89	-81.6352	54.9708	45.8628	FALSE
13	40	BF-left	1970	828.971	205149	1633073	1480.03	320.89	-81.6352	54.9708	45.8628	FALSE
14	0	YFP-left	1094	206.069	314.056	225440	1345.56	304.408	18.5999	39.0621	36.1843	FALSE
14	0	BF-left	1094	944.023	293878	1032761	1345.56	304.408	18.5999	39.0621	36.1843	FALSE
14	1	YFP-left	1099	201.812	291.878	221791	1345.2	305.258	26.1773	39.1177	36.3021	FALSE
14	1	BF-left	1099	948.678	291402	1042597	1345.2	305.258	26.1773	39.1177	36.3021	FALSE
14	2	YFP-left	1235	198.247	299.041	244835	1347.94	306.581	70.3269	45.2064	35.0443	FALSE
14	2	BF-left	1235	965.266	333305	1192103	1347.94	306.581	70.3269	45.2064	35.0443	FALSE
14	3	YFP-left	1363	287.106	1560.68	391326	1348.74	308.109	41.7919	48.4008	36.0945	FALSE
14	3	BF-left	1363	948.605	362717	1292949	1348.74	308.109	41.7919	48.4008	36.0945	FALSE
14	4	YFP-left	1466	519.34	10751	761352	1349.37	307.138	46.8448	50.3203	37.2602	FALSE
14	4	BF-left	1466	947.28	362814	1388712	1349.37	307.138	46.8448	50.3203	37.2602	FALSE
14	5	YFP-left	1514	894.47	39220.8	1354227	1350.19	307.146	57.5292	51.4846	37.5732	FALSE
14	5	BF-left	1514	933.602	343595	1413474	1350.19	307.146	57.5292	51.4846	37.5732	FALSE
14	6	YFP-left	1530	1321.99	97310.1	2022642	1349.73	310.14	67.086	52.1258	37.5159	FALSE
14	6	BF-left	1530	868.6	228599	1328958	1349.73	310.14	67.086	52.1258	37.5159	FALSE
14	7	YFP-left	1683	1721.59	214517	2897435	1351.79	318.724	40.048	51.984	41.3428	FALSE
14	7	BF-left	1683	974.911	376322	1640775	1351.79	318.724	40.048	51.984	41.3428	FALSE
14	8	YFP-left	1491	2275.76	277873	3393159	1356.94	324.815	27.7879	49.1596	38.896	FALSE
14	8	BF-left	1491	817.438	153258	1218800	1356.94	324.815	27.7879	49.1596	38.896	FALSE
14	9	YFP-left	1625	2536.27	382063	4121440	1357.91	328.999	56.9828	52.3604	39.881	FALSE
14	9	BF-left	1625	52757.7	1.31187e+07	85731270	1357.91	328.999	56.9828	52.3604	39.881	FALSE
14	10	YFP-left	1518	2873.54	375458	4362041	1361.25	333.323	96.23	50.3835	38.783	FALSE
14	10	BF-left	1518	814.076	169145	1235767	1361.25	333.323	96.23	50.3835	38.783	FALSE
14	11	YFP-left	1551	3008.43	498449	4666079	1362.87	336.431	102.092	51.4404	38.9221	FALSE
14	11	BF-left	1551	796.864	179240	1235936	1362.87	336.431	102.092	51.4404	38.9221	FALSE
14	12	YFP-left	1637	3245.84	557311	5313447	1362.82	339.655	63.3029	53.4764	39.4337	FALSE
14	12	BF-left	1637	793.258	209689	1298563	1362.82	339.655	63.3029	53.4764	39.4337	FALSE
14	13	YFP-left	1737	3565.8	666769	6193802	1364.27	339.816	50.1539	54.2934	41.2257	FALSE
14	13	BF-left	1737	865.52	205836	1503408	1364.27	339.816	50.1539	54.2934	41.2257	FALSE
14	14	YFP-left	1754	3973.87	888374	6970169	1364.02	338.311	54.7745	54.2501	41.6632	FALSE
14	14	BF-left	1754	870.416	221970	1526710	1364.02	338.311	54.7745	54.2501	41.6632	FALSE
14	15	YFP-left	1751	4386.1	980639	7680055	1364.71	338.685	60.6333	54.0419	41.798	FALSE
14	15	BF-left	1751	893.335	220170	1564229	1364.71	338.685	60.6333	54.0419	41.798	FALSE
14	16	YFP-left	1764	4727.15	1.06963e+06	8338695	1365.67	341.578	60.092	54.0133	42.034	FALSE
14	16	BF-left	1764	837.728	200143	1477753	1365.67	341.578	60.092	54.0133	42.034	FALSE
14	17	YFP-left	1789	4950.02	1.56624e+06	8855583	1367.41	345.01	48.8951	53.476	43.2106	FALSE
14	17	BF-left	1789	864.053	211807	1545790	1367.41	345.01	48.8951	53.476	43.2106	FALSE
14	18	YFP-left	1809	5236.35	1.56064e+06	9472557	1368.31	346.096	43.4852	53.8955	43.1712	FALSE
14	18	BF-left	1809	850.598	200738	1538731	1368.31	346.096	43.4852	53.8955	43.1712	FALSE
14	19	YFP-left	1801	5452.74	1.61523e+06	9820390	1369.28	345.863	39.4323	53.5436	43.3134	FALSE
14	19	BF-left	1801	845.391	179493	1522549	1369.28	345.863	39.4323	53.5436	43.3134	FALSE
14	20	YFP-left	1833	5476.81	1.82006e+06	10038997	1369.8	346.798	39.966	54.2103	43.5248	FALSE
14	20	BF-left	1833	834.106	164462	1528917	1369.8	346.798	39.966	54.2103	43.5248	FALSE
14	21	YFP-left	1861	5833.82	1.70266e+06	10856743	1369.64	347.346	40.5952	54.6907	43.7202	FALSE
14	21	BF-left	1861	808.673	146888	1504941	1369.64	347.346	40.5952	54.6907	43.7202	FALSE
14	22	YFP-left	1918	5894.35	1.74401e+06	11305356	1370.05	347.614	37.3727	54.855	44.9596	FALSE
14	22	BF-left	1918	834.611	160597	1600783	1370.05	347.614	37.3727	54.855	44.9596	FALSE
14	23	YFP-left	1955	6055.24	1.85326e+06	11837994	1370.71	348.042	37.0061	55.0427	45.6919	FALSE
14	23	BF-left	1955	832.69	154657	1627908	1370.71	348.042	37.0061	55.0427	45.6919	FALSE
14	24	YFP-left	2025	6105.41	2.07614e+06	12363462	1371.34	348.608	36.7763	55.9379	46.5664	FALSE
14	24	BF-left	2025	842.465	165249	1705992	1371.34	348.608	36.7763	55.9379	46.5664	FALSE
14	25	YFP-left	2055	5947.76	1.37852e+06	12222651	1371.44	348.436	32.83	55.6686	47.5301	FALSE
14	25	BF-left	2055	824.573	150067	1694498	1371.44	348.436	32.83	55.6686	47.5301	FALSE
14	26	YFP-left	2129	5686.48	1.44454e+06	12106516	1371.81	348.591	32.8281	56.6816	48.3872	FALSE
14	26	BF-left	2129	816.528	144047	1738388	1371.81	348.591	32.8281	56.6816	48.3872	FALSE
14	27	YFP-left	2195	5340.15	1.33377e+06	11721619	1372.05	348.949	22.0014	57.4933	49.2217	FALSE
14	27	BF-left	2195	805.062	143439	1767110	1372.05	348.949	22.0014	57.4933	49.2217	FALSE
14	28	YFP-left	2256	5129.67	1.39085e+06	11572529	1372.41	348.957	27.2813	57.9903	50.1544	FALSE
14	28	BF-left	2256	800.555	131194	1806051	1372.41	348.957	27.2813	57.9903	50.1544	FALSE
14	29	YFP-left	2317	4862.83	1.37803e+06	11267177	1373.29	349.968	32.1375	58.4063	51.2553	FALSE
14	29	BF-left	2317	804.477	143572	1863973	1373.29	349.968	32.1375	58.4063	51.2553	FALSE
14	30	YFP-left	2348	4462.73	938998	10478482	1374.2	351.053	31.3269	58.2323	51.9936	FALSE
14	30	BF-left	2348	796.826	129874	1870948	1374.2	351.053	31.3269	58.2323	51.9936	FALSE
14	31	YFP-left	2435	3969.47	755668	9665654	1373.89	350.993	28.0522	59.7038	52.5532	FALSE
14	31	BF-left	2435	810.792	126063	1974279	1373.89	350.993	28.0522	59.7038	52.5532	FALSE
14	32	YFP-left	2426	3683.86	658532	8937052	1373.98	351.684	31.1118	59.1636	52.9682	FALSE
14	32	BF-left	2426	798.712	118082	1937675	1373.98	351.684	31.1118	59.1636	52.9682	FALSE
14	33	YFP-left	2517	3368.2	546803	8477762	1374.75	351.843	8.11152	59.9728	53.9459	FALSE
14	33	BF-left	2517	810.45	118800	2039902	1374.75	351.843	8.11152	59.9728	53.9459	FALSE
14	34	YFP-left	2548	3104.65	410874	7910644	1375.34	351.979	-15.1018	60.3954	54.1642	FALSE
14	34	BF-left	2548	799.755	119509	2037777	1375.34	351.979	-15.1018	60.3954	54.1642	FALSE
14	35	YFP-left	2595	2884.51	329192	7485309	1375.45	352.131	-22.0142	60.8934	54.5811	FALSE
14	35	BF-left	2595	815.531	133396	2116302	1375.45	352.131	-22.0142	60.8934	54.5811	FALSE
14	36	YFP-left	2670	2616.63	251416	6986396	1375.58	351.843	-12.0319	62.0722	55.0289	FALSE
14	36	BF-left	2670	804.788	120121	2148785	1375.58	351.843	-12.0319	62.0722	55.0289	FALSE
14	37	YFP-left	2731	2388.15	294255	6522044	1376.35	351.894	-13.4902	63.0542	55.483	FALSE
14	37	BF-left	2731	826.784	129976	2257947	1376.35	351.894	-13.4902	63.0542	55.483	FALSE
14	38	YFP-left	2812	2167.08	211845	6093831	1376.64	351.564	-25.8013	64.2086	55.9696	FALSE
14	38	BF-left	2812	841.039	140590	2365001	1376.64	351.564	-25.8013	64.2086	55.9696	FALSE
14	39	YFP-left	2813	1854.28	148821	5216082	1377.49	352.269	-46.0892	63.9894	56.3085	FALSE
14	39	BF-left	2813	874.168	121812	2459034	1377.49	352.269	-46.0892	63.9894	56.3085	FALSE
14	40	YFP-left	2821	1605.92	68354.5	4530296	1377.72	352.211	-40.6349	65.0694	55.5511	FALSE
14	40	BF-left	2821	855.815	121656	2414254	1377.72	352.211	-40.6349	65.0694	55.5511	FALSE
15	0	YFP-left	784	193.018	243.64	151326	1413.95	318.179	-167.9	32.2914	31.0452	FALSE
15	0	BF-left	784	778.982	143433	610722	1413.95	318.179	-167.9	32.2914	31.0452	FALSE
15	1	YFP-left	725	188.57	233.768	136713	1414.76	319.593	-88.8488	32.6068	28.556	FALSE
15	1	BF-left	725	730.301	113377	529468	1414.76	319.593	-88.8488	32.6068	28.556	FALSE
15	2	YFP-left	988	189.45	286.784	187177	1419.93	315.38	-77.7055	37.22	34.1466	FALSE
15	2	BF-left	988	750.697	166770	741689	1419.93	315.38	-77.7055	37.22	34.1466	FALSE
15	3	YFP-left	1063	244.062	1072.81	259438	1425.87	312.967	-118.157	38.4507	35.3718	FALSE
15	3	BF-left	1063	783.056	161653	832389	1425.87	312.967	-118.157	38.4507	35.3718	FALSE
15	4	YFP-left	1205	369.604	5384.32	445373	1436.17	301.074	97.2263	42.1569	36.6011	FALSE
15	4	BF-left	1205	852.632	189061	1027421	1436.17	301.074	97.2263	42.1569	36.6011	FALSE
15	5	YFP-left	1295	574.056	20321.8	743403	1437.77	293.157	115.477	43.6119	37.9827	FALSE
15	5	BF-left	1295	815.574	194656	1056168	1437.77	293.157	115.477	43.6119	37.9827	FALSE
15	6	YFP-left	1398	762.27	44948.7	1065654	1445.4	292.338	94.2132	44.8726	39.8721	FALSE
15	6	BF-left	1398	815.144	151244	1139572	1445.4	292.338	94.2132	44.8726	39.8721	FALSE
15	7	YFP-left	1447	1034.17	71712.9	1496442	1451.85	284.87	117.724	46.3906	39.8923	FALSE
15	7	BF-left	1447	795.918	159571	1151693	1451.85	284.87	117.724	46.3906	39.8923	FALSE
15	8	YFP-left	1521	1326.08	132456	2016971	1457.77	278.357	152.543	46.8297	41.4707	FALSE
15	8	BF-left	1521	799.012	148538	1215298	1457.77	278.357	152.543	46.8297	41.4707	FALSE
15	9	YFP-left	1695	1603.32	257718	2717623	1459.12	274.665	-163.241	49.1098	44.474	FALSE
15	9	BF-left	1695	51857.2	1.95815e+07	87897909	1459.12	274.665	-163.241	49.1098	44.474	FALSE
15	10	YFP-left	1591	2020.75	331541	3215009	1461.82	270.447	-161.805	48.3556	41.9623	FALSE
15	10	BF-left	1591	784.151	125515	1247584	1461.82	270.447	-161.805	48.3556	41.9623	FALSE
15	11	YFP-left	1593	2387.57	463309	3803396	1461.54	268.485	-152.323	48.5027	41.9006	FALSE
15	11	BF-left	1593	775.04	128962	1234639	1461.54	268.485	-152.323	48.5027	41.9006	FALSE
15	12	YFP-left	1578	2697.16	567444	4256121	1461.07	267.226	-152.572	48.1476	41.8192	FALSE
15	12	BF-left	1578	770.686	129876	1216143	1461.07	267.226	-152.572	48.1476	41.8192	FALSE
15	13	YFP-left	1592	2942.2	710506	4683990	1462.1	265.86	-155.933	48.2864	42.1114	FALSE
15	13	BF-left	1592	763.984	138519	1216263	1462.1	265.86	-155.933	48.2864	42.1114	FALSE
15	14	YFP-left	1666	3113.88	795029	5187729	1462.68	265.77	-159.201	49.3307	43.123	FALSE
15	14	BF-left	1666	773.426	129324	1288527	1462.68	265.77	-159.201	49.3307	43.123	FALSE
15	15	YFP-left	1726	3277.77	764372	5657435	1463.03	266.111	-155.814	50.0193	44.0702	FALSE
15	15	BF-left	1726	782.373	133456	1350375	1463.03	266.111	-155.814	50.0193	44.0702	FALSE
15	16	YFP-left	1813	3502.97	911295	6350877	1462.16	265.627	-153.705	50.9054	45.4362	FALSE
15	16	BF-left	1813	840.696	162611	1524182	1462.16	265.627	-153.705	50.9054	45.4362	FALSE
15	17	YFP-left	1838	3881.12	1.1945e+06	7133494	1461.34	263.594	-166.157	51.5293	45.6152	FALSE
15	17	BF-left	1838	832.819	186963	1530721	1461.34	263.594	-166.157	51.5293	45.6152	FALSE
15	18	YFP-left	1824	4130.96	1.30263e+06	7534869	1460.63	262.101	-167.787	51.4871	45.2645	FALSE
15	18	BF-left	1824	837.021	186675	1526726	1460.63	262.101	-167.787	51.4871	45.2645	FALSE
15	19	YFP-left	1819	4370.78	1.492e+06	7950444	1461.41	260.288	-178.504	51.6826	45.0189	FALSE
15	19	BF-left	1819	832.639	205626	1514570	1461.41	260.288	-178.504	51.6826	45.0189	FALSE
15	20	YFP-left	1837	4550.68	1.58391e+06	8359600	1462.99	261.032	-178.779	51.8994	45.3166	FALSE
15	20	BF-left	1837	811.161	184491	1490102	1462.99	261.032	-178.779	51.8994	45.3166	FALSE
15	21	YFP-left	1836	4693.68	1.70359e+06	8617603	1462.22	260.538	167.542	52.2978	44.891	FALSE
15	21	BF-left	1836	791.695	173055	1453552	1462.22	260.538	167.542	52.2978	44.891	FALSE
15	22	YFP-left	1855	4757.76	1.57013e+06	8825646	1461.59	260.521	163.139	52.1705	45.3847	FALSE
15	22	BF-left	1855	792.81	165389	1470663	1461.59	260.521	163.139	52.1705	45.3847	FALSE
15	23	YFP-left	1896	4749.1	1.45252e+06	9004299	1462.01	260.93	152.217	52.7629	45.866	FALSE
15	23	BF-left	1896	787.217	170751	1492564	1462.01	260.93	152.217	52.7629	45.866	FALSE
15	24	YFP-left	1928	4663.96	1.33655e+06	8992116	1462.02	261.033	140.198	53.4331	46.1055	FALSE
15	24	BF-left	1928	758.467	159022	1462324	1462.02	261.033	140.198	53.4331	46.1055	FALSE
15	25	YFP-left	2003	4494.92	1.21153e+06	9003318	1461.79	261.127	137.907	53.9142	47.4644	FALSE
15	25	BF-left	2003	763.552	168864	1529395	1461.79	261.127	137.907	53.9142	47.4644	FALSE
15	26	YFP-left	2057	4187.34	1.10595e+06	8613353	1461.86	260.754	134.296	54.7209	48.0443	FALSE
15	26	BF-left	2057	758.542	179878	1560321	1461.86	260.754	134.296	54.7209	48.0443	FALSE
15	27	YFP-left	2115	3762.57	826531	7957834	1462.33	261.238	141.768	55.3692	48.8443	FALSE
15	27	BF-left	2115	759.464	149278	1606267	1462.33	261.238	141.768	55.3692	48.8443	FALSE
15	28	YFP-left	2186	3376.8	647523	7381676	1463.05	260.629	135.902	55.6304	50.2145	FALSE
15	28	BF-left	2186	758.133	144085	1657279	1463.05	260.629	135.902	55.6304	50.2145	FALSE
15	29	YFP-left	2232	3061.06	487709	6832291	1465	260.731	130.679	55.8673	51.0628	FALSE
15	29	BF-left	2232	758.134	141830	1692155	1465	260.731	130.679	55.8673	51.0628	FALSE
15	30	YFP-left	2271	2781.42	391729	6316600	1466.07	260.541	110.506	55.6845	52.172	FALSE
15	30	BF-left	2271	775.353	154092	1760827	1466.07	260.541	110.506	55.6845	52.172	FALSE
15	31	YFP-left	2324	2506.01	304701	5823956	1467.73	260.519	103.616	56.3377	52.7517	FALSE
15	31	BF-left	2324	773.929	143198	1798610	1467.73	260.519	103.616	56.3377	52.7517	FALSE
15	32	YFP-left	2362	2202.11	241777	5201376	1469.86	260.03	88.6447	56.6211	53.4354	FALSE
15	32	BF-left	2362	791.378	153903	1869234	1469.86	260.03	88.6447	56.6211	53.4354	FALSE
15	33	YFP-left	2400	1978.64	170342	4748730	1472.95	259.998	63.9217	56.6372	54.4032	FALSE
15	33	BF-left	2400	780.323	150166	1872776	1472.95	259.998	63.9217	56.6372	54.4032	FALSE
15	34	YFP-left	2464	1828.24	160803	4504777	1473.93	260.308	68.5014	56.8616	55.5786	FALSE
15	34	BF-left	2464	789.439	152366	1945177	1473.93	260.308	68.5014	56.8616	55.5786	FALSE
15	35	YFP-left	2505	1657.45	125831	4151901	1475.31	261.518	12.8014	57.4695	56.088	FALSE
15	35	BF-left	2505	790.927	131748	1981273	1475.31	261.518	12.8014	57.4695	56.088	FALSE
15	36	YFP-left	2509	1515.43	99753	3802205	1479.49	261.565	42.5434	57.0453	56.4798	FALSE
15	36	BF-left	2509	781.799	125609	1961534	1479.49	261.565	42.5434	57.0453	56.4798	FALSE
15	37	YFP-left	2632	1399.12	84472	3682476	1483.18	262.117	44.7784	58.2792	57.8748	FALSE
15	37	BF-left	2632	802.094	140854	2111112	1483.18	262.117	44.7784	58.2792	57.8748	FALSE
15	38	YFP-left	2783	1281.03	69615	3565110	1488.17	262.939	135.538	60.196	59.219	FALSE
15	38	BF-left	2783	810.358	160075	2255227	1488.17	262.939	135.538	60.196	59.219	FALSE
15	39	YFP-left	2796	1153.05	58278.9	3223932	1497.99	265.827	71.8987	61.1424	58.6946	FALSE
15	39	BF-left	2796	813.266	134400	2273892	1497.99	265.827	71.8987	61.1424	58.6946	FALSE
15	40	YFP-left	2851	1044.93	44972.8	2979086	1504.44	268.114	39.9922	62.0241	58.6753	FALSE
15	40	BF-left	2851	813.245	143715	2318562	1504.44	268.114	39.9922	62.0241	58.6753	FALSE
16	0	YFP-left	1567	203.118	300.867	318286	1197.52	330.357	9.30627	50.3181	39.9415	FALSE
16	0	BF-left	1567	802.382	153402	1257333	1197.52	330.357	9.30627	50.3181	39.9415	FALSE
16	1	YFP-left	1562	197.926	328.314	309161	1197.24	331.181	9.38958	50.501	39.7059	FALSE
16	1	BF-left	1562	798.24	139827	1246851	1197.24	331.181	9.38958	50.501	39.7059	FALSE
16	2	YFP-left	1528	203.084	347.141	310312	1189.32	332.253	42.04	49.6448	39.656	FALSE
16	2	BF-left	1528	829.837	170075	1267991	1189.32	332.253	42.04	49.6448	39.656	FALSE
16	3	YFP-left	1469	333.046	3665.85	489245	1185.85	339.406	69.7712	49.236	38.3437	FALSE
16	3	BF-left	1469	764.223	150945	1122644	1185.85	339.406	69.7712	49.236	38.3437	FALSE
16	4	YFP-left	1598	530.329	13815.6	847466	1178.5	340.593	37.3428	52.5283	38.9714	FALSE
16	4	BF-left	1598	817.864	154419	1306947	1178.5	340.593	37.3428	52.5283	38.9714	FALSE
16	5	YFP-left	1692	749.798	32046.3	1268659	1179.33	342.689	48.9634	53.7054	40.3254	FALSE
16	5	BF-left	1692	811.429	197756	1372938	1179.33	342.689	48.9634	53.7054	40.3254	FALSE
16	6	YFP-left	1792	1031	70035.7	1847554	1169.15	344.49	59.575	55.2399	41.7715	FALSE
16	6	BF-left	1792	810.028	144967	1451570	1169.15	344.49	59.575	55.2399	41.7715	FALSE
16	7	YFP-left	1919	1338.79	180207	2569144	1161.4	346.468	92.5917	59.1578	44.2418	FALSE
16	7	BF-left	1919	808.305	161158	1551137	1161.4	346.468	92.5917	59.1578	44.2418	FALSE
16	8	YFP-left	1777	1792.06	266042	3184485	1162.6	348.836	52.0132	55.6439	41.1512	FALSE
16	8	BF-left	1777	824.824	180792	1465713	1162.6	348.836	52.0132	55.6439	41.1512	FALSE
16	9	YFP-left	2011	2050.17	418520	4122899	1161.55	347.689	55.2397	57.3688	44.8656	FALSE
16	9	BF-left	2011	52695.1	2.08653e+07	105969918	1161.55	347.689	55.2397	57.3688	44.8656	FALSE
16	10	YFP-left	1797	2559.26	438544	4598985	1162.92	349.675	49.6144	55.273	41.6375	FALSE
16	10	BF-left	1797	823.8	187547	1480368	1162.92	349.675	49.6144	55.273	41.6375	FALSE
16	11	YFP-left	1751	2940.07	576527	5148058	1159.22	351.079	-7.76752	54.795	40.8628	FALSE
16	11	BF-left	1751	807.459	217787	1413860	1159.22	351.079	-7.76752	54.795	40.8628	FALSE
16	12	YFP-left	1811	3200.45	677517	5796007	1154.65	351.599	-15.1562	54.7473	42.2746	FALSE
16	12	BF-left	1811	834.915	252518	1512031	1154.65	351.599	-15.1562	54.7473	42.2746	FALSE
16	13	YFP-left	1804	3340.26	785805	6025835	1152.75	351.329	-27.3842	54.2361	42.486	FALSE
16	13	BF-left	1804	835.312	249432	1506902	1152.75	351.329	-27.3842	54.2361	42.486	FALSE
16	14	YFP-left	1821	3368.42	766294	6133892	1152.22	351.047	-27.4615	54.8993	42.3764	FALSE
16	14	BF-left	1821	822.618	230841	1497987	1152.22	351.047	-27.4615	54.8993	42.3764	FALSE
16	15	YFP-left	1823	3194.58	485938	5823717	1151.79	351.055	-13.2242	54.7089	42.6319	FALSE
16	15	BF-left	1823	828.432	221827	1510231	1151.79	351.055	-13.2242	54.7089	42.6319	FALSE
16	16	YFP-left	1879	3033.19	432628	5699365	1147.93	350.755	1.44405	54.9779	43.8254	FALSE
16	16	BF-left	1879	834.791	245913	1568573	1147.93	350.755	1.44405	54.9779	43.8254	FALSE
16	17	YFP-left	1914	2967.88	388944	5680527	1147.24	352.433	5.14268	55.3058	44.3297	FALSE
16	17	BF-left	1914	843.874	257048	1615175	1147.24	352.433	5.14268	55.3058	44.3297	FALSE
16	18	YFP-left	1912	2877.24	343485	5501276	1146.51	353.956	-5.49947	54.9117	44.6445	FALSE
16	18	BF-left	1912	834.16	228611	1594913	1146.51	353.956	-5.49947	54.9117	44.6445	FALSE
16	19	YFP-left	1979	2802.88	258667	5546899	1146.29	353.362	-3.64775	55.8625	45.3645	FALSE
16	19	BF-left	1979	850.422	254891	1682986	1146.29	353.362	-3.64775	55.8625	45.3645	FALSE
16	20	YFP-left	2026	2756.33	225212	5584328	1145.6	354.028	-7.30085	56.1854	46.1273	FALSE
16	20	BF-left	2026	846.54	236838	1715091	1145.6	354.028	-7.30085	56.1854	46.1273	FALSE
16	21	YFP-left	2061	2876.74	222650	5928963	1144.39	354.361	-11.0353	56.4845	46.6664	FALSE
16	21	BF-left	2061	844.151	229210	1739796	1144.39	354.361	-11.0353	56.4845	46.6664	FALSE
16	22	YFP-left	2134	2961.19	247895	6319173	1143.16	354.361	-12.2194	57.4478	47.5269	FALSE
16	22	BF-left	2134	877.228	287025	1872005	1143.16	354.361	-12.2194	57.4478	47.5269	FALSE
16	23	YFP-left	2197	3190.22	286581	7008910	1142.87	354.144	-7.34248	58.1121	48.3411	FALSE
16	23	BF-left	2197	881.607	274835	1936891	1142.87	354.144	-7.34248	58.1121	48.3411	FALSE
16	24	YFP-left	2230	3371.03	421064	7517403	1142.89	353.733	-7.49867	58.913	48.4086	FALSE
16	24	BF-left	2230	895.957	263175	1997985	1142.89	353.733	-7.49867	58.913	48.4086	FALSE
16	25	YFP-left	2273	3460.2	526628	7865044	1140.28	352.122	6.39364	58.4489	49.7487	FALSE
16	25	BF-left	2273	875.573	234913	1990178	1140.28	352.122	6.39364	58.4489	49.7487	FALSE
16	26	YFP-left	2478	3359.76	585564	8325497	1138.52	349.351	-29.1336	63.5078	51.6746	FALSE
16	26	BF-left	2478	899.617	238145	2229252	1138.52	349.351	-29.1336	63.5078	51.6746	FALSE
16	27	YFP-left	2718	3098.67	488912	8422190	1137.79	346.514	-44.1657	74.0644	51.1418	FALSE
16	27	BF-left	2718	898.967	222342	2443391	1137.79	346.514	-44.1657	74.0644	51.1418	FALSE
16	28	YFP-left	2837	2911.71	474879	8260532	1136.19	344.29	-44.7219	79.8896	50.8297	FALSE
16	28	BF-left	2837	869.244	178974	2466046	1136.19	344.29	-44.7219	79.8896	50.8297	FALSE
16	29	YFP-left	2301	2629.29	415016	6049995	1128.71	353.555	48.1539	59.7148	49.2355	FALSE
16	29	BF-left	2301	860.677	182732	1980417	1128.71	353.555	48.1539	59.7148	49.2355	FALSE
16	30	YFP-left	2343	2345.32	330827	5495081	1125.11	357.388	44.4264	60.1297	49.7244	FALSE
16	30	BF-left	2343	873.773	209309	2047251	1125.11	357.388	44.4264	60.1297	49.7244	FALSE
16	31	YFP-left	2360	1951.57	223495	4605702	1122.95	360.674	44.3705	60.0366	50.1329	FALSE
16	31	BF-left	2360	886.611	197013	2092402	1122.95	360.674	44.3705	60.0366	50.1329	FALSE
16	32	YFP-left	2413	1693.54	99506.8	4086521	1121.7	361.735	45.6063	59.9342	51.3565	FALSE
16	32	BF-left	2413	847.974	168359	2046161	1121.7	361.735	45.6063	59.9342	51.3565	FALSE
16	33	YFP-left	2409	1630.89	69895.6	3928807	1120.6	362.167	47.2072	59.7266	51.5909	FALSE
16	33	BF-left	2409	835.686	177751	2013168	1120.6	362.167	47.2072	59.7266	51.5909	FALSE
16	34	YFP-left	2424	1499.48	74713.3	3634748	1116.71	361.941	64.2398	60.8937	50.786	FALSE
16	34	BF-left	2424	857.029	243658	2077439	1116.71	361.941	64.2398	60.8937	50.786	FALSE
16	35	YFP-left	2431	1359.24	55634.4	3304319	1111.92	360.063	65.0425	60.7555	51.0732	FALSE
16	35	BF-left	2431	833.306	278918	2025768	1111.92	360.063	65.0425	60.7555	51.0732	FALSE
16	36	YFP-left	2454	1216.37	54931	2984968	1108.42	359.469	53.2121	60.4931	51.7285	FALSE
16	36	BF-left	2454	814.903	214342	1999771	1108.42	359.469	53.2121	60.4931	51.7285	FALSE
16	37	YFP-left	2402	1110.48	36741.5	2667380	1104.01	358.048	53.1876	59.6998	51.3565	FALSE
16	37	BF-left	2402	810.062	165966	1945769	1104.01	358.048	53.1876	59.6998	51.3565	FALSE
16	38	YFP-left	2403	1018.56	32557.5	2447597	1100.23	357.859	51.1454	59.4637	51.56	FALSE
16	38	BF-left	2403	809.462	164168	1945137	1100.23	357.859	51.1454	59.4637	51.56	FALSE
16	39	YFP-left	2428	927.914	29542.4	2252975	1096.52	357.451	47.9366	59.5066	52.0504	FALSE
16	39	BF-left	2428	812.133	152910	1971860	1096.52	357.451	47.9366	59.5066	52.0504	FALSE
16	40	YFP-left	2399	788.361	12734.5	1891278	1094.48	358.245	46.7458	59.3078	51.7969	FALSE
16	40	BF-left	2399	862.153	220771	2068305	1094.48	358.245	46.7458	59.3078	51.7969	FALSE
17	0	YFP-left	3016	207.846	297.62	626863	1305.31	334.024	-160.35	65.4175	58.8033	FALSE
17	0	BF-left	3016	882.371	250827	2661230	1305.31	334.024	-160.35	65.4175	58.8033	FALSE
17	1	YFP-left	2983	202.882	282.445	605196	1305.09	334.972	-165.487	65.3572	58.2714	FALSE
17	1	BF-left	2983	875.865	248216	2612705	1305.09	334.972	-165.487	65.3572	58.2714	FALSE
17	2	YFP-left	2941	199.395	281.687	586422	1306.75	332.722	-168.611	64.865	57.8623	FALSE
17	2	BF-left	2941	888.473	235709	2612999	1306.75	332.722	-168.611	64.865	57.8623	FALSE
17	3	YFP-left	2910	275.497	1293.58	801695	1308.4	337.7	-153.907	64.5847	57.5377	FALSE
17	3	BF-left	2910	899.896	243908	2618697	1308.4	337.7	-153.907	64.5847	57.5377	FALSE
17	4	YFP-left	2871	476.387	6553.37	1367708	1309.54	337.799	-151.101	64.1159	57.1947	FALSE
17	4	BF-left	2871	862.212	191460	2475411	1309.54	337.799	-151.101	64.1159	57.1947	FALSE
17	5	YFP-left	2934	682.424	13966.9	2002232	1310.48	337.761	-146.807	64.0722	58.4501	FALSE
17	5	BF-left	2934	906.379	198287	2659315	1310.48	337.761	-146.807	64.0722	58.4501	FALSE
17	6	YFP-left	3114	960.409	38921.7	2990714	1307.81	338.67	-140.422	66.4497	59.748	FALSE
17	6	BF-left	3114	902.339	217349	2809885	1307.81	338.67	-140.422	66.4497	59.748	FALSE
17	7	YFP-left	3091	1349.07	88274.9	4169967	1307.2	342.3	-130.848	65.2351	60.529	FALSE
17	7	BF-left	3091	902.035	226179	2788191	1307.2	342.3	-130.848	65.2351	60.529	FALSE
17	8	YFP-left	3191	1683.83	141150	5373086	1309.35	344.923	-110.262	66.2881	61.3508	FALSE
17	8	BF-left	3191	865.444	197878	2761632	1309.35	344.923	-110.262	66.2881	61.3508	FALSE
17	9	YFP-left	3215	1960.83	227630	6304069	1310.41	346.235	-132.097	66.4654	61.7123	FALSE
17	9	BF-left	3215	52188.6	2.45808e+07	167786247	1310.41	346.235	-132.097	66.4654	61.7123	FALSE
17	10	YFP-left	3101	2190.56	308201	6792938	1312.14	349.604	-116.698	65.7181	60.1723	FALSE
17	10	BF-left	3101	876.624	153711	2718410	1312.14	349.604	-116.698	65.7181	60.1723	FALSE
17	11	YFP-left	3068	2314.9	388073	7102113	1312.5	350.823	-112.232	65.7355	59.5753	FALSE
17	11	BF-left	3068	858.43	163081	2633662	1312.5	350.823	-112.232	65.7355	59.5753	FALSE
17	12	YFP-left	3110	2295.25	313824	7138241	1312.64	351.321	-111.835	66.2089	60.0094	FALSE
17	12	BF-left	3110	894.346	182174	2781415	1312.64	351.321	-111.835	66.2089	60.0094	FALSE
17	13	YFP-left	3165	2472.02	319791	7823929	1313.19	351.06	-117.679	66.9213	60.4336	FALSE
17	13	BF-left	3165	874.735	162429	2768537	1313.19	351.06	-117.679	66.9213	60.4336	FALSE
17	14	YFP-left	3237	2699.21	388616	8737348	1313.45	351.764	-119.656	67.5487	61.1895	FALSE
17	14	BF-left	3237	925.085	222813	2994499	1313.45	351.764	-119.656	67.5487	61.1895	FALSE
17	15	YFP-left	3203	2976.6	530083	9534065	1314.62	354.155	-121.785	67.2451	60.8545	FALSE
17	15	BF-left	3203	920.284	220108	2947670	1314.62	354.155	-121.785	67.2451	60.8545	FALSE
17	16	YFP-left	3169	3199.2	648569	10138277	1314.33	354.938	-122.373	67.1914	60.2581	FALSE
17	16	BF-left	3169	920.237	209424	2916230	1314.33	354.938	-122.373	67.1914	60.2581	FALSE
17	17	YFP-left	3170	3353.71	689543	10631246	1315.38	355.69	-121.492	66.9942	60.4493	FALSE
17	17	BF-left	3170	932.472	173433	2955935	1315.38	355.69	-121.492	66.9942	60.4493	FALSE
17	18	YFP-left	3163	3524.52	858068	11148071	1315.97	356.081	-119.771	66.9507	60.3431	FALSE
17	18	BF-left	3163	918.216	167504	2904318	1315.97	356.081	-119.771	66.9507	60.3431	FALSE
17	19	YFP-left	3202	3685.47	893665	11800878	1316.86	355.551	-120.564	67.0549	60.9985	FALSE
17	19	BF-left	3202	911.056	158139	2917202	1316.86	355.551	-120.564	67.0549	60.9985	FALSE
17	20	YFP-left	3204	3788.02	867073	12136821	1317.2	356.404	-120.575	66.874	61.1458	FALSE
17	20	BF-left	3204	904.018	140029	2896474	1317.2	356.404	-120.575	66.874	61.1458	FALSE
17	21	YFP-left	3193	3900.12	839252	12453089	1316.94	356.698	-119.956	66.8028	60.9834	FALSE
17	21	BF-left	3193	894.036	136255	2854657	1316.94	356.698	-119.956	66.8028	60.9834	FALSE
17	22	YFP-left	3228	3994.49	754807	12894209	1316.53	356.707	-124.24	66.6784	61.6973	FALSE
17	22	BF-left	3228	893.523	132883	2884293	1316.53	356.707	-124.24	66.6784	61.6973	FALSE
17	23	YFP-left	3220	4190.35	908159	13492915	1316.77	356.656	-123.56	66.3675	61.8284	FALSE
17	23	BF-left	3220	880.887	124057	2836455	1316.77	356.656	-123.56	66.3675	61.8284	FALSE
17	24	YFP-left	3249	4264.44	884058	13855177	1316.94	356.849	-123.943	66.5737	62.1982	FALSE
17	24	BF-left	3249	891.743	137906	2897272	1316.94	356.849	-123.943	66.5737	62.1982	FALSE
17	25	YFP-left	3255	4255.82	1.03231e+06	13852692	1316.78	356.897	-127.762	66.6289	62.268	FALSE
17	25	BF-left	3255	886.342	130590	2885043	1316.78	356.897	-127.762	66.6289	62.268	FALSE
17	26	YFP-left	3232	4123.99	956763	13328734	1316.89	356.866	-128.292	66.5054	61.9438	FALSE
17	26	BF-left	3232	910.334	131466	2942199	1316.89	356.866	-128.292	66.5054	61.9438	FALSE
17	27	YFP-left	3134	3964.58	1.13609e+06	12424993	1317.23	357.314	-129.633	65.6471	60.8449	FALSE
17	27	BF-left	3134	925.507	126786	2900538	1317.23	357.314	-129.633	65.6471	60.8449	FALSE
17	28	YFP-left	3155	3939.41	975618	12428848	1317.09	357.146	-128.143	66.0089	60.9159	FALSE
17	28	BF-left	3155	880.329	122761	2777439	1317.09	357.146	-128.143	66.0089	60.9159	FALSE
17	29	YFP-left	3175	3746.07	790489	11893774	1317.67	357.825	-124.492	66.3378	61	FALSE
17	29	BF-left	3175	866.026	131012	2749631	1317.67	357.825	-124.492	66.3378	61	FALSE
17	30	YFP-left	3181	3516.22	794513	11185107	1318.06	358.788	-131.144	66.0854	61.3482	FALSE
17	30	BF-left	3181	844.966	120711	2687836	1318.06	358.788	-131.144	66.0854	61.3482	FALSE
17	31	YFP-left	3206	3278.05	649571	10509438	1317.26	358.536	-131.154	66.5405	61.4191	FALSE
17	31	BF-left	3206	843.202	108038	2703305	1317.26	358.536	-131.154	66.5405	61.4191	FALSE
17	32	YFP-left	3178	3044	574632	9673835	1317.46	358.586	-131.665	66.1736	61.219	FALSE
17	32	BF-left	3178	826.846	102004	2627717	1317.46	358.586	-131.665	66.1736	61.219	FALSE
17	33	YFP-left	3148	2833.48	509282	8919807	1317.71	358.766	-131.404	65.7696	61.0054	FALSE
17	33	BF-left	3148	863.722	108224	2718998	1317.71	358.766	-131.404	65.7696	61.0054	FALSE
17	34	YFP-left	3132	2650.13	496535	8300203	1317.88	358.832	-127.621	65.8755	60.5883	FALSE
17	34	BF-left	3132	857.765	122106	2686519	1317.88	358.832	-127.621	65.8755	60.5883	FALSE
17	35	YFP-left	3139	2524.19	411439	7923437	1317.45	358.322	-130.413	65.7692	60.8306	FALSE
17	35	BF-left	3139	826.766	119898	2595218	1317.45	358.322	-130.413	65.7692	60.8306	FALSE
17	36	YFP-left	3114	2384.61	297993	7425674	1317.41	358.188	-135.347	65.6482	60.4489	FALSE
17	36	BF-left	3114	817.459	104179	2545567	1317.41	358.188	-135.347	65.6482	60.4489	FALSE
17	37	YFP-left	3145	2272.07	358670	7145648	1317.79	358.311	-130.231	65.7234	60.9774	FALSE
17	37	BF-left	3145	821.626	123838	2584013	1317.79	358.311	-130.231	65.7234	60.9774	FALSE
17	38	YFP-left	3130	2074.63	348101	6493591	1317.71	357.964	-127.837	65.9817	60.4475	FALSE
17	38	BF-left	3130	815.638	109314	2552948	1317.71	357.964	-127.837	65.9817	60.4475	FALSE
17	39	YFP-left	3087	1903.21	236387	5875199	1317.88	358.066	-126.901	65.6239	59.9741	FALSE
17	39	BF-left	3087	797.649	84819.3	2462344	1317.88	358.066	-126.901	65.6239	59.9741	FALSE
17	40	YFP-left	3068	1781.82	196542	5466629	1318.17	358.491	-126.775	64.5653	60.5978	FALSE
17	40	BF-left	3068	815.022	96611.4	2500489	1318.17	358.491	-126.775	64.5653	60.5978	FALSE
19	0	YFP-left	2163	203.65	289.316	440496	1225.73	375.073	125.176	58.8925	46.8731	FALSE
19	0	BF-left	2163	898.715	245383	1943920	1225.73	375.073	125.176	58.8925	46.8731	FALSE
19	1	YFP-left	2078	199.323	271.663	414193	1225.03	376.494	123.812	59.38	44.9351	FALSE
19	1	BF-left	2078	865.704	215508	1798932	1225.03	376.494	123.812	59.38	44.9351	FALSE
19	2	YFP-left	2242	200.949	317.822	450527	1224.53	372.848	130.453	59.2163	48.2975	FALSE
19	2	BF-left	2242	916.039	202891	2053759	1224.53	372.848	130.453	59.2163	48.2975	FALSE
19	3	YFP-left	2278	292.182	1782.98	665591	1225.73	377.266	131.681	60.8541	47.813	FALSE
19	3	BF-left	2278	848.618	183132	1933151	1225.73	377.266	131.681	60.8541	47.813	FALSE
19	4	YFP-left	2290	491.751	9530.3	1126109	1225.06	375.685	124.552	60.0492	48.6623	FALSE
19	4	BF-left	2290	874.381	226135	2002332	1225.06	375.685	124.552	60.0492	48.6623	FALSE
19	5	YFP-left	2195	801.271	32022.3	1758790	1224.87	375.254	133.82	59.3569	47.3361	FALSE
19	5	BF-left	2195	875.035	235572	1920701	1224.87	375.254	133.82	59.3569	47.3361	FALSE
19	6	YFP-left	2173	1157.81	73126.8	2515911	1223.1	374.977	129.072	59.6168	46.8203	FALSE
19	6	BF-left	2173	890.505	240837	1935068	1223.1	374.977	129.072	59.6168	46.8203	FALSE
19	7	YFP-left	2155	1488.03	129209	3206711	1224.25	372.931	123.125	59.885	46.3236	FALSE
19	7	BF-left	2155	897.992	198978	1935173	1224.25	372.931	123.125	59.885	46.3236	FALSE
19	8	YFP-left	2256	1728.02	170669	3898403	1224.44	373.529	114.854	59.6585	48.3136	FALSE
19	8	BF-left	2256	919.344	231575	2074041	1224.44	373.529	114.854	59.6585	48.3136	FALSE
19	9	YFP-left	2330	1885.61	184458	4393464	1223.7	372.079	105.911	60.9825	48.942	FALSE
19	9	BF-left	2330	52951.2	1.84046e+07	123376313	1223.7	372.079	105.911	60.9825	48.942	FALSE
19	10	YFP-left	2277	2277.92	190833	5186835	1222.21	373.946	102.93	61.0853	47.8245	FALSE
19	10	BF-left	2277	858.867	208503	1955640	1222.21	373.946	102.93	61.0853	47.8245	FALSE
19	11	YFP-left	2263	2720.32	291350	6156082	1222.34	375.319	102.187	61.1379	47.5081	FALSE
19	11	BF-left	2263	872.757	235799	1975049	1222.34	375.319	102.187	61.1379	47.5081	FALSE
19	12	YFP-left	2364	3060.49	376848	7234990	1223.12	374.41	79.0992	61.456	49.1647	FALSE
19	12	BF-left	2364	885.437	234899	2093173	1223.12	374.41	79.0992	61.456	49.1647	FALSE
19	13	YFP-left	2385	3380.38	538882	8062207	1222.17	372.053	68.5232	62.884	48.5009	FALSE
19	13	BF-left	2385	908.533	189299	2166851	1222.17	372.053	68.5232	62.884	48.5009	FALSE
19	14	YFP-left	2378	3644.32	721112	8666184	1220.83	368.751	51.3795	62.5822	48.6267	FALSE
19	14	BF-left	2378	905.271	183812	2152735	1220.83	368.751	51.3795	62.5822	48.6267	FALSE
19	15	YFP-left	2371	3776.31	772921	8953642	1220.49	368.633	52.2802	62.2951	48.7403	FALSE
19	15	BF-left	2371	896.784	179902	2126274	1220.49	368.633	52.2802	62.2951	48.7403	FALSE
19	16	YFP-left	2353	3812.03	910903	8969698	1219.86	369.178	54.7064	62.0751	48.5931	FALSE
19	16	BF-left	2353	869.523	155602	2045987	1219.86	369.178	54.7064	62.0751	48.5931	FALSE
19	17	YFP-left	2384	3851.66	871315	9182346	1219.58	370.009	53.6742	62.0746	49.3282	FALSE
19	17	BF-left	2384	874.604	140679	2085057	1219.58	370.009	53.6742	62.0746	49.3282	FALSE
19	18	YFP-left	2414	3748.07	701673	9047848	1219.55	370.61	50.4503	62.3069	49.5968	FALSE
19	18	BF-left	2414	889.452	139628	2147138	1219.55	370.61	50.4503	62.3069	49.5968	FALSE
19	19	YFP-left	2462	3829.22	689694	9427541	1219.91	369.984	48.7592	62.6094	50.2793	FALSE
19	19	BF-left	2462	889.408	156437	2189722	1219.91	369.984	48.7592	62.6094	50.2793	FALSE
19	20	YFP-left	2462	3954.02	847820	9734808	1220.19	370.885	51.7608	62.2129	50.6242	FALSE
19	20	BF-left	2462	913.494	164578	2249023	1220.19	370.885	51.7608	62.2129	50.6242	FALSE
19	21	YFP-left	2464	4139.44	824855	10199571	1219.41	371.403	52.0562	62.1023	50.7658	FALSE
19	21	BF-left	2464	881.334	157603	2171608	1219.41	371.403	52.0562	62.1023	50.7658	FALSE
19	22	YFP-left	2490	4105.24	767019	10222048	1218.85	371.906	50.0114	62.4936	50.9569	FALSE
19	22	BF-left	2490	877.218	156286	2184273	1218.85	371.906	50.0114	62.4936	50.9569	FALSE
19	23	YFP-left	2538	4240.42	946320	10762187	1218.38	371.882	41.3038	63.0799	51.3415	FALSE
19	23	BF-left	2538	894.929	181660	2271331	1218.38	371.882	41.3038	63.0799	51.3415	FALSE
19	24	YFP-left	2604	4383.07	954593	11413527	1217.49	371.891	36.1786	63.7369	52.1235	FALSE
19	24	BF-left	2604	894.797	167859	2330051	1217.49	371.891	36.1786	63.7369	52.1235	FALSE
19	25	YFP-left	2632	4429.15	1.13037e+06	11657530	1216.86	371.875	30.02	64.1011	52.4154	FALSE
19	25	BF-left	2632	900.584	156562	2370337	1216.86	371.875	30.02	64.1011	52.4154	FALSE
19	26	YFP-left	2663	4264.99	988696	11357676	1216.28	371.418	30.3234	64.2239	52.8896	FALSE
19	26	BF-left	2663	943.617	167774	2512851	1216.28	371.418	30.3234	64.2239	52.8896	FALSE
19	27	YFP-left	2686	4332.53	1.08022e+06	11637184	1216.21	371.923	28.2071	64.3972	53.2118	FALSE
19	27	BF-left	2686	906.828	145414	2435739	1216.21	371.923	28.2071	64.3972	53.2118	FALSE
19	28	YFP-left	2723	4089.37	951338	11135342	1215.19	371.906	30.3827	64.3517	53.9681	FALSE
19	28	BF-left	2723	896.469	139086	2441085	1215.19	371.906	30.3827	64.3517	53.9681	FALSE
19	29	YFP-left	2773	3862.31	956645	10710177	1214.21	371.934	27.8224	64.5237	54.8073	FALSE
19	29	BF-left	2773	905.208	151201	2510141	1214.21	371.934	27.8224	64.5237	54.8073	FALSE
19	30	YFP-left	2768	3611.73	828667	9997267	1213.38	372.407	22.2059	64.2597	54.9889	FALSE
19	30	BF-left	2768	891.339	141405	2467226	1213.38	372.407	22.2059	64.2597	54.9889	FALSE
19	31	YFP-left	2841	3408.95	688899	9684824	1213.52	371.42	13.4947	64.7624	55.9645	FALSE
19	31	BF-left	2841	891.175	144494	2531827	1213.52	371.42	13.4947	64.7624	55.9645	FALSE
19	32	YFP-left	2886	3148.79	543740	9087404	1213.22	371.119	7.27564	64.7364	56.8848	FALSE
19	32	BF-left	2886	870.983	132288	2513657	1213.22	371.119	7.27564	64.7364	56.8848	FALSE
19	33	YFP-left	2930	2891.74	465780	8472806	1212.69	370.422	4.93569	65.1873	57.329	FALSE
19	33	BF-left	2930	900.64	137615	2638875	1212.69	370.422	4.93569	65.1873	57.329	FALSE
19	34	YFP-left	2990	2717.11	370549	8124146	1211.4	370.628	0.663905	65.0152	58.6506	FALSE
19	34	BF-left	2990	853.579	137966	2552201	1211.4	370.628	0.663905	65.0152	58.6506	FALSE
19	35	YFP-left	3012	2511.66	353490	7565111	1208.35	372.767	4.94523	65.2173	58.918	FALSE
19	35	BF-left	3012	859.02	129767	2587369	1208.35	372.767	4.94523	65.2173	58.918	FALSE
19	36	YFP-left	3013	2333.81	361829	7031765	1206.56	373.467	-0.774233	65.0051	59.1556	FALSE
19	36	BF-left	3013	875.097	115188	2636667	1206.56	373.467	-0.774233	65.0051	59.1556	FALSE
19	37	YFP-left	3017	2225.04	271924	6712947	1206.26	374.171	1.49293	65.5023	58.9639	FALSE
19	37	BF-left	3017	873.095	117045	2634127	1206.26	374.171	1.49293	65.5023	58.9639	FALSE
19	38	YFP-left	3044	2069.2	249380	6298652	1205.95	374.058	-3.79218	65.4162	59.6538	FALSE
19	38	BF-left	3044	847.576	104709	2580021	1205.95	374.058	-3.79218	65.4162	59.6538	FALSE
19	39	YFP-left	3073	1944.65	231722	5975917	1205.46	373.766	-3.4099	65.6719	60.0745	FALSE
19	39	BF-left	3073	854.73	104641	2626585	1205.46	373.766	-3.4099	65.6719	60.0745	FALSE
19	40	YFP-left	2976	1854.54	196140	5519097	1204.63	372.6	26.4844	65.3335	58.2678	FALSE
19	40	BF-left	2976	835.275	92681.3	2485779	1204.63	372.6	26.4844	65.3335	58.2678	FALSE
20	0	YFP-left	1178	204.783	312.034	241234	1272.75	376.488	-165.727	40.6878	37.0701	FALSE
20	0	BF-left	1178	828.078	401061	975476	1272.75	376.488	-165.727	40.6878	37.0701	FALSE
20	1	YFP-left	1199	200.615	308.06	240537	1272.41	377.098	-164.675	41.7304	36.7572	FALSE
20	1	BF-left	1199	840.355	408451	1007586	1272.41	377.098	-164.675	41.7304	36.7572	FALSE
20	2	YFP-left	1273	205.617	351.661	261750	1272.57	372.638	162.189	42.2996	38.5312	FALSE
20	2	BF-left	1273	808.288	208243	1028950	1272.57	372.638	162.189	42.2996	38.5312	FALSE
20	3	YFP-left	1392	294.381	1390.9	409778	1278.84	389.885	123.453	45.6999	39.1537	FALSE
20	3	BF-left	1392	795.207	182106	1106928	1278.84	389.885	123.453	45.6999	39.1537	FALSE
20	4	YFP-left	1543	496.612	7055.66	766273	1278.82	391.364	105.829	49.3995	40.0188	FALSE
20	4	BF-left	1543	792.292	176311	1222507	1278.82	391.364	105.829	49.3995	40.0188	FALSE
20	5	YFP-left	1614	832.414	34123.9	1343516	1279.51	390.879	92.4926	51.1949	40.4379	FALSE
20	5	BF-left	1614	829.688	237637	1339117	1279.51	390.879	92.4926	51.1949	40.4379	FALSE
20	6	YFP-left	1688	1183.99	60138.3	1998573	1278.45	389.682	77.9506	52.8967	40.7808	FALSE
20	6	BF-left	1688	869.159	282367	1467141	1278.45	389.682	77.9506	52.8967	40.7808	FALSE
20	7	YFP-left	1630	1669.03	166359	2720520	1279.28	387.96	69.2317	52.7293	39.6873	FALSE
20	7	BF-left	1630	880.856	303488	1435795	1279.28	387.96	69.2317	52.7293	39.6873	FALSE
20	8	YFP-left	1648	2111.35	251088	3479506	1275.52	388.304	65.4325	52.174	40.3395	FALSE
20	8	BF-left	1648	888.558	312192	1464344	1275.52	388.304	65.4325	52.174	40.3395	FALSE
20	9	YFP-left	1810	2351.27	398904	4255799	1272.37	384.678	47.2218	53.7388	43.0777	FALSE
20	9	BF-left	1810	53429.3	1.86451e+07	96707012	1272.37	384.678	47.2218	53.7388	43.0777	FALSE
20	10	YFP-left	1640	2835.14	473136	4649622	1272.64	386.913	71.6809	52.4094	40.1307	FALSE
20	10	BF-left	1640	872.999	279036	1431719	1272.64	386.913	71.6809	52.4094	40.1307	FALSE
20	11	YFP-left	1733	3119.81	556310	5406625	1272.6	388.724	68.7555	53.6	41.4023	FALSE
20	11	BF-left	1733	919.971	329653	1594310	1272.6	388.724	68.7555	53.6	41.4023	FALSE
20	12	YFP-left	1789	3137.71	453924	5613362	1273	389.643	68.4251	54.5405	42.044	FALSE
20	12	BF-left	1789	917.382	295300	1641196	1273	389.643	68.4251	54.5405	42.044	FALSE
20	13	YFP-left	1870	3252.01	519017	6081259	1274.44	391.532	82.2877	55.2208	43.4164	FALSE
20	13	BF-left	1870	857.435	269589	1603403	1274.44	391.532	82.2877	55.2208	43.4164	FALSE
20	14	YFP-left	1945	3524.35	594194	6854865	1272.61	391.67	85.3313	56.2082	44.2128	FALSE
20	14	BF-left	1945	873.716	306800	1699378	1272.61	391.67	85.3313	56.2082	44.2128	FALSE
20	15	YFP-left	1938	3832.94	854196	7428239	1274.17	392.05	79.969	57.2285	43.4027	FALSE
20	15	BF-left	1938	864.7	283776	1675789	1274.17	392.05	79.969	57.2285	43.4027	FALSE
20	16	YFP-left	1908	4108.63	1.06328e+06	7839260	1275.42	393.13	67.8856	56.4755	43.3884	FALSE
20	16	BF-left	1908	877.299	259499	1673887	1275.42	393.13	67.8856	56.4755	43.3884	FALSE
20	17	YFP-left	1917	4399.74	1.0725e+06	8434294	1278	395.435	61.2363	56.8183	43.5882	FALSE
20	17	BF-left	1917	872.842	234628	1673239	1278	395.435	61.2363	56.8183	43.5882	FALSE
20	18	YFP-left	1971	4622.2	1.10987e+06	9110351	1279.73	397.441	58.2542	57.3697	44.2317	FALSE
20	18	BF-left	1971	871.167	227197	1717071	1279.73	397.441	58.2542	57.3697	44.2317	FALSE
20	19	YFP-left	1992	4896.07	1.2886e+06	9752962	1281.87	398.481	60.4279	57.3535	44.784	FALSE
20	19	BF-left	1992	859.15	244506	1711426	1281.87	398.481	60.4279	57.3535	44.784	FALSE
20	20	YFP-left	2017	5226.99	1.58327e+06	10542847	1282.72	399.595	65.8866	57.6118	45.0982	FALSE
20	20	BF-left	2017	868.949	230100	1752671	1282.72	399.595	65.8866	57.6118	45.0982	FALSE
20	21	YFP-left	2073	5463.64	2.04693e+06	11326127	1282.85	400.273	63.7076	58.4027	45.7782	FALSE
20	21	BF-left	2073	889.071	259917	1843045	1282.85	400.273	63.7076	58.4027	45.7782	FALSE
20	22	YFP-left	2151	5528.64	2.21731e+06	11892095	1282.94	401.459	64.8801	59.6399	46.4195	FALSE
20	22	BF-left	2151	900.625	267702	1937244	1282.94	401.459	64.8801	59.6399	46.4195	FALSE
20	23	YFP-left	2197	5827.47	2.46156e+06	12802959	1283.41	401.881	66.2773	60.189	46.9563	FALSE
20	23	BF-left	2197	920.476	271671	2022285	1283.41	401.881	66.2773	60.189	46.9563	FALSE
20	24	YFP-left	2229	5916.13	2.48665e+06	13187048	1283.21	402.197	70.5	60.431	47.4428	FALSE
20	24	BF-left	2229	916.317	257653	2042470	1283.21	402.197	70.5	60.431	47.4428	FALSE
20	25	YFP-left	2263	5875.15	2.16036e+06	13295466	1282.82	402.279	71.8118	60.3965	48.123	FALSE
20	25	BF-left	2263	914.654	241370	2069863	1282.82	402.279	71.8118	60.3965	48.123	FALSE
20	26	YFP-left	2326	5721.53	2.2824e+06	13308290	1282.66	402.166	68.3276	60.9936	48.9065	FALSE
20	26	BF-left	2326	933.213	273457	2170653	1282.66	402.166	68.3276	60.9936	48.9065	FALSE
20	27	YFP-left	2383	5478.65	2.16862e+06	13055626	1282.73	402.814	64.7642	61.2516	49.8438	FALSE
20	27	BF-left	2383	935.471	258518	2229228	1282.73	402.814	64.7642	61.2516	49.8438	FALSE
20	28	YFP-left	2414	5223.77	1.82944e+06	12610192	1282.26	402.71	67.1786	61.4005	50.3996	FALSE
20	28	BF-left	2414	911.826	243251	2201149	1282.26	402.71	67.1786	61.4005	50.3996	FALSE
20	29	YFP-left	2455	4848.5	1.48112e+06	11903069	1282.2	403.362	69.833	61.971	50.9335	FALSE
20	29	BF-left	2455	914.441	240573	2244953	1282.2	403.362	69.833	61.971	50.9335	FALSE
20	30	YFP-left	2545	4476.22	1.25315e+06	11391990	1281.9	403.946	58.9178	63.1383	51.6828	FALSE
20	30	BF-left	2545	893.903	220963	2274982	1281.9	403.946	58.9178	63.1383	51.6828	FALSE
20	31	YFP-left	2567	4185.2	1.19946e+06	10743411	1281.14	404.269	61.4202	63.9084	51.6209	FALSE
20	31	BF-left	2567	876.12	183782	2249001	1281.14	404.269	61.4202	63.9084	51.6209	FALSE
20	32	YFP-left	2588	3928.72	910139	10167527	1280.94	404.196	62.6321	63.7478	52.1614	FALSE
20	32	BF-left	2588	877.27	179956	2270375	1280.94	404.196	62.6321	63.7478	52.1614	FALSE
20	33	YFP-left	2635	3571.66	652155	9411313	1280.71	404.533	62.1112	64.4179	52.5427	FALSE
20	33	BF-left	2635	861.394	177512	2269772	1280.71	404.533	62.1112	64.4179	52.5427	FALSE
20	34	YFP-left	2664	3337.54	682702	8891201	1280.4	404.343	62.4594	64.4159	53.0402	FALSE
20	34	BF-left	2664	871.626	177469	2322011	1280.4	404.343	62.4594	64.4159	53.0402	FALSE
20	35	YFP-left	2679	3081.68	512612	8255830	1280.4	404.271	73.0696	63.6912	53.9346	FALSE
20	35	BF-left	2679	846.05	158251	2266568	1280.4	404.271	73.0696	63.6912	53.9346	FALSE
20	36	YFP-left	2731	2875.89	455190	7854055	1279.83	404.464	73.8902	63.1989	55.3254	FALSE
20	36	BF-left	2731	836.108	146928	2283412	1279.83	404.464	73.8902	63.1989	55.3254	FALSE
20	37	YFP-left	2742	2733.82	381072	7496130	1279.98	405.04	79.9745	62.9333	55.7945	FALSE
20	37	BF-left	2742	845.084	150216	2317219	1279.98	405.04	79.9745	62.9333	55.7945	FALSE
20	38	YFP-left	2714	2539.58	338610	6892425	1280.07	404.906	71.6769	63.0678	55.1218	FALSE
20	38	BF-left	2714	843.314	150729	2288754	1280.07	404.906	71.6769	63.0678	55.1218	FALSE
20	39	YFP-left	2761	2363.9	284234	6526737	1280.37	404.909	72.8487	63.3389	55.7749	FALSE
20	39	BF-left	2761	823.528	144037	2273760	1280.37	404.909	72.8487	63.3389	55.7749	FALSE
20	40	YFP-left	2677	2190.87	239066	5864969	1279.73	403.944	67.9198	62.8265	54.4953	FALSE
20	40	BF-left	2677	823.062	132191	2203338	1279.73	403.944	67.9198	62.8265	54.4953	FALSE
21	0	YFP-left	1817	202.685	339.27	368279	1321.57	383.725	152.997	57.5926	40.7536	FALSE
21	0	BF-left	1817	749.644	173268	1362103	1321.57	383.725	152.997	57.5926	40.7536	FALSE
21	1	YFP-left	1810	198.492	294.613	359271	1321.29	384.496	150.8	57.4943	40.5969	FALSE
21	1	BF-left	1810	754.525	181949	1365690	1321.29	384.496	150.8	57.4943	40.5969	FALSE
21	2	YFP-left	1994	195.988	343.299	390801	1325.1	383.065	147.795	65.5287	40.2039	FALSE
21	2	BF-left	1994	756.448	164368	1508357	1325.1	383.065	147.795	65.5287	40.2039	FALSE
21	3	YFP-left	1896	308.257	2259.22	584455	1329.18	384.413	169.47	59.5465	41.0634	FALSE
21	3	BF-left	1896	791.728	186106	1501116	1329.18	384.413	169.47	59.5465	41.0634	FALSE
21	4	YFP-left	1893	566.56	12774.6	1072498	1329.61	384.28	171.682	59.5769	41.049	FALSE
21	4	BF-left	1893	787.276	161912	1490314	1329.61	384.28	171.682	59.5769	41.049	FALSE
21	5	YFP-left	1892	922.036	71596.1	1744493	1330.24	384.644	174.908	59.4974	41.319	FALSE
21	5	BF-left	1892	782.09	179673	1479715	1330.24	384.644	174.908	59.4974	41.319	FALSE
21	6	YFP-left	1885	1263.57	73434.4	2381821	1329.62	385.361	-178.754	59.318	41.1781	FALSE
21	6	BF-left	1885	810.721	184326	1528209	1329.62	385.361	-178.754	59.318	41.1781	FALSE
21	7	YFP-left	1960	1435.82	130657	2814212	1330.95	387.405	-147.961	60.0497	42.091	FALSE
21	7	BF-left	1960	867.883	224878	1701050	1330.95	387.405	-147.961	60.0497	42.091	FALSE
21	8	YFP-left	2159	1604.82	141952	3464810	1334.54	396.054	-132.545	61.804	44.6091	FALSE
21	8	BF-left	2159	796.373	192147	1719370	1334.54	396.054	-132.545	61.804	44.6091	FALSE
21	9	YFP-left	2380	1859.84	247133	4426416	1340.72	401.514	-86.6293	65.0532	46.7845	FALSE
21	9	BF-left	2380	52456.3	1.73296e+07	124846059	1340.72	401.514	-86.6293	65.0532	46.7845	FALSE
21	10	YFP-left	2292	2195.47	289639	5032024	1344.45	404.956	-62.849	67.5288	44.1262	FALSE
21	10	BF-left	2292	834.54	142339	1912765	1344.45	404.956	-62.849	67.5288	44.1262	FALSE
21	11	YFP-left	2269	2542.71	420970	5769415	1348.95	405.113	-13.8824	66.0987	43.8091	FALSE
21	11	BF-left	2269	845.371	141657	1918147	1348.95	405.113	-13.8824	66.0987	43.8091	FALSE
21	12	YFP-left	2225	2878.26	478344	6404127	1351.44	404.347	-3.06708	65.6304	43.2412	FALSE
21	12	BF-left	2225	852.53	148429	1896879	1351.44	404.347	-3.06708	65.6304	43.2412	FALSE
21	13	YFP-left	2235	3017.7	540645	6744550	1355.89	403.511	5.06776	65.569	43.5168	FALSE
21	13	BF-left	2235	872.369	160915	1949744	1355.89	403.511	5.06776	65.569	43.5168	FALSE
21	14	YFP-left	2216	3133.22	480696	6943209	1358.23	401.548	24.6207	65.0002	43.5775	FALSE
21	14	BF-left	2216	863.886	157395	1914371	1358.23	401.548	24.6207	65.0002	43.5775	FALSE
21	15	YFP-left	2258	3056.43	613016	6901411	1360.05	400.793	33.3889	64.9296	44.4439	FALSE
21	15	BF-left	2258	857.543	156120	1936331	1360.05	400.793	33.3889	64.9296	44.4439	FALSE
21	16	YFP-left	2351	2895.31	301676	6806875	1360.86	401.238	39.9603	65.4603	45.8245	FALSE
21	16	BF-left	2351	858.298	174757	2017858	1360.86	401.238	39.9603	65.4603	45.8245	FALSE
21	17	YFP-left	2392	2997.85	325457	7170853	1365.92	402.631	46.8662	65.2638	46.7598	FALSE
21	17	BF-left	2392	823.505	192447	1969825	1365.92	402.631	46.8662	65.2638	46.7598	FALSE
21	18	YFP-left	2476	3079.7	351201	7625347	1367.35	403.382	46.0101	65.4115	48.2928	FALSE
21	18	BF-left	2476	813.612	153226	2014504	1367.35	403.382	46.0101	65.4115	48.2928	FALSE
21	19	YFP-left	2472	3152.94	415135	7794071	1368.85	403.334	49.972	65.2843	48.3242	FALSE
21	19	BF-left	2472	827.398	144653	2045329	1368.85	403.334	49.972	65.2843	48.3242	FALSE
21	20	YFP-left	2478	3311.24	419680	8205265	1369.43	404.213	50.165	65.3607	48.4049	FALSE
21	20	BF-left	2478	833.27	136461	2064844	1369.43	404.213	50.165	65.3607	48.4049	FALSE
21	21	YFP-left	2500	3419.36	476123	8548408	1369.3	404.81	48.7477	65.524	48.7338	FALSE
21	21	BF-left	2500	828.261	142222	2070653	1369.3	404.81	48.7477	65.524	48.7338	FALSE
21	22	YFP-left	2520	3639.12	597919	9170576	1369.15	405.649	47.5232	65.9168	48.8804	FALSE
21	22	BF-left	2520	822.386	133943	2072413	1369.15	405.649	47.5232	65.9168	48.8804	FALSE
21	23	YFP-left	2532	3966.93	801553	10044268	1369.49	405.828	46.6034	66.2649	48.8448	FALSE
21	23	BF-left	2532	823.374	128107	2084784	1369.49	405.828	46.6034	66.2649	48.8448	FALSE
21	24	YFP-left	2570	4101.84	832129	10541723	1369.74	406.546	46.0641	66.1612	49.7193	FALSE
21	24	BF-left	2570	818.981	132659	2104780	1369.74	406.546	46.0641	66.1612	49.7193	FALSE
21	25	YFP-left	2583	4073.22	879755	10521118	1369.82	406.656	41.9525	66.3057	49.8303	FALSE
21	25	BF-left	2583	821.578	133576	2122136	1369.82	406.656	41.9525	66.3057	49.8303	FALSE
21	26	YFP-left	2589	3945.61	838493	10215193	1369.8	406.82	40.7326	66.2929	49.9555	FALSE
21	26	BF-left	2589	822.917	130972	2130531	1369.8	406.82	40.7326	66.2929	49.9555	FALSE
21	27	YFP-left	2583	3735.18	758505	9647968	1369.64	407.576	39.9276	66.1099	49.9476	FALSE
21	27	BF-left	2583	818.983	128847	2115433	1369.64	407.576	39.9276	66.1099	49.9476	FALSE
21	28	YFP-left	2580	3522.05	678381	9086886	1369.13	407.357	43.4183	65.9818	49.9455	FALSE
21	28	BF-left	2580	813.066	128426	2097709	1369.13	407.357	43.4183	65.9818	49.9455	FALSE
21	29	YFP-left	2557	3250.45	498401	8311411	1369.15	407.873	47.6701	65.67	49.8016	FALSE
21	29	BF-left	2557	802.224	126764	2051288	1369.15	407.873	47.6701	65.67	49.8016	FALSE
21	30	YFP-left	2546	3008.62	362556	7659934	1369.1	408.504	51.8883	65.1483	50	FALSE
21	30	BF-left	2546	793.316	117264	2019782	1369.1	408.504	51.8883	65.1483	50	FALSE
21	31	YFP-left	2561	2791.77	298424	7149725	1368.78	408.884	51.142	64.9731	50.4872	FALSE
21	31	BF-left	2561	790.063	115853	2023352	1368.78	408.884	51.142	64.9731	50.4872	FALSE
21	32	YFP-left	2564	2614.63	230930	6703922	1368.96	409.218	53.5268	65.3543	50.2557	FALSE
21	32	BF-left	2564	776.92	107688	1992024	1368.96	409.218	53.5268	65.3543	50.2557	FALSE
21	33	YFP-left	2570	2437.66	176174	6264782	1368.92	409.925	56.0547	65.6036	50.2399	FALSE
21	33	BF-left	2570	779.111	105105	2002315	1368.92	409.925	56.0547	65.6036	50.2399	FALSE
21	34	YFP-left	2591	2288.3	213740	5928997	1369.16	410.43	52.1664	65.8354	50.4448	FALSE
21	34	BF-left	2591	789.329	103865	2045152	1369.16	410.43	52.1664	65.8354	50.4448	FALSE
21	35	YFP-left	2619	1889.65	124998	4948999	1369.52	410.767	53.0149	66.233	50.6288	FALSE
21	35	BF-left	2619	799.065	105611	2092750	1369.52	410.767	53.0149	66.233	50.6288	FALSE
21	36	YFP-left	2665	1676.16	85921.9	4466975	1369.64	411.782	49.8464	66.1731	51.6803	FALSE
21	36	BF-left	2665	797.148	111546	2124400	1369.64	411.782	49.8464	66.1731	51.6803	FALSE
21	37	YFP-left	2666	1539.11	65216.7	4103279	1370.15	411.917	51.4737	65.7193	51.9739	FALSE
21	37	BF-left	2666	797.286	112475	2125564	1370.15	411.917	51.4737	65.7193	51.9739	FALSE
21	38	YFP-left	2689	1424.64	78045.4	3830859	1370.92	412.872	48	66.6004	51.6779	FALSE
21	38	BF-left	2689	777.878	97591.9	2091714	1370.92	412.872	48	66.6004	51.6779	FALSE
21	39	YFP-left	2735	1324.98	54624.4	3623831	1371.9	414.226	47.4526	67.0829	52.1975	FALSE
21	39	BF-left	2735	766.012	93150.7	2095042	1371.9	414.226	47.4526	67.0829	52.1975	FALSE
21	40	YFP-left	2672	1260.26	59047.5	3367408	1372.39	415.081	34.2896	67.3982	50.6848	FALSE
21	40	BF-left	2672	767.51	92213.8	2050786	1372.39	415.081	34.2896	67.3982	50.6848	FALSE
23	0	YFP-left	1781	205.921	359.393	366746	1210.84	416.943	110.467	53.4378	42.9004	FALSE
23	0	BF-left	1781	784.853	175934	1397824	1210.84	416.943	110.467	53.4378	42.9004	FALSE
23	1	YFP-left	1766	201.536	315.712	355912	1210.61	417.804	109.66	53.3356	42.6285	FALSE
23	1	BF-left	1766	773.839	159319	1366599	1210.61	417.804	109.66	53.3356	42.6285	FALSE
23	2	YFP-left	1773	203.619	384.428	361016	1209.44	415.141	109.564	53.2695	42.8313	FALSE
23	2	BF-left	1773	809.266	180728	1434829	1209.44	415.141	109.564	53.2695	42.8313	FALSE
23	3	YFP-left	1778	322.583	3421.89	573552	1209.02	419.006	110.487	53.2394	42.9907	FALSE
23	3	BF-left	1778	805.577	189216	1432316	1209.02	419.006	110.487	53.2394	42.9907	FALSE
23	4	YFP-left	1750	588.73	19316.4	1030278	1208.99	418.315	105.894	52.5805	42.8129	FALSE
23	4	BF-left	1750	809.519	196189	1416658	1208.99	418.315	105.894	52.5805	42.8129	FALSE
23	5	YFP-left	1791	841.277	43501.3	1506727	1208.84	418.132	108.469	52.851	43.5824	FALSE
23	5	BF-left	1791	809.131	190128	1449154	1208.84	418.132	108.469	52.851	43.5824	FALSE
23	6	YFP-left	1885	1119.98	90173.6	2111171	1208.9	418.137	110.4	54.6796	44.2308	FALSE
23	6	BF-left	1885	814.898	208073	1536082	1208.9	418.137	110.4	54.6796	44.2308	FALSE
23	7	YFP-left	1919	1541.15	171954	2957461	1210.93	416.056	121.165	55.1588	44.5949	FALSE
23	7	BF-left	1919	812.182	216696	1558578	1210.93	416.056	121.165	55.1588	44.5949	FALSE
23	8	YFP-left	1982	1967.63	276279	3899844	1207.58	416.161	120.703	55.4579	45.7858	FALSE
23	8	BF-left	1982	880.982	270570	1746106	1207.58	416.161	120.703	55.4579	45.7858	FALSE
23	9	YFP-left	2048	2281.55	400547	4672615	1205.78	414.711	101.568	54.7456	47.8538	FALSE
23	9	BF-left	2048	52324.6	1.778e+07	107160822	1205.78	414.711	101.568	54.7456	47.8538	FALSE
23	10	YFP-left	1941	2665.84	503980	5174400	1206.77	417.558	109.503	54.9941	45.294	FALSE
23	10	BF-left	1941	889.489	254923	1726499	1206.77	417.558	109.503	54.9941	45.294	FALSE
23	11	YFP-left	1895	3003.41	689421	5691471	1206.21	418.949	114.636	54.4726	44.6344	FALSE
23	11	BF-left	1895	845.086	247913	1601438	1206.21	418.949	114.636	54.4726	44.6344	FALSE
23	12	YFP-left	1927	3263.96	765330	6289654	1204.85	418.445	111.617	54.9577	45.047	FALSE
23	12	BF-left	1927	886.31	266981	1707919	1204.85	418.445	111.617	54.9577	45.047	FALSE
23	13	YFP-left	1984	3319.34	829325	6585564	1204.92	417.664	119.145	54.6903	46.4546	FALSE
23	13	BF-left	1984	909.863	286108	1805168	1204.92	417.664	119.145	54.6903	46.4546	FALSE
23	14	YFP-left	2056	3633.47	846282	7470416	1207.12	417.368	147.309	54.6182	47.9954	FALSE
23	14	BF-left	2056	818.396	243723	1682623	1207.12	417.368	147.309	54.6182	47.9954	FALSE
23	15	YFP-left	2059	3910.67	1.04495e+06	8052060	1206.59	418.104	152.934	54.1657	48.4848	FALSE
23	15	BF-left	2059	828.748	300604	1706393	1206.59	418.104	152.934	54.1657	48.4848	FALSE
23	16	YFP-left	2005	4155.4	1.1351e+06	8331572	1204.5	417.714	176.863	53.3975	48.0278	FALSE
23	16	BF-left	2005	807.592	261378	1619222	1204.5	417.714	176.863	53.3975	48.0278	FALSE
23	17	YFP-left	2019	4278.09	1.34006e+06	8637471	1203.19	418.572	-154.169	54.2219	47.6367	FALSE
23	17	BF-left	2019	830.377	258975	1676531	1203.19	418.572	-154.169	54.2219	47.6367	FALSE
23	18	YFP-left	1978	4328.59	1.37778e+06	8561944	1202.45	419.114	-164.825	53.8881	46.8871	FALSE
23	18	BF-left	1978	825.416	245731	1632672	1202.45	419.114	-164.825	53.8881	46.8871	FALSE
23	19	YFP-left	2006	4436.86	1.53959e+06	8900342	1202.98	418.716	-163.061	54.5896	46.9504	FALSE
23	19	BF-left	2006	849.999	248962	1705097	1202.98	418.716	-163.061	54.5896	46.9504	FALSE
23	20	YFP-left	2021	4559.57	1.70164e+06	9214898	1202.8	419.824	-161.626	54.3453	47.514	FALSE
23	20	BF-left	2021	858.148	247863	1734318	1202.8	419.824	-161.626	54.3453	47.514	FALSE
23	21	YFP-left	2022	4688.74	1.03563e+06	9480624	1201.74	420.816	-155.776	55.1056	47.0087	FALSE
23	21	BF-left	2022	843.942	252346	1706451	1201.74	420.816	-155.776	55.1056	47.0087	FALSE
23	22	YFP-left	2018	4685.35	1.16772e+06	9455028	1200.54	421.957	-165.325	54.7405	47.2961	FALSE
23	22	BF-left	2018	856.547	265478	1728512	1200.54	421.957	-165.325	54.7405	47.2961	FALSE
23	23	YFP-left	2067	4663.69	1.09447e+06	9639851	1197.79	424.359	-162.219	55.1385	48.1033	FALSE
23	23	BF-left	2067	868.62	297077	1795438	1197.79	424.359	-162.219	55.1385	48.1033	FALSE
23	24	YFP-left	2105	4336.08	1.05214e+06	9127449	1195.83	427.043	-140.949	56.1947	48.0501	FALSE
23	24	BF-left	2105	896.359	313866	1886835	1195.83	427.043	-140.949	56.1947	48.0501	FALSE
23	25	YFP-left	2096	4094.85	798346	8582796	1193.77	428.92	-127.311	56.4748	47.5657	FALSE
23	25	BF-left	2096	927.398	287105	1943826	1193.77	428.92	-127.311	56.4748	47.5657	FALSE
23	26	YFP-left	2171	3903.92	702070	8475410	1193.11	429.617	-139.642	56.5829	49.1517	FALSE
23	26	BF-left	2171	914.678	280619	1985766	1193.11	429.617	-139.642	56.5829	49.1517	FALSE
23	27	YFP-left	2213	3651.53	519620	8080828	1192.81	430.446	-143.543	56.3479	50.3169	FALSE
23	27	BF-left	2213	897.504	251421	1986176	1192.81	430.446	-143.543	56.3479	50.3169	FALSE
23	28	YFP-left	2270	3458.32	520798	7850376	1191.33	429.888	-158.256	57.2555	50.7856	FALSE
23	28	BF-left	2270	904.926	266096	2054182	1191.33	429.888	-158.256	57.2555	50.7856	FALSE
23	29	YFP-left	2291	3285.69	407456	7527521	1190.93	430.968	171.534	56.9142	51.6476	FALSE
23	29	BF-left	2291	933.315	262621	2138224	1190.93	430.968	171.534	56.9142	51.6476	FALSE
23	30	YFP-left	2304	3052.36	347828	7032637	1189.37	432.332	168.047	56.6457	51.98	FALSE
23	30	BF-left	2304	895.617	235193	2063501	1189.37	432.332	168.047	56.6457	51.98	FALSE
23	31	YFP-left	2290	2801.94	276418	6416432	1188.25	432.672	164.331	56.1894	52.1241	FALSE
23	31	BF-left	2290	878.579	204706	2011947	1188.25	432.672	164.331	56.1894	52.1241	FALSE
23	32	YFP-left	2265	2656.87	313206	6017801	1187.49	432.887	154.361	56.1592	51.5307	FALSE
23	32	BF-left	2265	842.331	174222	1907879	1187.49	432.887	154.361	56.1592	51.5307	FALSE
23	33	YFP-left	2265	2473.68	246778	5602887	1187.14	432.865	149.284	56.0131	51.7396	FALSE
23	33	BF-left	2265	837.644	180760	1897264	1187.14	432.865	149.284	56.0131	51.7396	FALSE
23	34	YFP-left	2261	2278.05	226864	5150665	1186.05	432.676	99.5881	55.7353	51.8541	FALSE
23	34	BF-left	2261	853.23	198028	1929152	1186.05	432.676	99.5881	55.7353	51.8541	FALSE
23	35	YFP-left	2271	2082.09	201021	4728421	1184.08	432.668	72.7985	56.2885	51.5104	FALSE
23	35	BF-left	2271	858.36	217159	1949336	1184.08	432.668	72.7985	56.2885	51.5104	FALSE
23	36	YFP-left	2285	1810.01	184231	4135874	1174.56	437.49	68.0443	57.4245	50.8002	FALSE
23	36	BF-left	2285	895.365	197662	2045910	1174.56	437.49	68.0443	57.4245	50.8002	FALSE
23	37	YFP-left	2255	1625.3	173515	3665043	1169.4	439.396	72.5224	57.5	50.1491	FALSE
23	37	BF-left	2255	897.989	186830	2024965	1169.4	439.396	72.5224	57.5	50.1491	FALSE
23	38	YFP-left	2194	1453.97	118737	3190014	1166.5	439.893	75.0884	57.9909	48.6747	FALSE
23	38	BF-left	2194	870.254	168481	1909338	1166.5	439.893	75.0884	57.9909	48.6747	FALSE
23	39	YFP-left	2220	1241.79	84161.1	2756775	1166.37	441.179	72.1435	58.2634	48.8979	FALSE
23	39	BF-left	2220	887.112	159058	1969388	1166.37	441.179	72.1435	58.2634	48.8979	FALSE
23	40	YFP-left	2243	1084.24	44179.5	2431942	1167.16	442.343	105.513	57.3015	50.053	FALSE
23	40	BF-left	2243	916.346	197517	2055364	1167.16	442.343	105.513	57.3015	50.053	FALSE
24	0	YFP-left	1258	199.769	313.264	251309	1252.47	436.273	-124.459	44.2383	36.5149	FALSE
24	0	BF-left	1258	753.489	159268	947889	1252.47	436.273	-124.459	44.2383	36.5149	FALSE
24	1	YFP-left	1244	194.84	284.969	242381	1252.28	437.157	-126.78	44.1927	36.1316	FALSE
24	1	BF-left	1244	744.727	154258	926441	1252.28	437.157	-126.78	44.1927	36.1316	FALSE
24	2	YFP-left	1340	192.687	309.097	258201	1251.89	433.436	-116.181	45.4834	37.8634	FALSE
24	2	BF-left	1340	751.572	153243	1007107	1251.89	433.436	-116.181	45.4834	37.8634	FALSE
24	3	YFP-left	1470	248.641	1035.68	365503	1252.12	436.595	-102.896	46.7771	40.4825	FALSE
24	3	BF-left	1470	790.233	172661	1161642	1252.12	436.595	-102.896	46.7771	40.4825	FALSE
24	4	YFP-left	1548	409.272	5738.19	633553	1251.95	436.035	-116.77	47.8616	41.4921	FALSE
24	4	BF-left	1548	736.726	140945	1140452	1251.95	436.035	-116.77	47.8616	41.4921	FALSE
24	5	YFP-left	1680	666.098	21834.7	1119045	1252.66	437.388	-118.782	49.6341	43.3353	FALSE
24	5	BF-left	1680	773.735	167374	1299874	1252.66	437.388	-118.782	49.6341	43.3353	FALSE
24	6	YFP-left	1718	948.955	57148.7	1630305	1253.33	444.878	-154.069	50.7284	43.2038	FALSE
24	6	BF-left	1718	770.937	156871	1324470	1253.33	444.878	-154.069	50.7284	43.2038	FALSE
24	7	YFP-left	1731	1276.93	123228	2210365	1254.21	449.517	-167.723	51.5057	42.8452	FALSE
24	7	BF-left	1731	786.34	175474	1361154	1254.21	449.517	-167.723	51.5057	42.8452	FALSE
24	8	YFP-left	1799	1629.17	246736	2930877	1255.57	456.329	-171.385	52.253	43.9238	FALSE
24	8	BF-left	1799	820.281	187433	1475685	1255.57	456.329	-171.385	52.253	43.9238	FALSE
24	9	YFP-left	1874	1993.11	331208	3735093	1256.18	457.975	-175.603	51.5957	46.3533	FALSE
24	9	BF-left	1874	52055.9	1.92221e+07	97552766	1256.18	457.975	-175.603	51.5957	46.3533	FALSE
24	10	YFP-left	1797	2321.26	487791	4171301	1257.94	462.342	-175.501	52.8104	43.4653	FALSE
24	10	BF-left	1797	768.525	188111	1381040	1257.94	462.342	-175.501	52.8104	43.4653	FALSE
24	11	YFP-left	1808	2638.73	584256	4770825	1258.78	467.367	-171.304	53.1128	43.5482	FALSE
24	11	BF-left	1808	723.518	151891	1308120	1258.78	467.367	-171.304	53.1128	43.5482	FALSE
24	12	YFP-left	1884	2807.58	692475	5289477	1259	470.431	-168.561	53.9307	44.7178	FALSE
24	12	BF-left	1884	720.814	173043	1358013	1259	470.431	-168.561	53.9307	44.7178	FALSE
24	13	YFP-left	2015	2796.55	746977	5635047	1260.67	478.383	-155.282	55.0297	46.9017	FALSE
24	13	BF-left	2015	740.634	187024	1492377	1260.67	478.383	-155.282	55.0297	46.9017	FALSE
24	14	YFP-left	2077	2776.92	839155	5767665	1261.89	480.318	-142.163	55.7511	47.9498	FALSE
24	14	BF-left	2077	723.14	217253	1501962	1261.89	480.318	-142.163	55.7511	47.9498	FALSE
24	15	YFP-left	2205	2835.59	827694	6252472	1264.4	485.339	-129.395	55.9199	50.3922	FALSE
24	15	BF-left	2205	743.225	256069	1638812	1264.4	485.339	-129.395	55.9199	50.3922	FALSE
24	16	YFP-left	2146	2697.98	757332	5789855	1266.34	490.029	-150.437	56.2356	49.1186	FALSE
24	16	BF-left	2146	698.872	138121	1499780	1266.34	490.029	-150.437	56.2356	49.1186	FALSE
24	17	YFP-left	2308	2562.5	615399	5914244	1266.9	492.915	-150.155	56.9323	51.9584	FALSE
24	17	BF-left	2308	760.408	175871	1755022	1266.9	492.915	-150.155	56.9323	51.9584	FALSE
24	18	YFP-left	2265	2659.13	676489	6022940	1267.09	495.128	-150.708	57.6665	50.4295	FALSE
24	18	BF-left	2265	706.636	143920	1600531	1267.09	495.128	-150.708	57.6665	50.4295	FALSE
24	19	YFP-left	2295	2821.09	747595	6474391	1267.67	494.698	-159.12	58.3586	50.7923	FALSE
24	19	BF-left	2295	724.301	166137	1662271	1267.67	494.698	-159.12	58.3586	50.7923	FALSE
24	20	YFP-left	2243	3037.73	894504	6813618	1268.39	495.939	-159.37	59.5182	48.3805	FALSE
24	20	BF-left	2243	697.1	106281	1563596	1268.39	495.939	-159.37	59.5182	48.3805	FALSE
24	21	YFP-left	2266	3305.93	1.21312e+06	7491228	1268.52	496.413	-162.25	59.6353	48.7693	FALSE
24	21	BF-left	2266	694.474	116240	1573678	1268.52	496.413	-162.25	59.6353	48.7693	FALSE
24	22	YFP-left	2268	3496.4	1.35154e+06	7929824	1268.62	497.372	-160.332	58.8089	49.4202	FALSE
24	22	BF-left	2268	717.477	138130	1627238	1268.62	497.372	-160.332	58.8089	49.4202	FALSE
24	23	YFP-left	2248	3752.38	1.565e+06	8435354	1269.12	497.717	-156.996	58.1153	49.5677	FALSE
24	23	BF-left	2248	727.68	148367	1635825	1269.12	497.717	-156.996	58.1153	49.5677	FALSE
24	24	YFP-left	2305	3778.37	1.61856e+06	8709154	1269.38	498.44	-144.939	58.4691	50.4887	FALSE
24	24	BF-left	2305	760.915	155411	1753910	1269.38	498.44	-144.939	58.4691	50.4887	FALSE
24	25	YFP-left	2279	3683.53	1.79369e+06	8394769	1269.69	499.513	-142.402	58.2851	50.2029	FALSE
24	25	BF-left	2279	740.271	149800	1687077	1269.69	499.513	-142.402	58.2851	50.2029	FALSE
24	26	YFP-left	2299	3432.07	1.76615e+06	7890322	1270.55	500.273	-136.222	58.8013	50.2965	FALSE
24	26	BF-left	2299	737.726	186679	1696031	1270.55	500.273	-136.222	58.8013	50.2965	FALSE
24	27	YFP-left	2410	3159.19	1.16333e+06	7613650	1271.25	501.441	-125.246	58.9369	52.5956	FALSE
24	27	BF-left	2410	768.334	175559	1851684	1271.25	501.441	-125.246	58.9369	52.5956	FALSE
24	28	YFP-left	2490	2636.14	777509	6563994	1271.54	501.843	-113.104	58.2811	54.7841	FALSE
24	28	BF-left	2490	795.967	186912	1981957	1271.54	501.843	-113.104	58.2811	54.7841	FALSE
24	29	YFP-left	2563	2316.29	421442	5936661	1271.54	503.549	-113.923	59.6454	55.093	FALSE
24	29	BF-left	2563	807.145	191683	2068713	1271.54	503.549	-113.923	59.6454	55.093	FALSE
24	30	YFP-left	2612	2189.81	250585	5719775	1272.75	505.436	-80.5535	61.631	54.31	FALSE
24	30	BF-left	2612	789.698	161315	2062690	1272.75	505.436	-80.5535	61.631	54.31	FALSE
24	31	YFP-left	2646	2101.95	214651	5561767	1271.92	506.011	-86.149	60.5112	55.7994	FALSE
24	31	BF-left	2646	779.425	141916	2062359	1271.92	506.011	-86.149	60.5112	55.7994	FALSE
24	32	YFP-left	2617	1973.8	173379	5165437	1271.88	507.271	-68.0188	59.9883	55.6645	FALSE
24	32	BF-left	2617	788.922	135180	2064610	1271.88	507.271	-68.0188	59.9883	55.6645	FALSE
24	33	YFP-left	2623	1863.89	142800	4888993	1271.92	508.357	-55.759	60.2082	55.5905	FALSE
24	33	BF-left	2623	792.592	147651	2078970	1271.92	508.357	-55.759	60.2082	55.5905	FALSE
24	34	YFP-left	2623	1739.51	115755	4562723	1271.65	509.103	-47.3569	60.0092	55.7748	FALSE
24	34	BF-left	2623	798.829	146951	2095329	1271.65	509.103	-47.3569	60.0092	55.7748	FALSE
24	35	YFP-left	2652	1538.17	102937	4079220	1271.42	509.976	-46.9832	60.5452	55.8308	FALSE
24	35	BF-left	2652	823.888	149737	2184951	1271.42	509.976	-46.9832	60.5452	55.8308	FALSE
24	36	YFP-left	2594	1327.59	95498.6	3443774	1271.51	511.535	-61.1035	60.0543	55.1817	FALSE
24	36	BF-left	2594	806.449	117374	2091930	1271.51	511.535	-61.1035	60.0543	55.1817	FALSE
24	37	YFP-left	2699	1103.68	48936.3	2978836	1271.36	512.57	-24.1223	60.7622	56.6612	FALSE
24	37	BF-left	2699	844.821	116876	2280171	1271.36	512.57	-24.1223	60.7622	56.6612	FALSE
24	38	YFP-left	2714	987.081	24316.1	2678938	1271.25	513.791	-24.6195	60.8213	56.9682	FALSE
24	38	BF-left	2714	831.501	114027	2256694	1271.25	513.791	-24.6195	60.8213	56.9682	FALSE
24	39	YFP-left	2764	929.951	24789.6	2570385	1270.78	515.718	-30.2022	61.7921	57.068	FALSE
24	39	BF-left	2764	870.274	133492	2405438	1270.78	515.718	-30.2022	61.7921	57.068	FALSE
24	40	YFP-left	2718	903.534	20471.4	2455806	1270.11	516.501	-9.35933	60.8863	57.0792	FALSE
24	40	BF-left	2718	872.833	153606	2372360	1270.11	516.501	-9.35933	60.8863	57.0792	FALSE
32	0	YFP-left	737	194.307	248.02	143204	902.682	1271.22	-28.5056	31.4367	30.0399	FALSE
32	0	BF-left	737	799.465	155166	589206	902.682	1271.22	-28.5056	31.4367	30.0399	FALSE
32	1	YFP-left	725	192.592	230.073	139629	902.411	1271.79	-33.8494	31.2389	29.8441	FALSE
32	1	BF-left	725	783.283	152365	567880	902.411	1271.79	-33.8494	31.2389	29.8441	FALSE
32	2	YFP-left	1064	187.255	248.239	199239	900.267	1260	152.189	37.8604	35.9327	FALSE
32	2	BF-left	1064	809.132	161107	860916	900.267	1260	152.189	37.8604	35.9327	FALSE
32	3	YFP-left	1325	226.54	700.264	300165	901.052	1254.78	149.157	44.0761	38.3505	FALSE
32	3	BF-left	1325	821.099	154628	1087956	901.052	1254.78	149.157	44.0761	38.3505	FALSE
32	4	YFP-left	1503	358.346	4230.53	538594	903.138	1245.07	140.527	47.3959	40.4366	FALSE
32	4	BF-left	1503	868.959	188721	1306046	903.138	1245.07	140.527	47.3959	40.4366	FALSE
32	5	YFP-left	1571	543.029	17095.3	853098	903.189	1242.57	133.038	50.0272	40.1286	FALSE
32	5	BF-left	1571	901.898	238183	1416881	903.189	1242.57	133.038	50.0272	40.1286	FALSE
32	6	YFP-left	1631	760.587	39621.2	1240518	901.731	1239.98	141.937	50.9971	40.8406	FALSE
32	6	BF-left	1631	901.913	233532	1471020	901.731	1239.98	141.937	50.9971	40.8406	FALSE
32	7	YFP-left	1748	979.149	74577.6	1711553	902.208	1238.87	139.026	52.719	42.3381	FALSE
32	7	BF-left	1748	899.972	250946	1573151	902.208	1238.87	139.026	52.719	42.3381	FALSE
32	8	YFP-left	1830	1196	117848	2188686	906.082	1234.7	131.876	54.622	43.0141	FALSE
32	8	BF-left	1830	869.85	213158	1591825	906.082	1234.7	131.876	54.622	43.0141	FALSE
32	9	YFP-left	2030	1470.86	186005	2985848	906.448	1233.89	124.42	56.135	46.1767	FALSE
32	9	BF-left	2030	52384.8	2.26659e+07	106341163	906.448	1233.89	124.42	56.135	46.1767	FALSE
32	10	YFP-left	2013	1875.91	269033	3776207	907.666	1233.37	127.213	57.4041	44.8388	FALSE
32	10	BF-left	2013	866.689	200272	1744644	907.666	1233.37	127.213	57.4041	44.8388	FALSE
32	11	YFP-left	2127	2210.35	393235	4701423	907.197	1231.37	112.139	62.0749	44.7264	FALSE
32	11	BF-left	2127	837.214	178347	1780755	907.197	1231.37	112.139	62.0749	44.7264	FALSE
32	12	YFP-left	2070	2568.36	571131	5316504	908.555	1230.23	127.125	58.2709	45.4101	FALSE
32	12	BF-left	2070	798.587	170241	1653075	908.555	1230.23	127.125	58.2709	45.4101	FALSE
32	13	YFP-left	2064	2891.01	764397	5967047	909.565	1228.62	127.101	58.2787	45.2858	FALSE
32	13	BF-left	2064	790.109	170944	1630786	909.565	1228.62	127.101	58.2787	45.2858	FALSE
32	14	YFP-left	2067	3075.75	905424	6357574	910.412	1227.63	129.313	58.2458	45.376	FALSE
32	14	BF-left	2067	797.533	172495	1648501	910.412	1227.63	129.313	58.2458	45.376	FALSE
32	15	YFP-left	2055	3402.34	968669	6991813	910.957	1226.41	135.268	57.5921	45.6294	FALSE
32	15	BF-left	2055	788.337	148861	1620032	910.957	1226.41	135.268	57.5921	45.6294	FALSE
32	16	YFP-left	2127	3409.96	914493	7252982	910.51	1225.18	143.816	58.1617	46.7365	FALSE
32	16	BF-left	2127	796.093	145264	1693289	910.51	1225.18	143.816	58.1617	46.7365	FALSE
32	17	YFP-left	2180	3527.26	1.0298e+06	7689434	910.813	1224.11	156.16	58.6015	47.5778	FALSE
32	17	BF-left	2180	790.676	137342	1723674	910.813	1224.11	156.16	58.6015	47.5778	FALSE
32	18	YFP-left	2281	3564.53	1.12523e+06	8130686	910.906	1223.09	167.607	59.5201	49.0341	FALSE
32	18	BF-left	2281	777.618	138545	1773746	910.906	1223.09	167.607	59.5201	49.0341	FALSE
32	19	YFP-left	2362	3647.89	1.12545e+06	8616313	911.378	1220.77	171.634	60.3286	50.1124	FALSE
32	19	BF-left	2362	770.42	120618	1819733	911.378	1220.77	171.634	60.3286	50.1124	FALSE
32	20	YFP-left	2444	3740.49	1.29493e+06	9141751	911.7	1219.92	178.844	60.6357	51.5634	FALSE
32	20	BF-left	2444	764.235	117862	1867791	911.7	1219.92	178.844	60.6357	51.5634	FALSE
32	21	YFP-left	2552	3835.22	1.23446e+06	9787482	911.495	1218.13	-172.665	61.1158	53.4047	FALSE
32	21	BF-left	2552	759.061	117730	1937123	911.495	1218.13	-172.665	61.1158	53.4047	FALSE
32	22	YFP-left	2602	4002.58	1.73076e+06	10414718	911.421	1216.8	-165.553	61.6509	54.0358	FALSE
32	22	BF-left	2602	753.99	113313	1961882	911.421	1216.8	-165.553	61.6509	54.0358	FALSE
32	23	YFP-left	2651	3916.22	1.48576e+06	10381895	912.008	1214.08	-166.034	62.5679	54.302	FALSE
32	23	BF-left	2651	764.805	111348	2027498	912.008	1214.08	-166.034	62.5679	54.302	FALSE
32	24	YFP-left	2767	3738.71	890419	10345023	911.818	1210.6	-150.908	64.3383	55.2322	FALSE
32	24	BF-left	2767	796.898	127048	2205016	911.818	1210.6	-150.908	64.3383	55.2322	FALSE
32	25	YFP-left	2892	3770.68	838073	10904806	911.049	1206.94	-109.487	65.7903	56.1519	FALSE
32	25	BF-left	2892	813.209	150481	2351799	911.049	1206.94	-109.487	65.7903	56.1519	FALSE
32	26	YFP-left	2977	3659.22	747735	10893503	911.438	1204.31	-90.2317	66.9499	56.9343	FALSE
32	26	BF-left	2977	804.558	138088	2395169	911.438	1204.31	-90.2317	66.9499	56.9343	FALSE
32	27	YFP-left	3162	3453.88	860050	10921163	912.377	1201.8	-60.8638	73.9717	56.4167	FALSE
32	27	BF-left	3162	779.432	115974	2464565	912.377	1201.8	-60.8638	73.9717	56.4167	FALSE
32	28	YFP-left	2921	3422.37	736942	9996734	911.365	1202.93	-97.1566	65.3594	57.0842	FALSE
32	28	BF-left	2921	775.714	126200	2265862	911.365	1202.93	-97.1566	65.3594	57.0842	FALSE
32	29	YFP-left	2917	3082.57	590353	8991866	911.384	1203.05	-98.8912	65.4591	56.9132	FALSE
32	29	BF-left	2917	785.048	132926	2289986	911.384	1203.05	-98.8912	65.4591	56.9132	FALSE
32	30	YFP-left	2912	2791.14	500337	8127810	911.257	1203.19	-104.085	65.799	56.5208	FALSE
32	30	BF-left	2912	794.349	126533	2313145	911.257	1203.19	-104.085	65.799	56.5208	FALSE
32	31	YFP-left	2926	2352.76	321955	6884167	910.897	1202.77	-108.606	65.8026	56.8125	FALSE
32	31	BF-left	2926	839.759	142892	2457135	910.897	1202.77	-108.606	65.8026	56.8125	FALSE
32	32	YFP-left	2970	1845.87	166131	5482243	911.194	1201.72	-102.957	65.8942	57.7108	FALSE
32	32	BF-left	2970	855.325	147860	2540315	911.194	1201.72	-102.957	65.8942	57.7108	FALSE
32	33	YFP-left	3041	1718.94	166360	5227289	911.925	1200.63	-101.986	66.5733	58.3557	FALSE
32	33	BF-left	3041	819.353	147289	2491651	911.925	1200.63	-101.986	66.5733	58.3557	FALSE
32	34	YFP-left	3086	1584.85	132259	4890853	912.774	1199.14	-109.255	67.1788	58.7515	FALSE
32	34	BF-left	3086	829.673	171684	2560370	912.774	1199.14	-109.255	67.1788	58.7515	FALSE
32	35	YFP-left	3081	1439.33	112794	4434582	913.529	1197.97	-121.606	67.0781	58.7617	FALSE
32	35	BF-left	3081	879.246	203349	2708956	913.529	1197.97	-121.606	67.0781	58.7617	FALSE
32	36	YFP-left	3007	1299.58	103729	3907847	914.265	1197.03	-126.187	66.6167	57.824	FALSE
32	36	BF-left	3007	879.445	205160	2644490	914.265	1197.03	-126.187	66.6167	57.824	FALSE
32	37	YFP-left	2980	1128.01	83337.2	3361471	914.958	1196.62	-123.776	66.8698	57.1349	FALSE
32	37	BF-left	2980	865.115	177645	2578044	914.958	1196.62	-123.776	66.8698	57.1349	FALSE
32	38	YFP-left	3074	888.711	37574.9	2731898	915.129	1195.76	-129.227	67.422	58.3488	FALSE
32	38	BF-left	3074	974.153	209443	2994546	915.129	1195.76	-129.227	67.422	58.3488	FALSE
32	39	YFP-left	3058	812.556	18502.5	2484795	915.524	1194.33	-119.132	67.0087	58.6915	FALSE
32	39	BF-left	3058	912.18	169541	2789445	915.524	1194.33	-119.132	67.0087	58.6915	FALSE
32	40	YFP-left	3093	764.313	23368.1	2364021	917.999	1190.17	-136.47	67.1738	58.9639	FALSE
32	40	BF-left	3093	880.086	198461	2722107	917.999	1190.17	-136.47	67.1738	58.9639	FALSE
34	0	YFP-left	2008	207.293	347.475	416245	943.072	1278.37	169.914	52.7375	48.6466	FALSE
34	0	BF-left	2008	901.237	190518	1809683	943.072	1278.37	169.914	52.7375	48.6466	FALSE
34	1	YFP-left	2013	202.141	343.524	406910	942.834	1279.08	167.566	52.5365	48.9478	FALSE
34	1	BF-left	2013	904.443	203358	1820644	942.834	1279.08	167.566	52.5365	48.9478	FALSE
34	2	YFP-left	1944	195.234	287.42	379534	942.549	1273.01	-178.934	51.1415	48.6628	FALSE
34	2	BF-left	1944	844.653	180019	1642006	942.549	1273.01	-178.934	51.1415	48.6628	FALSE
34	3	YFP-left	1949	237.475	893.03	462839	943.907	1272.46	-151.945	51.1437	48.7925	FALSE
34	3	BF-left	1949	826.013	144929	1609900	943.907	1272.46	-151.945	51.1437	48.7925	FALSE
34	4	YFP-left	1964	357.437	5237.96	702006	945.46	1267.7	-140.558	51.8061	48.7585	FALSE
34	4	BF-left	1964	821.207	147623	1612851	945.46	1267.7	-140.558	51.8061	48.7585	FALSE
34	5	YFP-left	2052	524.411	18092.6	1076091	945.98	1267.86	-169.812	53.3529	49.4499	FALSE
34	5	BF-left	2052	791.04	182086	1623215	945.98	1267.86	-169.812	53.3529	49.4499	FALSE
34	6	YFP-left	2176	762.71	37789.5	1659657	946.13	1268.24	-164.109	56.0223	49.7492	FALSE
34	6	BF-left	2176	836.815	210721	1820910	946.13	1268.24	-164.109	56.0223	49.7492	FALSE
34	7	YFP-left	2326	981.306	85650.1	2282517	948.503	1267.58	-145.165	63.8386	48.3658	FALSE
34	7	BF-left	2326	847.04	232548	1970216	948.503	1267.58	-145.165	63.8386	48.3658	FALSE
34	8	YFP-left	2123	1366.83	151372	2901789	946.929	1269.11	-172.475	55.466	49.1562	FALSE
34	8	BF-left	2123	859.86	235387	1825483	946.929	1269.11	-172.475	55.466	49.1562	FALSE
34	9	YFP-left	2261	1735.78	299509	3924592	946.6	1268.32	-176.429	57.6493	50.073	FALSE
34	9	BF-left	2261	52022.2	2.79727e+07	117622237	946.6	1268.32	-176.429	57.6493	50.073	FALSE
34	10	YFP-left	2076	2155.56	341952	4474942	948.259	1269.33	-177.579	54.203	49.0262	FALSE
34	10	BF-left	2076	860.754	234601	1786926	948.259	1269.33	-177.579	54.203	49.0262	FALSE
34	11	YFP-left	2038	2447.78	431917	4988581	948.198	1269.01	-169.614	54.7	47.6845	FALSE
34	11	BF-left	2038	847.983	245427	1728189	948.198	1269.01	-169.614	54.7	47.6845	FALSE
34	12	YFP-left	2071	2680.58	411405	5551479	948.052	1268.89	-163.462	55.4263	47.7539	FALSE
34	12	BF-left	2071	834.388	231217	1728018	948.052	1268.89	-163.462	55.4263	47.7539	FALSE
34	13	YFP-left	2101	2860.31	451926	6009504	948.174	1268.35	-170.174	55.0347	48.797	FALSE
34	13	BF-left	2101	841.145	220483	1767246	948.174	1268.35	-170.174	55.0347	48.797	FALSE
34	14	YFP-left	2166	3062.99	394807	6634445	948.201	1267.86	-159.479	55.8522	49.5376	FALSE
34	14	BF-left	2166	843.167	235574	1826300	948.201	1267.86	-159.479	55.8522	49.5376	FALSE
34	15	YFP-left	2177	3314.08	678065	7214746	947.633	1265.34	-169.856	55.9208	49.7666	FALSE
34	15	BF-left	2177	827.713	222884	1801931	947.633	1265.34	-169.856	55.9208	49.7666	FALSE
34	16	YFP-left	2269	3589.69	623655	8145002	947.115	1264.32	-169.193	56.2635	51.5196	FALSE
34	16	BF-left	2269	845.207	221947	1917775	947.115	1264.32	-169.193	56.2635	51.5196	FALSE
34	17	YFP-left	2291	3797.72	652177	8700569	947.42	1262.87	-164.874	56.3406	51.9666	FALSE
34	17	BF-left	2291	833.043	207535	1908501	947.42	1262.87	-164.874	56.3406	51.9666	FALSE
34	18	YFP-left	2381	3817.63	869865	9089776	948.154	1261.68	-167.088	57.5126	52.8734	FALSE
34	18	BF-left	2381	826.106	190897	1966959	948.154	1261.68	-167.088	57.5126	52.8734	FALSE
34	19	YFP-left	2366	3908.7	718579	9247986	948.415	1259.52	-175.686	56.7727	53.4608	FALSE
34	19	BF-left	2366	824.587	203893	1950974	948.415	1259.52	-175.686	56.7727	53.4608	FALSE
34	20	YFP-left	2445	4005.07	740937	9792406	949.005	1259.19	-163.395	57.6753	54.2378	FALSE
34	20	BF-left	2445	831.79	194027	2033727	949.005	1259.19	-163.395	57.6753	54.2378	FALSE
34	21	YFP-left	2474	3740.35	694080	9253614	948.373	1258.35	173.902	57.4017	55.1143	FALSE
34	21	BF-left	2474	843.363	204350	2086481	948.373	1258.35	173.902	57.4017	55.1143	FALSE
34	22	YFP-left	2495	3512.9	530596	8764689	947.489	1257.52	-176.932	57.6748	55.3048	FALSE
34	22	BF-left	2495	864.568	218467	2157097	947.489	1257.52	-176.932	57.6748	55.3048	FALSE
34	23	YFP-left	2602	3586.72	446226	9332647	947.106	1255.63	-162.122	59.4596	55.8856	FALSE
34	23	BF-left	2602	874.683	238828	2275926	947.106	1255.63	-162.122	59.4596	55.8856	FALSE
34	24	YFP-left	2628	3640.81	559177	9568056	946.184	1253.14	-147.04	59.8657	56.0088	FALSE
34	24	BF-left	2628	879.489	230715	2311296	946.184	1253.14	-147.04	59.8657	56.0088	FALSE
34	25	YFP-left	2618	3546.57	651305	9284920	945.841	1250.78	-171.416	59.5719	56.0854	FALSE
34	25	BF-left	2618	865.378	217521	2265559	945.841	1250.78	-171.416	59.5719	56.0854	FALSE
34	26	YFP-left	2590	3371.95	564934	8733358	945.949	1249.72	-170.004	58.9484	56.1068	FALSE
34	26	BF-left	2590	857.81	216009	2221729	945.949	1249.72	-170.004	58.9484	56.1068	FALSE
34	27	YFP-left	2579	3062.28	556926	7897629	946.329	1249.26	166.999	58.7551	56.0453	FALSE
34	27	BF-left	2579	881.164	257781	2272523	946.329	1249.26	166.999	58.7551	56.0453	FALSE
34	28	YFP-left	2636	2756.28	441682	7265565	946.352	1248.04	140.578	59.5334	56.4798	FALSE
34	28	BF-left	2636	885.134	247004	2333213	946.352	1248.04	140.578	59.5334	56.4798	FALSE
34	29	YFP-left	2591	2430.17	257629	6296565	946.727	1247.21	151.152	60.5072	54.7191	FALSE
34	29	BF-left	2591	846.073	233430	2192174	946.727	1247.21	151.152	60.5072	54.7191	FALSE
34	30	YFP-left	2669	2125.59	179584	5673207	946.516	1247.7	142.833	60.0424	56.7035	FALSE
34	30	BF-left	2669	836.077	176153	2231489	946.516	1247.7	142.833	60.0424	56.7035	FALSE
34	31	YFP-left	2753	1668.57	117397	4593583	945.799	1247.73	146.338	61.0307	57.5637	FALSE
34	31	BF-left	2753	858.651	172141	2363865	945.799	1247.73	146.338	61.0307	57.5637	FALSE
34	32	YFP-left	2779	1504.97	88594.7	4182301	945.967	1247.19	151.936	61.1746	57.9696	FALSE
34	32	BF-left	2779	867.172	164162	2409870	945.967	1247.19	151.936	61.1746	57.9696	FALSE
34	33	YFP-left	2755	1429.9	55365.7	3939381	946.007	1246.95	157.062	61.4197	57.3591	FALSE
34	33	BF-left	2755	863.066	189497	2377746	946.007	1246.95	157.062	61.4197	57.3591	FALSE
34	34	YFP-left	2762	1298.25	61033.7	3585768	946.515	1246.03	157.008	61.8326	57.0535	FALSE
34	34	BF-left	2762	864.601	171054	2388027	946.515	1246.03	157.008	61.8326	57.0535	FALSE
34	35	YFP-left	2748	1148.81	63462.1	3156917	947.832	1244.21	139.806	60.6522	57.8685	FALSE
34	35	BF-left	2748	877.697	164165	2411911	947.832	1244.21	139.806	60.6522	57.8685	FALSE
34	36	YFP-left	2742	1041.78	40306.3	2856570	948.327	1242.72	133.935	60.1319	58.1966	FALSE
34	36	BF-left	2742	865.014	147805	2371869	948.327	1242.72	133.935	60.1319	58.1966	FALSE
34	37	YFP-left	2677	934.055	34069.4	2500466	949.123	1241.34	152.282	60.8839	56.2397	FALSE
34	37	BF-left	2677	860.455	149448	2303437	949.123	1241.34	152.282	60.8839	56.2397	FALSE
34	38	YFP-left	2763	761.484	10918.8	2103981	948.909	1241.17	170.156	61.5622	57.3112	FALSE
34	38	BF-left	2763	876.582	144028	2421996	948.909	1241.17	170.156	61.5622	57.3112	FALSE
34	39	YFP-left	2877	680.716	10774.7	1958420	950.038	1239.67	178.669	62.5418	58.7558	FALSE
34	39	BF-left	2877	890.087	140085	2560780	950.038	1239.67	178.669	62.5418	58.7558	FALSE
34	40	YFP-left	2773	650.025	9749.39	1802520	952.298	1236.69	150.532	60.8581	58.2635	FALSE
34	40	BF-left	2773	875.371	190373	2427403	952.298	1236.69	150.532	60.8581	58.2635	FALSE
35	0	YFP-left	1800	203.975	311.153	367155	877.108	1309.43	-13.7628	50.9178	45.1242	FALSE
35	0	BF-left	1800	871.991	166819	1569584	877.108	1309.43	-13.7628	50.9178	45.1242	FALSE
35	1	YFP-left	1817	198.729	280.586	361090	877.061	1309.95	-22.0463	51.1331	45.3385	FALSE
35	1	BF-left	1817	882.534	168941	1603565	877.061	1309.95	-22.0463	51.1331	45.3385	FALSE
35	2	YFP-left	1912	196.872	309.556	376420	877.677	1305.93	41.8131	51.6657	47.2382	FALSE
35	2	BF-left	1912	870.72	169360	1664816	877.677	1305.93	41.8131	51.6657	47.2382	FALSE
35	3	YFP-left	1932	271.177	1330.48	523914	880.454	1310.98	7.98926	52.3373	47.2094	FALSE
35	3	BF-left	1932	919.606	173129	1776679	880.454	1310.98	7.98926	52.3373	47.2094	FALSE
35	4	YFP-left	1905	485.71	7817.37	925277	884.012	1311.41	5.64233	50.966	47.9005	FALSE
35	4	BF-left	1905	904.944	201841	1723918	884.012	1311.41	5.64233	50.966	47.9005	FALSE
35	5	YFP-left	1860	840.499	34661.7	1563328	881.99	1312.66	-108.844	50.475	47.5438	FALSE
35	5	BF-left	1860	892.347	208103	1659766	881.99	1312.66	-108.844	50.475	47.5438	FALSE
35	6	YFP-left	1791	1283.62	104137	2298968	879.893	1312.71	-150.306	50.2994	46.3836	FALSE
35	6	BF-left	1791	889.296	213002	1592729	879.893	1312.71	-150.306	50.2994	46.3836	FALSE
35	7	YFP-left	1839	1628.99	186762	2995719	880.529	1312.14	-130.688	51.1891	46.3288	FALSE
35	7	BF-left	1839	901.154	212475	1657222	880.529	1312.14	-130.688	51.1891	46.3288	FALSE
35	8	YFP-left	1713	2011.99	251415	3446543	880.65	1312.5	150.757	50.8293	43.4359	FALSE
35	8	BF-left	1713	860.45	184519	1473951	880.65	1312.5	150.757	50.8293	43.4359	FALSE
35	9	YFP-left	1998	2102.7	327810	4201204	880.808	1311.07	-170.51	53.4508	47.7827	FALSE
35	9	BF-left	1998	52574.4	2.16325e+07	105043707	880.808	1311.07	-170.51	53.4508	47.7827	FALSE
35	10	YFP-left	1957	2491.24	360039	4875347	881.715	1308.94	-172.475	52.5712	47.7679	FALSE
35	10	BF-left	1957	893.276	252108	1748141	881.715	1308.94	-172.475	52.5712	47.7679	FALSE
35	11	YFP-left	1801	2979.31	513806	5365735	881.154	1309.31	166.026	54.3569	43.2854	FALSE
35	11	BF-left	1801	840.511	224898	1513760	881.154	1309.31	166.026	54.3569	43.2854	FALSE
35	12	YFP-left	1999	3271.93	692189	6540591	880.285	1306.99	-175.633	52.773	48.4976	FALSE
35	12	BF-left	1999	922.137	307237	1843351	880.285	1306.99	-175.633	52.773	48.4976	FALSE
35	13	YFP-left	1866	3718.05	910704	6937877	879.704	1306.43	154.682	54.0064	44.7435	FALSE
35	13	BF-left	1866	855.713	251146	1596760	879.704	1306.43	154.682	54.0064	44.7435	FALSE
35	14	YFP-left	1845	3974.46	1.14149e+06	7332870	879.708	1305.08	154.941	53.9122	44.2027	FALSE
35	14	BF-left	1845	869.181	282717	1603639	879.708	1305.08	154.941	53.9122	44.2027	FALSE
35	15	YFP-left	1833	4263.02	1.48021e+06	7814124	880.194	1304.27	154.329	54.1171	43.6654	FALSE
35	15	BF-left	1833	858.701	266762	1573999	880.194	1304.27	154.329	54.1171	43.6654	FALSE
35	16	YFP-left	1828	4440.23	1.57017e+06	8116749	880.562	1303.9	149.049	55.0629	42.7524	FALSE
35	16	BF-left	1828	801.173	203944	1464545	880.562	1303.9	149.049	55.0629	42.7524	FALSE
35	17	YFP-left	1905	4380.03	1.979e+06	8343954	881.571	1305.21	156.344	54.0053	45.4385	FALSE
35	17	BF-left	1905	807.434	245516	1538161	881.571	1305.21	156.344	54.0053	45.4385	FALSE
35	18	YFP-left	1913	4397.67	2.18199e+06	8412734	881.743	1305.13	160.278	53.6904	45.8452	FALSE
35	18	BF-left	1913	778.87	197234	1489979	881.743	1305.13	160.278	53.6904	45.8452	FALSE
35	19	YFP-left	1883	4474.61	1.68511e+06	8425697	882.084	1303.83	165.726	53.805	45.11	FALSE
35	19	BF-left	1883	793.128	210657	1493460	882.084	1303.83	165.726	53.805	45.11	FALSE
35	20	YFP-left	1916	4591.35	1.44174e+06	8797030	882.685	1304.31	162.369	54.3147	45.3527	FALSE
35	20	BF-left	1916	798.051	213675	1529065	882.685	1304.31	162.369	54.3147	45.3527	FALSE
35	21	YFP-left	1977	4665.26	1.3615e+06	9223214	882.376	1303.98	155.598	54.9392	46.3111	FALSE
35	21	BF-left	1977	798.697	204462	1579023	882.376	1303.98	155.598	54.9392	46.3111	FALSE
35	22	YFP-left	1950	4687.1	1.34091e+06	9139848	882.363	1304.19	173.499	54.2397	46.3913	FALSE
35	22	BF-left	1950	764.026	182543	1489851	882.363	1304.19	173.499	54.2397	46.3913	FALSE
35	23	YFP-left	2052	4850.85	1.42813e+06	9953953	883.305	1302.7	179.338	56.1007	47.1235	FALSE
35	23	BF-left	2052	794.464	188016	1630241	883.305	1302.7	179.338	56.1007	47.1235	FALSE
35	24	YFP-left	2124	4921.98	1.25969e+06	10454296	883.961	1300.68	164.122	56.9208	48.4094	FALSE
35	24	BF-left	2124	824.202	198664	1750605	883.961	1300.68	164.122	56.9208	48.4094	FALSE
35	25	YFP-left	2121	4815.37	1.47171e+06	10213395	883.54	1300.69	165.107	56.5816	49.4253	FALSE
35	25	BF-left	2121	810.079	209765	1718177	883.54	1300.69	165.107	56.5816	49.4253	FALSE
35	26	YFP-left	2178	4591.25	1.1767e+06	9999739	883.934	1299.95	140.433	57.3682	49.0151	FALSE
35	26	BF-left	2178	789.614	204923	1719780	883.934	1299.95	140.433	57.3682	49.0151	FALSE
35	27	YFP-left	2281	4201.29	995035	9583151	883.477	1300.92	121.429	57.5312	53.9711	FALSE
35	27	BF-left	2281	799.868	194512	1824499	883.477	1300.92	121.429	57.5312	53.9711	FALSE
35	28	YFP-left	2345	3892.4	659304	9127687	882.829	1300.92	130.62	58.3716	52.7629	FALSE
35	28	BF-left	2345	794.092	187035	1862146	882.829	1300.92	130.62	58.3716	52.7629	FALSE
35	29	YFP-left	2405	3646.59	489443	8770055	882.233	1302.04	155.378	58.7127	52.5941	FALSE
35	29	BF-left	2405	815.809	194886	1962021	882.233	1302.04	155.378	58.7127	52.5941	FALSE
35	30	YFP-left	2482	3334.83	324035	8277042	881.156	1302.54	149.345	59.3211	53.6926	FALSE
35	30	BF-left	2482	808.303	179296	2006209	881.156	1302.54	149.345	59.3211	53.6926	FALSE
35	31	YFP-left	2597	3007.65	311870	7810868	880.656	1301.64	-176.639	60.3735	55.1437	FALSE
35	31	BF-left	2597	783.906	151147	2035805	880.656	1301.64	-176.639	60.3735	55.1437	FALSE
35	32	YFP-left	2717	2732.5	318928	7424193	880.559	1298.58	-173.653	61.7794	56.3043	FALSE
35	32	BF-left	2717	790.322	154787	2147304	880.559	1298.58	-173.653	61.7794	56.3043	FALSE
35	33	YFP-left	2894	2509.71	241155	7263104	880.117	1296.4	-174.721	62.7386	58.9185	FALSE
35	33	BF-left	2894	804.786	156217	2329051	880.117	1296.4	-174.721	62.7386	58.9185	FALSE
35	34	YFP-left	3016	2230.86	207356	6728273	879.266	1295.09	-121.988	63.381	60.9613	FALSE
35	34	BF-left	3016	817.665	138240	2466077	879.266	1295.09	-121.988	63.381	60.9613	FALSE
35	35	YFP-left	3049	1711.65	129859	5218826	878.631	1295.02	-84.0337	63.303	61.7894	FALSE
35	35	BF-left	3049	840.527	149657	2562766	878.631	1295.02	-84.0337	63.303	61.7894	FALSE
35	36	YFP-left	3088	1534.12	100714	4737365	879.262	1296.17	-168.837	63.7592	62.0088	FALSE
35	36	BF-left	3088	803.196	130941	2480268	879.262	1296.17	-168.837	63.7592	62.0088	FALSE
35	37	YFP-left	3146	1422.57	65643	4475411	879.189	1297.05	120.229	64.5768	62.4329	FALSE
35	37	BF-left	3146	814.416	139789	2562152	879.189	1297.05	120.229	64.5768	62.4329	FALSE
35	38	YFP-left	3208	1290.7	46307.9	4140574	878.781	1297.09	100.322	65.1999	62.8715	FALSE
35	38	BF-left	3208	790.891	117961	2537177	878.781	1297.09	100.322	65.1999	62.8715	FALSE
35	39	YFP-left	3199	1186.73	42533.9	3796362	879.136	1296.87	119.099	66.362	61.8017	FALSE
35	39	BF-left	3199	793.878	125792	2539617	879.136	1296.87	119.099	66.362	61.8017	FALSE
35	40	YFP-left	3148	1080.43	42218.2	3401203	879.42	1295.8	90.4703	64.2532	62.6614	FALSE
35	40	BF-left	3148	816.537	136642	2570457	879.42	1295.8	90.4703	64.2532	62.6614	FALSE
36	0	YFP-left	1446	207.625	312.955	300226	917.207	1316.64	-30.6704	47.0713	39.5013	FALSE
36	0	BF-left	1446	924.645	328371	1337037	917.207	1316.64	-30.6704	47.0713	39.5013	FALSE
36	1	YFP-left	1427	203.42	301.861	290280	916.758	1317.58	-17.2272	46.5854	39.5713	FALSE
36	1	BF-left	1427	917.676	326108	1309523	916.758	1317.58	-17.2272	46.5854	39.5713	FALSE
36	2	YFP-left	1401	199.542	284.831	279558	918.419	1313.24	-17.0908	46.6689	39.0408	FALSE
36	2	BF-left	1401	894.744	278187	1253537	918.419	1313.24	-17.0908	46.6689	39.0408	FALSE
36	3	YFP-left	1485	262.877	1054.05	390372	921.535	1314.83	-14.0177	46.3129	41.3681	FALSE
36	3	BF-left	1485	989.459	574142	1469346	921.535	1314.83	-14.0177	46.3129	41.3681	FALSE
36	4	YFP-left	1411	481.567	9111.18	679491	926.369	1309.86	-32.9453	46.8424	38.871	FALSE
36	4	BF-left	1411	938.654	366792	1324441	926.369	1309.86	-32.9453	46.8424	38.871	FALSE
36	5	YFP-left	1511	815.242	36975.5	1231830	926.332	1309.77	-24.0269	48.1542	40.2966	FALSE
36	5	BF-left	1511	984.245	517147	1487194	926.332	1309.77	-24.0269	48.1542	40.2966	FALSE
36	6	YFP-left	1401	1232.33	80377.6	1726500	925.238	1312.05	-41.8009	45.8268	39.2836	FALSE
36	6	BF-left	1401	850.054	280767	1190925	925.238	1312.05	-41.8009	45.8268	39.2836	FALSE
36	7	YFP-left	1506	1488.39	135431	2241513	925.09	1311.11	-39.5487	48.0851	40.1582	FALSE
36	7	BF-left	1506	926.788	387172	1395743	925.09	1311.11	-39.5487	48.0851	40.1582	FALSE
36	8	YFP-left	1581	1797.57	148860	2841956	925.772	1310.27	-0.86978	48.3805	41.966	FALSE
36	8	BF-left	1581	922.301	365415	1458158	925.772	1310.27	-0.86978	48.3805	41.966	FALSE
36	9	YFP-left	1746	2129.67	339753	3718412	927.869	1309.31	83.638	53.0077	42.6536	FALSE
36	9	BF-left	1746	52507.4	2.19723e+07	91677910	927.869	1309.31	83.638	53.0077	42.6536	FALSE
36	10	YFP-left	1640	2625.25	399982	4305412	931.186	1310.01	94.8044	51.199	41.1069	FALSE
36	10	BF-left	1640	927.041	299471	1520347	931.186	1310.01	94.8044	51.199	41.1069	FALSE
36	11	YFP-left	1566	3106.79	547931	4865237	930.972	1311.16	168.552	52.7158	38.6593	FALSE
36	11	BF-left	1566	854.049	241722	1337441	930.972	1311.16	168.552	52.7158	38.6593	FALSE
36	12	YFP-left	1513	3542.46	641601	5359739	929.219	1309.96	159.996	51.8386	37.9282	FALSE
36	12	BF-left	1513	842.519	248445	1274731	929.219	1309.96	159.996	51.8386	37.9282	FALSE
36	13	YFP-left	1512	3838.71	943872	5804126	929.568	1308.65	162.539	52.9386	37.377	FALSE
36	13	BF-left	1512	852.526	287039	1289019	929.568	1308.65	162.539	52.9386	37.377	FALSE
36	14	YFP-left	1502	4189.7	1.0248e+06	6292925	929.353	1308.65	154.634	53.0413	37.1754	FALSE
36	14	BF-left	1502	839.794	287851	1261371	929.353	1308.65	154.634	53.0413	37.1754	FALSE
36	15	YFP-left	1549	4434.11	1.17023e+06	6868441	932.206	1308.38	166.02	53.7945	37.654	FALSE
36	15	BF-left	1549	826.34	251872	1280001	932.206	1308.38	166.02	53.7945	37.654	FALSE
36	16	YFP-left	1684	4504.29	1.00536e+06	7585222	937.901	1309.21	176.211	54.5091	40.272	FALSE
36	16	BF-left	1684	834.675	193147	1405593	937.901	1309.21	176.211	54.5091	40.272	FALSE
36	17	YFP-left	1686	4726.08	1.18701e+06	7968174	938.307	1308.49	-179.637	55.0001	40.0709	FALSE
36	17	BF-left	1686	813.225	203608	1371098	938.307	1308.49	-179.637	55.0001	40.0709	FALSE
36	18	YFP-left	1773	4825.24	1.33844e+06	8555142	938.897	1307.71	174.495	56.3304	40.8277	FALSE
36	18	BF-left	1773	819.932	219866	1453740	938.897	1307.71	174.495	56.3304	40.8277	FALSE
36	19	YFP-left	1856	5036.34	1.15649e+06	9347446	939.535	1306.11	175.636	56.7897	42.5012	FALSE
36	19	BF-left	1856	843.808	248009	1566108	939.535	1306.11	175.636	56.7897	42.5012	FALSE
36	20	YFP-left	1946	5158.03	1.42277e+06	10037533	939.943	1306.92	172.106	57.5294	43.9492	FALSE
36	20	BF-left	1946	835.51	237459	1625902	939.943	1306.92	172.106	57.5294	43.9492	FALSE
36	21	YFP-left	2082	5098.71	1.21052e+06	10615504	939.102	1307.1	174.061	58.7256	45.9023	FALSE
36	21	BF-left	2082	822.221	229974	1711864	939.102	1307.1	174.061	58.7256	45.9023	FALSE
36	22	YFP-left	2216	5159.27	1.24532e+06	11432941	938.147	1307.25	171.983	59.8792	47.9375	FALSE
36	22	BF-left	2216	843.373	243715	1868914	938.147	1307.25	171.983	59.8792	47.9375	FALSE
36	23	YFP-left	2325	5254.95	1.13952e+06	12217765	938.626	1306.63	169.542	60.0675	49.9772	FALSE
36	23	BF-left	2325	847.218	235823	1969783	938.626	1306.63	169.542	60.0675	49.9772	FALSE
36	24	YFP-left	2438	5235.54	1.23115e+06	12764243	939.521	1306.31	170.368	61.3075	51.3271	FALSE
36	24	BF-left	2438	830.466	212844	2024677	939.521	1306.31	170.368	61.3075	51.3271	FALSE
36	25	YFP-left	2559	5012.89	1.12738e+06	12827974	939.541	1305.18	163.85	61.5076	53.6274	FALSE
36	25	BF-left	2559	848.313	203954	2170833	939.541	1305.18	163.85	61.5076	53.6274	FALSE
36	26	YFP-left	2669	4761.36	1.19438e+06	12708058	940.018	1304.78	156.537	62.9655	54.604	FALSE
36	26	BF-left	2669	840.353	174803	2242903	940.018	1304.78	156.537	62.9655	54.604	FALSE
36	27	YFP-left	2778	4341.75	863904	12061387	940.47	1304.87	154.565	63.742	56.0672	FALSE
36	27	BF-left	2778	836.518	170508	2323846	940.47	1304.87	154.565	63.742	56.0672	FALSE
36	28	YFP-left	2893	4024.68	821388	11643397	940.865	1304.12	151.867	64.9564	57.2669	FALSE
36	28	BF-left	2893	833.981	148510	2412706	940.865	1304.12	151.867	64.9564	57.2669	FALSE
36	29	YFP-left	3140	3128.25	540109	9822703	941.385	1303.68	115.937	64.8665	61.773	FALSE
36	29	BF-left	3140	936.924	216757	2941940	941.385	1303.68	115.937	64.8665	61.773	FALSE
36	30	YFP-left	3097	2732.75	325872	8463324	941.617	1304.13	141.043	66.9828	59.1651	FALSE
36	30	BF-left	3097	870.186	179422	2694966	941.617	1304.13	141.043	66.9828	59.1651	FALSE
36	31	YFP-left	3051	2555.78	346962	7797696	941.504	1304.85	143.483	67.5176	58.1283	FALSE
36	31	BF-left	3051	835.914	173347	2550375	941.504	1304.85	143.483	67.5176	58.1283	FALSE
36	32	YFP-left	3090	2353.47	288884	7272215	942.006	1304.07	135.467	66.4634	59.6181	FALSE
36	32	BF-left	3090	860.875	182229	2660104	942.006	1304.07	135.467	66.4634	59.6181	FALSE
36	33	YFP-left	3122	2110.18	239627	6587985	941.972	1303.67	128.302	66.3561	60.1086	FALSE
36	33	BF-left	3122	874.782	179204	2731070	941.972	1303.67	128.302	66.3561	60.1086	FALSE
36	34	YFP-left	3155	1862.07	203591	5874843	941.95	1303.16	128.441	66.2422	60.8244	FALSE
36	34	BF-left	3155	881.034	177380	2779661	941.95	1303.16	128.441	66.2422	60.8244	FALSE
36	35	YFP-left	3137	1596.75	143366	5009015	943.632	1302.24	140.436	66.3682	60.5352	FALSE
36	35	BF-left	3137	860.507	165551	2699409	943.632	1302.24	140.436	66.3682	60.5352	FALSE
36	36	YFP-left	3169	1428.3	89000	4526280	944.693	1300.54	134.181	66.756	60.7063	FALSE
36	36	BF-left	3169	859.967	156827	2725236	944.693	1300.54	134.181	66.756	60.7063	FALSE
36	37	YFP-left	3290	1257.89	86853.6	4138471	945.231	1299.43	115.174	67.3698	62.262	FALSE
36	37	BF-left	3290	849.823	147828	2795917	945.231	1299.43	115.174	67.3698	62.262	FALSE
36	38	YFP-left	3356	1050.34	54386.1	3524931	945.101	1298.85	117.607	68.431	62.5753	FALSE
36	38	BF-left	3356	869.742	149999	2918854	945.101	1298.85	117.607	68.431	62.5753	FALSE
36	39	YFP-left	3375	989.576	49412.4	3339820	945.709	1298.46	121.448	68.2926	63.0226	FALSE
36	39	BF-left	3375	864.979	149691	2919304	945.709	1298.46	121.448	68.2926	63.0226	FALSE
36	40	YFP-left	3346	899.551	32362.6	3009896	952.127	1296.32	142.898	68.9774	61.8802	FALSE
36	40	BF-left	3346	836.172	133243	2797833	952.127	1296.32	142.898	68.9774	61.8802	FALSE
37	0	YFP-left	1781	209.651	340.513	373388	938.713	1351.34	-115.264	54.3454	42.0426	FALSE
37	0	BF-left	1781	1115.19	528494	1986149	938.713	1351.34	-115.264	54.3454	42.0426	FALSE
37	1	YFP-left	1780	205.34	317.787	365506	938.579	1352.07	-116.461	53.6064	42.5112	FALSE
37	1	BF-left	1780	1097.62	488442	1953759	938.579	1352.07	-116.461	53.6064	42.5112	FALSE
37	2	YFP-left	1900	204.768	364.102	389059	935.368	1350.14	-119.446	56.7218	42.8883	FALSE
37	2	BF-left	1900	1116.35	594295	2121068	935.368	1350.14	-119.446	56.7218	42.8883	FALSE
37	3	YFP-left	1850	289.172	1637.12	534969	934.181	1354.18	-127.148	57.0396	41.7106	FALSE
37	3	BF-left	1850	1055.66	595942	1952976	934.181	1354.18	-127.148	57.0396	41.7106	FALSE
37	4	YFP-left	1821	547.739	11831.6	997433	933.205	1351.03	-136.301	55.8927	42.0363	FALSE
37	4	BF-left	1821	1023.28	462013	1863386	933.205	1351.03	-136.301	55.8927	42.0363	FALSE
37	5	YFP-left	1870	893.535	50199.7	1670910	933.934	1352.22	-132.278	55.343	43.473	FALSE
37	5	BF-left	1870	1042.2	490401	1948915	933.934	1352.22	-132.278	55.343	43.473	FALSE
37	6	YFP-left	1749	1308.22	134375	2288076	933.438	1353.83	-130.094	57.0176	39.8225	FALSE
37	6	BF-left	1749	956.982	370281	1673762	933.438	1353.83	-130.094	57.0176	39.8225	FALSE
37	7	YFP-left	1836	1760.3	242669	3231905	934.308	1352.26	-118.848	55.9805	42.1737	FALSE
37	7	BF-left	1836	1027.89	477261	1887208	934.308	1352.26	-118.848	55.9805	42.1737	FALSE
37	8	YFP-left	1804	2117.26	327873	3819529	935.833	1353.73	-119.322	57.3993	40.692	FALSE
37	8	BF-left	1804	961.558	352283	1734651	935.833	1353.73	-119.322	57.3993	40.692	FALSE
37	9	YFP-left	1999	2163.13	325403	4324104	936.161	1352.81	-116.325	57.8841	44.3721	FALSE
37	9	BF-left	1999	52970.9	1.98593e+07	105888845	936.161	1352.81	-116.325	57.8841	44.3721	FALSE
37	10	YFP-left	1907	2508.56	354967	4783817	939.493	1354.88	-104.694	57.128	43.2254	FALSE
37	10	BF-left	1907	935.006	277965	1783057	939.493	1354.88	-104.694	57.128	43.2254	FALSE
37	11	YFP-left	1921	2844.53	499188	5464337	942.184	1352.25	-110.983	58.4758	42.7945	FALSE
37	11	BF-left	1921	930.018	283505	1786565	942.184	1352.25	-110.983	58.4758	42.7945	FALSE
37	12	YFP-left	1871	3246.36	621459	6073943	941.04	1348.63	-153.329	59.1594	41.3449	FALSE
37	12	BF-left	1871	911.676	294408	1705745	941.04	1348.63	-153.329	59.1594	41.3449	FALSE
37	13	YFP-left	1818	3588.49	600563	6523870	940.422	1348.34	-179.173	58.2916	40.8862	FALSE
37	13	BF-left	1818	881.398	262998	1602382	940.422	1348.34	-179.173	58.2916	40.8862	FALSE
37	14	YFP-left	1837	3840.18	623739	7054411	939.986	1348.92	170.011	57.9754	41.2863	FALSE
37	14	BF-left	1837	879.207	227203	1615103	939.986	1348.92	170.011	57.9754	41.2863	FALSE
37	15	YFP-left	1861	4117.46	991222	7662598	939.703	1349.01	165.958	59.1428	40.8775	FALSE
37	15	BF-left	1861	878.71	234105	1635279	939.703	1349.01	165.958	59.1428	40.8775	FALSE
37	16	YFP-left	1923	4298.54	1.0485e+06	8266099	939.773	1349.18	163.101	58.9439	42.2697	FALSE
37	16	BF-left	1923	939.085	261514	1805860	939.773	1349.18	163.101	58.9439	42.2697	FALSE
37	17	YFP-left	1979	4055.44	846820	8025716	940.862	1348.88	162.084	58.5317	43.5833	FALSE
37	17	BF-left	1979	972.307	280420	1924196	940.862	1348.88	162.084	58.5317	43.5833	FALSE
37	18	YFP-left	2006	4146.09	873752	8317051	941.247	1348.73	148.763	59.9023	43.1066	FALSE
37	18	BF-left	2006	940.045	268702	1885731	941.247	1348.73	148.763	59.9023	43.1066	FALSE
37	19	YFP-left	2077	4355.7	1.02663e+06	9046787	941.505	1349.07	151.764	59.8067	44.6879	FALSE
37	19	BF-left	2077	918.53	311263	1907786	941.505	1349.07	151.764	59.8067	44.6879	FALSE
37	20	YFP-left	2010	4580.16	1.08344e+06	9206114	941.97	1351.93	160.775	58.8345	44.4858	FALSE
37	20	BF-left	2010	892.929	300435	1794787	941.97	1351.93	160.775	58.8345	44.4858	FALSE
37	21	YFP-left	1974	4767.29	1.24092e+06	9410622	942.01	1353.07	149.791	59.4309	43.344	FALSE
37	21	BF-left	1974	864.567	293555	1706655	942.01	1353.07	149.791	59.4309	43.344	FALSE
37	22	YFP-left	1992	4959.61	1.30253e+06	9879542	941.284	1353.1	152.306	59.5584	43.5649	FALSE
37	22	BF-left	1992	836.347	249851	1666004	941.284	1353.1	152.306	59.5584	43.5649	FALSE
37	23	YFP-left	1983	5169.95	1.63044e+06	10252018	940.681	1353.26	146.214	60.4502	42.9809	FALSE
37	23	BF-left	1983	845.411	222006	1676450	940.681	1353.26	146.214	60.4502	42.9809	FALSE
37	24	YFP-left	2060	5228.94	1.91842e+06	10771607	939.7	1353.07	142.825	60.4918	44.1284	FALSE
37	24	BF-left	2060	886.065	206156	1825294	939.7	1353.07	142.825	60.4918	44.1284	FALSE
37	25	YFP-left	2121	5021.15	1.97836e+06	10649852	935.097	1352.47	148.658	63.1575	43.7685	FALSE
37	25	BF-left	2121	864.66	192976	1833944	935.097	1352.47	148.658	63.1575	43.7685	FALSE
37	26	YFP-left	2149	4878.57	1.77521e+06	10484055	934.779	1351.89	145.252	63.8845	43.939	FALSE
37	26	BF-left	2149	878.171	201819	1887190	934.779	1351.89	145.252	63.8845	43.939	FALSE
37	27	YFP-left	2167	4554.5	1.4199e+06	9869604	934.313	1352.68	150.883	63.8599	44.1794	FALSE
37	27	BF-left	2167	898.027	205517	1946024	934.313	1352.68	150.883	63.8599	44.1794	FALSE
37	28	YFP-left	2180	4159.84	1.22533e+06	9068454	926.198	1351.27	150.967	63.9732	44.3279	FALSE
37	28	BF-left	2180	813.592	133121	1773631	926.198	1351.27	150.967	63.9732	44.3279	FALSE
37	29	YFP-left	2173	3736.62	725221	8119668	908.612	1346.71	160.136	59.9601	46.772	FALSE
37	29	BF-left	2173	856.86	201197	1861957	908.612	1346.71	160.136	59.9601	46.772	FALSE
37	30	YFP-left	2249	2825.22	325026	6353922	906.273	1346.43	-153.583	59.4318	48.3362	FALSE
37	30	BF-left	2249	911.438	201479	2049823	906.273	1346.43	-153.583	59.4318	48.3362	FALSE
37	31	YFP-left	2415	2485.86	165258	6003349	901.16	1349.46	-90.2153	61.469	50.1896	FALSE
37	31	BF-left	2415	880.434	197622	2126248	901.16	1349.46	-90.2153	61.469	50.1896	FALSE
37	32	YFP-left	2440	2324.92	193466	5672794	900.589	1348.53	-71.8128	61.3397	50.8413	FALSE
37	32	BF-left	2440	863.203	205139	2106215	900.589	1348.53	-71.8128	61.3397	50.8413	FALSE
37	33	YFP-left	2400	2144.47	183238	5146730	900.81	1348.41	-62.6193	60.6935	50.5586	FALSE
37	33	BF-left	2400	868.296	209992	2083910	900.81	1348.41	-62.6193	60.6935	50.5586	FALSE
37	34	YFP-left	2437	1973.47	160581	4809341	898.205	1348.13	-84.5944	61.5679	50.5616	FALSE
37	34	BF-left	2437	853.972	191853	2081130	898.205	1348.13	-84.5944	61.5679	50.5616	FALSE
37	35	YFP-left	2457	1737.95	133565	4270139	896.285	1350.9	-66.1886	62.4423	50.2815	FALSE
37	35	BF-left	2457	871.53	187256	2141349	896.285	1350.9	-66.1886	62.4423	50.2815	FALSE
37	36	YFP-left	2424	1540.19	115560	3733411	893.585	1360.23	-99.3843	60.7979	50.9592	FALSE
37	36	BF-left	2424	875.189	140500	2121457	893.585	1360.23	-99.3843	60.7979	50.9592	FALSE
37	37	YFP-left	2425	1353.63	92328.8	3282545	893.268	1365.98	-113.989	60.373	51.3849	FALSE
37	37	BF-left	2425	847.838	111552	2056006	893.268	1365.98	-113.989	60.373	51.3849	FALSE
37	38	YFP-left	2470	1199.75	63879.6	2963382	893.082	1369.61	-105.057	61.2783	51.559	FALSE
37	38	BF-left	2470	858.228	107466	2119822	893.082	1369.61	-105.057	61.2783	51.559	FALSE
37	39	YFP-left	2497	1092.98	53533.1	2729173	892.543	1371.56	-111.183	62.4971	51.3838	FALSE
37	39	BF-left	2497	855.377	129548	2135877	892.543	1371.56	-111.183	62.4971	51.3838	FALSE
37	40	YFP-left	2350	1006.46	39731	2365174	892.077	1369.3	-124.789	59.2596	50.8078	FALSE
37	40	BF-left	2350	868.656	140914	2041342	892.077	1369.3	-124.789	59.2596	50.8078	FALSE
38	0	YFP-left	1334	205.681	305.306	274378	892.862	1351.74	46.9669	42.842	39.8921	FALSE
38	0	BF-left	1334	970.751	500949	1294982	892.862	1351.74	46.9669	42.842	39.8921	FALSE
38	1	YFP-left	1310	201.579	291.364	264068	892.303	1352.9	50.6272	42.4363	39.5738	FALSE
38	1	BF-left	1310	931.969	417532	1220880	892.303	1352.9	50.6272	42.4363	39.5738	FALSE
38	2	YFP-left	1476	201.89	341.508	297990	884.849	1349.76	-92.9857	48.6779	38.7678	FALSE
38	2	BF-left	1476	957.257	535377	1412911	884.849	1349.76	-92.9857	48.6779	38.7678	FALSE
38	3	YFP-left	1569	288.608	1943.59	452826	870.119	1355.57	-126.189	51.8435	38.9421	FALSE
38	3	BF-left	1569	870.542	270542	1365881	870.119	1355.57	-126.189	51.8435	38.9421	FALSE
38	4	YFP-left	1757	482.855	11676	848377	861.804	1352.37	-144.401	54.0857	41.4495	FALSE
38	4	BF-left	1757	910.26	298330	1599327	861.804	1352.37	-144.401	54.0857	41.4495	FALSE
38	5	YFP-left	1808	722.355	27888	1306017	838.43	1331.81	133.162	53.5964	43.118	FALSE
38	5	BF-left	1808	871.572	193665	1575802	838.43	1331.81	133.162	53.5964	43.118	FALSE
38	6	YFP-left	1845	1023.98	83620.1	1889242	832.26	1317.6	114.85	52.9353	44.5186	FALSE
38	6	BF-left	1845	885.802	196055	1634305	832.26	1317.6	114.85	52.9353	44.5186	FALSE
38	7	YFP-left	1839	1366.77	157359	2513483	830.126	1312.97	152.46	52.6041	44.6259	FALSE
38	7	BF-left	1839	905.381	207610	1664995	830.126	1312.97	152.46	52.6041	44.6259	FALSE
38	8	YFP-left	1804	1692.53	257492	3053333	829.596	1310.96	-169.839	52.625	43.9534	FALSE
38	8	BF-left	1804	914.395	206065	1649568	829.596	1310.96	-169.839	52.625	43.9534	FALSE
38	9	YFP-left	1885	1950.96	334022	3677568	829.152	1309.5	-172.645	53.6321	44.8716	FALSE
38	9	BF-left	1885	52309.6	2.0415e+07	98603519	829.152	1309.5	-172.645	53.6321	44.8716	FALSE
38	10	YFP-left	1839	2198.47	337116	4042980	830.211	1310.8	-164.599	52.047	45.2334	FALSE
38	10	BF-left	1839	916.009	186949	1684541	830.211	1310.8	-164.599	52.047	45.2334	FALSE
38	11	YFP-left	1888	2301.5	421342	4345230	829.39	1311.68	-162.629	53.0426	45.6205	FALSE
38	11	BF-left	1888	894.187	185024	1688225	829.39	1311.68	-162.629	53.0426	45.6205	FALSE
38	12	YFP-left	1923	2527.78	428752	4860920	829.309	1312.89	169.693	53.3492	46.2487	FALSE
38	12	BF-left	1923	868.782	209987	1670668	829.309	1312.89	169.693	53.3492	46.2487	FALSE
38	13	YFP-left	1983	2844.22	513301	5640098	829.287	1316.31	167.558	56.483	45.0513	FALSE
38	13	BF-left	1983	862.871	245109	1711073	829.287	1316.31	167.558	56.483	45.0513	FALSE
38	14	YFP-left	1940	3219.22	509740	6245295	830.114	1316.41	163.358	56.7797	43.8774	FALSE
38	14	BF-left	1940	819.447	247528	1589728	830.114	1316.41	163.358	56.7797	43.8774	FALSE
38	15	YFP-left	2001	3536.32	881879	7076173	830.387	1316.97	169.124	56.8668	45.0439	FALSE
38	15	BF-left	2001	858.114	296277	1717086	830.387	1316.97	169.124	56.8668	45.0439	FALSE
38	16	YFP-left	1898	3987.31	792452	7567915	829.574	1316.1	179.792	55.0097	44.1943	FALSE
38	16	BF-left	1898	856.687	295241	1625992	829.574	1316.1	179.792	55.0097	44.1943	FALSE
38	17	YFP-left	1834	4359.47	1.16307e+06	7995271	830.212	1315.16	-176.829	56.3065	41.9094	FALSE
38	17	BF-left	1834	832.059	294053	1525997	830.212	1315.16	-176.829	56.3065	41.9094	FALSE
38	18	YFP-left	1864	4351.91	1.14264e+06	8111964	830.098	1314.49	165.398	56.0254	42.7023	FALSE
38	18	BF-left	1864	835.941	254965	1558194	830.098	1314.49	165.398	56.0254	42.7023	FALSE
38	19	YFP-left	1919	4369.52	1.18606e+06	8385118	831.434	1313.61	155.839	56.3625	43.5936	FALSE
38	19	BF-left	1919	864.5	263765	1658975	831.434	1313.61	155.839	56.3625	43.5936	FALSE
38	20	YFP-left	1995	4454.54	1.10991e+06	8886806	831.37	1313.82	154.116	57.5397	44.3496	FALSE
38	20	BF-left	1995	860.97	278989	1717635	831.37	1313.82	154.116	57.5397	44.3496	FALSE
38	21	YFP-left	2077	4696.03	1.29673e+06	9753647	829.325	1312.51	-168.496	58.6978	45.3559	FALSE
38	21	BF-left	2077	908.829	315248	1887637	829.325	1312.51	-168.496	58.6978	45.3559	FALSE
38	22	YFP-left	2046	4993.86	1.57875e+06	10217440	827.639	1311.25	-151.098	58.7907	44.6477	FALSE
38	22	BF-left	2046	900.621	288766	1842670	827.639	1311.25	-151.098	58.7907	44.6477	FALSE
38	23	YFP-left	2024	5239.96	2.12273e+06	10605677	826.534	1310.04	-141.804	59.4162	43.9291	FALSE
38	23	BF-left	2024	883.72	309419	1788650	826.534	1310.04	-141.804	59.4162	43.9291	FALSE
38	24	YFP-left	2054	5273.49	2.32305e+06	10831740	826.069	1309.68	-139.07	60.3462	43.891	FALSE
38	24	BF-left	2054	875.626	313528	1798536	826.069	1309.68	-139.07	60.3462	43.891	FALSE
38	25	YFP-left	2070	5076.53	2.3302e+06	10508412	826.613	1310.78	-143.322	60.6466	43.9778	FALSE
38	25	BF-left	2070	838.623	270865	1735949	826.613	1310.78	-143.322	60.6466	43.9778	FALSE
38	26	YFP-left	2076	4767.7	2.19722e+06	9897736	825.708	1310.29	-140.626	60.7131	44.1072	FALSE
38	26	BF-left	2076	857.726	303420	1780640	825.708	1310.29	-140.626	60.7131	44.1072	FALSE
38	27	YFP-left	2052	4452.98	1.78786e+06	9137509	825.648	1310.66	-147.384	59.4645	44.3825	FALSE
38	27	BF-left	2052	845.197	276515	1734345	825.648	1310.66	-147.384	59.4645	44.3825	FALSE
38	28	YFP-left	2065	4004.65	1.26181e+06	8269600	826.829	1310.54	-160.608	58.4553	45.3125	FALSE
38	28	BF-left	2065	824.196	261241	1701965	826.829	1310.54	-160.608	58.4553	45.3125	FALSE
38	29	YFP-left	2117	3628.75	754299	7682063	825.573	1309.98	174.472	59.189	45.8589	FALSE
38	29	BF-left	2117	844.163	217378	1787093	825.573	1309.98	174.472	59.189	45.8589	FALSE
38	30	YFP-left	2095	3347.93	524710	7013909	822.215	1310.52	168.741	59.7908	45.2405	FALSE
38	30	BF-left	2095	812.35	206210	1701874	822.215	1310.52	168.741	59.7908	45.2405	FALSE
38	31	YFP-left	2057	3001.16	359517	6173386	818.024	1308.97	171.022	59.8292	44.6469	FALSE
38	31	BF-left	2057	804.264	202783	1654371	818.024	1308.97	171.022	59.8292	44.6469	FALSE
38	32	YFP-left	2088	2742.85	284089	5727064	817.019	1308.64	175.838	60.2008	44.848	FALSE
38	32	BF-left	2088	816.536	205772	1704927	817.019	1308.64	175.838	60.2008	44.848	FALSE
38	33	YFP-left	2206	2511.02	423822	5539315	814.496	1307.95	165.054	62.3591	45.7972	FALSE
38	33	BF-left	2206	813.319	200026	1794182	814.496	1307.95	165.054	62.3591	45.7972	FALSE
38	34	YFP-left	2281	2266.64	337387	5170217	809.3	1307.89	177.804	62.1174	47.5741	FALSE
38	34	BF-left	2281	814.691	194702	1858310	809.3	1307.89	177.804	62.1174	47.5741	FALSE
38	35	YFP-left	2299	1798.57	209528	4134917	805.989	1307.81	-176.969	62.2921	47.8547	FALSE
38	35	BF-left	2299	813.08	186030	1869271	805.989	1307.81	-176.969	62.2921	47.8547	FALSE
38	36	YFP-left	2465	1593.76	159501	3928614	802.801	1306.29	-174.914	63.387	50.2443	FALSE
38	36	BF-left	2465	791.086	157057	1950026	802.801	1306.29	-174.914	63.387	50.2443	FALSE
38	37	YFP-left	2471	1476.01	123929	3647226	803.238	1304.83	-175.099	63.3656	50.3525	FALSE
38	37	BF-left	2471	774.934	151142	1914861	803.238	1304.83	-175.099	63.3656	50.3525	FALSE
38	38	YFP-left	2430	1367.27	97151.4	3322467	803.818	1304.14	178.109	63.2035	49.6661	FALSE
38	38	BF-left	2430	775.814	161008	1885227	803.818	1304.14	178.109	63.2035	49.6661	FALSE
38	39	YFP-left	2569	1249.8	72441.3	3210735	801.19	1303.85	-179.029	63.4096	52.0936	FALSE
38	39	BF-left	2569	783.263	148426	2012203	801.19	1303.85	-179.029	63.4096	52.0936	FALSE
38	40	YFP-left	2536	1113.57	46339.8	2824004	795.36	1300.55	170.266	62.5909	51.8929	FALSE
38	40	BF-left	2536	843.366	237302	2138776	795.36	1300.55	170.266	62.5909	51.8929	FALSE
39	0	YFP-left	3028	207.248	356.47	627546	993.774	1353.28	-5.32999	63.3442	60.9273	FALSE
39	0	BF-left	3028	1021.12	253091	3091955	993.774	1353.28	-5.32999	63.3442	60.9273	FALSE
39	1	YFP-left	3031	201.616	353.723	611097	993.498	1354.03	-10.0627	63.5836	60.7515	FALSE
39	1	BF-left	3031	1024.79	249667	3106142	993.498	1354.03	-10.0627	63.5836	60.7515	FALSE
39	2	YFP-left	3121	197.635	350.324	616819	990.75	1352.91	-50.9961	64.4363	61.7621	FALSE
39	2	BF-left	3121	1047.62	263413	3269626	990.75	1352.91	-50.9961	64.4363	61.7621	FALSE
39	3	YFP-left	3029	260.323	1722.14	788519	989.473	1358.94	-8.21822	63.2256	61.0647	FALSE
39	3	BF-left	3029	1028.2	241249	3114408	989.473	1358.94	-8.21822	63.2256	61.0647	FALSE
39	4	YFP-left	2954	441.091	13254.3	1302982	988.532	1361.22	-19.5823	61.9609	60.8031	FALSE
39	4	BF-left	2954	1008.44	214846	2978919	988.532	1361.22	-19.5823	61.9609	60.8031	FALSE
39	5	YFP-left	2930	699.609	46689.4	2049854	988.484	1363.43	12.9441	61.4942	60.7593	FALSE
39	5	BF-left	2930	973.922	215617	2853592	988.484	1363.43	12.9441	61.4942	60.7593	FALSE
39	6	YFP-left	2957	933.24	92188.8	2759591	987.137	1364.73	-62.525	61.6003	61.1932	FALSE
39	6	BF-left	2957	989.483	223093	2925901	987.137	1364.73	-62.525	61.6003	61.1932	FALSE
39	7	YFP-left	2994	1071.2	142290	3207184	987.881	1364.67	-34.2677	62.1622	61.3961	FALSE
39	7	BF-left	2994	1003.65	204477	3004936	987.881	1364.67	-34.2677	62.1622	61.3961	FALSE
39	8	YFP-left	3089	1368.47	215191	4227200	988.983	1364.53	-22.1351	63.7911	61.7196	FALSE
39	8	BF-left	3089	974.141	210988	3009123	988.983	1364.53	-22.1351	63.7911	61.7196	FALSE
39	9	YFP-left	2989	1711.01	316091	5114195	990.053	1363.06	172.941	62.0959	61.3233	FALSE
39	9	BF-left	2989	51262.2	3.79102e+07	153222721	990.053	1363.06	172.941	62.0959	61.3233	FALSE
39	10	YFP-left	2975	1972.29	418715	5867562	992.774	1363.17	-19.0022	62.1052	61.0277	FALSE
39	10	BF-left	2975	946.097	256349	2814639	992.774	1363.17	-19.0022	62.1052	61.0277	FALSE
39	11	YFP-left	2953	2190.02	549918	6467128	993.418	1364.01	-49.7887	62.2288	60.4829	FALSE
39	11	BF-left	2953	923.048	246426	2725762	993.418	1364.01	-49.7887	62.2288	60.4829	FALSE
39	12	YFP-left	2963	2330.2	644016	6904391	993.236	1364.4	-79.941	62.2963	60.6299	FALSE
39	12	BF-left	2963	930.702	283978	2757670	993.236	1364.4	-79.941	62.2963	60.6299	FALSE
39	13	YFP-left	2929	2504.4	483754	7335377	994.113	1364.37	-128.872	61.5732	60.6205	FALSE
39	13	BF-left	2929	890.583	231974	2608519	994.113	1364.37	-128.872	61.5732	60.6205	FALSE
39	14	YFP-left	2911	2747.89	503619	7999116	995.01	1364.7	-119.975	61.8679	59.9784	FALSE
39	14	BF-left	2911	850.523	207689	2475873	995.01	1364.7	-119.975	61.8679	59.9784	FALSE
39	15	YFP-left	2914	2923.76	646807	8519839	995.486	1365.14	-121.621	61.7152	60.1801	FALSE
39	15	BF-left	2914	848.648	219946	2472959	995.486	1365.14	-121.621	61.7152	60.1801	FALSE
39	16	YFP-left	2914	3069.66	806219	8944986	995.312	1365.29	-113.646	61.7503	60.1504	FALSE
39	16	BF-left	2914	852.212	222793	2483345	995.312	1365.29	-113.646	61.7503	60.1504	FALSE
39	17	YFP-left	2952	3141.05	746528	9272368	996.188	1365.97	-127.373	61.9357	60.7461	FALSE
39	17	BF-left	2952	861.748	230498	2543879	996.188	1365.97	-127.373	61.9357	60.7461	FALSE
39	18	YFP-left	2926	3295.84	942735	9643634	996.833	1366.34	-128.349	62.1731	59.9847	FALSE
39	18	BF-left	2926	870.43	230512	2546878	996.833	1366.34	-128.349	62.1731	59.9847	FALSE
39	19	YFP-left	2968	3425.42	1.02478e+06	10166653	997.432	1365.29	-115.924	62.0686	60.9394	FALSE
39	19	BF-left	2968	875.173	247373	2597514	997.432	1365.29	-115.924	62.0686	60.9394	FALSE
39	20	YFP-left	2958	3457.32	931732	10226760	998.092	1365.63	-110.394	61.9708	60.8295	FALSE
39	20	BF-left	2958	868.747	233762	2569754	998.092	1365.63	-110.394	61.9708	60.8295	FALSE
39	21	YFP-left	2958	3576.07	1.03397e+06	10578003	998.025	1365.9	-116.36	62.0908	60.7336	FALSE
39	21	BF-left	2958	850.993	222632	2517238	998.025	1365.9	-116.36	62.0908	60.7336	FALSE
39	22	YFP-left	2968	3531.43	989910	10481287	997.853	1366.17	-127.495	62.4392	60.622	FALSE
39	22	BF-left	2968	853.697	226953	2533774	997.853	1366.17	-127.495	62.4392	60.622	FALSE
39	23	YFP-left	3022	3543.62	959929	10708828	997.457	1366.61	-120.511	64.037	60.2073	FALSE
39	23	BF-left	3022	893.581	257976	2700403	997.457	1366.61	-120.511	64.037	60.2073	FALSE
39	24	YFP-left	3072	3581.65	1.02978e+06	11002836	997.287	1366.28	-116.063	63.7143	61.4741	FALSE
39	24	BF-left	3072	892.171	223008	2740748	997.287	1366.28	-116.063	63.7143	61.4741	FALSE
39	25	YFP-left	3102	3468.71	835516	10759949	996.904	1365.85	-131.288	64.1935	61.6135	FALSE
39	25	BF-left	3102	906.254	237465	2811201	996.904	1365.85	-131.288	64.1935	61.6135	FALSE
39	26	YFP-left	3103	3307.57	843533	10263377	996.829	1365.24	-140.985	63.8308	61.9842	FALSE
39	26	BF-left	3103	915.078	225856	2839488	996.829	1365.24	-140.985	63.8308	61.9842	FALSE
39	27	YFP-left	3091	3085.37	672238	9536887	996.924	1365.35	-137.963	63.7975	61.7899	FALSE
39	27	BF-left	3091	913.313	219434	2823052	996.924	1365.35	-137.963	63.7975	61.7899	FALSE
39	28	YFP-left	3097	2827.29	516354	8756110	996.679	1364.73	-139.339	64.1708	61.5285	FALSE
39	28	BF-left	3097	923.501	197291	2860083	996.679	1364.73	-139.339	64.1708	61.5285	FALSE
39	29	YFP-left	3124	2516.3	409682	7860911	996.48	1364.45	-172.668	64.5777	61.7099	FALSE
39	29	BF-left	3124	944.356	232352	2950168	996.48	1364.45	-172.668	64.5777	61.7099	FALSE
39	30	YFP-left	3054	2293.82	339920	7005318	997.357	1364.09	-179.726	63.1492	61.6897	FALSE
39	30	BF-left	3054	936.501	267808	2860074	997.357	1364.09	-179.726	63.1492	61.6897	FALSE
39	31	YFP-left	3009	2149.17	293676	6466866	997.523	1363.48	164.831	62.5549	61.3174	FALSE
39	31	BF-left	3009	895.228	195006	2693742	997.523	1363.48	164.831	62.5549	61.3174	FALSE
39	32	YFP-left	3023	1958.89	238920	5921718	997.568	1362.41	113.419	62.954	61.2208	FALSE
39	32	BF-left	3023	910.014	200537	2750971	997.568	1362.41	113.419	62.954	61.2208	FALSE
39	33	YFP-left	3042	1745.73	200514	5310512	997.908	1361.99	97.5508	63.071	61.4927	FALSE
39	33	BF-left	3042	912.093	206287	2774588	997.908	1361.99	97.5508	63.071	61.4927	FALSE
39	34	YFP-left	2994	1553.51	145700	4651199	998.455	1361.61	92.4818	62.5457	61.0442	FALSE
39	34	BF-left	2994	898.759	187895	2690883	998.455	1361.61	92.4818	62.5457	61.0442	FALSE
39	35	YFP-left	3003	1432.82	121029	4302772	998.348	1360.99	84.4872	62.4552	61.3012	FALSE
39	35	BF-left	3003	906.414	187952	2721962	998.348	1360.99	84.4872	62.4552	61.3012	FALSE
39	36	YFP-left	3072	1271.55	102224	3906214	998.972	1358.35	39.7623	63.2945	61.9559	FALSE
39	36	BF-left	3072	973.007	256720	2989079	998.972	1358.35	39.7623	63.2945	61.9559	FALSE
39	37	YFP-left	3053	1176.97	80575.8	3593293	1001.24	1355.57	50.6223	63.3037	61.498	FALSE
39	37	BF-left	3053	938.642	189054	2865675	1001.24	1355.57	50.6223	63.3037	61.498	FALSE
39	38	YFP-left	3058	1072.96	66960.9	3281113	1001.18	1354.52	80.1938	63.4104	61.4581	FALSE
39	38	BF-left	3058	944.987	221248	2889770	1001.18	1354.52	80.1938	63.4104	61.4581	FALSE
39	39	YFP-left	3061	994.474	54054.2	3044084	1001.3	1353.66	76.8096	63.5741	61.3768	FALSE
39	39	BF-left	3061	952.238	250558	2914800	1001.3	1353.66	76.8096	63.5741	61.3768	FALSE
39	40	YFP-left	2948	920.063	53292.6	2712346	1001.57	1352.04	74.4427	62.7139	59.9711	FALSE
39	40	BF-left	2948	946.699	294980	2790868	1001.57	1352.04	74.4427	62.7139	59.9711	FALSE
40	0	YFP-left	1058	204.28	295.217	216128	909.56	1385.23	-103.475	38.2007	35.4959	FALSE
40	0	BF-left	1058	1003.17	483267	1061355	909.56	1385.23	-103.475	38.2007	35.4959	FALSE
40	1	YFP-left	1054	199.812	292.208	210602	909.399	1386.01	-115.9	38.509	35.1147	FALSE
40	1	BF-left	1054	982.274	445582	1035317	909.399	1386.01	-115.9	38.509	35.1147	FALSE
40	2	YFP-left	1177	199.647	296.053	234984	898.997	1383.63	-139.298	45.8113	32.9343	FALSE
40	2	BF-left	1177	1007.2	581419	1185474	898.997	1383.63	-139.298	45.8113	32.9343	FALSE
40	3	YFP-left	1238	267.053	1123.78	330612	893.548	1385.29	-155.766	45.0436	35.2018	FALSE
40	3	BF-left	1238	940.49	594036	1164327	893.548	1385.29	-155.766	45.0436	35.2018	FALSE
40	4	YFP-left	1495	387.142	3956.33	578778	871.795	1395.81	76.6979	50.0552	38.2218	FALSE
40	4	BF-left	1495	930.704	532787	1391402	871.795	1395.81	76.6979	50.0552	38.2218	FALSE
40	5	YFP-left	1585	562.708	15407.4	891892	863.926	1399.15	60.7709	54.3354	37.3189	FALSE
40	5	BF-left	1585	832.992	235259	1320293	863.926	1399.15	60.7709	54.3354	37.3189	FALSE
40	6	YFP-left	1645	813.076	40561.7	1337510	853.711	1406.22	86.0069	54.9017	38.2215	FALSE
40	6	BF-left	1645	823.404	297155	1354499	853.711	1406.22	86.0069	54.9017	38.2215	FALSE
40	7	YFP-left	1916	1055.65	97314.4	2022619	846.21	1422.63	112.288	65.9087	38.3119	FALSE
40	7	BF-left	1916	870.803	257976	1668459	846.21	1422.63	112.288	65.9087	38.3119	FALSE
40	8	YFP-left	1752	1432.21	223919	2509224	837.634	1435.76	131.546	55.6537	40.2538	FALSE
40	8	BF-left	1752	874.643	308520	1532374	837.634	1435.76	131.546	55.6537	40.2538	FALSE
40	9	YFP-left	1754	1760.55	406476	3088009	838.182	1435.82	150.836	55.8793	40.0876	FALSE
40	9	BF-left	1754	51498	2.63477e+07	90327456	838.182	1435.82	150.836	55.8793	40.0876	FALSE
40	10	YFP-left	1735	2169.31	578745	3763751	839.021	1437.13	163.766	54.8641	40.415	FALSE
40	10	BF-left	1735	940.682	551529	1632084	839.021	1437.13	163.766	54.8641	40.415	FALSE
40	11	YFP-left	1719	2468.05	638035	4242576	836.557	1438.71	164.677	55.4304	39.8225	FALSE
40	11	BF-left	1719	940.995	589106	1617570	836.557	1438.71	164.677	55.4304	39.8225	FALSE
40	12	YFP-left	1683	2697.62	751071	4540090	831.935	1446	176.582	55.1278	38.9553	FALSE
40	12	BF-left	1683	786.607	216938	1323859	831.935	1446	176.582	55.1278	38.9553	FALSE
40	13	YFP-left	1719	2699.69	689233	4640766	826.739	1452.6	126.102	54.9047	39.9304	FALSE
40	13	BF-left	1719	845.986	189090	1454250	826.739	1452.6	126.102	54.9047	39.9304	FALSE
40	14	YFP-left	1751	2888.38	766285	5057557	827.152	1453.16	102.846	55.9529	39.9842	FALSE
40	14	BF-left	1751	821.228	220421	1437971	827.152	1453.16	102.846	55.9529	39.9842	FALSE
40	15	YFP-left	1765	3086.49	804248	5447656	827.106	1452.98	120.687	55.8573	40.4093	FALSE
[truncated: 7,175 more rows]

## Sheet: 3
Cell	Time	Channel	Area	Mean	Variance	Total Intensity	Center of Mass X	Center of Mass Y	Angle of Major Axis	Length Major Axis	Length Minor Axis	Disappeared in video
1	0	Brightfield5^	1213	11652.9	1.26975e+06	14134970	1082.53	852.626	-2.35775	40.0688	38.8554	TRUE
1	0	YFP-left	1213	213.189	366.588	258598	1082.53	852.626	-2.35775	40.0688	38.8554	TRUE
1	1	Brightfield5^	1325	11821.4	1.0065e+06	15663405	1081.52	855.647	11.3675	41.9764	40.5739	TRUE
1	1	YFP-left	1325	216.768	374.619	287218	1081.52	855.647	11.3675	41.9764	40.5739	TRUE
1	2	Brightfield5^	1460	11811.3	1.12983e+06	17244470	1079.93	851.009	-18.1662	43.9159	42.6876	TRUE
1	2	YFP-left	1460	281.002	1402.7	410263	1079.93	851.009	-18.1662	43.9159	42.6876	TRUE
1	3	Brightfield5^	1622	11979.2	723075	19430275	1079.41	846.523	-32.9263	47.2339	44.0376	TRUE
1	3	YFP-left	1622	389.879	5120.14	632384	1079.41	846.523	-32.9263	47.2339	44.0376	TRUE
1	4	Brightfield5^	1731	12053.7	533064	20865004	1078.93	848.348	-87.5509	49.1819	45.3053	TRUE
1	4	YFP-left	1731	539.999	14185.5	934738	1078.93	848.348	-87.5509	49.1819	45.3053	TRUE
1	5	Brightfield5^	1818	12141.9	522561	22074048	1077.77	846.92	-132.123	51.8803	45.1541	TRUE
1	5	YFP-left	1818	773.847	38419.7	1406853	1077.77	846.92	-132.123	51.8803	45.1541	TRUE
1	6	Brightfield5^	1775	12137.5	498916	21544047	1075.07	845.018	-140.166	51.0616	44.5251	TRUE
1	6	YFP-left	1775	1096.74	88547.9	1946706	1075.07	845.018	-140.166	51.0616	44.5251	TRUE
1	7	Brightfield5^	1831	12141.4	571546	22230877	1071.65	840.62	-111.678	52.6879	44.3757	TRUE
1	7	YFP-left	1831	1360.02	140366	2490200	1071.65	840.62	-111.678	52.6879	44.3757	TRUE
1	8	Brightfield5^	1864	12080	455506	22517148	1068.92	838.84	-93.9373	53.639	44.4133	TRUE
1	8	YFP-left	1864	1656.41	249091	3087547	1068.92	838.84	-93.9373	53.639	44.4133	TRUE
1	9	Brightfield5^	1863	12093.9	447859	22530992	1065.35	837.178	-72.6182	53.1079	44.8262	TRUE
1	9	YFP-left	1863	1911.31	359048	3560773	1065.35	837.178	-72.6182	53.1079	44.8262	TRUE
1	10	Brightfield5^	1835	12095.1	448917	22194477	1061.69	834.126	-63.2996	52.5783	44.5963	TRUE
1	10	YFP-left	1835	2140.56	406913	3927924	1061.69	834.126	-63.2996	52.5783	44.5963	TRUE
1	11	Brightfield5^	1844	12057.3	412638	22233697	1057.96	831.288	-55.1557	53.0033	44.4568	TRUE
1	11	YFP-left	1844	2315.96	404740	4270627	1057.96	831.288	-55.1557	53.0033	44.4568	TRUE
1	12	Brightfield5^	2009	11976.1	540901	24060069	1057.37	832.055	-29.4138	55.5635	46.2444	TRUE
1	12	YFP-left	2009	2268.3	455612	4557010	1057.37	832.055	-29.4138	55.5635	46.2444	TRUE
1	13	Brightfield5^	2122	11962.8	774044	25385156	1058.81	834.355	-19.2751	56.4178	48.02	TRUE
1	13	YFP-left	2122	2374.4	506896	5038485	1058.81	834.355	-19.2751	56.4178	48.02	TRUE
1	14	Brightfield5^	2235	11993.5	518504	26805402	1056.64	830.601	-10.8021	58.2272	49.0071	TRUE
1	14	YFP-left	2235	2462.04	515136	5502670	1056.64	830.601	-10.8021	58.2272	49.0071	TRUE
1	15	Brightfield5^	2109	11994.8	600971	25297043	1052.86	825.836	-39.3891	55.5178	48.4881	TRUE
1	15	YFP-left	2109	2732.17	424319	5762141	1052.86	825.836	-39.3891	55.5178	48.4881	TRUE
1	16	Brightfield5^	2068	12122.8	651298	25069963	1049.56	822.821	-53.938	54.8584	48.1891	TRUE
1	16	YFP-left	2068	3111.96	836293	6435541	1049.56	822.821	-53.938	54.8584	48.1891	TRUE
1	17	Brightfield5^	2016	12136.2	577264	24466501	1045.55	820.092	-80.7343	54.6826	47.0986	TRUE
1	17	YFP-left	2016	3200.04	809821	6451281	1045.55	820.092	-80.7343	54.6826	47.0986	TRUE
1	18	Brightfield5^	2033	12114.4	481837	24628603	1039.76	815.775	-108.217	56.3112	46.0999	TRUE
1	18	YFP-left	2033	3283.14	984083	6674617	1039.76	815.775	-108.217	56.3112	46.0999	TRUE
1	19	Brightfield5^	2070	12091	391037	25028286	1032.68	812.302	-103.803	56.7118	46.6026	TRUE
1	19	YFP-left	2070	3388.2	1.20992e+06	7013574	1032.68	812.302	-103.803	56.7118	46.6026	TRUE
1	20	Brightfield5^	2134	12009.3	435058	25627798	1021.36	804.551	-92.0377	57.7878	47.2262	TRUE
1	20	YFP-left	2134	3177.95	912968	6781737	1021.36	804.551	-92.0377	57.7878	47.2262	TRUE
1	21	Brightfield5^	2194	11973.8	490465	26270430	1017.6	803.35	-81.4076	58.7567	47.7382	TRUE
1	21	YFP-left	2194	3099.86	773977	6801083	1017.6	803.35	-81.4076	58.7567	47.7382	TRUE
1	22	Brightfield5^	2185	12003.4	447565	26227533	1017.96	803.532	-83.2288	58.54	47.6756	TRUE
1	22	YFP-left	2185	2950.9	693495	6447710	1017.96	803.532	-83.2288	58.54	47.6756	TRUE
1	23	Brightfield5^	2160	12233.8	565829	26424943	1013.52	792.855	-36.9193	56.3337	49.0135	TRUE
1	23	YFP-left	2160	4017.8	1.23519e+06	8678452	1013.52	792.855	-36.9193	56.3337	49.0135	TRUE
2	0	Brightfield5^	531	12666.4	741400	6725846	1110.55	865.913	-76.7793	28.3716	24.235	TRUE
2	0	YFP-left	531	202.744	307.332	107657	1110.55	865.913	-76.7793	28.3716	24.235	TRUE
2	1	Brightfield5^	905	12262.2	393477	11097300	1114.59	868.814	-87.2482	36.4321	32.0077	TRUE
2	1	YFP-left	905	213.927	341.524	193604	1114.59	868.814	-87.2482	36.4321	32.0077	TRUE
2	2	Brightfield5^	1169	11965.2	801755	13987263	1115.83	864.324	-73.2638	41.7618	35.9504	TRUE
2	2	YFP-left	1169	314.276	2212.62	367389	1115.83	864.324	-73.2638	41.7618	35.9504	TRUE
2	3	Brightfield5^	1360	12013.3	599099	16338071	1116.81	862.045	-60.3972	44.4599	39.3233	TRUE
2	3	YFP-left	1360	510.121	9994.36	693764	1116.81	862.045	-60.3972	44.4599	39.3233	TRUE
2	4	Brightfield5^	1483	12080.4	494890	17915172	1117.95	861.738	-61.0569	47.6654	39.9237	TRUE
2	4	YFP-left	1483	733.38	37263	1087602	1117.95	861.738	-61.0569	47.6654	39.9237	TRUE
2	5	Brightfield5^	1552	12117	479108	18805520	1119.05	858.709	-100.72	50.7257	39.3508	TRUE
2	5	YFP-left	1552	1006.09	67769.4	1561453	1119.05	858.709	-100.72	50.7257	39.3508	TRUE
2	6	Brightfield5^	1620	12081.2	567652	19571555	1118.54	856.373	-99.8772	50.8054	40.7563	TRUE
2	6	YFP-left	1620	1361.01	111890	2204830	1118.54	856.373	-99.8772	50.8054	40.7563	TRUE
2	7	Brightfield5^	1843	12014.6	623318	22142972	1116.15	851.8	-92.5704	53.1505	44.3703	TRUE
2	7	YFP-left	1843	1591.81	159574	2933705	1116.15	851.8	-92.5704	53.1505	44.3703	TRUE
2	8	Brightfield5^	2001	12011.2	684980	24034465	1113.39	850.374	-63.5619	55.4006	46.1348	TRUE
2	8	YFP-left	2001	1845.37	245575	3692580	1113.39	850.374	-63.5619	55.4006	46.1348	TRUE
2	9	Brightfield5^	2082	12090.9	517899	25173203	1110.04	847.548	-53.0095	56.7825	46.8749	TRUE
2	9	YFP-left	2082	2135.19	331077	4445461	1110.04	847.548	-53.0095	56.7825	46.8749	TRUE
2	10	Brightfield5^	2110	12122	469869	25577315	1106.6	843.095	-51.2789	57.2988	47.134	TRUE
2	10	YFP-left	2110	2425.86	439639	5118573	1106.6	843.095	-51.2789	57.2988	47.134	TRUE
2	11	Brightfield5^	2156	12089.5	545248	26065041	1103.6	838.35	-67.495	57.7826	47.7181	TRUE
2	11	YFP-left	2156	2731.8	593459	5889754	1103.6	838.35	-67.495	57.7826	47.7181	TRUE
2	12	Brightfield5^	2208	12047.7	484358	26601377	1105.39	830.2	-91.2053	58.9087	48.0806	TRUE
2	12	YFP-left	2208	2852.82	823700	6299016	1105.39	830.2	-91.2053	58.9087	48.0806	TRUE
2	13	Brightfield5^	2179	11993.9	615430	26134726	1108.43	825.326	-105.264	57.3508	48.6251	TRUE
2	13	YFP-left	2179	2972.01	860171	6476006	1108.43	825.326	-105.264	57.3508	48.6251	TRUE
2	14	Brightfield5^	2126	12050.8	424039	25619968	1106.38	822.186	-101.765	58.2142	46.7026	TRUE
2	14	YFP-left	2126	3068.06	715010	6522699	1106.38	822.186	-101.765	58.2142	46.7026	TRUE
2	15	Brightfield5^	2180	12065.2	368104	26302200	1104.36	820.048	-105.684	58.7084	47.4665	TRUE
2	15	YFP-left	2180	3038.17	629101	6623214	1104.36	820.048	-105.684	58.7084	47.4665	TRUE
2	16	Brightfield5^	2302	12128.6	399093	27920127	1103.49	811.639	-54.0285	59.4386	49.4633	TRUE
2	16	YFP-left	2302	2957.65	532111	6808519	1103.49	811.639	-54.0285	59.4386	49.4633	TRUE
2	17	Brightfield5^	2353	12141.4	465392	28568637	1111.06	812.055	-39.4324	58.5542	51.3674	TRUE
2	17	YFP-left	2353	3184.18	630154	7492379	1111.06	812.055	-39.4324	58.5542	51.3674	TRUE
2	18	Brightfield5^	2349	12144.3	508722	28527044	1115.08	810.65	41.3558	56.8709	52.8652	TRUE
2	18	YFP-left	2349	3454.54	702284	8114712	1115.08	810.65	41.3558	56.8709	52.8652	TRUE
2	19	Brightfield5^	2456	12071.8	568336	29648300	1116.65	808.862	0.100259	57.7718	54.381	TRUE
2	19	YFP-left	2456	3412.58	820603	8381301	1116.65	808.862	0.100259	57.7718	54.381	TRUE
2	20	Brightfield5^	2429	12031.2	605027	29223734	1117.03	805.65	37.2363	57.386	54.2829	TRUE
2	20	YFP-left	2429	3558.08	879157	8642579	1117.03	805.65	37.2363	57.386	54.2829	TRUE
2	21	Brightfield5^	2437	12029.2	630419	29315039	1119.38	807.11	91.5973	58.9972	52.9826	TRUE
2	21	YFP-left	2437	3636.89	1.04021e+06	8863101	1119.38	807.11	91.5973	58.9972	52.9826	TRUE
2	22	Brightfield5^	2431	12049.9	598797	29293349	1119.78	807.358	94.3877	58.5271	53.2394	TRUE
2	22	YFP-left	2431	3450.88	881258	8389097	1119.78	807.358	94.3877	58.5271	53.2394	TRUE
2	23	Brightfield5^	2602	12181.6	872411	31696449	1124.44	796.286	-150.447	62.0948	53.5301	TRUE
2	23	YFP-left	2602	3967.35	748719	10323044	1124.44	796.286	-150.447	62.0948	53.5301	TRUE
3	0	Brightfield5^	1550	11840.5	1.05032e+06	18352842	1052.97	880.23	22.2039	48.294	41.1564	TRUE
3	0	YFP-left	1550	218.306	370.381	338374	1052.97	880.23	22.2039	48.294	41.1564	TRUE
3	1	Brightfield5^	1540	11979.3	805047	18448177	1056.56	888.202	47.3519	47.6379	41.4155	TRUE
3	1	YFP-left	1540	220.469	398.274	339523	1056.56	888.202	47.3519	47.6379	41.4155	TRUE
3	2	Brightfield5^	1572	11979	875707	18831005	1055.84	885.756	68.5849	47.43	42.4608	TRUE
3	2	YFP-left	1572	291.115	1487.17	457632	1055.84	885.756	68.5849	47.43	42.4608	TRUE
3	3	Brightfield5^	1718	12069.7	612023	20735766	1055.43	884.554	74.0153	49.3282	44.5734	TRUE
3	3	YFP-left	1718	429.772	6987.91	738348	1055.43	884.554	74.0153	49.3282	44.5734	TRUE
3	4	Brightfield5^	1767	12167.3	629183	21499607	1054.7	886.854	125.855	50.6559	44.6339	TRUE
3	4	YFP-left	1767	675.347	27871.8	1193339	1054.7	886.854	125.855	50.6559	44.6339	TRUE
3	5	Brightfield5^	1772	12115	628701	21467819	1056.61	886.733	131.015	51.1489	44.3808	TRUE
3	5	YFP-left	1772	1008.7	74791.9	1787420	1056.61	886.733	131.015	51.1489	44.3808	TRUE
3	6	Brightfield5^	1753	12092	658246	21197325	1057.01	885.32	139.158	50.8367	44.1312	TRUE
3	6	YFP-left	1753	1386.79	152475	2431047	1057.01	885.32	139.158	50.8367	44.1312	TRUE
3	7	Brightfield5^	1798	12102.7	518198	21760689	1048.69	883.778	129.875	51.768	44.6104	TRUE
3	7	YFP-left	1798	1701.18	287425	3058713	1048.69	883.778	129.875	51.768	44.6104	TRUE
3	8	Brightfield5^	1823	12020.4	583580	21913271	1040.85	884.603	106.155	50.6732	46.1457	TRUE
3	8	YFP-left	1823	1944.26	372227	3544380	1040.85	884.603	106.155	50.6732	46.1457	TRUE
3	9	Brightfield5^	1848	12061.9	577825	22290334	1038.08	886.109	80.0394	51.237	46.1266	TRUE
3	9	YFP-left	1848	2107.71	360615	3895053	1038.08	886.109	80.0394	51.237	46.1266	TRUE
3	10	Brightfield5^	1867	12067.7	609489	22530388	1037.47	885.169	77.5476	51.513	46.2941	TRUE
3	10	YFP-left	1867	2232.09	343085	4167315	1037.47	885.169	77.5476	51.513	46.2941	TRUE
3	11	Brightfield5^	2007	12095	507369	24274673	1031.42	887.957	85.6448	52.8462	48.4687	TRUE
3	11	YFP-left	2007	2442.33	588208	4901749	1031.42	887.957	85.6448	52.8462	48.4687	TRUE
3	12	Brightfield5^	2104	11974.4	967844	25194110	1029.37	885.632	66.0767	54.376	49.397	TRUE
3	12	YFP-left	2104	2763.88	750776	5815206	1029.37	885.632	66.0767	54.376	49.397	TRUE
3	13	Brightfield5^	2095	11915.5	1.04938e+06	24962936	1028.18	884.797	72.7931	53.9946	49.7929	TRUE
3	13	YFP-left	2095	2987.67	809316	6259172	1028.18	884.797	72.7931	53.9946	49.7929	TRUE
3	14	Brightfield5^	2052	12026.9	997030	24679172	1025.71	882.298	37.3322	52.9817	49.5216	TRUE
3	14	YFP-left	2052	3128.35	817290	6419379	1025.71	882.298	37.3322	52.9817	49.5216	TRUE
3	15	Brightfield5^	1997	12039.4	897777	24042726	1021.09	873.202	33.205	52.5395	48.5545	TRUE
3	15	YFP-left	1997	3246.82	996378	6483908	1021.09	873.202	33.205	52.5395	48.5545	TRUE
3	16	Brightfield5^	1923	12153.6	621174	23371382	1023.75	866.336	86.7166	53.0334	46.3017	TRUE
3	16	YFP-left	1923	3303.6	973491	6352831	1023.75	866.336	86.7166	53.0334	46.3017	TRUE
3	17	Brightfield5^	1938	12172.6	614745	23590566	1024.38	866.125	94.8408	53.0149	46.6844	TRUE
3	17	YFP-left	1938	3386.91	978018	6563838	1024.38	866.125	94.8408	53.0149	46.6844	TRUE
3	18	Brightfield5^	1977	12158.7	631145	24037700	1027.76	864.532	108.308	54.2965	46.5259	TRUE
3	18	YFP-left	1977	3472.09	903712	6864317	1027.76	864.532	108.308	54.2965	46.5259	TRUE
3	19	Brightfield5^	2181	11954.5	950730	26072788	1037.3	866.511	74.4123	57.4331	48.4656	TRUE
3	19	YFP-left	2181	3620.22	1.0098e+06	7895707	1037.3	866.511	74.4123	57.4331	48.4656	TRUE
3	20	Brightfield5^	2135	12006.7	1.04699e+06	25634224	1038.8	864.932	71.3785	56.0487	48.6837	TRUE
3	20	YFP-left	2135	3900.1	1.25125e+06	8326723	1038.8	864.932	71.3785	56.0487	48.6837	TRUE
3	21	Brightfield5^	2004	12087.9	831891	24224125	1041.09	862.093	49.2158	54.418	47.196	TRUE
3	21	YFP-left	2004	4272.15	1.13816e+06	8561389	1041.09	862.093	49.2158	54.418	47.196	TRUE
3	22	Brightfield5^	1998	12118.6	831084	24212964	1041.26	862.343	45.5193	54.2586	47.191	TRUE
3	22	YFP-left	1998	4048.35	1.06064e+06	8088612	1041.26	862.343	45.5193	54.2586	47.191	TRUE
3	23	Brightfield5^	2090	12348.6	780957	25808645	1061.19	859.444	19.1898	60.9836	43.8817	TRUE
3	23	YFP-left	2090	3520.36	220879	7357549	1061.19	859.444	19.1898	60.9836	43.8817	TRUE
4	0	Brightfield5^	1260	11722.8	1.10022e+06	14770676	1183.12	883.6	166.617	41.5404	38.8345	TRUE
4	0	YFP-left	1260	209.489	330.974	263956	1183.12	883.6	166.617	41.5404	38.8345	TRUE
4	1	Brightfield5^	1277	11806	1.05521e+06	15076245	1188.51	891.615	-172.648	41.8655	38.9807	TRUE
4	1	YFP-left	1277	212.246	323.9	271038	1188.51	891.615	-172.648	41.8655	38.9807	TRUE
4	2	Brightfield5^	1462	11694.6	1.14313e+06	17097532	1185.23	874.677	-9.82478	47.4205	39.5368	TRUE
4	2	YFP-left	1462	253.337	1120.84	370378	1185.23	874.677	-9.82478	47.4205	39.5368	TRUE
4	3	Brightfield5^	1623	11903.9	722370	19319964	1187.89	871.842	14.0377	50.1449	41.4633	TRUE
4	3	YFP-left	1623	331.139	3817.68	537439	1187.89	871.842	14.0377	50.1449	41.4633	TRUE
4	4	Brightfield5^	1646	11957.6	521045	19682259	1189.36	872.453	2.28427	50.0549	42.0583	TRUE
4	4	YFP-left	1646	462.546	12740.2	761351	1189.36	872.453	2.28427	50.0549	42.0583	TRUE
4	5	Brightfield5^	1710	11972.6	580056	20473155	1189.98	872.536	-8.92183	51.3861	42.5539	TRUE
4	5	YFP-left	1710	627.849	25380.5	1073621	1189.98	872.536	-8.92183	51.3861	42.5539	TRUE
4	6	Brightfield5^	1797	12010.6	554992	21583083	1190.54	869.963	-2.76246	52.1087	44.0248	TRUE
4	6	YFP-left	1797	844.159	56690.5	1516953	1190.54	869.963	-2.76246	52.1087	44.0248	TRUE
4	7	Brightfield5^	1838	12012.4	725938	22078708	1197.77	868.016	29.201	52.5075	44.7934	TRUE
4	7	YFP-left	1838	1103.74	98100.4	2028682	1197.77	868.016	29.201	52.5075	44.7934	TRUE
4	8	Brightfield5^	1915	11950.2	700460	22884645	1206.03	868.967	59.4386	55.9929	44.2882	TRUE
4	8	YFP-left	1915	1344.63	120082	2574964	1206.03	868.967	59.4386	55.9929	44.2882	TRUE
4	9	Brightfield5^	1884	12048.2	622774	22698812	1206.27	866.449	67.8364	53.1301	45.4515	TRUE
4	9	YFP-left	1884	1634.33	180987	3079079	1206.27	866.449	67.8364	53.1301	45.4515	TRUE
4	10	Brightfield5^	1919	12029.3	611756	23084150	1205.5	864.081	111.147	53.2246	46.1832	TRUE
4	10	YFP-left	1919	1907.88	312741	3661228	1205.5	864.081	111.147	53.2246	46.1832	TRUE
4	11	Brightfield5^	1847	12033.3	545394	22225561	1203.8	862.042	119.506	52.1519	45.3894	TRUE
4	11	YFP-left	1847	2155.23	375572	3980707	1203.8	862.042	119.506	52.1519	45.3894	TRUE
4	12	Brightfield5^	1799	11997.3	593806	21583125	1205.36	860.998	131.313	51.5522	44.7522	TRUE
4	12	YFP-left	1799	2398.42	507564	4314755	1205.36	860.998	131.313	51.5522	44.7522	TRUE
4	13	Brightfield5^	1815	11937.9	729639	21667280	1208.65	860.466	141.611	51.1468	45.526	TRUE
4	13	YFP-left	1815	2618.54	499461	4752644	1208.65	860.466	141.611	51.1468	45.526	TRUE
4	14	Brightfield5^	1853	12006.6	590128	22248288	1209.78	859.737	145.4	51.7558	45.9677	TRUE
4	14	YFP-left	1853	2676.68	584746	4959897	1209.78	859.737	145.4	51.7558	45.9677	TRUE
4	15	Brightfield5^	1956	12021.3	482551	23513670	1210.75	856.799	150.443	53.7919	46.7348	TRUE
4	15	YFP-left	1956	2581.39	310202	5049204	1210.75	856.799	150.443	53.7919	46.7348	TRUE
4	16	Brightfield5^	1993	12056.3	504209	24028186	1212.47	854.589	143.176	53.4435	47.72	TRUE
4	16	YFP-left	1993	2646.63	636896	5274730	1212.47	854.589	143.176	53.4435	47.72	TRUE
4	17	Brightfield5^	2071	12089.1	472713	25036475	1216.07	854.486	146.99	54.304	48.8023	TRUE
4	17	YFP-left	2071	2761.76	634809	5719612	1216.07	854.486	146.99	54.304	48.8023	TRUE
4	18	Brightfield5^	2214	12048.4	553989	26675149	1214.8	855.45	168.205	56.474	50.256	TRUE
4	18	YFP-left	2214	2816.36	563131	6235423	1214.8	855.45	168.205	56.474	50.256	TRUE
4	19	Brightfield5^	2212	12113.6	630779	26795209	1214.23	854.939	150.183	56.8672	50.0245	TRUE
4	19	YFP-left	2212	3008.18	714024	6654099	1214.23	854.939	150.183	56.8672	50.0245	TRUE
4	20	Brightfield5^	2162	12117.5	616898	26197996	1216.07	852.216	140.751	55.3964	50.0065	TRUE
4	20	YFP-left	2162	3291.51	839509	7116242	1216.07	852.216	140.751	55.3964	50.0065	TRUE
4	21	Brightfield5^	2250	12103.7	508937	27233363	1223.42	849.722	162.929	55.3989	52.0256	TRUE
4	21	YFP-left	2250	3333.7	1.03095e+06	7500816	1223.42	849.722	162.929	55.3989	52.0256	TRUE
4	22	Brightfield5^	2253	12123	517587	27313076	1223.67	850.094	155.936	55.1667	52.2936	TRUE
4	22	YFP-left	2253	3159.69	879535	7118772	1223.67	850.094	155.936	55.1667	52.2936	TRUE
4	23	Brightfield5^	2371	12226.7	685998	28989514	1235.88	847.203	142.463	58.2115	52.3691	TRUE
4	23	YFP-left	2371	3554.48	650219	8427676	1235.88	847.203	142.463	58.2115	52.3691	TRUE
5	0	Brightfield5^	1734	11793.2	1.0728e+06	20449426	1140.57	887.359	32.3704	51.4994	42.9853	TRUE
5	0	YFP-left	1734	220.405	390.238	382183	1140.57	887.359	32.3704	51.4994	42.9853	TRUE
5	1	Brightfield5^	1780	11953.8	836330	21277753	1145.76	895.69	26.3305	52.0416	43.681	TRUE
5	1	YFP-left	1780	224.807	440.374	400157	1145.76	895.69	26.3305	52.0416	43.681	TRUE
5	2	Brightfield5^	1907	11937.6	792876	22764958	1147.25	893.646	17.1838	54.6955	44.8063	TRUE
5	2	YFP-left	1907	295.313	1608.2	563162	1147.25	893.646	17.1838	54.6955	44.8063	TRUE
5	3	Brightfield5^	1847	11955.6	900369	22081918	1150.22	892.056	42.0884	52.2989	45.3868	TRUE
5	3	YFP-left	1847	470.259	6575.03	868568	1150.22	892.056	42.0884	52.2989	45.3868	TRUE
5	4	Brightfield5^	1884	12055.1	779516	22711874	1150.96	892.165	33.4401	52.6237	46.1028	TRUE
5	4	YFP-left	1884	737.223	24339.8	1388928	1150.96	892.165	33.4401	52.6237	46.1028	TRUE
5	5	Brightfield5^	1793	12132.5	769957	21753501	1150.7	890.838	30.7753	51.7642	44.3296	TRUE
5	5	YFP-left	1793	1130	64320.1	2026086	1150.7	890.838	30.7753	51.7642	44.3296	TRUE
5	6	Brightfield5^	1754	12092.7	838720	21210574	1150.77	888.914	49.2809	50.6246	44.3532	TRUE
5	6	YFP-left	1754	1572.12	129567	2757503	1150.77	888.914	49.2809	50.6246	44.3532	TRUE
5	7	Brightfield5^	1774	12087.2	842833	21442611	1157.73	886.657	59.7508	51.6117	44.0862	TRUE
5	7	YFP-left	1774	1919.23	195527	3404717	1157.73	886.657	59.7508	51.6117	44.0862	TRUE
5	8	Brightfield5^	1809	11980.8	929149	21673199	1168.31	892.089	81.196	52.1529	44.5414	TRUE
5	8	YFP-left	1809	2238.69	228552	4049791	1168.31	892.089	81.196	52.1529	44.5414	TRUE
5	9	Brightfield5^	1946	12034.6	922746	23419382	1170.52	895.078	106.924	53.8392	46.3308	TRUE
5	9	YFP-left	1946	2486.32	259706	4838378	1170.52	895.078	106.924	53.8392	46.3308	TRUE
5	10	Brightfield5^	2111	12121.7	913228	25588902	1169.43	895.727	85.1385	56.3757	47.9493	TRUE
5	10	YFP-left	2111	2696.14	411162	5691556	1169.43	895.727	85.1385	56.3757	47.9493	TRUE
5	11	Brightfield5^	2121	12080.4	958579	25622486	1170.21	895.154	72.2411	57.6594	47.1012	TRUE
5	11	YFP-left	2121	3033.26	562185	6433553	1170.21	895.154	72.2411	57.6594	47.1012	TRUE
5	12	Brightfield5^	2086	12068.5	870152	25174821	1173.15	894.84	71.706	57.5309	46.4561	TRUE
5	12	YFP-left	2086	3372.4	828814	7034823	1173.15	894.84	71.706	57.5309	46.4561	TRUE
5	13	Brightfield5^	2035	11994.4	877822	24408563	1184.17	900.408	57.9805	54.5909	47.8447	TRUE
5	13	YFP-left	2035	3533.39	975757	7190457	1184.17	900.408	57.9805	54.5909	47.8447	TRUE
5	14	Brightfield5^	1964	12089.7	846828	23744151	1187.33	901.765	25.8358	54.0526	46.5942	TRUE
5	14	YFP-left	1964	3772.18	916673	7408560	1187.33	901.765	25.8358	54.0526	46.5942	TRUE
5	15	Brightfield5^	1973	12086	806857	23845747	1193.61	901.705	6.35777	54.3802	46.4531	TRUE
5	15	YFP-left	1973	3843.09	1.0634e+06	7582410	1193.61	901.705	6.35777	54.3802	46.4531	TRUE
5	16	Brightfield5^	1999	12121.7	833701	24231238	1200.81	902.43	-24.618	54.3259	47.1921	TRUE
5	16	YFP-left	1999	3751.33	806075	7498902	1200.81	902.43	-24.618	54.3259	47.1921	TRUE
5	17	Brightfield5^	2058	12202.8	942759	25113430	1204.45	903.017	-18.9074	55.6711	47.5574	TRUE
5	17	YFP-left	2058	3822.75	802153	7867216	1204.45	903.017	-18.9074	55.6711	47.5574	TRUE
5	18	Brightfield5^	2100	12192.2	844838	25603558	1209.06	905.017	-37.1235	55.7817	48.5485	TRUE
5	18	YFP-left	2100	4013.8	806504	8428989	1209.06	905.017	-37.1235	55.7817	48.5485	TRUE
5	19	Brightfield5^	2074	12200.7	756740	25304228	1212.38	906.033	-51.3349	57.0557	46.6709	TRUE
5	19	YFP-left	2074	4161.85	959040	8631668	1212.38	906.033	-51.3349	57.0557	46.6709	TRUE
5	20	Brightfield5^	2064	12168.8	715356	25116466	1213.36	904.134	-46.9206	56.7146	46.6805	TRUE
5	20	YFP-left	2064	4311.1	1.35999e+06	8898112	1213.36	904.134	-46.9206	56.7146	46.6805	TRUE
5	21	Brightfield5^	2058	12114.2	906409	24931057	1218.08	903.136	-44.6237	56.7223	46.5501	TRUE
5	21	YFP-left	2058	4411.39	1.52067e+06	9078638	1218.08	903.136	-44.6237	56.7223	46.5501	TRUE
5	22	Brightfield5^	2038	12151.2	854658	24764244	1218.14	903.555	-42.7306	56.6464	46.1057	TRUE
5	22	YFP-left	2038	4170.25	1.29969e+06	8498961	1218.14	903.555	-42.7306	56.6464	46.1057	TRUE
5	23	Brightfield5^	2175	12206	1.16291e+06	26547986	1235.3	899.454	-8.56186	54.9993	50.6646	TRUE
5	23	YFP-left	2175	4888.57	1.21815e+06	10632637	1235.3	899.454	-8.56186	54.9993	50.6646	TRUE
6	0	Brightfield5^	2215	11827	1.20935e+06	26196726	1094.45	902.907	-131.476	55.4336	51.0896	TRUE
6	0	YFP-left	2215	223.359	380.048	494741	1094.45	902.907	-131.476	55.4336	51.0896	TRUE
6	1	Brightfield5^	2193	11963.4	964009	26235777	1099.13	909.726	-115.104	54.9694	51.018	TRUE
6	1	YFP-left	2193	230.617	476.865	505743	1099.13	909.726	-115.104	54.9694	51.018	TRUE
6	2	Brightfield5^	2185	11984.3	907145	26185735	1099.73	907.379	-135.793	54.6442	51.1593	TRUE
6	2	YFP-left	2185	336.064	3608.9	734300	1099.73	907.379	-135.793	54.6442	51.1593	TRUE
6	3	Brightfield5^	2284	12037.7	697617	27494019	1100.79	906.78	-130.583	55.7967	52.4036	TRUE
6	3	YFP-left	2284	515.94	12752.2	1178408	1100.79	906.78	-130.583	55.7967	52.4036	TRUE
6	4	Brightfield5^	2295	12086.8	639014	27739235	1101.71	908.324	-138.043	56.4981	51.8612	TRUE
6	4	YFP-left	2295	702.946	22547.2	1613262	1101.71	908.324	-138.043	56.4981	51.8612	TRUE
6	5	Brightfield5^	2375	12132.7	716566	28815213	1103.66	907.509	-71.8535	58.9193	51.5118	TRUE
6	5	YFP-left	2375	964.831	46323.3	2291474	1103.66	907.509	-71.8535	58.9193	51.5118	TRUE
6	6	Brightfield5^	2372	12081	671908	28656111	1103.46	906.64	-73.2888	57.8009	52.3539	TRUE
6	6	YFP-left	2372	1332.85	119995	3161510	1103.46	906.64	-73.2888	57.8009	52.3539	TRUE
6	7	Brightfield5^	2419	12106.8	653700	29286406	1104.36	904.669	-76.4707	58.5032	52.7932	TRUE
6	7	YFP-left	2419	1653.1	210080	3998845	1104.36	904.669	-76.4707	58.5032	52.7932	TRUE
6	8	Brightfield5^	2341	12052.3	671166	28214348	1108.31	906.386	-74.4871	58.5654	51.1483	TRUE
6	8	YFP-left	2341	2020.74	291377	4730562	1108.31	906.386	-74.4871	58.5654	51.1483	TRUE
6	9	Brightfield5^	2328	12103.1	835410	28175902	1112.52	906.556	-60.5481	58.6536	50.9489	TRUE
6	9	YFP-left	2328	2321.77	370761	5405074	1112.52	906.556	-60.5481	58.6536	50.9489	TRUE
6	10	Brightfield5^	2326	12124.2	779550	28200820	1113.91	906.633	-56.9378	57.8084	51.675	TRUE
6	10	YFP-left	2326	2515	296124	5849881	1113.91	906.633	-56.9378	57.8084	51.675	TRUE
6	11	Brightfield5^	2364	12075.6	905640	28546753	1113.37	906.376	-22.6281	57.1484	53.1197	TRUE
6	11	YFP-left	2364	2670.95	299037	6314118	1113.37	906.376	-22.6281	57.1484	53.1197	TRUE
6	12	Brightfield5^	2422	12083.9	924591	29267143	1116.16	906.149	-2.01835	58.107	53.3815	TRUE
6	12	YFP-left	2422	2980.31	357510	7218301	1116.16	906.149	-2.01835	58.107	53.3815	TRUE
6	13	Brightfield5^	2430	12000.2	1.00658e+06	29160507	1119.54	907.276	-12.7431	59.0651	52.7357	TRUE
6	13	YFP-left	2430	3334.33	621761	8102431	1119.54	907.276	-12.7431	59.0651	52.7357	TRUE
6	14	Brightfield5^	2412	12073.9	881083	29122306	1122.58	906.821	-12.4794	59.2155	52.0767	TRUE
6	14	YFP-left	2412	3600.19	815229	8683665	1122.58	906.821	-12.4794	59.2155	52.0767	TRUE
6	15	Brightfield5^	2423	12108	897120	29337588	1121.51	906.183	-35.0072	60.1362	51.4044	TRUE
6	15	YFP-left	2423	3750.92	992591	9088479	1121.51	906.183	-35.0072	60.1362	51.4044	TRUE
6	16	Brightfield5^	2440	12183.8	837606	29728582	1121.73	906.261	-36.726	60.1907	51.7064	TRUE
6	16	YFP-left	2440	3803.32	1.3378e+06	9280092	1121.73	906.261	-36.726	60.1907	51.7064	TRUE
6	17	Brightfield5^	2447	12198.4	828466	29849407	1123.09	907.573	-15.8152	59.4148	52.6053	TRUE
6	17	YFP-left	2447	3917.69	1.19797e+06	9586580	1123.09	907.573	-15.8152	59.4148	52.6053	TRUE
6	18	Brightfield5^	2473	12132.2	776720	30003005	1125.06	906.847	18.1922	59.7767	52.8751	TRUE
6	18	YFP-left	2473	3840.79	977177	9498270	1125.06	906.847	18.1922	59.7767	52.8751	TRUE
6	19	Brightfield5^	2549	12109.4	753247	30866953	1125.28	906.775	48.1482	60.5984	53.7018	TRUE
6	19	YFP-left	2549	3877.25	819505	9883106	1125.28	906.775	48.1482	60.5984	53.7018	TRUE
6	20	Brightfield5^	2674	12055	1.01691e+06	32235173	1122.62	909.233	39.9289	62.8159	54.3949	TRUE
6	20	YFP-left	2674	4112.23	938322	10996113	1122.62	909.233	39.9289	62.8159	54.3949	TRUE
6	21	Brightfield5^	2700	12074.9	978255	32602304	1124.07	910.938	56.1343	63.3323	54.4572	TRUE
6	21	YFP-left	2700	4174.78	1.35961e+06	11271914	1124.07	910.938	56.1343	63.3323	54.4572	TRUE
6	22	Brightfield5^	2682	12102.6	962692	32459051	1124.32	911.211	55.0656	63.1645	54.2637	TRUE
6	22	YFP-left	2682	3951.02	1.18657e+06	10596627	1124.32	911.211	55.0656	63.1645	54.2637	TRUE
6	23	Brightfield5^	2582	12219	1.00659e+06	31549495	1127.69	915.535	70.5994	60.7797	54.263	TRUE
6	23	YFP-left	2582	3865.87	760329	9981671	1127.69	915.535	70.5994	60.7797	54.263	TRUE
7	0	Brightfield5^	1566	11588.4	1.15162e+06	18147399	1173.79	921.817	169.192	49.335	40.4836	TRUE
7	0	YFP-left	1566	217.337	398.788	340350	1173.79	921.817	169.192	49.335	40.4836	TRUE
7	1	Brightfield5^	1587	11729.3	997046	18614419	1178.6	930.357	174.505	49.6693	40.7633	TRUE
7	1	YFP-left	1587	222.545	486.787	353179	1178.6	930.357	174.505	49.6693	40.7633	TRUE
7	2	Brightfield5^	1622	11681	985784	18946635	1178.85	928.216	-165.282	48.9435	42.3018	TRUE
7	2	YFP-left	1622	300.67	2437.37	487687	1178.85	928.216	-165.282	48.9435	42.3018	TRUE
7	3	Brightfield5^	1597	11855.3	647258	18932837	1179.82	928.106	-160.744	47.7723	42.7278	TRUE
7	3	YFP-left	1597	487.05	13249.5	777819	1179.82	928.106	-160.744	47.7723	42.7278	TRUE
7	4	Brightfield5^	1566	11978.3	498819	18757940	1183.11	926.203	171.041	47.5429	42.1538	TRUE
7	4	YFP-left	1566	724.947	39497.3	1135267	1183.11	926.203	171.041	47.5429	42.1538	TRUE
7	5	Brightfield5^	1589	12053.2	417411	19152540	1187.2	923.206	112.409	47.563	42.7218	TRUE
7	5	YFP-left	1589	989.016	83289.7	1571547	1187.2	923.206	112.409	47.563	42.7218	TRUE
7	6	Brightfield5^	1600	12088.6	486875	19341736	1189.95	918.299	146.184	49.16	41.5902	TRUE
7	6	YFP-left	1600	1252.02	121521	2003231	1189.95	918.299	146.184	49.16	41.5902	TRUE
7	7	Brightfield5^	1644	12132.7	618937	19946133	1194.33	915.237	-112.886	49.5301	42.5043	TRUE
7	7	YFP-left	1644	1511.64	162557	2485144	1194.33	915.237	-112.886	49.5301	42.5043	TRUE
7	8	Brightfield5^	1747	12054.7	855595	21059589	1208.31	918.408	-154.103	51.3346	43.6467	TRUE
7	8	YFP-left	1747	1786.4	289047	3120845	1208.31	918.408	-154.103	51.3346	43.6467	TRUE
7	9	Brightfield5^	1789	12070.5	625433	21594144	1213.6	922.206	-172.951	51.5229	44.3587	TRUE
7	9	YFP-left	1789	2044.28	368943	3657222	1213.6	922.206	-172.951	51.5229	44.3587	TRUE
7	10	Brightfield5^	1821	12105.1	578395	22043301	1214.47	926.051	175.346	52.0815	44.6584	TRUE
7	10	YFP-left	1821	2297.9	465030	4184475	1214.47	926.051	175.346	52.0815	44.6584	TRUE
7	11	Brightfield5^	1849	12062.1	568297	22302845	1216.03	932.006	151.295	53.0909	44.5849	TRUE
7	11	YFP-left	1849	2552.28	642368	4719165	1216.03	932.006	151.295	53.0909	44.5849	TRUE
7	12	Brightfield5^	1828	12021	484755	21974409	1217.42	936.98	144.915	53.3357	43.9834	TRUE
7	12	YFP-left	1828	2823.51	874526	5161380	1217.42	936.98	144.915	53.3357	43.9834	TRUE
7	13	Brightfield5^	1839	11956.8	642330	21988539	1219.33	937.638	108.491	52.3338	45.2177	TRUE
7	13	YFP-left	1839	3074.64	665451	5654254	1219.33	937.638	108.491	52.3338	45.2177	TRUE
7	14	Brightfield5^	1850	12016.5	550106	22230447	1220.86	938.849	111.114	52.5598	45.3689	TRUE
7	14	YFP-left	1850	3282.99	649464	6073536	1220.86	938.849	111.114	52.5598	45.3689	TRUE
7	15	Brightfield5^	1901	12052.6	573639	22912054	1223.46	941.171	123.723	53.4808	45.9922	TRUE
7	15	YFP-left	1901	3380.54	912711	6426411	1223.46	941.171	123.723	53.4808	45.9922	TRUE
7	16	Brightfield5^	1914	12100.7	768567	23160736	1225.89	943.2	142.609	53.6084	46.0176	TRUE
7	16	YFP-left	1914	3685.89	969690	7054784	1225.89	943.2	142.609	53.6084	46.0176	TRUE
7	17	Brightfield5^	1900	12162.9	646656	23109531	1227.54	946.18	137.432	53.7378	45.4496	TRUE
7	17	YFP-left	1900	3934.6	1.00269e+06	7475740	1227.54	946.18	137.432	53.7378	45.4496	TRUE
7	18	Brightfield5^	1942	12191.2	829336	23675327	1231.31	948.095	137.419	53.6217	46.6782	TRUE
7	18	YFP-left	1942	3999.42	1.11435e+06	7766869	1231.31	948.095	137.419	53.6217	46.6782	TRUE
7	19	Brightfield5^	1883	12195.1	769240	22963396	1239.06	945.608	127.421	52.2793	46.2286	TRUE
7	19	YFP-left	1883	4104.46	1.26716e+06	7728689	1239.06	945.608	127.421	52.2793	46.2286	TRUE
7	20	Brightfield5^	1885	12160.7	755440	22922974	1241.63	942.861	136.557	52.8872	45.829	TRUE
7	20	YFP-left	1885	4185.92	1.14401e+06	7890453	1241.63	942.861	136.557	52.8872	45.829	TRUE
7	21	Brightfield5^	1907	12103.7	766039	23081670	1242.61	944.584	149.063	53.807	45.4968	TRUE
7	21	YFP-left	1907	4034.87	1.3592e+06	7694503	1242.61	944.584	149.063	53.807	45.4968	TRUE
7	22	Brightfield5^	1907	12145.2	755260	23160885	1242.92	944.982	151.56	53.5461	45.6464	TRUE
7	22	YFP-left	1907	3819.77	1.1693e+06	7284295	1242.92	944.982	151.56	53.5461	45.6464	TRUE
7	23	Brightfield5^	2129	12116.3	909992	25795584	1270.47	938.882	89.6851	54.7185	49.7434	TRUE
7	23	YFP-left	2129	4175.54	1.18105e+06	8889734	1270.47	938.882	89.6851	54.7185	49.7434	TRUE
9	0	Brightfield5^	446	12813.2	883426	5714689	1006.06	935.484	177.81	26.5862	21.9131	TRUE
9	0	YFP-left	446	204.827	276.851	91353	1006.06	935.484	177.81	26.5862	21.9131	TRUE
9	1	Brightfield5^	761	12619.6	575510	9603523	1008.53	938.845	178.95	32.1863	30.3736	TRUE
9	1	YFP-left	761	210.16	345.02	159932	1008.53	938.845	178.95	32.1863	30.3736	TRUE
9	2	Brightfield5^	1192	12048.3	494110	14361573	999.538	932.16	172.481	39.8666	38.3351	TRUE
9	2	YFP-left	1192	271.38	1234.87	323485	999.538	932.16	172.481	39.8666	38.3351	TRUE
9	3	Brightfield5^	1376	11916.4	758722	16396944	986.725	926.051	159.037	43.0185	40.9649	TRUE
9	3	YFP-left	1376	426.898	7313.23	587411	986.725	926.051	159.037	43.0185	40.9649	TRUE
9	4	Brightfield5^	1514	11963.2	615384	18112351	984.501	924.498	95.727	44.8305	43.1539	TRUE
9	4	YFP-left	1514	587.978	25261	890198	984.501	924.498	95.727	44.8305	43.1539	TRUE
9	5	Brightfield5^	1633	11968.1	514606	19543840	966.57	926.272	152.92	49.1963	42.4385	TRUE
9	5	YFP-left	1633	781.01	40637.5	1275389	966.57	926.272	152.92	49.1963	42.4385	TRUE
9	6	Brightfield5^	1732	11918.1	746433	20642178	965.092	924.658	140.828	51.8149	42.7867	TRUE
9	6	YFP-left	1732	1080.14	111817	1870800	965.092	924.658	140.828	51.8149	42.7867	TRUE
9	7	Brightfield5^	1665	11984.9	620898	19954850	967.151	923.843	176.735	49.7205	42.8974	TRUE
9	7	YFP-left	1665	1460.45	204805	2431649	967.151	923.843	176.735	49.7205	42.8974	TRUE
9	8	Brightfield5^	1682	11940.6	830888	20084030	968.587	925.468	-160.563	50.3221	42.8999	TRUE
9	8	YFP-left	1682	1760.69	372651	2961479	968.587	925.468	-160.563	50.3221	42.8999	TRUE
9	9	Brightfield5^	1683	12043.4	508217	20268971	961.755	927.058	-143.532	51.7044	41.7736	TRUE
9	9	YFP-left	1683	2035.06	513336	3425011	961.755	927.058	-143.532	51.7044	41.7736	TRUE
9	10	Brightfield5^	1674	12043.2	495450	20160297	960.339	924.597	-124.515	51.2119	41.9109	TRUE
9	10	YFP-left	1674	2237.59	608141	3745727	960.339	924.597	-124.515	51.2119	41.9109	TRUE
9	11	Brightfield5^	1764	12036.9	473889	21233044	959.098	922.28	-122.932	53.1472	42.585	TRUE
9	11	YFP-left	1764	2673.27	966194	4715653	959.098	922.28	-122.932	53.1472	42.585	TRUE
9	12	Brightfield5^	1768	11995.3	543652	21207611	959.037	919.913	-114.578	53.1223	42.6927	TRUE
9	12	YFP-left	1768	3237.15	1.1527e+06	5723276	959.037	919.913	-114.578	53.1223	42.6927	TRUE
9	13	Brightfield5^	1758	11942.9	808766	20995654	959.428	919.419	-103.735	53.2058	42.4181	TRUE
9	13	YFP-left	1758	3337.15	1.14346e+06	5866710	959.428	919.419	-103.735	53.2058	42.4181	TRUE
9	14	Brightfield5^	1911	12013.6	598667	22957920	957.151	916.824	-103.476	55.4116	44.1086	TRUE
9	14	YFP-left	1911	3365.94	1.16308e+06	6432305	957.151	916.824	-103.476	55.4116	44.1086	TRUE
9	15	Brightfield5^	1945	12020.8	582192	23380393	953.497	914.429	-102.006	55.6824	44.5936	TRUE
9	15	YFP-left	1945	3430.31	1.06794e+06	6671961	953.497	914.429	-102.006	55.6824	44.5936	TRUE
9	16	Brightfield5^	1971	12067.8	560943	23785560	952.152	912.726	-135.463	55.9042	45.0577	TRUE
9	16	YFP-left	1971	3653.13	1.35933e+06	7200323	952.152	912.726	-135.463	55.9042	45.0577	TRUE
9	17	Brightfield5^	2021	12098.1	398225	24450303	944.432	909.753	-122.347	55.7592	46.3641	TRUE
9	17	YFP-left	2021	3612.26	1.3323e+06	7300386	944.432	909.753	-122.347	55.7592	46.3641	TRUE
9	18	Brightfield5^	2078	11994	433752	24923592	930.821	901.783	-119.9	56.6874	47.1616	TRUE
9	18	YFP-left	2078	3487.16	1.46563e+06	7246317	930.821	901.783	-119.9	56.6874	47.1616	TRUE
9	19	Brightfield5^	2157	11946.7	434002	25769027	916.793	893.802	-132.182	57.5744	48.0363	TRUE
9	19	YFP-left	2157	3437.65	1.61495e+06	7415020	916.793	893.802	-132.182	57.5744	48.0363	TRUE
9	20	Brightfield5^	2111	11948.6	432579	25223550	914.052	890.753	-122.847	57.4035	47.2035	TRUE
9	20	YFP-left	2111	3407.04	1.4143e+06	7192260	914.052	890.753	-122.847	57.4035	47.2035	TRUE
9	21	Brightfield5^	2104	11945.5	472794	25133327	913.874	891.906	-102.064	56.9351	47.4055	TRUE
9	21	YFP-left	2104	3340.34	1.25265e+06	7028084	913.874	891.906	-102.064	56.9351	47.4055	TRUE
9	22	Brightfield5^	2090	11970.6	452868	25018504	913.954	892.326	-101.676	56.6905	47.3139	TRUE
9	22	YFP-left	2090	3141.03	1.07417e+06	6564758	913.954	892.326	-101.676	56.6905	47.3139	TRUE
9	23	Brightfield5^	2033	12238.5	589680	24880879	908.849	885.118	-108.549	54.4176	47.7845	TRUE
9	23	YFP-left	2033	3777.67	1.28607e+06	7680009	908.849	885.118	-108.549	54.4176	47.7845	TRUE
10	0	Brightfield5^	102	11437.3	323926	1166602	1201.22	933.853	-58.3782	13.2083	10.0437	TRUE
10	0	YFP-left	102	193.52	184.857	19739	1201.22	933.853	-58.3782	13.2083	10.0437	TRUE
10	1	Brightfield5^	261	11824.6	210168	3086223	1209.32	943.421	-62.6024	19.2329	17.4731	TRUE
10	1	YFP-left	261	197.632	261.941	51582	1209.32	943.421	-62.6024	19.2329	17.4731	TRUE
10	2	Brightfield5^	474	11778.6	566375	5583063	1212.7	940.582	-37.9385	25.4434	23.8959	TRUE
10	2	YFP-left	474	237.624	750.298	112634	1212.7	940.582	-37.9385	25.4434	23.8959	TRUE
10	3	Brightfield5^	727	11834.4	399597	8603624	1214.35	943.635	-8.13135	30.81	30.2273	TRUE
10	3	YFP-left	727	361.942	5346.95	263132	1214.35	943.635	-8.13135	30.81	30.2273	TRUE
10	4	Brightfield5^	957	11886.3	487356	11375232	1217.19	947.489	40.5933	35.3431	34.6058	TRUE
10	4	YFP-left	957	584.614	30343.2	559476	1217.19	947.489	40.5933	35.3431	34.6058	TRUE
10	5	Brightfield5^	998	12032.6	547068	12008533	1210.12	957.057	18.1454	36.3842	35.0275	TRUE
10	5	YFP-left	998	828.147	51741	826491	1210.12	957.057	18.1454	36.3842	35.0275	TRUE
10	6	Brightfield5^	1060	12008.5	517991	12729015	1223.47	946.131	71.6151	38.5068	35.1271	TRUE
10	6	YFP-left	1060	981.542	81252.6	1040434	1223.47	946.131	71.6151	38.5068	35.1271	TRUE
10	7	Brightfield5^	1085	11860.1	1.10625e+06	12868178	1234.61	919.176	29.9876	39.5718	35.025	TRUE
10	7	YFP-left	1085	1126.64	122823	1222408	1234.61	919.176	29.9876	39.5718	35.025	TRUE
10	8	Brightfield5^	1192	11866	940598	14144329	1245.09	936.545	-26.767	43.5081	35.0163	TRUE
10	8	YFP-left	1192	1190.88	125821	1419529	1245.09	936.545	-26.767	43.5081	35.0163	TRUE
10	9	Brightfield5^	1266	11921.2	871271	15092225	1252.31	941.439	-14.1729	44.7969	36.089	TRUE
10	9	YFP-left	1266	1291.88	138897	1635522	1252.31	941.439	-14.1729	44.7969	36.089	TRUE
10	10	Brightfield5^	1462	11869.7	618107	17353442	1257.24	938.289	-27.3708	48.9989	38.1384	TRUE
10	10	YFP-left	1462	1338.91	198480	1957486	1257.24	938.289	-27.3708	48.9989	38.1384	TRUE
10	11	Brightfield5^	1592	11864.6	621010	18888471	1261.94	939.16	-29.7974	50.4124	40.3112	TRUE
10	11	YFP-left	1592	1358.49	222232	2162719	1261.94	939.16	-29.7974	50.4124	40.3112	TRUE
10	12	Brightfield5^	1671	11840.2	586283	19785034	1263.73	939.804	-24.9183	52.0034	41.0231	TRUE
10	12	YFP-left	1671	1421.59	228603	2375475	1263.73	939.804	-24.9183	52.0034	41.0231	TRUE
10	13	Brightfield5^	1753	11789.1	815961	20666241	1263.97	941.188	-23.2264	53.4261	41.8516	TRUE
10	13	YFP-left	1753	1657.77	302805	2906067	1263.97	941.188	-23.2264	53.4261	41.8516	TRUE
10	14	Brightfield5^	1800	11859.4	626822	21346860	1265.97	940.719	-15.1217	53.552	42.8997	TRUE
10	14	YFP-left	1800	1851.6	420827	3332882	1265.97	940.719	-15.1217	53.552	42.8997	TRUE
10	15	Brightfield5^	1840	11878.1	613772	21855734	1269.67	940.273	-3.27562	52.6019	44.6715	TRUE
10	15	YFP-left	1840	2015.96	473525	3709366	1269.67	940.273	-3.27562	52.6019	44.6715	TRUE
10	16	Brightfield5^	1689	11936	548068	20159843	1272.39	940.549	-8.99584	50.4728	42.7155	TRUE
10	16	YFP-left	1689	2400.95	539525	4055198	1272.39	940.549	-8.99584	50.4728	42.7155	TRUE
10	17	Brightfield5^	1643	12011.6	477937	19735110	1273.4	941.189	-11.9143	49.6908	42.22	TRUE
10	17	YFP-left	1643	2620.82	625343	4306001	1273.4	941.189	-11.9143	49.6908	42.22	TRUE
10	18	Brightfield5^	1660	11980.2	474744	19887109	1276.21	939.88	-6.08677	49.7527	42.614	TRUE
10	18	YFP-left	1660	2885.53	841429	4789976	1276.21	939.88	-6.08677	49.7527	42.614	TRUE
10	19	Brightfield5^	1728	11943.5	488806	20638409	1284.85	939.668	-16.4496	51.113	43.1344	TRUE
10	19	YFP-left	1728	3270.07	1.05159e+06	5650678	1284.85	939.668	-16.4496	51.113	43.1344	TRUE
10	20	Brightfield5^	1751	11941.5	484130	20909620	1287.52	937.925	-0.0129156	51.6392	43.2849	TRUE
10	20	YFP-left	1751	3310.46	1.02506e+06	5796616	1287.52	937.925	-0.0129156	51.6392	43.2849	TRUE
10	21	Brightfield5^	1771	11930.1	514040	21128285	1289.12	939.154	8.81155	51.7682	43.6972	TRUE
10	21	YFP-left	1771	3355.66	938438	5942869	1289.12	939.154	8.81155	51.7682	43.6972	TRUE
10	22	Brightfield5^	1749	11968.2	491891	20932333	1289.18	939.511	6.10791	51.466	43.4054	TRUE
10	22	YFP-left	1749	3190.94	828300	5580962	1289.18	939.511	6.10791	51.466	43.4054	TRUE
10	23	Brightfield5^	1856	12108.6	689467	22473520	1321.74	936.914	24.6541	50.7952	46.6759	TRUE
10	23	YFP-left	1856	4098.18	1.4981e+06	7606221	1321.74	936.914	24.6541	50.7952	46.6759	TRUE
11	0	Brightfield5^	3006	11793.2	1.54559e+06	35450388	1049.47	937.168	34.5473	65.7374	58.3998	TRUE
11	0	YFP-left	3006	229.261	473.446	689159	1049.47	937.168	34.5473	65.7374	58.3998	TRUE
11	1	Brightfield5^	2964	11986.6	1.26626e+06	35528423	1054.75	943.465	40.3954	64.5665	58.6617	TRUE
11	1	YFP-left	2964	234.153	512.423	694030	1054.75	943.465	40.3954	64.5665	58.6617	TRUE
11	2	Brightfield5^	2894	12010.1	1.22237e+06	34757182	1055.77	939.56	72.9315	63.4287	58.4956	TRUE
11	2	YFP-left	2894	322.78	2101.4	934126	1055.77	939.56	72.9315	63.4287	58.4956	TRUE
11	3	Brightfield5^	2902	12124.1	1.08225e+06	35184206	1056.01	938.915	92.6073	63.607	58.4479	TRUE
11	3	YFP-left	2902	507.477	11279.8	1472698	1056.01	938.915	92.6073	63.607	58.4479	TRUE
11	4	Brightfield5^	2877	12175.9	998730	35030188	1055.92	940.591	85.6406	62.8723	58.579	TRUE
11	4	YFP-left	2877	746.198	36030.9	2146812	1055.92	940.591	85.6406	62.8723	58.579	TRUE
11	5	Brightfield5^	2884	12189.2	928163	35153516	1056.45	939.736	75.2073	63.1188	58.455	TRUE
11	5	YFP-left	2884	932.543	50824.9	2689454	1056.45	939.736	75.2073	63.1188	58.455	TRUE
11	6	Brightfield5^	3010	12201.8	927894	36727403	1056.21	939.391	61.2933	64.8185	59.2999	TRUE
11	6	YFP-left	3010	1158.17	107475	3486095	1056.21	939.391	61.2933	64.8185	59.2999	TRUE
11	7	Brightfield5^	2978	12234.8	904131	36435322	1057.4	937.08	63.207	64.754	58.6901	TRUE
11	7	YFP-left	2978	1493.81	135153	4448578	1057.4	937.08	63.207	64.754	58.6901	TRUE
11	8	Brightfield5^	2913	12203.6	858638	35548966	1060.68	936.581	65.6693	64.2203	57.919	TRUE
11	8	YFP-left	2913	1792.45	194852	5221413	1060.68	936.581	65.6693	64.2203	57.919	TRUE
11	9	Brightfield5^	2887	12218.4	778311	35274578	1066.24	936.519	69.5701	64.974	56.7966	TRUE
11	9	YFP-left	2887	2040.27	207066	5890258	1066.24	936.519	69.5701	64.974	56.7966	TRUE
11	10	Brightfield5^	2839	12235.1	716465	34735379	1067.74	934.889	63.2823	64.819	56.0507	TRUE
11	10	YFP-left	2839	2305.37	287528	6544948	1067.74	934.889	63.2823	64.819	56.0507	TRUE
[truncated: 2,034 more rows]

## Sheet: 4
Cell	Time	Channel	Area	Mean	Variance	Total Intensity	Center of Mass X	Center of Mass Y	Angle of Major Axis	Length Major Axis	Length Minor Axis	Disappeared in video
[truncated: 13,876 more rows]

[truncated: 8 more sheets: 5, 6, 7, 9, 10, 11, 12, 13]
